# Supplementary material for: Traffic light optimization with low penetration rate vehicle trajectory data
Source: Nat Commun. 2024 Feb 20;15:1306. doi: 10.1038/s41467-024-45427-4 (PMC10879128; doi:10.1038/s41467-024-45427-4)
Supplement: Supplementary file 11 — Source Data [file 41467_2024_45427_MOESM11_ESM.zip]

Archive with 9 entries (9 files):
- FigSourceData/Fig3.xlsx
- FigSourceData/Fig4.xlsx
- FigSourceData/Fig5.xlsx
- FigSourceData/Fig6.xlsx
- FigSourceData/Supplementary_Fig10.xlsx
- FigSourceData/Supplementary_Fig12.xlsx
- FigSourceData/Supplementary_Fig5.xlsx
- FigSourceData/Supplementary_Fig7.xlsx
- FigSourceData/Supplementary_Fig8.xlsx
