# Supplementary material for: Traffic light optimization with low penetration rate vehicle trajectory data
Source: Nat Commun. 2024 Feb 20;15:1306. doi: 10.1038/s41467-024-45427-4 (PMC10879128; doi:10.1038/s41467-024-45427-4)
Supplement: Supplementary file 11 — Source Data [file 41467_2024_45427_MOESM11_ESM.zip › FigSourceData/Fig3.xlsx]

## Sheet: Fig.3a
Signal Bar
start	end	signal
-6.46	5.54	red
5.54	56.54	red
56.54	83.54	green
83.54	95.54	red
95.54	146.54	red
146.54	173.54	green
173.54	185.54	red
185.54	236.54	red
236.54	263.54	green
263.54	275.54	red
275.54	326.54	red
Trajectories
time (sec)	distance (meter)
131.73;135.76;137.77;140.76;143.77;146.77;149.77;152.77;155.72;158.77;161.77;164.77;167.78;169.17	-316.52;-280.87;-244.47;-203.63;-165.09;-136.03;-113.65;-92.61;-76.59;-72.58;-62.79;-38.42;-6.92;10.00
15.90;19.34;22.33;25.40;28.39;30.89;34.35;37.41;40.40;42.90;46.33;49.40;52.40;54.90;58.35;60.88;63.88;64.06	-343.70;-283.46;-236.14;-204.63;-158.30;-115.77;-67.56;-48.74;-28.70;-19.24;-18.46;-18.46;-18.46;-18.35;-18.13;-14.79;8.59;10.00
200.12;206.09;208.62;215.10;220.60;223.82;227.24;235.82;242.10;247.82;250.15	-321.02;-239.17;-198.56;-121.83;-63.15;-51.90;-50.01;-36.88;-36.88;-10.07;10.00
112.88;115.88;118.88;121.88;124.90;127.88;130.88;133.88;136.89;139.88;142.88;145.88;148.89;151.89;154.89;157.89;158.23	-317.38;-282.31;-250.59;-218.53;-185.35;-151.39;-120.22;-93.28;-69.35;-48.08;-30.94;-25.27;-25.27;-25.27;-17.26;7.25;10.00

## Sheet: Fig.3b
Signal Bar
start	end	signal
-90	-39	red
-39	-12	green
-12	0	red
0	51	red
51	78	green
78	90	red
90	141	red
141	168	green
168	180	red
Trajectories
time (sec)	distance (meter)	stop category
23.09;26.08;29.58;32.08;35.57;38.56;41.10;44.09;48.09;50.60;53.59;56.08;59.08;62.62;65.57	-316.03;-277.15;-238.41;-200.78;-164.14;-130.51;-102.00;-78.85;-61.26;-47.45;-37.09;-33.19;-32.86;-21.40;3.75	Stop once
22.29;25.81;28.77;31.28;34.29;37.80;40.78;43.29;46.29;49.76;52.29;55.31;58.80;61.78;64.79;67.28;70.30	-334.15;-292.06;-250.30;-212.46;-177.27;-146.56;-121.73;-104.24;-92.77;-81.86;-73.18;-68.06;-64.87;-64.65;-62.54;-46.84;-20.14	Stop once
44.89;51.40;54.44;63.39;66.38	-262.83;-188.34;-151.82;-55.72;-32.91	No stop
44.00;46.52;49.64;53.00;55.64;58.99;61.52;64.64;68.04;71.02	-319.89;-266.90;-218.47;-180.74;-139.67;-97.89;-66.83;-53.14;-29.67;6.26	No stop
28.98;31.98;34.98;37.98;40.99;43.98;46.98;49.97;52.97;55.98;58.99;61.98;64.49;67.98;70.49	-306.07;-281.68;-232.59;-207.44;-159.56;-137.74;-100.97;-86.72;-64.24;-58.90;-55.89;-53.33;-40.20;-18.39;9.98	No stop
49.75;52.74;55.74;58.73;61.74;64.70;67.74;70.74	-294.35;-251.72;-209.76;-170.70;-131.63;-94.22;-55.15;-19.54	No stop
19.06;21.59;25.00;28.08;31.06;33.57;37.03;40.06;43.34;46.06;48.66;52.03;55.06;58.06;60.60;64.05;67.06	-310.51;-265.65;-209.08;-183.25;-148.63;-118.23;-85.75;-73.84;-54.82;-48.25;-41.68;-39.68;-39.46;-39.46;-39.46;-27.11;-9.64	Stop once
44.80;48.26;51.24;56.76;64.27	-57.23;-38.97;-31.52;-31.08;5.09	Stop once
35.21;38.17;40.69;44.01;50.19;53.18	-112.50;-78.76;-53.49;-37.01;-25.76;-25.54	No stop
-13.98;-10.48;-7.48;-4.89;-1.95;1.52;4.57;7.02;10.05;13.53;16.53;19.03;22.07;25.55;28.90;31.54;34.55;37.05;40.66;43.50;46.02;49.02;52.55;55.51;58.02	-301.90;-270.39;-234.19;-194.25;-153.39;-114.64;-79.80;-48.75;-24.60;-11.25;-7.35;-6.79;-6.79;-6.79;-6.79;-6.79;-6.79;-6.79;-6.79;-6.79;-6.79;-6.79;-6.79;-6.24;8.34	Stop once
41.33;44.50;47.31;49.83;53.13;56.36;59.31;62.57;65.13;68.33	-333.94;-303.51;-266.77;-227.90;-176.13;-151.41;-115.23;-67.03;-30.41;-6.37	No stop
0.30;6.34;9.34;15.34;21.34;27.34;36.33;39.34;42.34;45.34;48.30;51.34;54.34	-93.65;-30.88;-16.86;-13.73;-13.73;-13.73;-13.73;-13.73;-13.73;-13.73;-13.73;-13.73;-13.73	Stop once
39.12;42.18;45.17;48.17;51.17;54.22;60.17;63.19	-183.49;-149.77;-118.37;-92.98;-72.74;-54.72;-19.68;-3.33	No stop
12.64;15.61;18.64;21.64;24.65;27.67;30.64;33.64;36.64;39.64;42.64;45.64;48.64;51.64;54.64;57.64;60.64	-309.82;-280.51;-248.02;-213.72;-179.32;-146.03;-115.50;-88.20;-63.83;-41.11;-21.29;-11.28;-7.94;-7.83;-7.83;-7.49;6.19	Stop once
25.22;28.22;31.22;34.17;37.23;40.22;43.22;46.22;49.22;52.22;55.22;58.17;61.22	-319.26;-286.97;-251.13;-213.48;-176.51;-140.33;-105.37;-71.75;-40.91;-20.54;-15.30;-14.08;-0.29	No stop
2.61;5.65;8.65;11.65;14.65;17.65;20.65;23.65;26.67;29.65;32.68;35.64;38.65;41.65;44.65;47.65;50.61;53.65;56.65;59.64;62.65	-76.31;-63.93;-41.54;-21.91;-16.12;-16.12;-16.12;-16.12;-16.12;-16.12;-16.12;-16.12;-16.12;-16.12;-16.12;-16.12;-16.12;-16.12;-16.12;-10.07;8.77	Stop once
20.08;23.08;26.06;29.08;32.09;35.08;38.08;41.08;44.08;47.08;50.06;53.08;56.08;59.08;62.08;65.08	-301.96;-259.22;-220.36;-185.50;-155.10;-126.61;-99.56;-75.74;-55.36;-39.11;-33.31;-33.20;-33.20;-32.98;-23.07;2.18	Stop once
9.72;12.26;15.51;18.73;21.74;24.26;27.52;30.76;33.75;36.91;39.76;42.26;45.74;48.74;51.24;54.50;57.76;60.72;63.26	-311.44;-282.17;-249.18;-215.13;-180.71;-145.44;-112.17;-82.55;-57.07;-38.81;-29.69;-28.02;-27.46;-27.46;-27.46;-27.46;-27.46;-25.57;-9.33	Stop once
21.02;24.02;27.02;29.55;32.89;36.04;38.54;41.88;45.04;48.00;50.54;53.90;57.18;59.54;62.89;66.04	-332.01;-301.94;-270.40;-237.52;-203.33;-171.36;-141.40;-113.78;-86.06;-63.79;-50.33;-46.77;-45.10;-44.32;-36.20;-16.04	Stop once
22.16;25.17;28.17;31.16;34.16;37.16;40.18;43.16;46.16;49.12;52.16;55.16;58.16;61.16;64.18;67.16	-303.51;-271.00;-239.17;-208.22;-178.17;-148.77;-124.16;-104.89;-85.31;-66.71;-52.79;-46.55;-45.65;-40.20;-24.73;-1.48	No stop
38.11;41.11;44.10;47.10;50.10;53.11;56.10;59.10;62.10;65.11;68.10;71.12;74.11	-301.88;-261.32;-220.47;-179.73;-140.87;-104.36;-71.19;-52.04;-50.70;-49.59;-39.02;-19.10;9.16	Stop once
15.78;18.73;21.25;24.26;27.77;30.78;33.26;36.26;39.77;42.75;45.76;48.26;51.26;54.77;57.72;60.77;63.74	-306.94;-267.31;-227.11;-186.47;-146.84;-108.85;-75.01;-47.84;-33.48;-31.59;-30.46;-30.46;-30.46;-30.46;-30.24;-16.44;11.83	Stop once
18.72;21.73;24.22;27.46;30.75;33.72;36.23;39.39;42.73;45.73;48.24;51.39;54.76;57.73	-307.59;-265.84;-222.75;-179.42;-136.89;-98.48;-67.22;-43.53;-27.18;-17.05;-11.38;-11.04;-11.04;-6.37	Stop once
37.28;43.49;46.30;49.30;52.30;61.30;66.98	-303.50;-228.25;-189.72;-141.38;-119.67;-48.32;-17.04	No stop
37.23;40.21;42.71;45.73;49.21;52.21;54.73;57.73;61.21;64.21;66.71;69.76;73.25;76.21	-308.01;-271.03;-236.52;-205.56;-176.60;-146.33;-120.28;-99.70;-84.11;-77.55;-68.53;-48.72;-21.68;11.48	No stop
27.33;33.84;36.84;42.33;52.13;54.33;57.33;60.84;63.86	-311.04;-247.14;-215.18;-152.05;-74.68;-62.33;-45.85;-33.16;-13.46	No stop
47.82;50.82;55.18;56.82;60.34;62.80;65.83;69.32;72.30	-333.94;-293.09;-250.78;-208.15;-166.73;-125.33;-85.48;-46.20;-8.03	No stop
31.78;37.75;40.78;49.78;58.79;61.75	-313.28;-235.35;-200.05;-107.98;-38.64;-23.05	No stop
32.27;34.53;44.27;50.27;56.27	-97.94;-64.54;-20.14;-20.14;-20.14	Stop once
46.57;49.08;52.48;55.58;61.08;67.58	-263.78;-225.70;-189.86;-155.23;-82.04;-3.23	No stop
19.17;22.17;25.17;28.17;31.16;34.16;37.17;40.12;43.17;46.17;49.17;52.17;55.17;58.17;61.17	-311.73;-272.38;-232.74;-192.56;-150.83;-108.97;-70.10;-41.71;-23.13;-13.12;-9.67;-8.44;-8.44;-8.44;-1.77	Stop once
51.41;57.41;60.43;63.39;65.91;69.39;75.38	-276.45;-184.83;-162.01;-130.62;-98.11;-51.47;2.72	No stop
40.76;43.42;46.44;49.76;52.74;58.45;61.74;64.77;67.28;73.78	-260.47;-226.64;-195.24;-163.06;-132.43;-89.78;-78.09;-71.52;-56.17;-0.41	No stop
34.54;37.02;40.51;43.02;46.51;49.00;52.52;55.03;58.51;61.02;64.56;67.00	-305.14;-272.84;-240.10;-206.05;-171.76;-139.81;-109.19;-79.91;-54.53;-35.92;-17.56;9.26	No stop
14.40;17.42;20.40;23.40;26.40;29.40;32.39;35.40;38.40;41.42;44.41;47.40;50.40;53.41;56.39;59.40;62.40;65.42	-322.29;-282.52;-241.12;-195.91;-150.38;-110.41;-78.80;-58.21;-47.41;-41.50;-36.38;-34.60;-34.60;-34.60;-34.60;-32.82;-17.44;10.83	Stop once
47.50;50.66;56.16;59.52;62.66;71.63;74.16	-302.74;-269.04;-202.01;-169.61;-138.31;-49.01;-16.29	No stop
40.30;43.30;46.32;49.30;52.30;55.30;58.30;61.28;64.30;67.30;70.31;73.30;76.30	-315.02;-286.73;-258.43;-226.49;-191.20;-152.68;-119.37;-100.55;-89.62;-75.15;-55.78;-28.40;1.65	No stop
27.28;29.78;32.80;36.30;39.28;41.81;44.82;48.30;50.81;54.27;56.81;59.81;63.30;66.26	-318.28;-279.63;-238.53;-194.78;-152.03;-113.39;-79.90;-52.98;-38.05;-33.25;-33.25;-33.25;-28.69;-9.99	Stop once
25.65;29.15;32.15;34.65;37.66;41.16;44.14;46.65;49.66;53.14;56.15;58.65;61.63	-306.41;-266.31;-225.45;-184.59;-146.96;-112.89;-82.72;-56.68;-38.86;-32.52;-31.51;-27.95;-7.93	Stop once
56.64;60.57;63.59;66.59;69.61;72.59;75.59;78.59;81.59;84.57;87.59;90.59;93.61;96.59;99.59;102.58;105.59;108.57;111.59;114.59;117.60;120.59;123.59;126.59;129.59;132.56;135.59;138.59;141.61;144.59;147.59	-301.35;-259.17;-217.09;-175.90;-134.38;-92.19;-52.02;-22.39;-7.26;-6.59;-6.59;-6.59;-6.59;-6.59;-6.59;-6.59;-6.59;-6.59;-6.59;-6.59;-6.59;-6.59;-6.59;-6.59;-6.59;-6.59;-6.59;-6.59;-6.59;-6.59;2.09	Stop once
41.14;44.13;47.13;50.13;53.13;56.13;59.13;62.14;66.45	-325.64;-288.45;-246.61;-203.62;-163.10;-123.02;-85.84;-52.11;-18.49	No stop
-19.95;-16.50;-13.46;-10.48;-7.95;-4.51;-1.45;1.98;4.53;7.55;10.04;13.49;16.49;20.09;22.89;25.73;28.73;31.73;34.12;37.55;40.73;43.69;46.55;49.55;52.05;56.01;58.06	-289.47;-238.49;-210.96;-169.08;-127.67;-73.98;-48.04;-10.20;-6.19;-5.97;-5.97;-5.97;-5.97;-5.97;-5.97;-5.97;-5.97;-5.97;-5.97;-5.97;-5.97;-5.97;-5.41;-5.41;-5.41;-2.41;11.05	Stop once
21.17;24.19;27.17;29.48;33.17;36.17;39.17;42.17;45.17;48.19;51.17;54.17;57.17;60.17;63.17;66.16;69.17	-329.89;-291.14;-251.84;-213.21;-174.82;-138.41;-106.46;-78.72;-58.57;-51.22;-49.77;-49.77;-49.77;-49.32;-45.36;-31.34;-10.19	Stop once
27.87;31.35;33.39;36.88;42.37;48.89;54.36;57.85	-147.26;-109.41;-72.78;-41.18;-12.34;-12.34;-11.44;5.80	Stop once
37.26;40.29;43.26;46.26;49.26;52.26;55.22;58.26;61.26;64.28;67.26;70.26	-311.17;-278.20;-243.13;-207.28;-171.44;-137.48;-107.75;-83.82;-67.13;-57.88;-42.85;-15.59	No stop
24.05;29.57;33.05;36.09;42.05;45.05;47.57;54.07;63.07;66.05	-300.14;-220.55;-183.37;-149.30;-91.42;-69.71;-55.90;-49.78;-34.53;-9.14	Stop once
39.10;42.08;45.08;48.08;51.07;54.06;57.08;60.08;63.10;66.08;69.08	-297.04;-248.28;-199.62;-151.63;-110.21;-80.25;-54.76;-48.75;-46.19;-25.27;8.67	Stop once
9.81;13.09;16.03;18.53;21.79;25.05;28.03;30.55;33.79;37.09;40.06;42.53;45.80;49.06;52.06;54.55;58.26	-327.96;-296.68;-260.28;-223.66;-190.04;-158.43;-128.69;-98.51;-65.91;-35.07;-15.03;-8.57;-8.46;-7.41;-7.41;-7.41;-5.52	Stop once
38.43;41.93;44.91;47.43;50.95;53.91;56.43;59.43;62.91;65.91	-296.46;-252.03;-210.17;-172.43;-140.47;-111.64;-82.93;-58.33;-34.62;-0.67	No stop
28.48;30.98;33.98;37.50;40.49;42.98;45.98;49.51;52.46;54.98;57.98;61.49;64.49;66.98	-320.62;-288.34;-250.95;-212.88;-175.04;-137.74;-104.12;-77.18;-57.25;-45.78;-41.56;-37.22;-20.85;4.19	Stop once
39.63;42.60;45.61;48.61;51.61;54.59;57.61;60.61;63.63;67.55;69.61;72.61;75.61;78.59;81.61;84.61;87.63;90.61;93.61;96.61;99.61;102.59;105.61;108.61;111.63;114.59;117.61;120.60;123.61;126.59;129.61;132.61;135.62;138.61;141.61;144.61;147.61	-316.44;-270.90;-225.72;-185.64;-151.46;-125.74;-109.15;-101.02;-99.12;-98.01;-95.90;-90.89;-77.10;-56.62;-33.11;-16.97;-7.95;-4.83;-4.83;-4.83;-4.83;-4.83;-4.83;-4.83;-4.83;-4.83;-4.83;-4.83;-4.83;-4.83;-4.83;-4.83;-4.83;-4.83;-4.83;-4.83;5.74	Stop more than once
35.64;38.64;41.62;44.65;47.64;50.66;53.64;56.64;59.64;62.65;65.62;68.64	-306.90;-268.13;-230.96;-196.68;-166.17;-138.67;-113.51;-91.13;-68.31;-46.49;-23.57;3.24	No stop
15.29;18.27;21.28;24.29;27.29;30.25;33.29;36.29;40.42;41.45;45.29;48.29;51.29;54.25;57.29;60.29;63.29	-314.66;-291.40;-266.25;-238.42;-209.26;-181.10;-153.94;-128.56;-106.31;-87.96;-71.71;-57.81;-45.57;-36.00;-29.55;-24.99;-9.97	No stop
65.66;68.63;71.63	-72.94;-55.24;-25.09	No stop
35.50;38.51;41.50;44.50;47.50;50.50;53.51;56.50;59.50;62.51;65.50;68.50;71.49	-327.85;-289.08;-253.79;-220.28;-186.22;-151.94;-120.87;-96.82;-79.01;-63.20;-51.85;-32.49;-3.90	No stop
26.90;29.90;33.39;35.90;38.93;42.41;45.36;47.92;50.92;54.38;56.90;59.90;63.41;66.38;69.40	-298.65;-260.56;-221.93;-184.07;-149.00;-117.82;-89.43;-66.39;-55.26;-53.70;-53.70;-53.70;-53.59;-43.01;-17.86	Stop once
7.17;10.15;13.19;16.66;19.76;22.17;25.17;28.69;31.69;34.17;37.17;40.71;43.67;46.18;49.19;52.66;55.67;58.17;61.17	-318.27;-285.09;-249.59;-211.94;-172.18;-132.42;-93.55;-57.03;-32.19;-22.51;-21.62;-21.62;-21.62;-21.62;-21.62;-21.62;-21.62;-19.72;-2.70	Stop once
18.28;21.30;27.79;30.29;36.78;39.26;45.94;54.78	-279.74;-254.46;-192.77;-160.57;-101.00;-70.38;-26.07;-18.06	Stop once
19.19;22.28;25.68;28.20;31.19;34.22;37.72;40.67;43.20;46.69;49.68;52.19;55.20;58.72	-324.43;-287.35;-249.60;-212.86;-177.68;-141.39;-103.64;-67.58;-42.09;-29.07;-24.62;-23.50;-21.69;-8.22	Stop once
-14.76;-11.78;-9.28;-5.90;-2.80;0.20;2.72;6.12;9.22;12.20;15.58;18.24;21.20;24.10;27.24;29.70;33.12;36.24;39.22;41.72;45.10;48.20;51.20;53.72;57.13	-313.01;-280.18;-239.30;-193.19;-147.88;-107.80;-72.74;-42.58;-19.65;-10.63;-10.08;-10.08;-10.08;-10.08;-10.08;-10.08;-10.08;-10.08;-10.08;-10.08;-10.08;-10.08;-10.08;-10.08;-3.40	Stop once
17.00;20.42;23.40;25.90;29.00;32.40;35.40;37.92;40.98;44.42;47.40;50.40;52.91;56.00;59.42;62.40;64.90	-320.70;-284.29;-249.44;-218.82;-189.52;-160.66;-134.14;-110.42;-88.83;-70.11;-55.40;-46.84;-45.17;-43.94;-41.88;-33.20;-13.96	Stop once
23.16;26.61;29.08;32.09;35.60;38.59;41.08;44.11;47.61;50.58;53.11;56.09;59.61	-333.96;-304.88;-278.25;-252.22;-230.85;-202.46;-168.04;-133.63;-98.81;-65.52;-38.93;-23.13;-5.88	No stop
24.50;27.44;29.99;33.98;36.49;39.47;42.47;44.98;48.45;51.48;54.47;56.97;60.46;63.50	-314.49;-277.18;-239.12;-199.70;-161.17;-124.97;-90.44;-60.94;-40.57;-31.10;-28.20;-27.42;-18.62;-4.27	Stop once
47.72;50.80;53.78;56.54;59.78;62.78;65.30;68.40;71.82;74.80;77.39;80.80;83.78;86.30;89.42;92.79;95.82;98.40;101.82;105.02;107.88;110.30;113.64;116.42;119.30;122.40;125.82;128.78;131.30;134.42;137.80;140.30;143.42;146.78;149.78;152.30;155.40;158.78	-300.83;-272.32;-231.13;-185.16;-170.46;-160.11;-155.99;-155.21;-155.21;-155.21;-155.21;-152.98;-140.97;-123.05;-99.78;-77.60;-62.78;-51.87;-45.41;-42.63;-42.63;-42.63;-42.63;-42.63;-42.63;-42.63;-42.63;-42.63;-42.63;-42.63;-42.63;-42.63;-42.63;-42.63;-42.63;-41.63;-25.03;8.36	Stop more than once
27.32;30.27;32.78;35.94;39.29;41.97;45.31;47.79;50.93;54.26;57.29;59.79;62.94;65.77	-303.73;-272.74;-242.79;-210.17;-173.77;-136.79;-103.94;-75.22;-51.74;-36.37;-30.91;-30.91;-28.91;-8.97	Stop once
48.09;51.09;54.04;63.10	-93.81;-56.75;-35.70;-2.88	No stop
-14.58;-12.07;-8.75;-5.57;-2.58;-0.07;3.25;6.43;9.42;11.94;15.76;17.95;21.25;24.44;27.45;29.93;33.26;36.46;39.44;41.26;45.25;48.46;48.46;51.44;51.44;53.26;53.26;56.45;56.45;59.44;59.44;61.94;61.94	-303.02;-267.03;-208.54;-177.91;-132.24;-88.26;-42.39;-29.25;-22.68;-22.46;-22.46;-22.46;-22.46;-22.46;-22.46;-22.46;-22.46;-22.46;-22.46;-22.46;-22.46;-22.46;-22.46;-22.46;-22.46;-22.46;-22.46;-22.46;-22.46;-20.63;-20.63;-6.50;-6.50	Stop once
23.44;26.44;29.43;32.44;35.44;38.40;41.44;44.44;47.44;50.44;53.44;56.44;59.47	-313.51;-277.67;-241.15;-206.19;-173.92;-142.98;-113.02;-84.31;-59.15;-38.67;-25.76;-19.52;-5.17	No stop
37.34;40.62;46.10;49.31;52.60;55.32;61.13	-274.94;-235.75;-166.06;-135.87;-107.38;-83.22;-47.93	No stop
28.94;31.94;34.94;40.92;43.94;49.96;58.94;61.94;64.91	-317.19;-275.20;-232.00;-148.74;-112.11;-51.66;-31.07;-24.39;-5.15	No stop
36.59;40.11;43.08;46.08;48.63;52.11;55.10;58.11;60.59;64.09;67.12;70.11	-322.35;-287.29;-249.76;-211.80;-176.39;-143.99;-115.05;-91.90;-70.64;-51.82;-27.56;1.70	No stop
29.71;32.69;35.71;38.72;41.73;44.69;47.71;50.71;53.72;56.70;59.72;62.72	-321.76;-287.23;-254.82;-222.42;-188.80;-154.95;-123.10;-95.72;-72.01;-49.51;-25.13;3.80	No stop
20.57;23.38;26.55;29.36;32.58;35.34;38.58;41.62;44.55;47.58;50.61;53.35;56.56;59.34;62.36;65.57	-317.40;-276.08;-254.04;-218.41;-203.61;-181.34;-168.65;-130.69;-109.08;-71.55;-56.08;-34.27;-30.15;-28.82;-14.02;5.90	No stop
25.84;28.37;31.66;34.87;37.82;40.34;43.36;46.66;49.87;52.84;55.36;58.66;61.86;64.84;67.36;70.67	-297.91;-256.90;-217.38;-178.52;-142.22;-108.25;-81.97;-66.04;-60.47;-59.01;-59.01;-59.01;-59.01;-50.99;-29.85;0.54	Stop once
-6.83;-3.82;-0.83;1.45;5.17;8.19;11.17;14.17;17.17;20.17;23.15;26.17;29.17;32.19;35.17;38.18;41.17;44.17;47.15;50.17;53.18;56.19	-259.84;-230.41;-209.60;-198.28;-178.64;-145.70;-109.19;-75.93;-45.54;-21.06;-8.93;-7.93;-7.93;-7.93;-7.93;-7.59;-7.25;-7.25;-6.18;-6.18;-6.18;-3.73	Stop once
12.35;14.81;20.81;27.37;30.36;39.37;42.33;48.19	-315.27;-281.98;-205.58;-135.30;-102.90;-36.00;-28.54;-20.31	Stop once
6.91;10.41;13.40;15.91;19.43;22.42;25.41;27.93;30.91;34.48;37.39;39.90;42.91;46.41;49.37;51.87;54.90;58.41	-333.97;-306.67;-276.38;-244.75;-211.92;-177.09;-142.02;-109.73;-79.22;-51.50;-30.23;-18.77;-17.10;-16.32;-16.32;-16.32;-16.21;-6.86	Stop once
-12.43;-9.91;-6.87;-3.39;-0.41;2.08;5.09;8.61;11.59;14.09;17.09;20.61;23.59;26.09;29.95;32.09;35.61;38.60;41.11;44.09;47.61;50.57;53.10;56.07;59.61	-308.01;-275.69;-237.73;-198.32;-159.03;-121.70;-88.86;-62.03;-40.56;-24.32;-14.53;-10.19;-10.08;-10.08;-10.08;-10.08;-10.08;-10.08;-10.08;-10.08;-10.08;-10.08;-10.08;-8.96;7.95	Stop once
7.42;10.42;13.94;16.90;19.42;22.41;25.92;29.26;31.90;34.42;37.44;40.89;43.90;46.42;49.42;52.92;55.90;58.44	-304.93;-265.84;-237.90;-180.11;-152.38;-106.50;-74.74;-55.26;-28.44;-20.32;-18.20;-18.20;-18.20;-18.20;-18.20;-18.20;-18.09;-5.84	Stop once
55.47;58.98;61.94;64.47;67.46;70.98;73.96;76.47;79.47;82.97;85.95;88.47;91.47;94.48;97.47;100.99;103.96;106.47;109.46;112.97;115.96;118.47;121.47;124.98;127.96;130.48;133.47;136.97;139.96;142.48;145.46;148.95	-308.32;-268.69;-227.50;-187.21;-149.15;-112.53;-80.03;-47.76;-22.72;-12.25;-10.28;-10.28;-10.28;-10.28;-10.28;-10.28;-10.28;-10.28;-10.28;-10.28;-10.28;-10.28;-10.28;-10.28;-10.28;-10.28;-10.28;-10.28;-10.16;-9.39;-9.16;-3.82	Stop more than once
16.87;19.89;22.88;25.90;28.88;31.88;34.89;37.88;40.86;43.88;46.46;49.90;52.88;55.88;58.88;61.88	-22.45;-22.10;-22.10;-22.10;-22.10;-22.10;-22.10;-22.10;-21.32;-19.99;-18.43;-17.64;-17.53;-16.64;-13.19;3.40	Stop once
33.62;36.13;39.42;42.64;45.62;48.13;51.41;54.64;57.63;60.12;63.40;66.64;69.63;72.62	-333.05;-304.08;-273.56;-239.50;-201.08;-163.21;-130.03;-104.42;-89.72;-80.26;-72.47;-59.34;-36.29;-8.25	No stop
14.35;16.86;19.90;23.37;26.34;28.85;31.87;34.84;38.37;41.33;43.85;46.87;50.37;53.36;55.87;58.87;62.34	-329.94;-293.41;-254.99;-215.01;-173.16;-132.17;-94.76;-61.81;-34.99;-18.63;-12.17;-12.06;-12.06;-12.06;-12.06;-11.50;0.18	Stop once
25.69;28.65;31.69;34.69;43.69;46.69;49.69;55.69;61.69	-276.96;-237.00;-196.60;-157.08;-63.23;-46.65;-41.64;-40.75;-34.52	Stop once
19.69;22.69;25.69;28.69;31.65;34.69;37.69;40.70;43.69;46.69;49.70;52.68;55.70;58.69;61.69	-303.33;-266.36;-227.05;-185.43;-142.90;-101.48;-67.29;-41.46;-26.99;-24.10;-24.10;-24.10;-24.10;-19.75;-3.07	Stop once
56.00;58.97;64.98;67.85;71.00;74.06	-171.20;-127.21;-68.64;-48.61;-22.01;8.60	No stop
53.22;59.26;62.26;68.26;72.49;77.20	-181.51;-143.67;-128.20;-91.58;-71.21;-15.34	No stop
28.78;31.78;34.77;37.78;40.78;43.74;46.78;49.78;52.78;55.78;57.99;61.78;67.74	-329.55;-293.26;-253.51;-214.42;-179.14;-147.41;-120.12;-96.75;-76.83;-61.12;-48.76;-37.30;7.43	No stop
13.06;16.06;19.06;22.07;25.06;28.06;31.06;34.07;37.06;40.06;43.06;46.06;49.06;52.06;55.06;58.06	-329.04;-293.18;-256.10;-217.36;-178.16;-138.97;-102.01;-68.84;-40.34;-17.29;-4.83;-3.60;-3.60;-3.60;-3.49;7.19	Stop once
18.43;21.43;24.43;27.45;30.43;33.47;36.39;39.44;42.43;45.43;48.43;51.43;54.43;57.43;60.39	-309.21;-274.92;-240.95;-208.89;-178.49;-148.30;-118.68;-92.29;-69.81;-50.89;-34.41;-19.94;-11.38;-6.26;9.43	No stop
34.49;37.53;40.54;43.54;46.53;49.53;52.53;55.54;58.49;61.53;64.53;67.53;70.53	-317.84;-283.76;-250.92;-217.52;-186.01;-154.84;-126.44;-100.95;-81.03;-66.44;-58.20;-40.95;-12.13	No stop
33.83;36.87;39.35;40.85;44.38;47.67;51.07;53.34;55.85;64.87	-251.58;-213.74;-189.36;-166.19;-132.88;-102.82;-76.66;-57.85;-45.17;-8.11	No stop
32.63;35.18;38.63;41.19;44.66;47.32;50.63;53.20;56.63;59.20;62.63;65.20;68.62;71.20;74.63	-328.79;-289.25;-243.81;-198.95;-155.98;-122.69;-97.76;-80.95;-77.28;-77.28;-75.61;-70.24;-52.64;-26.83;6.56	Stop once
32.18;34.66;37.68;41.16;44.18;46.66;49.66;53.18;56.18;58.66;61.66	-318.41;-285.33;-252.82;-219.75;-187.00;-155.16;-123.77;-91.71;-61.99;-37.61;-15.24	No stop
26.52;29.02;32.00;35.52;38.50;41.02;43.97;47.00;50.54;53.50;56.00;59.02;62.50;65.50	-312.85;-284.35;-247.18;-204.11;-162.36;-125.73;-95.45;-66.96;-43.47;-33.11;-32.87;-32.31;-22.63;0.96	Stop once
48.87;51.40;54.86;57.91;60.38;63.41;66.85;69.91;72.87	-324.18;-285.76;-246.12;-203.81;-155.83;-114.19;-77.80;-42.62;-9.01	No stop
26.76;29.76;32.77;35.76;38.72;41.77;44.76;47.76;50.76;53.91;56.76;59.76;62.72	-333.58;-284.48;-235.94;-190.53;-149.33;-112.70;-82.19;-58.15;-43.02;-35.00;-33.10;-30.54;-13.40	No stop
34.73;37.73;40.69;43.73;46.73;49.68;52.73;55.73;58.73;61.73;64.68;67.73;70.92;73.73;76.73	-300.01;-264.70;-228.41;-192.56;-159.92;-130.18;-102.35;-89.10;-85.88;-85.88;-85.64;-75.06;-56.92;-34.09;-5.04	Stop once
29.85;33.34;36.32;38.84;41.81;45.42;48.33;50.82;53.83;57.34;60.33;63.04	-332.19;-302.00;-270.38;-237.73;-204.32;-170.25;-136.39;-105.54;-79.14;-54.54;-26.28;8.11	No stop
45.86;48.90;51.91;54.90;57.90;60.90;63.90;66.90;69.86;72.90;75.90;78.90	-325.70;-287.95;-249.27;-210.98;-179.02;-156.31;-136.17;-115.13;-90.54;-64.16;-34.33;1.84	No stop
-1.55;1.47;4.49;7.47;10.49;13.54;16.51;19.50;22.49;25.49;28.45;31.47;34.49;37.47;40.51;43.49;46.49;49.49;52.49;55.47;58.49	-294.58;-258.00;-216.56;-173.35;-132.17;-95.33;-64.95;-38.81;-17.78;-9.77;-8.66;-8.66;-8.66;-8.66;-8.66;-8.66;-8.66;-8.66;-8.66;-7.77;9.49	Stop once
30.45;33.48;36.45;39.46;42.46;45.46;48.45;51.46;54.46;57.48;60.04;63.51	-326.85;-287.11;-245.45;-201.71;-160.97;-122.34;-87.47;-55.20;-31.38;-24.25;-23.81;-12.02	Stop once
24.01;27.48;30.51;33.52;36.01;39.01;42.50;45.50;48.01;51.00;54.50;57.50;60.02	-302.63;-267.80;-230.29;-191.53;-152.45;-114.47;-80.74;-50.25;-29.76;-25.08;-24.08;-23.08;-11.39	Stop once
52.11;58.60;61.57;64.09;67.20;70.60	-224.62;-145.66;-106.71;-73.77;-41.50;-3.21	No stop
23.18;26.18;29.14;32.18;35.18;38.18;41.18;44.18;47.19;50.18;53.14;56.18;59.18;62.18;65.18	-326.37;-290.07;-252.09;-214.45;-178.94;-144.76;-112.25;-82.64;-56.04;-38.01;-34.00;-34.00;-34.00;-30.77;-11.29	Stop once
16.56;19.85;23.04;25.84;29.04;31.56;34.87;38.06;41.03;43.54;46.87;50.07;53.03;55.56;58.86;62.05	-321.40;-286.88;-251.68;-216.61;-182.30;-148.89;-115.83;-84.64;-55.36;-31.53;-17.28;-14.72;-14.72;-14.61;-8.05;10.98	Stop once
39.25;42.36;45.75;48.75;51.25;54.36;57.75;60.75;63.73;66.25;69.35;72.74	-306.05;-248.94;-222.78;-176.47;-146.19;-113.00;-92.85;-75.71;-73.82;-58.91;-33.07;-10.14	No stop
6.03;6.03;6.03;6.03;6.03;6.03;6.03;6.03;6.03	-63.85;-41.70;-26.67;-20.88;-19.87;-19.87;-19.87;-16.98;-1.39	No stop
37.16;40.19;43.20;46.20;49.20;52.20;55.20;58.20;61.16;64.20;67.20	-317.24;-278.26;-239.64;-200.46;-160.16;-122.19;-91.14;-67.99;-54.08;-33.15;-4.33	No stop
39.68;42.67;45.69;48.69;51.71;54.69;57.69;60.68;63.69;66.66	-167.91;-137.39;-112.42;-90.37;-70.55;-52.84;-40.70;-37.56;-28.52;-7.72	No stop
26.64;29.65;32.64;35.64;38.64;41.64;44.64;47.64;50.64;53.65;56.64;59.64;62.64;65.64	-320.08;-281.55;-242.45;-203.04;-164.31;-127.24;-94.51;-67.35;-47.43;-36.08;-32.63;-31.40;-18.16;7.20	Stop once
39.77;45.75;48.24;51.77;54.77;57.77;60.25;63.75	-142.99;-72.60;-56.00;-51.78;-51.78;-51.78;-51.78;-50.33	Stop once
27.66;34.16;39.64;42.66;46.16;54.63;58.15	-115.87;-58.23;-36.96;-32.84;-30.61;-28.50;-23.38	Stop once
27.54;37.01;39.57;49.02;54.52;61.01;64.01	-227.16;-130.07;-103.24;-47.60;-34.67;-27.21;-5.18	Stop once
30.68;33.68;36.68;39.69;42.69;45.68;48.68;51.69;54.68;57.69;60.68;63.69;66.69;69.69	-306.91;-274.40;-241.55;-207.90;-174.62;-143.78;-118.28;-96.12;-76.85;-61.48;-50.13;-46.12;-32.11;-8.52	No stop
40.92;43.93;46.92;49.92;52.88;55.91;58.92;61.92;64.92;67.92;70.92	-310.17;-270.88;-231.91;-193.49;-156.08;-119.89;-85.72;-58.78;-42.64;-24.73;1.65	No stop
29.08;32.09;40.53;44.09;49.58;52.60;59.05;68.09	-326.18;-297.54;-201.55;-166.82;-97.57;-69.41;-47.82;-13.66	Stop once
20.03;23.07;25.59;29.01;32.09;35.09;37.59;41.01;44.01;46.61;49.99;53.09;56.07;58.63	-313.50;-279.74;-254.69;-200.47;-172.42;-130.78;-90.47;-46.72;-29.36;-24.46;-23.68;-23.68;-23.34;-13.21	Stop once
30.23;33.24;36.23;39.23;42.23;45.23;48.23;51.26;54.23;57.23;60.23;63.23;66.23	-298.88;-253.46;-204.14;-154.71;-109.94;-72.87;-47.25;-37.99;-34.54;-34.43;-32.43;-22.75;-0.17	Stop once
6.92;10.28;12.90;16.28;18.92;22.28;24.92;28.27;30.92;34.27;37.12;40.27;42.91;46.28;48.91;52.28;54.93;58.65	-333.08;-301.00;-263.80;-226.28;-188.31;-149.43;-112.45;-77.50;-46.45;-22.96;-12.28;-11.38;-11.38;-11.38;-11.38;-11.38;-11.38;-0.25	Stop once
23.34;26.32;28.84;32.06;35.34;38.32;40.84;44.06;47.34;50.32;52.84;56.07;59.34;62.32;64.82	-332.94;-299.27;-262.52;-224.33;-186.59;-149.08;-112.67;-77.83;-53.68;-43.44;-41.44;-41.44;-39.43;-28.97;-6.05	Stop once
-10.19;-7.19;-4.17;-0.65;2.31;4.81;7.85;11.33;14.31;16.81;19.85;23.32;26.31;28.83;31.85;35.33;38.33;40.91;43.81;46.85;50.35;53.29;55.85;58.83	-315.71;-289.88;-257.11;-218.70;-177.18;-137.11;-101.36;-68.75;-40.58;-21.44;-13.65;-13.09;-12.09;-12.09;-12.09;-12.09;-12.09;-12.09;-12.09;-12.09;-12.09;-12.09;-11.98;-0.74	Stop once
54.55;57.51;60.55;63.55;66.56;69.55;72.55;75.55;78.55	-334.01;-299.06;-259.88;-218.14;-174.82;-132.07;-88.87;-43.11;6.09	No stop
12.27;14.81;17.77;21.27;23.79;26.76;30.29;33.27;35.79;38.78;42.27;45.26;48.38;50.79;53.79;57.29;60.27;63.27	-317.78;-277.05;-233.20;-189.21;-147.39;-110.30;-77.66;-51.73;-34.48;-29.74;-29.74;-29.74;-29.74;-29.74;-29.74;-29.74;-28.96;-13.61	Stop once
20.87;23.84;26.36;29.39;32.87;35.84;38.35;41.39;44.87;47.85;50.36;53.39;56.87;59.87;62.37;65.39;70.27;71.89	-328.83;-294.75;-258.67;-222.48;-186.51;-151.54;-118.35;-89.85;-67.26;-54.78;-51.10;-51.10;-51.10;-51.10;-50.66;-42.08;-10.70;10.23	Stop once
32.04;40.87;43.89;46.75;56.02;61.89	-72.63;-25.44;-25.33;-25.33;-25.33;-12.40	Stop once
-9.28;-6.24;-3.24;-0.25;2.75;5.75;8.76;11.76;14.72;23.45;24.47;26.76;29.76;32.76;35.76;38.71;41.75;44.71;47.71;50.75;53.76;56.75;59.76	-297.79;-262.37;-220.48;-176.40;-134.89;-97.62;-61.01;-28.85;-11.05;-8.93;-8.93;-8.93;-8.93;-8.93;-8.93;-8.93;-8.93;-8.93;-8.93;-8.93;-8.93;-8.82;3.30	Stop once
-10.47;-8.09;-4.96;-1.77;1.23;3.76;7.06;10.26;13.23;15.76;19.04;22.24;25.24;27.75;31.03;34.24;37.24;39.75;43.03;46.25;49.28;52.64;55.04;58.26	-175.11;-146.04;-92.36;-67.21;-34.81;-16.77;-14.31;-14.31;-14.31;-14.31;-12.87;-12.87;-12.87;-12.87;-12.87;-12.87;-12.87;-12.76;-12.19;-12.19;-12.19;-12.19;-10.97;-3.18	Stop once
28.64;31.65;34.61;37.67;40.64;43.66;46.65;49.64;52.64;55.65;58.60;61.64	-306.42;-268.80;-227.72;-186.85;-148.78;-111.37;-77.63;-48.35;-27.32;-16.74;-12.18;-2.94	No stop
59.78;62.78;65.79;68.78;71.80;74.78	-97.71;-96.70;-94.02;-80.90;-52.97;-16.81	Stop once
7.81;10.80;13.80;16.80;19.81;22.81;26.08;28.81;31.81;34.81;37.81;40.81;43.81;46.81;49.76;52.81;55.80;58.80;61.80	-329.67;-298.84;-261.22;-224.39;-182.42;-138.78;-98.49;-64.31;-40.82;-25.91;-20.78;-20.34;-20.34;-20.34;-20.34;-20.34;-20.34;-16.66;3.03	Stop once
26.87;29.50;32.46;35.50;38.50;41.49;44.50;47.50;50.50;53.50;56.47;59.50;62.50;65.50	-313.71;-272.52;-233.75;-199.22;-170.48;-143.97;-118.37;-94.10;-74.28;-59.02;-47.11;-39.32;-26.75;-5.17	No stop
36.63;39.63;42.63;45.61;48.63;51.63;54.63;57.63;60.63;63.64;66.63;69.91;72.63;75.64	-331.33;-302.26;-272.31;-244.59;-214.18;-182.12;-148.94;-124.11;-100.39;-81.91;-68.88;-53.17;-29.13;0.80	No stop
33.56;37.32;39.57;42.56;45.56;48.56;51.56;54.56;57.57;60.60;63.61	-309.23;-269.82;-230.19;-190.22;-150.92;-112.95;-79.33;-53.62;-38.03;-27.23;-7.76	No stop
37.48;40.48;46.48;55.87;58.84;61.89;64.66	-177.88;-145.26;-87.92;-33.48;-31.14;-27.69;-13.45	No stop
55.29;58.78;61.77;64.30;67.29;71.17;73.77;77.06;79.79;82.77;85.31;88.29;91.79;94.77;97.29;100.30;103.81;106.78;109.29;112.27;115.78;118.78;121.29;124.29;127.78;131.14;133.78;136.78;139.29;142.29;145.79;148.79	-309.06;-266.41;-226.89;-193.93;-161.76;-114.08;-92.02;-57.27;-30.01;-16.55;-15.21;-15.21;-15.21;-15.21;-15.21;-15.21;-15.21;-15.21;-15.21;-15.21;-15.21;-15.21;-15.21;-13.43;-11.76;-10.32;-8.52;-8.52;-8.52;-8.52;-8.52;-0.61	Stop once
35.74;44.72;47.74;56.74;59.75	-144.93;-60.65;-38.94;-19.23;-7.54	No stop
27.74;30.74;33.71;36.74;39.74;42.75;45.74;48.74;51.75;54.74;57.71;60.74;63.74;66.75	-310.92;-270.39;-225.64;-179.98;-137.33;-98.36;-66.40;-51.60;-47.34;-45.56;-45.56;-43.67;-27.05;2.99	Stop once
31.39;34.39;37.39;40.39;43.45;46.33;49.39;52.40;55.39;58.39;61.40;64.39;67.39;70.35	-324.72;-296.23;-266.61;-235.55;-203.16;-172.88;-143.36;-116.30;-89.25;-64.32;-51.07;-45.39;-29.03;-4.56	No stop
14.02;17.06;20.06;23.06;26.06;29.05;32.06;35.06;38.02;41.06;44.06;47.06;50.06;53.05;56.06;59.06;62.02	-334.15;-298.41;-261.91;-225.95;-190.33;-156.27;-122.74;-91.91;-64.64;-43.71;-31.69;-24.22;-22.33;-22.33;-22.33;-19.77;-6.19	Stop once
46.08;49.37;52.65;58.68;61.00	-62.19;-40.93;-29.46;-25.23;-21.45	No stop
34.23;37.51;40.48;43.01;46.23;49.49;52.47;55.51;58.18;61.25;64.50	-319.71;-295.54;-257.25;-218.17;-166.95;-141.79;-105.15;-72.65;-47.16;-26.46;-10.65	No stop
26.51;29.05;32.03;35.53;38.49;41.05;44.05;47.53;50.52;53.04;56.03;59.54;62.49	-332.07;-305.23;-274.48;-242.97;-210.23;-176.04;-140.18;-105.76;-72.69;-46.98;-32.06;-22.49;-6.35	No stop
36.12;39.62;42.62;45.13;48.12;51.65;54.62;57.20;61.12;63.12;66.64;69.62	-316.88;-280.48;-245.73;-211.55;-177.36;-140.52;-104.10;-72.27;-52.57;-41.78;-24.42;4.50	No stop
25.61;29.13;31.59;34.65;38.11;40.61;44.11;46.61;50.13;52.59;56.13;58.61;62.13;64.61	-99.80;-97.22;-97.22;-92.02;-69.56;-45.05;-36.37;-35.14;-35.14;-35.14;-35.14;-35.14;-32.47;-12.11	Stop more than once
7.16;13.65;16.64;19.15;25.67;31.16;34.86;40.34;49.18;52.36;55.65	-315.10;-248.39;-212.08;-176.02;-107.22;-45.67;-25.85;-11.06;-11.06;-11.06;-10.50	Stop once
35.16;38.16;41.17;44.16;47.16;50.16;53.16;56.18;59.16;62.16;65.15;68.16;71.16	-324.10;-285.34;-245.16;-207.86;-175.35;-144.41;-118.24;-90.41;-68.92;-61.45;-51.74;-30.39;2.11	No stop
37.22;40.69;43.72;46.73;49.38;52.66;55.78;58.71;61.22;64.70;67.73;70.71	-313.32;-277.21;-238.69;-199.17;-160.54;-125.13;-95.29;-73.92;-62.91;-59.90;-46.53;-16.37	No stop
12.77;16.08;19.11;22.12;25.47;28.19;37.27;43.10;46.07;49.08;52.28;55.08;58.12	-308.38;-231.77;-189.78;-148.26;-109.29;-73.32;-7.65;-7.65;-7.65;-7.65;-7.65;-7.65;-4.86	Stop once
67.35;70.34	-41.00;-11.73	No stop
25.74;28.24;31.26;34.77;38.80;40.93;43.74;46.24;49.26;52.76;55.74;58.28;61.28;64.76	-317.89;-287.59;-257.28;-225.54;-181.54;-159.82;-128.20;-99.68;-68.84;-46.23;-37.89;-37.22;-33.55;-15.97	Stop once
20.69;24.07;27.05;29.55;32.69;36.05;39.03;41.57;44.69;48.07;51.03;54.45;57.05;60.19;62.66	-312.08;-281.02;-247.50;-211.55;-175.03;-138.61;-103.65;-72.70;-49.76;-34.96;-31.73;-31.73;-31.73;-26.71;-7.91	Stop once
22.09;25.10;28.08;31.08;34.08;37.08;40.06;43.10;46.08;49.11;52.09;55.08;58.08;61.08;64.06;67.08	-307.07;-264.77;-222.69;-181.74;-144.57;-111.74;-83.48;-62.45;-49.54;-43.31;-38.30;-36.85;-36.85;-36.74;-26.06;0.53	Stop once
57.16;60.65;63.64	-31.20;-23.51;-2.59	No stop
21.29;24.14;27.12;29.63;32.95;36.63;38.63;41.62;44.95;48.13;51.13;53.63;56.97;60.12;63.53;65.64	-319.99;-283.13;-245.61;-209.88;-174.25;-131.50;-113.68;-88.09;-64.82;-48.35;-43.00;-41.86;-41.86;-41.64;-32.18;-7.92	Stop once
23.76;26.77;29.76;32.76;35.76;38.76;42.36;44.77;47.76;50.76;53.76;56.76;59.76;62.77;65.72	-317.68;-281.82;-250.98;-219.13;-186.74;-153.68;-123.29;-96.01;-71.86;-57.38;-52.81;-49.24;-45.45;-33.42;-9.83	Stop once
25.28;28.79;31.78;34.30;37.29;40.32;43.78;46.78;49.27;52.30;55.80;58.78;61.30;64.32;67.79	-325.61;-294.43;-263.80;-230.74;-198.00;-166.05;-135.88;-105.25;-76.75;-56.60;-47.03;-44.58;-44.13;-35.34;-14.87	Stop once
38.09;40.60;43.80;47.10;49.99;53.10;56.11;58.60;61.82;65.11;68.09;70.61	-299.30;-255.41;-195.84;-166.67;-120.23;-102.31;-78.72;-62.79;-51.77;-43.65;-21.17;10.76	No stop
20.13;23.13;26.13;29.13;32.10;35.13;38.13;41.13;44.12;47.13;50.13;53.13;56.10;59.13	-307.77;-272.36;-232.94;-192.07;-151.66;-112.57;-74.39;-40.67;-20.52;-15.51;-15.29;-15.29;-14.18;-5.83	Stop once
27.16;30.66;32.17;34.67;37.80;40.17;43.68;46.63;49.67;52.16;55.18;58.66;61.65;64.17;67.17	-298.99;-263.46;-241.06;-217.24;-185.28;-161.99;-144.19;-122.51;-102.39;-78.69;-57.53;-42.62;-37.16;-21.15;4.78	No stop
-17.65;-14.64;-11.64;-8.68;-5.65;-2.64;0.35;3.36;6.40;7.39;11.35;14.51;17.36;20.36;23.31;26.36;29.36;32.36;35.31;38.36;41.35;44.36;47.32;50.36;53.35;56.35;59.37;62.36	-308.62;-275.80;-237.20;-194.24;-149.38;-105.18;-67.12;-38.52;-21.92;-17.56;-16.00;-16.00;-16.00;-16.00;-16.00;-16.00;-16.00;-16.00;-16.00;-16.00;-16.00;-16.00;-16.00;-16.00;-16.00;-14.78;-9.10;11.61	Stop once
43.87;46.89;49.39;52.65;55.91;58.87;61.41;64.67;67.87;70.87;73.39	-319.59;-283.40;-250.10;-208.57;-185.96;-154.89;-128.82;-93.29;-78.93;-54.56;-18.95	No stop
39.34;42.36;45.36;48.37;51.36;54.36;57.36;60.36;63.34;66.37;69.36;72.38	-313.34;-281.15;-251.97;-226.47;-198.76;-165.58;-127.93;-94.87;-73.39;-58.14;-33.21;5.96	No stop
18.85;21.99;25.35;28.35;30.87;33.98;37.36;40.35;42.87;45.99;49.37;52.30;54.84;57.99;61.36	-327.41;-284.67;-240.35;-196.49;-153.96;-112.87;-75.80;-47.08;-28.93;-20.58;-18.24;-16.91;-16.91;-15.57;0.35	Stop once
50.12;56.09;59.60;62.12;68.08	-271.14;-199.87;-146.75;-107.66;-47.66	No stop
49.33;51.85;54.85;58.35;61.33;63.83;66.85;70.35;73.33	-325.10;-286.68;-247.49;-207.29;-166.00;-125.03;-85.16;-45.86;-5.23	No stop
7.13;9.40;13.13;16.12;19.12;22.12;25.15;28.13;31.13;34.13;37.13;40.13;43.12;46.12;49.15;52.15;55.13;58.14	-326.87;-295.33;-254.90;-210.36;-163.15;-119.06;-81.66;-48.60;-26.23;-14.31;-9.41;-9.14;-9.14;-9.14;-8.14;-7.02;-6.24;3.00	Stop once
45.42;48.41;51.41;54.43;57.41;60.41;63.42;66.41;69.41;72.41	-308.09;-280.24;-258.75;-233.24;-199.27;-164.98;-134.14;-103.29;-64.45;-22.93	No stop
29.32;32.32;35.28;38.32;41.33;44.33;47.32;50.33;53.33;56.34;59.28;62.33;65.33;68.34	-332.31;-296.80;-258.58;-224.29;-196.23;-170.95;-145.00;-115.71;-88.43;-69.07;-59.92;-50.13;-28.53;2.52	No stop
30.24;33.63;36.72;39.70;42.21;45.64;48.72;51.73;54.23;57.70;60.62	-305.13;-251.91;-222.53;-176.55;-133.45;-87.59;-67.01;-42.08;-26.28;-17.48;7.89	No stop
52.33;55.64;58.82;61.82;64.32;67.64;70.82;73.82	-302.08;-262.77;-225.14;-187.28;-148.10;-109.01;-69.16;-28.76	No stop
40.50;43.52;46.54;49.50;52.50;55.86;58.50;61.50;62.52;65.50;68.50	-299.19;-260.78;-222.13;-185.05;-149.77;-118.79;-88.96;-63.80;-48.33;-29.86;1.86	No stop
13.95;16.96;19.96;22.91;25.96;30.07;31.09;34.95;37.95;40.95;43.95;46.91;49.95;52.97;55.97;58.98;61.95	-313.19;-280.43;-244.93;-208.10;-170.93;-136.00;-103.50;-74.13;-49.21;-32.86;-23.85;-20.96;-20.96;-20.96;-20.96;-19.51;-2.60	Stop once
17.15;20.17;23.66;26.65;29.16;32.14;35.66;38.65;41.22;44.16;47.64;50.65;56.14;59.66;62.63;65.16;68.14;71.15	-322.40;-282.87;-243.56;-202.93;-163.54;-126.92;-93.63;-63.58;-42.97;-32.39;-31.28;-31.28;-31.28;-31.28;-26.48;-15.56;-5.55;8.47	Stop once
42.23;45.23;48.25;51.23;54.24;57.19;60.23;63.23;66.23;69.23	-322.36;-288.15;-247.73;-205.99;-165.01;-125.58;-90.64;-61.81;-37.32;-14.51	No stop
25.85;28.86;31.81;34.86;37.85;40.86;43.85;46.85;49.85;52.85;55.81;58.87;61.86;64.84;67.86;70.85	-326.82;-287.18;-246.31;-205.33;-168.81;-137.09;-110.49;-88.23;-69.96;-63.51;-63.51;-63.51;-63.06;-57.72;-36.36;-2.31	Stop once
42.08;45.07;48.07;51.38;54.07;57.07;60.09;63.07;66.08;69.07;72.07;75.06;78.08	-314.77;-284.38;-256.87;-230.03;-207.88;-188.29;-168.37;-143.54;-116.69;-92.86;-67.03;-35.07;1.57	No stop
19.80;22.80;25.80;28.85;32.01;34.80;37.80;40.83;43.81;46.80;49.80;52.80;55.80;58.80;61.80	-315.87;-277.25;-237.39;-196.86;-154.99;-115.58;-78.40;-46.90;-27.42;-20.63;-19.52;-19.41;-19.30;-19.16;-9.03	Stop once
57.62;60.65;64.16;67.12;69.68;72.66;76.16;79.15;81.66;84.64;88.16;91.16;93.64;96.65;99.65;102.64;106.16;108.66;111.65;115.17;118.14;120.67;123.66;127.16;130.16;132.66;135.62;139.66;143.16;146.11;148.66	-333.50;-293.20;-253.89;-214.58;-175.62;-137.53;-98.01;-60.38;-31.00;-13.86;-10.08;-10.08;-10.08;-10.08;-10.08;-10.08;-10.08;-10.08;-10.08;-10.08;-10.08;-10.08;-10.08;-10.08;-10.08;-10.08;-10.08;-10.08;-10.08;-10.08;-1.84	Stop once
38.26;41.78;44.78;47.28;50.78;53.28;56.78;59.74;62.29;65.26;68.78;71.79	-328.41;-292.32;-254.36;-218.06;-187.67;-172.52;-161.27;-140.22;-111.60;-79.65;-51.27;-21.66	No stop
24.53;27.53;30.53;33.53;36.53;39.51;42.53;45.51;48.53;51.53;54.53;57.53;60.53;63.66;66.54;69.53	-316.54;-278.67;-239.58;-201.28;-164.76;-131.13;-100.18;-74.14;-56.43;-48.63;-47.19;-47.19;-47.19;-43.85;-24.48;7.44	Stop once
20.47;23.45;26.47;29.45;32.45;35.47;38.44;41.46;44.47;47.44;50.47;53.45;56.47;59.45;62.45;65.46	-314.63;-289.48;-237.80;-211.42;-160.78;-137.73;-91.98;-71.73;-46.80;-39.89;-37.67;-37.67;-37.67;-36.89;-26.19;-13.72	Stop once
24.99;28.51;37.92;38.75;45.69;49.14;52.28	-163.00;-137.18;-102.43;-72.16;-23.19;-23.19;-23.19	Stop once
45.36;48.35;54.36;60.36	-38.34;-30.00;-21.32;1.15	Stop once
43.87;47.07;50.38;56.40;62.05;65.33	-265.16;-226.50;-188.18;-117.68;-73.93;-55.56	No stop
26.55;29.51;32.55;35.56;38.54;41.55;44.55;47.55;50.55;53.51;56.55;59.55;62.55;65.55;68.54;71.55;74.55;77.51	-323.73;-283.96;-247.44;-213.47;-178.73;-151.66;-124.72;-98.23;-83.86;-78.73;-77.28;-77.28;-77.28;-77.28;-73.16;-53.92;-29.32;3.17	Stop once
23.57;26.65;30.08;33.05;35.57;38.64;42.08;45.04;47.57;50.65;54.09;57.07;60.08	-309.93;-271.15;-235.07;-201.09;-165.36;-130.83;-99.00;-71.29;-46.25;-29.00;-20.98;-19.54;-8.94	No stop
15.39;17.91;20.94;24.39;27.42;29.94;32.94;36.44;39.39;42.03;44.93;47.93;51.44;54.41;56.93	-329.25;-293.29;-253.08;-210.89;-168.25;-125.59;-85.05;-50.77;-26.61;-14.14;-12.81;-12.81;-12.81;-12.81;-7.46	Stop once
50.66;53.88;59.32;68.64	-96.01;-69.63;-43.58;10.27	No stop
14.73;17.77;20.77;23.77;26.77;29.77;32.76;35.77;38.73;41.77;44.77;47.76;50.77;53.77;56.77;59.77;62.73	-307.87;-272.13;-235.72;-198.98;-162.24;-126.28;-92.54;-62.27;-38.00;-22.97;-16.41;-15.95;-15.95;-15.95;-15.95;-12.06;5.30	Stop once
62.69;71.71;74.66	-104.96;-50.42;-22.16	No stop
19.34;22.83;25.83;28.34;31.34;34.84;37.80;40.36;44.16;46.37;49.82;52.82;55.32;58.32	-326.18;-292.09;-254.35;-215.16;-174.96;-135.12;-95.27;-59.10;-29.92;-15.34;-12.89;-12.89;-12.89;-5.77	Stop once
22.27;24.79;28.55;31.08;34.28;37.28;39.78;43.06;46.28;49.27;51.80;55.08;58.28;61.28;63.80;67.09;70.27	-328.99;-289.56;-234.34;-193.14;-166.30;-128.65;-95.46;-60.17;-49.70;-46.25;-46.25;-46.25;-46.25;-46.25;-44.91;-21.64;-1.50	Stop once
20.49;23.48;26.48;29.17;32.52;35.52;38.56;41.52;44.48;50.47	-323.88;-289.58;-248.93;-206.19;-163.43;-123.59;-86.40;-53.34;-33.53;-27.97	No stop
31.00;34.49;37.47;40.00;42.97;46.49;49.47;51.98;55.00;58.50;61.50	-310.73;-267.97;-230.90;-200.97;-178.04;-162.89;-144.18;-122.68;-96.96;-67.59;-27.99	No stop
32.00;35.02;38.00;41.21;44.02;47.00;50.00;53.02;56.15;59.16;62.00;65.00;68.00;71.02	-319.60;-269.06;-242.90;-191.70;-167.87;-124.32;-103.71;-75.08;-69.41;-63.73;-57.94;-49.48;-38.79;-6.30	No stop
23.56;26.52;29.57;32.56;36.14;38.51;41.57;50.52;53.56;56.56;59.56;62.56;65.57;68.56	-326.69;-287.94;-247.62;-207.33;-168.25;-132.62;-101.90;-48.37;-45.36;-45.25;-45.25;-43.80;-36.44;-14.63	Stop once
29.83;32.81;35.33;38.31;41.35;44.83;47.81;50.35;53.33;56.83;59.33;62.83;65.81;68.33	-312.81;-278.84;-246.57;-214.94;-186.23;-159.26;-131.98;-104.70;-80.78;-56.73;-39.93;-34.47;-18.00;10.71	No stop
47.57;50.57;53.59;56.57;59.59;62.57;65.59;68.53;71.57;74.57;77.57	-331.63;-294.55;-256.35;-217.84;-183.21;-155.36;-128.54;-97.60;-62.76;-28.50;5.66	No stop
25.39;28.41;31.39;34.39;37.42;40.39;43.37;46.39;49.39;52.41;55.39;58.39;61.39	-302.40;-260.99;-216.10;-173.34;-134.26;-97.73;-63.22;-35.73;-21.26;-19.48;-19.48;-18.48;-2.56	Stop once
72.63;74.38;78.70	-94.16;-70.33;-37.94	No stop
27.88;30.88;33.40;36.54;39.86;42.82;45.54;48.90;51.86;54.40;57.54;60.90;63.86;66.42	-321.89;-288.81;-253.28;-214.19;-175.90;-124.80;-100.87;-68.69;-46.10;-38.98;-38.64;-38.41;-31.73;-8.81	Stop once
22.76;26.26;29.23;31.76;34.74;38.26;43.76;46.76;50.26;53.24;55.76;58.78;62.26;65.24	-320.15;-280.16;-242.07;-202.88;-165.01;-128.93;-62.37;-40.78;-31.10;-30.31;-30.31;-30.31;-27.31;-9.17	Stop once
16.36;19.35;22.34;25.33;28.34;31.31;34.35;37.36;40.36;43.34;46.35;49.33;52.33;55.29;58.33;59.35;62.34;65.34;68.36	-332.54;-299.35;-262.27;-222.09;-180.88;-141.58;-107.08;-74.81;-51.98;-41.85;-40.73;-40.73;-40.73;-40.73;-39.84;-39.39;-37.39;-23.81;1.01	Stop once
33.65;36.24;43.94;53.55;54.58	-166.35;-135.16;-104.85;-33.83;-19.25	No stop
34.69;37.76;40.74;43.74;46.74;49.69;52.70;55.75;58.75;61.69;64.70	-310.30;-273.45;-235.48;-198.18;-160.89;-124.82;-92.19;-64.03;-45.66;-38.88;-20.18	No stop
15.62;18.62;21.62;24.62;27.59;30.62;33.62;36.64;39.62;42.62;45.62;48.62;51.59;54.62;57.62;60.63	-317.32;-283.03;-247.17;-209.65;-172.02;-134.84;-101.00;-71.73;-46.67;-27.19;-16.51;-13.28;-12.50;-12.50;-10.83;4.97	Stop once
18.60;21.60;24.57;27.60;30.60;34.37;36.60;39.60;42.60;45.61;48.56;51.60;54.60;57.59;60.60	-319.87;-283.43;-245.13;-205.05;-164.52;-124.77;-87.81;-55.22;-30.17;-14.37;-7.35;-6.46;-6.46;-6.46;-3.57	Stop once
27.15;30.13;32.65;35.63;39.14;42.12;44.68;47.64;51.13;54.12;56.65;59.63	-305.24;-262.59;-219.18;-176.64;-134.89;-93.91;-55.84;-28.46;-14.67;-12.33;-11.88;-0.53	Stop once
23.63;26.63;29.63;32.64;35.67;38.63;41.65;44.63;47.63;50.63;53.63;56.63;59.63;62.63	-317.64;-284.02;-247.95;-215.11;-179.70;-142.17;-107.55;-74.81;-47.55;-29.63;-23.95;-23.17;-21.17;-9.16	Stop once
23.76;26.76;29.72;32.77;35.76;38.76;41.76;44.76;47.76;50.77;53.71;56.76;59.76;62.76	-305.28;-268.44;-228.58;-186.84;-145.20;-104.12;-67.27;-39.23;-24.87;-23.98;-23.98;-23.98;-22.87;-9.17	Stop once
33.61;37.09;40.09;43.19;48.61;52.11	-258.42;-218.23;-178.37;-140.17;-75.15;-44.98	No stop
20.52;23.52;26.52;32.35;32.47;35.52;38.47;41.52;44.52;47.52;50.52;53.52;56.51;59.52;62.47;65.52;68.52	-315.28;-283.31;-249.81;-215.52;-180.67;-148.05;-117.32;-87.94;-65.78;-51.20;-43.63;-40.07;-39.96;-39.96;-38.84;-26.05;-2.35	Stop once
8.70;11.72;14.71;17.70;20.72;23.70;26.68;29.70;32.70;35.72;38.70;41.70;44.70;47.70;50.66;53.70;56.70;59.72	-313.12;-279.71;-247.76;-218.72;-191.67;-159.02;-122.49;-86.87;-55.15;-31.00;-17.43;-10.53;-9.75;-9.75;-9.75;-9.53;-8.08;0.39	Stop once
28.83;34.49;37.01;40.17;43.53;46.47;52.17;55.50;58.47	-205.62;-143.64;-112.57;-86.07;-59.37;-33.21;-9.63;-9.63;-6.62	Stop once
20.02;23.32;25.82;28.79;32.32;35.28;38.32;41.32;44.30;46.82;49.82;53.32;56.31;59.33	-330.16;-302.33;-274.04;-244.76;-214.60;-184.42;-153.79;-121.39;-88.76;-57.48;-29.66;-12.19;-8.62;-2.50	No stop
12.48;15.99;18.99;21.49;24.47;28.49;30.98;33.97;36.48;39.49;43.01;45.97;48.48;51.47;54.97;57.99;60.48;63.50;66.98;69.98	-332.41;-291.75;-252.88;-215.47;-176.94;-137.53;-99.33;-66.93;-52.35;-50.57;-50.57;-50.57;-50.57;-50.57;-50.57;-50.57;-50.46;-46.45;-25.09;9.62	Stop once
37.46;40.46;43.46;46.46;49.46;52.46;55.46;58.46;61.46;64.46;67.63;70.46;73.46;76.44;79.48;82.47;85.46;88.48;91.49;94.48;97.48;100.48;103.46;106.46;109.46;112.48;115.48;118.48;121.48;124.46;127.48;130.48;133.62;136.44;139.51;142.48;145.45;148.46;151.48	-332.12;-311.19;-262.75;-239.03;-193.94;-171.56;-130.70;-113.22;-90.40;-86.28;-84.50;-81.72;-67.22;-40.73;-27.15;-14.69;-14.69;-14.69;-14.69;-14.69;-14.69;-14.69;-14.69;-14.69;-14.69;-14.69;-14.69;-14.69;-14.69;-14.69;-14.69;-14.69;-14.69;-14.69;-14.69;-14.69;-14.69;-14.58;-10.79	Stop once
37.89;43.89;46.89;55.87;58.90;67.89;73.88	-298.15;-230.23;-195.72;-113.52;-94.38;-67.33;-47.96	Stop once
70.52;73.54;76.02;80.02;82.53;85.54;89.02;92.02;94.53;97.54;101.03;104.02;106.52;109.54;112.03;116.02;118.52;122.04;124.52;127.03;131.02;133.54;136.02;140.03;143.00;145.57;148.02;152.02	-99.31;-91.37;-82.55;-48.25;-22.30;-10.17;-7.72;-7.72;-7.72;-7.72;-7.72;-7.72;-7.72;-7.72;-7.72;-7.72;-7.72;-7.72;-7.72;-7.72;-7.72;-7.72;-7.72;-7.06;-7.06;-7.06;-7.06;9.96	Stop once
-20.02;-16.79;-13.80;-10.80;-8.30;-5.06;-1.78;1.18;3.70;6.97;10.20;13.20;15.71;18.95;22.24;25.20;27.68;30.94;34.22;37.20;39.68;42.95;46.22;49.18;52.20;54.70;57.99;61.18	-321.92;-295.87;-266.01;-234.39;-203.30;-172.23;-141.60;-111.76;-81.26;-52.76;-29.06;-16.36;-15.69;-15.69;-15.69;-15.69;-15.69;-15.69;-15.69;-15.69;-15.69;-15.69;-15.69;-15.69;-15.69;-15.69;-11.80;9.68	Stop once
24.19;27.64;30.66;33.68;36.19;39.65;42.71;45.68;48.20;51.62;54.70;57.70;61.14;63.20;66.65	-307.34;-263.13;-218.84;-183.57;-154.62;-124.23;-95.95;-71.01;-51.75;-38.27;-34.60;-34.60;-34.60;-27.25;-3.54	Stop once
19.98;22.98;25.84;28.98;32.33;35.32;38.34;40.82;44.24;47.32;49.84;52.98;56.34;59.32;62.32;65.32	-321.26;-284.95;-249.09;-213.89;-179.59;-146.96;-115.78;-86.28;-61.24;-41.30;-31.06;-29.16;-29.16;-29.16;-20.37;4.00	Stop once
28.78;31.76;34.28;37.52;40.78;43.75;46.26;49.51;52.76;55.76;58.28;61.52;64.76;67.76	-310.17;-275.89;-240.71;-206.75;-174.24;-143.61;-113.55;-85.50;-61.02;-44.32;-35.53;-32.74;-20.17;3.54	No stop
44.16;46.68;49.68;52.15;56.16;59.18;61.68;65.18;67.68;71.69;73.18	-330.78;-294.44;-259.11;-227.34;-188.13;-157.87;-136.07;-96.66;-77.40;-31.54;-9.06	No stop
34.28;39.76;42.76;49.26;51.78;58.23;60.90	-64.66;-27.70;-20.91;-19.13;-19.13;-18.80;-8.81	Stop once
31.01;34.22;39.73;42.23;43.75;53.23;59.24;67.75	-270.94;-231.98;-164.85;-147.26;-131.22;-70.21;-43.71;7.92	No stop
57.65;63.63;69.67;72.66	-45.87;-45.75;-19.95;11.44	Stop once
34.94;37.94;40.96;43.94;46.94;49.95;52.94;55.93;58.94;61.94;64.96;67.94	-330.83;-304.11;-275.26;-244.98;-213.59;-183.19;-153.92;-122.62;-90.66;-62.84;-41.02;-13.20	No stop
9.45;12.45;15.45;18.43;21.45;24.45;27.47;30.45;33.45;36.45;39.45;42.45;45.45;48.45;51.47;54.45;57.47;60.45	-328.70;-303.86;-276.36;-247.74;-214.22;-179.26;-144.98;-115.25;-90.19;-68.94;-50.91;-37.11;-26.32;-18.19;-15.96;-15.96;-14.85;-1.39	Stop once
14.02;17.02;19.96;23.02;26.03;29.02;32.02;35.02;38.01;41.02;43.97;47.02;50.02;53.02;56.02	-315.81;-277.74;-239.22;-200.38;-163.20;-128.47;-96.06;-64.23;-36.30;-14.81;-7.58;-7.36;-7.36;-7.36;-1.79	Stop once
40.36;42.82;46.32;49.32;51.81;54.85;57.83;61.35;64.32;66.84	-323.73;-287.76;-250.55;-209.35;-167.39;-128.10;-92.58;-61.52;-33.59;1.80	No stop
46.98;50.13;53.13;62.15;65.13;67.63;74.14;77.11;79.63;82.65;89.14	-323.13;-286.05;-248.30;-149.74;-124.79;-110.09;-104.42;-90.95;-62.24;-30.04;7.63	No stop
23.20;26.19;32.70;38.19;44.67;47.17;50.99;53.20;56.71;62.71	-301.72;-259.39;-165.28;-81.04;-21.93;-12.80;-12.80;-12.80;-12.80;5.55	Stop once
42.82;45.82;51.81;60.83;66.83;69.33	-173.32;-129.13;-73.79;-41.26;-21.90;4.69	Stop once
37.13;40.11;42.63;45.61;49.13;52.10;54.61;57.61;61.11;64.09;67.63;69.61;72.73;76.11;79.11	-325.13;-289.80;-254.96;-222.69;-193.38;-167.11;-138.49;-121.45;-111.32;-94.28;-70.89;-66.22;-55.31;-34.27;-2.77	No stop
22.23;25.29;28.26;31.29;34.29;37.32;40.29;43.29;46.29;49.29;52.25;55.29;58.29	-313.86;-282.79;-250.39;-213.45;-174.93;-139.41;-107.56;-77.28;-47.36;-25.55;-14.20;-11.53;-2.19	No stop
22.05;25.09;28.10;31.09;34.09;37.09;40.10;43.09;46.05;49.09;52.09;55.09;58.10;61.08;64.09	-327.21;-284.88;-240.12;-195.24;-153.38;-112.30;-75.12;-45.86;-29.83;-25.71;-25.71;-25.71;-25.26;-14.70;10.35	Stop once
30.45;33.47;36.45;39.45;42.45;45.45;48.44;51.45;54.46;57.47;60.45;63.44;66.45;69.46	-329.92;-294.47;-255.70;-215.63;-174.20;-133.56;-95.39;-67.12;-54.21;-51.09;-49.53;-44.86;-31.51;-12.03	Stop once
18.20;21.20;24.20;27.16;30.19;33.20;36.35;39.20;42.20;45.19;48.20;51.15;54.20;57.19;60.19;63.20;66.19;69.19	-329.77;-298.83;-268.86;-242.35;-217.07;-187.01;-153.16;-120.32;-92.82;-71.00;-53.52;-42.27;-40.15;-40.15;-40.15;-40.15;-27.58;-2.55	Stop once
30.93;33.45;36.97;39.92;42.96;45.44;48.93;51.92;54.51;57.90;60.97;63.93;66.96;69.42	-330.97;-293.21;-241.45;-213.40;-171.64;-126.99;-110.40;-85.46;-53.97;-46.18;-43.95;-41.16;-33.26;-11.67	No stop
22.43;25.94;28.94;31.45;34.94;37.94;40.43;43.44;46.42;49.94;52.94;55.44;58.44;61.94	-314.90;-275.93;-235.53;-195.35;-157.72;-120.86;-86.91;-57.07;-36.15;-25.02;-20.79;-19.11;-17.88;-8.64	Stop once
14.08;17.53;20.60;23.60;26.60;29.12;32.54;35.60;38.58;41.10;44.54;47.59;50.57;53.09;56.54;59.60;62.58	-329.42;-272.29;-242.12;-197.25;-154.38;-114.97;-70.78;-52.52;-30.93;-21.35;-18.99;-18.99;-18.99;-18.99;-18.99;-15.10;7.95	Stop once
40.85;43.40;46.65;49.87;52.85;55.99;58.37;61.65;64.89	-332.99;-292.44;-250.47;-209.06;-167.52;-126.08;-85.65;-48.37;-11.96	No stop
32.96;36.29;39.27;41.77;44.93;48.29;51.29;53.77;57.27;60.27;62.79;65.91	-307.52;-269.99;-233.35;-198.83;-163.88;-129.34;-95.94;-66.67;-43.29;-33.05;-17.48;10.34	No stop
47.64;50.66;53.66;56.64;59.61;62.64;65.66;68.67;71.66;74.65;77.66;80.66;83.61;86.66;89.66;92.65;95.66;98.66;101.66;104.66;107.62;110.66;113.66;116.66;119.66;122.65;125.66;128.66;131.62;134.66;137.66;140.66;143.66;146.66;149.61;152.66	-314.29;-298.69;-275.42;-250.58;-222.61;-196.55;-171.59;-142.96;-119.34;-101.42;-85.06;-66.02;-44.54;-29.52;-22.72;-22.50;-22.50;-22.50;-22.50;-22.50;-22.50;-22.50;-22.50;-22.50;-22.50;-22.50;-22.50;-22.50;-22.50;-22.50;-22.50;-22.50;-22.50;-22.50;-22.05;-7.36	Stop once
21.42;24.44;27.43;30.39;33.43;36.43;39.43;42.43;45.42;48.43;51.43;54.39;57.43;60.43;63.44;66.43	-312.01;-280.40;-247.57;-212.63;-176.91;-139.85;-104.69;-74.42;-51.73;-36.93;-31.92;-31.92;-31.92;-30.91;-16.44;11.82	Stop once
53.84;60.34;63.34;69.28	-60.54;-45.18;-40.84;12.04	No stop
40.38;43.38;46.40;49.38;52.38;55.37;58.38;61.38;64.38;67.38;70.34	-306.11;-272.72;-239.54;-209.60;-181.42;-151.24;-120.51;-93.57;-68.32;-45.94;-18.68	No stop
41.27;50.23;59.09	-150.07;-88.16;-34.72	Stop once
56.56;60.02;63.02;65.56;68.57;72.06;75.02;77.55;80.56;84.06;87.02;89.57;93.04;95.57;98.57;102.04;105.04;107.55;110.62;114.04;117.04;119.57;122.57;126.04;129.05;131.57;134.58;138.03;141.01;143.57;146.55;150.16;153.08;155.55	-310.72;-281.77;-251.83;-222.99;-201.05;-182.24;-162.08;-141.36;-122.99;-100.16;-71.66;-49.84;-39.37;-36.13;-34.13;-30.90;-30.90;-30.90;-30.90;-30.90;-30.90;-30.90;-30.90;-30.90;-30.90;-30.90;-30.90;-30.90;-30.90;-30.90;-30.90;-30.12;-18.08;3.28	Stop more than once
47.32;50.34;53.32;56.41;59.32;62.32;65.32;68.32;71.33;74.35	-315.59;-282.08;-248.46;-214.61;-181.42;-148.04;-114.84;-81.87;-48.71;-15.44	No stop
25.67;28.87;31.85;34.35;37.67;40.87;43.87;46.67;49.85;52.83;55.35;58.69;61.85;64.87;67.35;70.85;73.35	-308.14;-270.62;-231.65;-193.48;-159.53;-139.60;-136.03;-134.03;-125.23;-110.10;-92.51;-79.61;-72.93;-71.04;-62.69;-34.32;-0.16	No stop
50.33;53.19;55.71;58.68;62.19	-56.70;-36.78;-23.98;-13.75;8.73	No stop
19.61;22.59;25.78;28.61;31.62;34.61;37.61;40.61;43.61;46.59;49.61;52.61;55.62;58.61;61.61;64.61;67.61	-317.63;-280.31;-240.12;-198.71;-157.98;-116.56;-77.82;-46.09;-30.06;-29.17;-29.17;-29.17;-29.17;-29.17;-27.84;-14.81;10.33	Stop once
-14.69;-11.70;-8.70;-5.70;-2.74;0.31;3.29;6.31;9.31;12.31;15.30;18.30;21.27;24.32;27.30;30.30;33.30;36.30;39.44;42.32;45.26;48.29;51.31;54.31;57.31;60.31	-309.37;-285.44;-256.81;-226.97;-198.12;-168.84;-141.23;-116.07;-89.25;-64.99;-43.73;-27.37;-21.47;-21.25;-21.25;-21.25;-21.25;-21.25;-21.25;-20.36;-19.69;-19.69;-19.69;-19.69;-18.79;-6.11	Stop once
44.21;46.71;49.72;53.22;56.20;58.74;62.22;65.24;67.73;71.68;73.73;80.21;83.22;85.72;88.71;92.24;95.25;97.73;100.72;104.21;107.23;109.74;112.73;116.21;119.22;121.72;124.73;128.72;131.22;134.22;136.74;139.71;143.23;146.23;148.71;151.71;155.21;158.21	-311.99;-279.81;-245.63;-212.78;-182.05;-151.77;-122.81;-108.11;-107.00;-107.00;-107.00;-87.06;-60.46;-39.20;-24.95;-21.61;-21.61;-21.61;-21.61;-21.61;-21.61;-21.61;-21.61;-21.61;-21.61;-21.61;-21.61;-21.61;-21.61;-21.61;-21.61;-21.61;-21.61;-21.61;-21.61;-21.61;-17.49;-0.69	Stop more than once
26.22;29.23;32.23;35.22;38.20;41.23;44.22;47.17;50.22;53.23;56.16;59.22;62.22;64.56;68.22;71.17	-325.54;-297.25;-265.75;-232.57;-199.49;-168.21;-138.48;-109.74;-84.36;-61.44;-48.20;-45.97;-45.53;-38.40;-19.04;8.11	Stop once
-19.15;-16.12;-13.12;-10.12;-7.11;-4.12;-1.12;1.88;4.85;7.90;10.88;13.88;16.88;19.88;22.88;25.88;28.84;31.88;34.88;37.88;40.88;43.88;46.88;49.88;52.84;55.88;58.88;61.88	-311.80;-280.32;-239.04;-193.17;-148.72;-107.51;-71.87;-44.68;-27.52;-21.17;-20.27;-20.16;-18.26;-16.93;-16.93;-15.87;-15.87;-15.87;-15.87;-15.87;-15.87;-15.87;-15.87;-15.87;-15.87;-15.87;-9.63;6.97	Stop once
41.25;43.75;47.05;50.25;52.75;56.03;58.75;62.25;65.25;68.25	-323.35;-289.61;-242.16;-217.44;-179.59;-131.61;-107.55;-71.14;-35.96;-1.37	No stop
41.86;44.88;47.88;50.89;53.87;56.87;59.88;62.87;65.85;68.87;71.87	-304.17;-262.53;-219.32;-176.00;-137.70;-108.07;-75.34;-58.42;-45.83;-21.46;9.36	No stop
27.93;30.71;34.00;36.25;39.71;42.73;45.75;48.23;51.71;54.99;57.23;60.71;63.73;66.73;69.25	-333.18;-280.61;-254.40;-217.88;-175.56;-155.51;-122.66;-93.83;-69.00;-60.09;-49.74;-44.61;-44.06;-36.27;-14.57	Stop once
21.71;24.52;26.72;30.21;32.73;35.71;39.24;42.21;44.74;47.73;51.26;54.22;56.73;59.71;63.23;66.22	-323.90;-269.47;-243.29;-204.20;-165.57;-124.83;-87.86;-55.69;-33.75;-29.23;-29.23;-29.23;-29.23;-29.23;-22.32;1.16	Stop once
15.34;18.33;21.28;24.33;27.33;30.32;33.33;36.34;39.34;42.34;45.29;48.33;51.34;54.34;57.34;60.34;63.34	-319.85;-277.20;-231.88;-188.25;-146.27;-106.53;-70.35;-41.19;-27.95;-27.17;-27.17;-27.17;-27.17;-27.17;-27.17;-26.62;-13.94	Stop once
12.41;15.40;18.41;21.40;24.41;27.40;30.36;33.41;36.40;39.40;42.41;45.40;48.41;51.40;54.36;57.40;60.40	-328.09;-303.44;-280.58;-259.32;-237.57;-210.82;-176.68;-141.86;-109.12;-76.42;-47.38;-25.69;-16.90;-15.39;-15.39;-15.26;-4.91	Stop once
31.35;34.35;40.35;43.31;49.36;58.34	-244.93;-215.77;-157.65;-133.16;-91.62;-24.62	No stop
45.38;48.89;51.88;54.40;57.37;60.88;63.88;66.38	-329.07;-283.39;-232.28;-178.52;-126.84;-81.31;-42.13;-1.85	No stop
35.52;37.98;41.51;44.46;47.02;50.00;53.51;56.17;58.99;62.48;65.49;67.98;71.03;74.50	-306.61;-267.20;-226.21;-186.46;-149.70;-116.73;-92.91;-75.77;-70.54;-70.54;-70.42;-61.08;-38.94;-5.67	Stop once
25.30;28.31;31.80;34.78;37.29;40.30;43.80;46.78;49.29;52.30;55.79;58.78;61.79;64.30;67.30;70.80	-324.09;-294.80;-264.72;-233.30;-200.88;-169.27;-140.19;-114.44;-88.28;-67.23;-57.87;-56.13;-56.00;-45.31;-21.92;5.11	Stop once
34.96;37.96;40.96;43.94;46.97;49.96;52.98;55.96;58.98;61.96;64.96;67.94	-310.10;-267.36;-225.51;-183.31;-140.22;-99.47;-65.31;-43.60;-34.35;-31.23;-18.09;8.95	No stop
47.51;53.66;56.17;59.56;68.55	-92.36;-44.72;-41.83;-41.83;-7.43	Stop once
29.28;31.77;34.78;38.28;41.25;43.77;46.78;50.27;53.25;55.76;58.75;62.27	-211.24;-172.07;-136.01;-100.06;-65.80;-41.64;-28.40;-24.84;-23.95;-23.84;-20.94;-3.14	Stop once
33.10;39.10;48.10;51.12;57.10;60.09;63.13;66.10;72.10;78.10	-326.39;-275.69;-206.00;-182.38;-134.51;-112.80;-92.09;-80.41;-68.28;-20.10	No stop
49.21;54.72;57.72;61.23;66.71;73.21	-89.86;-60.82;-60.49;-59.48;-49.91;-2.17	Stop once
30.16;33.66;36.65;39.16;42.18;45.66;48.65;51.16;54.63;57.14;60.66;63.66;66.16	-314.54;-282.13;-249.18;-215.11;-180.83;-146.88;-115.04;-86.65;-57.15;-39.01;-34.20;-26.08;-1.47	No stop
56.22;62.75;68.75;74.25	-267.96;-180.68;-83.16;6.09	No stop
20.92;23.91;26.91;29.91;32.92;35.91;38.91;41.92;44.91;47.91;50.91;53.91;56.92;59.91;62.91;65.91	-322.13;-291.17;-256.88;-219.57;-182.93;-149.18;-118.01;-89.60;-64.57;-44.97;-33.61;-29.38;-27.93;-27.82;-17.56;6.48	Stop once
53.52;56.08;62.24;68.56;71.04	-246.92;-210.29;-137.14;-60.35;-23.19	No stop
42.94;45.92;49.44;52.43;55.68;58.48;60.95;64.46;67.44;69.94	-300.64;-268.40;-236.54;-205.56;-171.36;-156.29;-131.10;-102.83;-68.34;-28.95	No stop
16.44;19.46;22.46;25.44;28.44;31.44;34.44;37.44;40.44;43.44;46.45;49.44;52.44;55.44;58.44;61.44	-299.48;-262.92;-225.95;-188.08;-150.22;-112.92;-76.97;-45.59;-25.55;-17.75;-17.53;-17.53;-17.53;-17.53;-13.74;1.73	Stop once
12.37;15.37;18.36;21.37;24.32;27.37;30.37;33.38;36.37;39.37;42.37;45.38;48.32;51.37;54.37;57.38;60.37	-331.29;-291.20;-251.56;-210.81;-169.83;-129.76;-94.02;-63.85;-40.59;-22.12;-15.55;-14.32;-14.32;-14.32;-14.32;-14.10;-4.42	Stop once
16.06;19.05;22.07;25.77;28.05;31.06;34.57;37.54;40.57;43.06;46.76;49.05;52.08;55.54;58.55	-300.05;-258.53;-216.67;-177.59;-139.52;-102.77;-67.70;-36.54;-17.18;-11.72;-11.72;-11.72;-11.72;-11.72;-6.72	Stop once
16.34;19.32;22.31;25.31;28.31;31.31;34.31;37.29;40.34;43.33;46.31;49.32;52.31;55.31;58.31;61.31;64.34;67.31;70.31	-315.09;-279.01;-243.16;-204.98;-169.81;-136.74;-104.90;-75.96;-57.25;-53.24;-53.02;-53.02;-53.02;-53.02;-53.02;-53.02;-51.68;-38.30;-14.38	Stop once
-23.31;-20.31;-17.83;-14.81;-11.31;-8.33;-5.80;-2.79;0.69;3.67;6.21;9.75;12.19;15.19;18.67;21.17;24.21;27.69;30.69;33.19;36.19;39.69;42.67;45.19;48.21;51.69;54.67;57.19;60.19;63.69;66.67;69.19	-296.81;-264.42;-228.13;-192.28;-161.67;-143.53;-125.61;-100.67;-70.52;-45.15;-31.69;-30.35;-30.35;-30.35;-30.35;-30.35;-30.35;-30.35;-30.35;-30.24;-29.80;-29.80;-29.80;-29.80;-29.80;-29.80;-29.80;-29.80;-29.80;-29.57;-22.78;-2.75	Stop once
20.79;23.86;26.81;29.85;32.79;35.85;38.80;41.86;44.79;47.85;50.82;53.86;56.77;59.83;62.82	-305.01;-283.00;-239.91;-217.86;-169.69;-143.99;-96.34;-75.52;-40.66;-29.86;-24.52;-24.52;-24.52;-21.29;0.18	Stop once
34.27;36.79;40.25;43.27;46.27;55.27;57.78;64.29	-54.49;-31.12;-23.77;-23.33;-23.33;-23.33;-23.10;-3.97	Stop once
42.85;46.14;49.01;51.85;55.02;58.03;60.53;63.83;67.03;72.52;75.87;79.03;81.87;85.04;88.01;91.01;94.03;96.98;99.51;102.87;106.05;109.01;111.86;115.03;118.01;120.54;123.87;127.03;130.35;132.65;135.85;139.03;142.01;144.53;147.87;150.84	-320.48;-298.99;-269.04;-231.96;-213.59;-188.98;-166.61;-136.10;-122.18;-79.88;-44.15;-26.01;-12.99;-12.99;-12.99;-12.99;-12.99;-12.99;-12.99;-12.87;-12.87;-12.87;-12.87;-12.87;-12.87;-12.87;-12.87;-12.87;-12.87;-12.87;-12.87;-12.87;-12.87;-12.87;-10.65;5.07	Stop once
25.96;28.96;31.94;35.42;38.47;40.94;43.96;47.47;50.44;52.96;55.94;59.46;62.47;64.96	-314.40;-284.66;-256.83;-220.53;-202.61;-175.11;-149.84;-127.35;-106.29;-82.76;-61.61;-43.69;-25.55;1.28	No stop
10.06;13.02;16.06;19.06;22.06;25.06;28.06;31.06;34.06;37.02;40.05;43.85;46.06;49.05;52.06;55.05;58.06;61.01;64.06;67.06	-318.70;-291.95;-260.20;-225.79;-189.85;-153.67;-118.48;-87.21;-61.37;-41.56;-32.99;-32.21;-31.99;-31.99;-31.99;-31.99;-31.99;-31.43;-23.20;1.71	Stop once
44.02;46.53;50.03;53.04;56.02;58.52;62.03;65.03;68.01;70.53;74.52;77.04;80.02;83.02;85.50;89.02;92.02;95.02;97.54;101.05;104.03;107.01;109.51;113.02;116.04;119.03;121.52;125.02;128.03;131.02;133.50;136.51;140.03;143.03;146.01;148.51;152.03;155.05;158.01	-311.64;-278.90;-246.06;-212.52;-180.45;-151.16;-128.11;-110.29;-99.71;-96.71;-96.25;-86.90;-69.65;-52.84;-39.26;-30.57;-26.45;-25.90;-25.90;-25.90;-25.90;-25.90;-25.90;-25.90;-25.90;-25.90;-25.90;-25.90;-25.90;-25.90;-25.90;-25.90;-25.90;-25.90;-25.90;-25.90;-24.34;-11.77;10.38	Stop more than once
8.51;11.55;14.55;17.05;20.53;23.07;26.59;29.55;32.05;35.49;38.57;41.55;44.05;47.51;50.55;53.55;56.03;59.51	-312.18;-288.79;-249.05;-206.97;-163.32;-122.24;-86.39;-56.24;-31.87;-15.51;-13.40;-11.39;-10.73;-9.67;-9.67;-9.67;-9.67;-0.11	Stop once
10.74;13.74;16.74;19.76;22.74;25.74;28.74;31.74;34.74;38.82;39.86;43.70;46.74;49.75;52.74;55.74;58.74;61.74	-326.06;-296.19;-260.12;-219.81;-178.70;-142.40;-112.35;-87.64;-66.04;-46.78;-30.42;-19.95;-17.17;-17.17;-17.17;-17.17;-16.72;-5.49	Stop once
28.08;31.12;34.12;37.12;40.12;43.12;46.12;49.12;52.08;55.11;58.12;61.12;64.12;67.11;70.12;73.12;76.08	-314.26;-287.54;-254.90;-221.93;-188.09;-157.70;-129.54;-105.27;-86.90;-82.32;-82.32;-82.32;-81.66;-77.65;-58.95;-33.79;-8.75	Stop once
63.72;72.08	-54.51;10.24	No stop
27.56;30.57;33.55;36.58;39.57;42.55;45.55;48.51;51.57;54.54;57.40;60.58;63.57;66.57;69.57;72.57;75.57;78.59	-334.11;-298.90;-262.92;-227.19;-190.68;-155.28;-123.65;-96.82;-78.33;-72.08;-71.63;-71.41;-71.41;-71.41;-70.96;-64.36;-42.44;-12.40	Stop once
9.38;12.36;14.89;17.86;21.37;24.36;26.90;29.89;33.36;35.88;39.34;41.86;44.85;48.38;51.36;53.88;56.90;60.38;63.36;65.86;68.86	-332.04;-302.53;-267.59;-233.19;-200.90;-170.50;-142.56;-116.29;-94.87;-77.62;-63.27;-56.03;-53.58;-53.47;-53.47;-53.47;-53.47;-53.36;-49.35;-35.22;-12.86	Stop once
28.21;31.69;34.71;37.18;40.67;43.67;46.20;49.17;52.67;55.69;58.19;61.69;64.67;67.19;70.17	-334.03;-303.74;-270.23;-236.38;-201.98;-169.77;-137.71;-106.98;-80.82;-62.45;-54.55;-54.32;-54.09;-43.51;-19.14	Stop once
55.29;58.29;61.29;64.29;67.26;70.30;73.29;76.30;79.30;82.29;85.30;88.29;91.27;94.32;97.29;100.31;103.30;106.29;109.29;112.29;115.26;118.31;121.29;124.31;127.29;130.29;133.29;136.29;139.26;142.29;145.43;148.32	-325.68;-278.81;-232.60;-195.40;-167.00;-147.75;-128.15;-98.54;-64.82;-35.66;-16.63;-10.27;-9.94;-9.94;-9.61;-9.15;-9.15;-9.15;-7.82;-7.26;-7.26;-7.26;-7.26;-7.26;-7.15;-6.59;-6.59;-6.59;-6.59;-6.59;-6.59;-3.59	Stop once
37.40;40.36;43.40;46.40;49.39;52.40;55.40;58.40;60.83;64.35;67.40	-318.43;-285.90;-254.93;-221.19;-186.33;-153.48;-122.97;-97.26;-71.45;-47.86;-14.69	No stop
7.58;10.58;13.58;16.58;19.54;22.57;25.58;28.58;31.58;34.58;37.58;40.58;43.60;46.58;49.58;52.57;55.58;58.57;61.58;64.58;67.60	-334.17;-309.33;-274.99;-235.11;-196.50;-160.89;-126.95;-97.11;-77.98;-66.07;-57.50;-51.38;-48.05;-46.49;-45.92;-44.85;-44.85;-44.74;-42.74;-32.84;-14.48	Stop once
53.32;55.04;55.15	-126.98;-49.84;-24.48	Stop once
35.58;38.55;41.58;44.58;47.58;50.58;53.57;56.58;59.58;62.55;65.58;68.58;71.57	-334.31;-300.58;-261.83;-221.64;-183.46;-147.95;-116.22;-87.61;-65.91;-56.22;-49.20;-31.06;-3.57	No stop
37.79;40.79;43.79;46.79;49.79;52.78;55.78;58.74;61.78;64.78;67.79;70.79;73.79	-326.34;-287.04;-247.74;-208.23;-171.37;-137.41;-106.12;-79.86;-58.82;-46.36;-34.34;-15.32;10.93	No stop
36.72;39.72;42.72;45.70;48.72;51.72;54.73;57.72;60.72;63.72;66.72;69.69;72.72;75.72;78.75	-318.75;-291.89;-264.72;-236.89;-210.73;-185.03;-156.75;-121.69;-85.39;-60.80;-51.78;-49.00;-39.98;-20.61;3.76	No stop
12.21;15.21;18.21;21.21;24.19;27.21;30.21;33.21;36.21;39.21;42.21;45.21;48.19;51.21;54.21;57.21;60.21;63.21	-325.57;-298.80;-266.49;-231.07;-194.45;-158.06;-122.89;-91.74;-62.81;-37.32;-21.97;-19.71;-19.71;-19.71;-19.71;-19.71;-16.37;3.43	Stop once
44.39;52.96;56.38;65.02;74.42	-313.80;-214.13;-168.02;-80.61;-13.28	No stop
34.94;37.94;40.94;43.94;46.94;49.94;52.90;55.94;58.94;61.94;64.94;67.94	-313.82;-281.18;-249.78;-218.06;-185.89;-153.84;-120.64;-90.14;-68.12;-57.10;-44.64;-20.82	No stop
10.15;12.69;15.67;19.20;22.15;24.67;27.69;31.18;34.15;36.67;39.68;43.18;46.20;49.19;51.67;54.65;58.15;61.17;63.69	-326.80;-290.47;-250.92;-209.84;-168.42;-128.01;-93.18;-62.36;-40.88;-29.75;-27.52;-27.52;-27.52;-27.52;-27.52;-27.52;-27.41;-19.28;1.30	Stop once
-14.62;-11.62;-8.62;-5.64;-2.63;0.37;2.88;5.87;9.39;12.37;14.86;17.87;20.87;23.86;26.88;30.40;33.36;35.86;39.38;42.36;44.88;47.87;51.58;54.79;57.38;59.86	-328.47;-311.47;-288.76;-263.60;-235.66;-205.83;-175.66;-145.70;-117.08;-89.47;-62.19;-37.92;-22.67;-15.43;-11.76;-10.42;-10.42;-10.42;-10.42;-10.42;-10.42;-10.42;-10.31;-10.31;-10.20;-3.74	Stop once
34.55;37.56;40.56;43.54;46.56;49.55;52.58;55.56;58.56;61.56;64.56;67.54	-315.67;-287.58;-255.40;-222.11;-189.60;-156.54;-125.04;-95.87;-68.26;-46.46;-31.32;-11.63	No stop
25.06;30.58;36.58;43.05;52.04;54.58	-268.66;-191.06;-116.59;-49.57;-30.20;-30.20	No stop
55.59;61.59;64.59	-88.32;-26.00;11.95	No stop
41.35;44.38;47.88;50.86;56.39;59.90;62.86;65.36;68.38;71.88	-309.96;-271.54;-232.50;-196.11;-131.35;-104.30;-76.36;-50.98;-24.50;2.43	No stop
-13.60;-10.09;-7.12;-4.58;-1.59;1.93;4.91;7.39;10.91;13.41;16.42;19.90;23.00;25.39;28.41;31.93;34.92;37.41;40.41;43.89;46.90;49.41;52.41;55.91;58.90;61.42;64.41;67.89	-307.60;-279.67;-247.28;-216.98;-191.59;-165.41;-138.67;-114.04;-90.77;-71.40;-54.36;-43.67;-37.11;-32.54;-31.43;-31.43;-31.43;-31.43;-31.43;-31.43;-31.43;-31.43;-31.43;-31.43;-31.43;-30.65;-21.30;-0.60	Stop once
23.00;25.51;28.54;32.02;35.00;37.52;40.50;44.02;47.01;49.54;52.50;56.04;59.00;61.52;64.54;68.02	-330.29;-296.32;-262.46;-228.06;-194.31;-162.13;-130.61;-102.10;-78.39;-58.91;-45.99;-40.21;-39.76;-37.76;-23.85;1.85	Stop once
44.65;47.18;53.66;62.16	-33.58;-24.66;-22.85;-7.80	Stop once
19.10;21.61;25.10;28.05;31.14;34.12;37.09;39.62;46.12;49.09;51.63;54.61;58.10;61.13;63.62;66.60;70.12;73.10	-315.52;-284.44;-251.48;-217.55;-185.93;-158.87;-134.83;-111.02;-68.37;-56.12;-51.78;-50.67;-50.67;-50.67;-50.67;-47.33;-33.20;-12.40	Stop once
21.53;24.53;27.55;30.53;34.20;36.54;39.53;42.52;45.53;48.55;51.55;54.55;57.54;60.53;63.53;66.53;69.53	-325.10;-291.93;-261.10;-229.60;-200.33;-170.84;-142.68;-119.08;-96.27;-74.68;-58.33;-52.87;-52.54;-51.98;-50.09;-35.07;-6.38	Stop once
40.61;44.13;52.61;56.11;59.09;68.12	-123.75;-89.91;-45.49;-45.49;-45.49;-9.34	Stop once
14.62;17.65;20.62;23.62;26.63;29.64;32.62;35.64;38.62;41.65;44.63;47.64;50.62;53.63;56.62;59.66	-328.64;-291.78;-251.36;-209.83;-168.74;-128.32;-90.68;-57.64;-31.03;-14.66;-9.09;-9.09;-9.09;-9.09;-8.87;2.60	Stop once
20.03;23.34;26.26;28.51;32.38;35.02;38.06;41.24;44.02;47.04;50.06;53.04;56.08;58.86;62.06;65.04;68.36;70.54	-331.34;-299.94;-268.09;-247.15;-203.96;-182.36;-149.30;-104.66;-86.29;-71.92;-65.47;-64.58;-64.46;-64.01;-63.34;-60.00;-41.29;-23.38	Stop once
22.43;24.96;28.31;31.47;34.45;36.94;40.29;43.44;46.42;48.94;52.28;55.44;58.44;60.97;64.80;67.31	-329.00;-292.70;-257.19;-220.97;-184.13;-146.84;-110.29;-77.45;-53.40;-39.93;-36.36;-36.22;-36.22;-35.45;-26.43;-6.28	Stop once
43.99;47.49;53.51;58.99;68.01;70.99;74.50;77.49	-277.44;-243.58;-185.45;-141.13;-94.48;-86.36;-71.11;-37.49	No stop
49.46;52.46;55.46;58.41;61.46;64.46;67.46;70.46;73.46	-324.29;-290.22;-254.05;-221.65;-187.13;-152.05;-115.30;-75.79;-34.04	No stop
12.29;15.29;18.29;21.30;24.29;27.29;30.29;33.29;36.29;39.29;42.29;45.29;48.24;51.30;54.29;57.30;60.29;63.32	-321.68;-287.94;-253.28;-218.31;-185.47;-156.76;-128.48;-99.85;-71.01;-46.19;-29.60;-20.70;-19.48;-19.48;-19.48;-19.26;-11.14;10.89	Stop once
7.20;10.17;13.19;16.19;19.21;22.19;25.19;28.19;31.19;34.17;37.20;40.33;43.21;46.23;49.20;52.20;55.19;58.17;61.19	-314.77;-259.31;-204.21;-151.65;-103.10;-61.69;-31.86;-18.52;-17.07;-17.07;-17.07;-17.07;-17.07;-17.07;-16.62;-14.72;-13.17;-11.05;0.63	Stop once
12.12;15.12;18.12;21.12;24.12;27.12;30.14;33.12;36.12;39.12;42.13;45.10;48.13;51.13;54.13;57.13;60.13	-329.63;-297.33;-264.48;-230.52;-195.21;-159.04;-123.19;-90.46;-58.62;-30.69;-13.10;-9.20;-8.97;-8.97;-8.97;-8.97;1.73	Stop once
45.99;54.95;60.48;63.97;66.96;69.99	-170.21;-87.73;-50.11;-43.10;-25.74;2.41	No stop
38.23;41.08;44.60;47.04;50.56;53.54;56.04;59.06;62.57;65.79;68.05;71.59;74.54;77.04;80.05;83.55;86.07;89.05;92.56;95.54;98.04;101.55;104.54;107.55;110.06;113.07;116.57;119.55;122.06;125.55;128.54;131.06;134.05;137.55;140.55;143.54;146.54;149.55;152.05	-325.12;-299.51;-281.02;-264.31;-246.28;-232.02;-226.90;-226.34;-226.34;-221.44;-202.59;-179.11;-155.96;-130.90;-105.74;-71.57;-54.87;-34.05;-22.14;-16.91;-16.02;-16.02;-16.02;-16.02;-16.02;-16.02;-16.02;-15.79;-15.68;-15.68;-15.68;-15.68;-15.68;-15.68;-15.68;-15.68;-15.68;-15.57;-8.45	Stop more than once
18.98;21.97;24.98;27.96;30.98;33.98;36.99;39.98;42.98;45.98;48.98;51.96;54.98;57.98;60.99;63.98	-327.34;-298.38;-269.21;-240.37;-211.09;-181.47;-151.85;-122.45;-96.74;-71.59;-48.57;-32.32;-23.42;-20.86;-13.52;6.27	No stop
31.77;38.03;41.01;43.55;53.01;55.53;59.04	-173.85;-106.15;-76.65;-49.04;-12.30;-11.18;-2.93	Stop once
23.04;25.87;29.05;32.02;35.04;38.25;41.07;44.05;47.04;50.04;53.07;56.05;59.04;62.07;65.05;68.05;71.05;74.05	-331.82;-296.52;-262.78;-232.94;-198.88;-162.91;-128.72;-99.21;-80.40;-75.83;-75.83;-75.83;-75.83;-74.61;-70.04;-54.13;-31.08;-3.93	Stop once
38.65;41.66;44.15;50.67;57.04;62.63	-198.20;-163.35;-130.18;-65.94;-22.97;6.74	No stop
39.40;42.37;45.90;49.18;51.92;54.38;57.40;60.88;63.89	-301.09;-265.69;-234.63;-192.87;-166.37;-123.50;-83.42;-45.91;-6.08	No stop
17.16;20.16;23.16;26.64;29.14;32.14;35.66;38.64;41.64;44.16;47.16;50.65;53.65;56.17;59.13;62.64	-312.74;-273.78;-233.14;-192.05;-154.08;-118.54;-83.37;-51.09;-29.06;-19.37;-16.15;-15.92;-15.92;-15.92;-14.14;4.43	Stop once
30.34;33.36;36.82;39.82;42.30;45.32;48.82;51.82;54.33;57.34;60.82;63.82;66.30;69.34;72.82;75.82	-315.23;-292.85;-267.80;-238.74;-206.68;-172.49;-139.76;-112.70;-90.76;-74.62;-68.27;-67.05;-65.71;-53.91;-30.40;1.65	Stop once
26.94;29.46;32.96;35.46;39.24;41.96;44.46;47.46;50.94;53.93;56.44;59.44;62.99;65.97	-307.17;-273.98;-240.81;-205.52;-170.66;-136.69;-103.83;-73.89;-53.95;-41.26;-40.04;-39.92;-30.02;-8.32	Stop once
27.49;30.49;32.99;35.99;39.48;42.49;45.01;48.03;51.51;54.49;56.99;60.01;63.49;66.49;69.01;72.01	-304.20;-272.41;-240.31;-206.81;-172.95;-141.13;-112.28;-86.12;-66.43;-53.41;-47.40;-45.84;-45.84;-40.39;-18.59;10.24	Stop once
62.69;65.22;68.21;71.70;74.68;77.21	-110.63;-96.16;-86.15;-66.89;-35.72;3.02	No stop
26.19;29.19;32.19;35.19;38.19;41.14;44.19;47.19;50.19;53.19;56.18;59.20;62.19;65.15;68.19;71.19	-333.23;-300.60;-265.62;-232.10;-197.26;-161.85;-128.01;-97.38;-70.33;-48.19;-39.62;-39.54;-39.54;-39.54;-33.86;-11.50	Stop once
44.51;48.01;54.01;56.51;59.54;63.54;65.51;69.85;72.02;74.53;78.52;80.52;84.02;87.01;90.01;93.02;95.54;99.04;102.01;105.01;108.02;110.55;114.01;117.03;120.02;123.08;125.52;129.01;132.02;135.02;138.03;140.53;144.02;146.54	-322.36;-286.27;-205.64;-164.31;-125.79;-92.93;-86.14;-85.02;-77.56;-53.76;-22.39;-10.92;-10.81;-10.81;-10.81;-10.81;-10.81;-10.81;-10.81;-10.81;-10.81;-10.81;-10.81;-10.81;-10.81;-10.81;-10.81;-10.81;-10.81;-10.81;-10.81;-10.81;-10.81;-6.03	Stop more than once
58.80;65.80	-40.04;-10.78	No stop
51.57;54.83;57.83;60.33;63.57;66.85;69.97;73.57;75.81	-325.75;-291.02;-251.50;-210.30;-168.44;-127.01;-86.82;-47.08;-9.58	No stop
34.04;36.54;39.57;43.06;46.04;48.56;51.54;55.05;58.04;60.55;63.54;67.04;70.04;72.54;75.58	-313.86;-282.34;-248.59;-212.09;-173.44;-136.38;-100.29;-71.12;-55.43;-51.16;-50.05;-49.94;-46.04;-24.78;8.95	Stop once
36.47;39.47;42.47;45.47;48.45;51.47;54.47;57.48;60.47;63.47;66.47	-302.08;-266.43;-233.25;-200.87;-164.68;-129.60;-96.87;-68.93;-46.99;-23.18;8.54	No stop
45.25;48.07;51.06;53.55;56.56;60.07;63.05;65.56;69.05;72.05;74.57;77.55;81.05;84.04;87.05;90.06;93.06;95.55;98.57;102.07;104.83;107.81;110.55;114.05;117.05;119.56;122.57;126.05;128.83;131.57;135.05;138.05;140.55;143.55;147.07;149.55	-314.26;-274.59;-234.29;-193.99;-159.81;-136.98;-124.96;-121.17;-121.17;-120.95;-111.15;-89.89;-64.29;-41.02;-26.33;-19.09;-17.20;-17.20;-17.20;-17.20;-17.20;-17.20;-17.20;-17.20;-17.20;-17.20;-17.20;-17.20;-17.20;-17.20;-17.20;-17.20;-17.20;-17.20;-17.09;-6.74	Stop more than once
29.56;32.56;35.55;38.56;41.53;44.56;47.56;50.57;53.56;56.56;59.56;62.56	-325.15;-294.41;-268.13;-239.51;-207.90;-174.73;-139.22;-103.81;-73.09;-47.39;-27.13;-3.44	No stop
-15.20;-12.76;-9.75;-6.23;-3.26;-0.73;2.24;5.77;8.74;11.24;14.27;17.77;20.76;23.77;26.74;29.26;32.25;35.77;38.73;41.24;44.27;47.24;50.94;53.25;56.77;59.76;62.27;65.25;68.77	-324.37;-304.10;-275.82;-252.45;-246.67;-246.00;-244.67;-231.09;-206.10;-175.03;-141.29;-108.89;-78.40;-52.44;-37.73;-33.38;-33.05;-33.05;-33.05;-33.05;-33.05;-33.05;-32.94;-31.82;-31.38;-30.37;-30.37;-23.58;-1.43	Stop more than once
43.43;46.91;49.43;52.43;55.91;58.91;61.43;64.45;67.96;70.91	-300.69;-264.16;-226.88;-189.24;-153.72;-124.55;-99.62;-75.80;-51.26;-19.76	No stop
-34.17;-31.19;-28.68;-25.16;-22.18;-19.68;-16.57;-13.17;-10.19;-6.67;-4.17;-1.18;1.32;4.43;7.83;10.83;13.98;16.43;19.80;22.81;25.32;28.43;31.83;34.33;37.43;40.83;43.80;46.35;49.43;52.81;55.43;58.83;61.32;64.43	-302.43;-279.01;-253.38;-231.30;-212.72;-194.34;-175.98;-153.84;-130.67;-107.72;-81.33;-55.28;-38.36;-33.02;-32.91;-32.91;-32.91;-32.91;-32.91;-32.91;-32.91;-32.91;-32.91;-32.91;-32.91;-32.91;-32.91;-32.01;-30.56;-30.34;-30.34;-29.45;-19.44;-0.19	Stop once
46.34;49.34;52.32;55.34;58.34;67.34;70.34;73.34	-300.57;-263.39;-225.10;-187.03;-149.18;-55.07;-27.91;2.79	No stop
43.03;46.14;49.03;57.99;61.03	-202.98;-160.89;-126.92;-57.66;-53.77	Stop once
29.85;35.37;38.86;41.85;44.89;47.37;53.84;62.38	-55.16;-32.79;-32.79;-32.79;-32.79;-32.79;-32.79;-15.86	Stop once
16.24;19.21;21.74;24.74;28.24;31.20;33.72;36.74;40.25;43.23;45.74;48.74;52.24;55.20;57.76;60.74;64.24;67.23	-323.39;-290.87;-257.13;-221.08;-184.45;-149.38;-115.86;-83.68;-57.19;-43.38;-41.93;-40.88;-40.88;-40.88;-40.88;-39.87;-23.74;5.53	Stop once
39.70;42.68;45.67;48.68;51.67;54.70;57.20;60.24;63.68;66.69	-306.31;-270.67;-220.79;-195.07;-145.76;-123.16;-91.54;-55.81;-35.88;-21.67	No stop
18.65;21.65;24.65;27.66;30.65;33.64;36.63;39.65;42.65;45.66;48.65;51.65;54.65;57.65	-334.18;-301.43;-266.24;-231.50;-195.41;-158.78;-122.37;-87.63;-56.25;-29.20;-12.50;-9.72;-9.72;-6.83	Stop once
18.92;21.96;24.96;27.97;30.96;33.96;36.95;39.96;42.93;45.96;48.96;51.97;54.96;57.96;60.96	-309.53;-274.32;-240.03;-207.08;-172.02;-137.37;-108.10;-84.83;-63.12;-40.08;-23.27;-17.93;-16.48;-10.25;10.33	Stop once
25.40;28.41;31.41;34.36;37.41;40.41;43.41;46.41;49.39;52.41;55.42;58.43;61.41;64.41;67.41	-309.60;-278.42;-247.78;-215.71;-184.09;-153.13;-123.40;-96.12;-71.41;-51.80;-39.67;-33.21;-29.54;-18.64;4.84	No stop
52.48;55.48;58.48;61.48;64.48;67.48;70.50;73.50;76.49	-292.44;-258.25;-223.73;-189.91;-156.85;-124.12;-91.28;-57.55;-23.06	No stop
46.23;55.22;64.25;67.23;73.23;76.23	-318.72;-219.73;-128.98;-95.45;-25.77;11.61	No stop
35.14;38.15;41.14;44.16;46.29;50.15;53.09;56.13;59.14;62.16;65.13;68.16;71.13;74.15;77.12;80.14;83.14;86.16;89.14;92.17;95.14;98.16;101.09;104.13;107.16;110.16;113.15;116.16;119.13;122.16;125.12;128.16;131.16;134.15;137.15;140.16;143.16;146.15;149.12;152.16;155.16;158.15;161.15;164.16;167.16	-302.44;-268.25;-233.51;-201.34;-177.41;-166.39;-163.72;-163.60;-163.60;-163.60;-163.60;-163.60;-163.60;-163.60;-163.60;-163.60;-163.60;-163.60;-163.27;-155.81;-139.12;-119.08;-100.92;-86.67;-79.32;-77.32;-77.32;-77.32;-77.32;-77.32;-77.32;-77.32;-77.32;-77.32;-77.32;-77.32;-77.32;-77.32;-76.32;-73.87;-72.42;-71.08;-60.05;-39.01;-11.52	Stop more than once
39.11;42.11;45.11;48.09;51.10;54.11;57.13;60.11;63.11;66.11;69.11;72.07;75.11;78.12;81.13	-323.82;-284.50;-244.29;-204.55;-168.36;-135.97;-109.69;-89.09;-74.84;-60.93;-41.79;-25.21;-20.31;-10.07;9.96	No stop
9.46;12.47;15.46;21.42;27.46;30.46;33.46;36.46;39.46;42.46;45.41;48.46;54.47;57.42	-321.60;-292.77;-258.80;-185.34;-109.53;-74.13;-44.53;-25.83;-17.04;-16.04;-16.04;-16.04;-16.04;-16.04	Stop once
8.91;12.37;14.89;18.40;21.36;23.87;27.23;30.41;33.39;35.89;39.21;42.41;45.39;47.88;51.25;54.39;57.39	-316.53;-280.75;-239.12;-195.04;-151.40;-108.42;-67.33;-34.63;-15.36;-11.80;-11.80;-11.80;-11.80;-11.80;-11.80;-11.80;-7.79	Stop once
27.72;30.73;33.24;36.70;39.24;42.72;45.72;48.24;51.24;55.23;57.24;60.24	-307.55;-276.03;-244.85;-211.79;-177.28;-146.10;-117.82;-91.10;-65.50;-43.46;-25.76;-0.84	No stop
22.22;25.23;28.23;31.23;34.23;37.19;40.23;43.23;46.23;49.23;52.23;55.22;58.23;61.19;64.23;67.23	-324.03;-288.85;-253.11;-219.70;-187.87;-153.70;-119.75;-89.24;-64.40;-48.48;-42.91;-42.57;-41.90;-37.11;-22.30;2.29	Stop once
27.64;34.17;40.46;43.14;45.98;54.65	-145.24;-82.59;-33.38;-16.02;-9.12;-9.01	Stop once
19.31;22.42;25.30;28.31;31.31;34.27;37.31;40.31;43.31;46.31;49.30;52.31;55.31;58.27;61.31;64.31	-298.46;-260.05;-225.86;-191.00;-151.26;-113.30;-78.79;-52.84;-41.27;-39.15;-39.15;-39.15;-39.15;-38.92;-26.46;-2.97	Stop once
23.75;26.74;30.27;33.27;36.24;38.75;41.75;45.25;48.22;50.75;53.75;57.27;60.23;62.75;65.74	-317.69;-286.85;-254.00;-219.82;-185.05;-149.54;-116.92;-86.74;-60.57;-41.32;-33.20;-31.75;-31.53;-26.52;-8.83	Stop once
46.15;52.15;55.15;61.13;64.15	-131.36;-71.69;-47.99;-37.97;-28.84	No stop
29.22;32.17;34.69;37.67;41.20;44.19;46.69;49.70;53.20;56.20;58.69;61.67;65.21;68.66;70.69	-302.95;-268.42;-232.79;-196.62;-160.21;-125.49;-95.09;-71.14;-56.88;-54.54;-54.54;-54.54;-46.31;-24.60;3.44	Stop once
57.46;60.44;62.96;65.95;69.46;72.45;74.97;77.96;81.48;84.44;86.95;89.95;93.46;96.44;98.96;101.94;105.45;108.32;110.96;114.43;116.96;119.96;123.48;126.44;128.94;131.98;135.46;138.44;140.97;143.96;147.50;150.44	-327.37;-289.17;-251.10;-212.60;-174.53;-135.34;-93.16;-52.09;-25.16;-14.14;-13.36;-13.36;-13.36;-13.36;-13.36;-13.36;-13.36;-13.36;-13.36;-13.36;-13.36;-13.36;-13.36;-13.36;-13.36;-13.36;-13.36;-13.36;-13.36;-13.36;-12.58;1.10	Stop once
18.22;21.24;23.73;26.91;30.25;33.25;35.73;38.90;41.90;45.56;48.44;51.25;54.27;57.24;60.27;63.27	-322.35;-291.85;-259.21;-226.26;-193.20;-160.13;-128.29;-97.99;-70.27;-45.33;-27.52;-19.16;-17.83;-17.60;-8.81;11.13	Stop once
30.38;36.89;42.39;45.89;48.40;51.40;54.89;57.88	-86.38;-34.74;-13.70;-13.59;-13.59;-13.59;-13.59;-12.70	Stop once
29.29;31.78;34.85;38.29;41.29;43.78;46.83;50.30;53.29;55.77;58.85;62.30;65.29;67.79	-305.07;-271.43;-238.26;-213.55;-189.28;-156.21;-122.03;-92.97;-68.70;-50.44;-45.21;-42.87;-29.06;-1.91	No stop
26.07;29.85;32.05;35.06;38.09;41.07;43.57;46.55;50.55;53.05;55.57;59.07;61.57;65.55;68.09;71.07	-314.61;-271.65;-248.94;-212.43;-177.03;-133.70;-114.00;-86.74;-62.82;-59.04;-58.38;-58.38;-58.26;-47.72;-36.25;-13.76	Stop once
31.68;34.68;37.68;40.66;43.67;46.68;49.70;52.68;55.68;58.68;61.68;64.66;67.67;70.68;73.69;76.67	-301.54;-266.22;-230.38;-195.09;-159.36;-125.29;-101.01;-87.32;-84.64;-84.53;-84.42;-84.42;-82.08;-64.06;-32.79;-3.20	Stop once
47.80;50.76;54.28;57.27;59.81;62.80;66.28;69.28;71.80;74.77;78.28	-301.80;-268.38;-235.87;-198.57;-162.04;-132.87;-122.84;-111.82;-86.11;-47.70;-6.08	No stop
36.09;42.20;48.10;54.18;60.27	-278.85;-201.12;-122.72;-55.47;-25.41	No stop
16.10;22.08;25.06;27.58;30.59;39.59;43.08;51.70;57.73;60.58;64.07;67.06	-329.78;-257.52;-221.68;-182.06;-140.75;-45.46;-37.78;-37.56;-37.56;-37.56;-29.98;-8.84	Stop once
19.63;25.83;34.88;37.88;40.33;49.85;55.38	-186.65;-110.22;-23.94;-11.14;-9.80;-9.80;-8.01	Stop once
38.86;47.90;50.89;53.90;56.87;59.88;62.86;65.38;68.90	-195.48;-97.26;-76.22;-57.85;-44.92;-39.80;-37.01;-24.87;3.74	Stop once
7.11;10.11;13.61;16.61;19.13;22.61;25.11;28.11;31.63;34.61;37.11;40.10;43.63;46.57;49.11;52.11;55.63;58.58;61.11;67.63;70.60;73.11;76.11	-331.21;-296.36;-251.14;-201.59;-155.05;-112.75;-81.36;-66.23;-64.34;-64.34;-64.34;-64.34;-64.34;-64.34;-64.34;-64.34;-64.34;-64.34;-64.34;-62.89;-50.21;-29.51;-1.36	Stop once
18.88;21.88;24.84;27.88;30.88;33.88;36.88;39.88;42.88;45.88;48.85;51.88;54.88;57.88;60.15	-317.27;-280.18;-243.78;-211.16;-169.74;-125.20;-82.32;-46.36;-23.54;-16.64;-16.41;-16.41;-16.41;-15.63;-2.83	Stop once
12.97;16.38;19.37;21.88;24.96;28.39;31.39;33.87;36.97;40.41;43.37;45.92;48.96;52.40;55.38;57.88;60.96	-316.15;-279.06;-238.63;-195.91;-154.27;-117.73;-86.90;-61.53;-41.28;-26.36;-21.68;-19.12;-18.45;-18.45;-18.45;-16.45;0.81	Stop once
42.36;45.36;48.37;51.36;54.36;57.30;60.36;63.50;66.36	-329.10;-280.66;-231.67;-180.12;-130.69;-89.82;-56.09;-27.27;9.22	No stop
59.47;62.44;65.61;68.97	-108.53;-72.67;-34.92;2.13	No stop
28.24;31.76;34.74;36.24;39.76;42.74;45.75;48.72;51.44;54.72;57.74;60.74;63.25	-322.52;-286.10;-247.13;-220.96;-182.88;-145.93;-113.97;-89.14;-68.32;-48.52;-38.39;-35.38;-14.69	No stop
53.35;56.35;59.35;62.35;65.33;68.35;71.35;74.37;77.35;80.35;83.35;86.35;89.33;92.35;95.35;98.37;101.35;104.35;107.35;110.35;113.33;116.35;119.35;122.37;125.35;128.35;131.07;134.35;137.33;140.35;143.35;146.37	-306.76;-270.79;-233.72;-198.20;-169.80;-143.17;-111.21;-75.03;-40.09;-19.16;-8.03;-6.58;-6.58;-6.58;-6.58;-6.58;-6.58;-6.58;-6.58;-6.58;-6.58;-6.58;-6.58;-6.58;-6.58;-6.58;-6.58;-6.58;-6.58;-6.58;-6.58;-5.02	Stop once
25.19;28.59;31.56;34.07;37.20;40.58;43.57;46.10;49.20;52.57;55.09;58.20;61.57	-323.83;-287.53;-249.12;-210.38;-171.19;-132.66;-97.38;-66.53;-41.71;-26.24;-20.45;-15.45;5.81	No stop
27.12;33.62;39.12;48.62;51.14;54.12;57.62;60.62;63.11;66.13;69.61;72.61	-320.49;-250.57;-172.60;-78.88;-57.84;-51.50;-51.50;-51.50;-51.50;-50.27;-30.91;-1.64	Stop once
8.27;11.26;14.31;17.29;20.29;23.29;26.27;29.27;32.29;35.29;38.31;41.29;44.31;47.29;50.29;53.28;56.28;59.29;62.31;65.29;68.29;71.29	-311.92;-273.28;-232.95;-190.41;-145.76;-104.01;-72.72;-56.79;-54.24;-54.24;-54.24;-54.24;-52.34;-50.45;-50.45;-48.89;-46.31;-46.31;-46.31;-43.19;-25.50;5.09	Stop once
45.06;48.06;51.11;54.06;57.06;60.06;63.06;66.09;69.06;72.06;75.05;78.09;81.06;84.06;87.06;90.09;93.06;96.06;99.06;102.06;105.11;108.06;111.06;114.06;117.06;120.06;123.06;126.06;129.11;132.06;135.06;138.09;141.06;144.06;147.06;150.07;153.06;156.07;159.07;162.07	-294.04;-251.94;-211.42;-174.01;-144.16;-133.13;-130.45;-130.45;-130.45;-130.45;-130.45;-124.66;-110.42;-89.59;-67.68;-50.08;-43.07;-42.18;-42.18;-42.18;-42.18;-42.18;-42.18;-42.18;-42.18;-42.18;-42.18;-42.18;-42.18;-42.18;-40.06;-35.38;-32.35;-32.35;-32.35;-32.35;-32.02;-30.79;-22.53;-0.94	Stop more than once
23.84;26.80;29.84;32.84;35.84;38.84;41.85;44.84;47.84;50.80;53.84;56.85;59.84	-329.06;-291.00;-250.13;-208.05;-167.07;-128.54;-92.79;-59.85;-30.80;-14.44;-9.87;-9.10;8.06	No stop
50.26;53.29;56.26;59.28;61.78;65.26;68.28;71.28;73.78;77.27;80.29;83.29;85.80;89.28;92.30;95.26;97.78;101.26;104.28;107.28;109.78;113.26;116.30;119.28;122.28;124.80;128.28;131.28;134.25;136.80;140.24;143.27;146.26;148.80;152.26	-292.16;-280.46;-248.27;-217.19;-182.12;-150.28;-142.27;-114.76;-95.39;-73.80;-66.23;-40.73;-29.82;-26.37;-26.37;-26.37;-26.37;-26.37;-26.37;-26.37;-26.37;-26.37;-26.37;-26.37;-26.37;-26.37;-26.37;-26.37;-26.37;-26.37;-26.37;-26.37;-26.37;-25.92;-5.67	Stop once
47.67;50.62;53.66;56.66;59.67;62.67;65.66;68.66;71.66;74.64;77.66;80.67;83.66;86.67;89.67;92.66;95.04;98.62;101.66;104.67;107.66;110.66;113.66;116.66;119.67;122.62;125.66;128.67;131.69;134.67;137.67;140.66;143.67;146.62;149.62;152.67;155.66	-329.95;-293.68;-255.51;-219.91;-188.76;-161.72;-142.57;-132.55;-127.20;-114.97;-93.72;-67.02;-44.77;-32.76;-30.19;-30.19;-30.19;-30.19;-30.19;-30.19;-30.19;-30.19;-30.19;-30.19;-30.19;-30.19;-30.19;-30.19;-30.19;-30.19;-30.19;-30.19;-30.19;-30.19;-29.97;-19.81;4.32	Stop once
53.65;56.15;59.17;62.67;66.17;68.15;71.69;74.65;77.15;80.16;84.14;86.67;89.65;92.19;95.19;98.68;101.65;104.15;107.17;110.65;113.65;116.15;119.19;122.67;125.65;128.15;131.17;134.65;137.65;140.15;143.19;146.67;149.63	-318.14;-284.18;-250.33;-217.05;-184.32;-152.49;-121.87;-90.81;-59.00;-31.70;-16.34;-14.11;-11.11;-10.10;-10.10;-10.10;-10.10;-10.10;-10.10;-10.10;-10.10;-10.10;-10.10;-10.10;-10.10;-10.10;-10.10;-10.10;-10.10;-10.10;-10.10;-9.77;4.25	Stop once
17.99;21.49;24.49;26.99;30.01;33.49;36.49;39.00;42.50;45.50;48.01;51.01;54.50;57.49	-305.12;-270.49;-231.63;-190.66;-151.68;-115.41;-83.68;-56.61;-34.32;-17.40;-11.28;-10.12;-10.12;-3.89	Stop once
54.91;57.89;60.91;63.92;66.90;69.40;72.40;75.90;78.91	-301.20;-264.57;-225.49;-186.07;-148.21;-112.03;-75.74;-37.22;1.07	No stop
31.88;34.88;37.88;41.40;44.36;46.90;49.88;53.56;55.88;58.86;62.42;65.38;67.90;70.88	-318.58;-287.97;-256.67;-223.71;-187.74;-152.33;-118.36;-93.08;-74.27;-59.79;-54.11;-50.44;-35.75;-13.15	No stop
-4.32;-1.32;1.67;4.68;7.67;10.68;13.68;16.63;19.68;22.68;25.68;28.68;31.68;34.67;37.68;40.65;43.68;46.68;49.68;52.68;55.68;58.69	-293.12;-257.63;-216.23;-171.80;-125.93;-82.72;-46.86;-22.59;-12.34;-10.78;-10.78;-10.78;-10.78;-10.78;-10.78;-10.78;-10.78;-10.78;-10.78;-10.78;-10.78;-6.44	Stop once
30.91;34.30;36.93;40.29;42.83;45.91;49.31;52.30;54.81;57.91;61.32;64.30	-291.06;-245.18;-198.97;-153.44;-109.67;-75.49;-51.23;-35.65;-28.42;-26.19;-17.51;6.30	No stop
38.53;42.02;44.53;47.68;50.50;54.01;57.01;59.52;62.52;66.02	-311.53;-274.22;-232.81;-190.28;-144.73;-102.73;-66.54;-39.82;-19.00;6.37	No stop
32.74;35.22;38.26;41.75;44.74;47.24;50.24;53.74;56.74;59.24;62.23;65.74	-309.93;-274.63;-242.68;-212.51;-182.46;-152.05;-124.10;-99.39;-75.46;-53.20;-26.94;3.10	No stop
43.01;46.05;48.53;51.53;54.52;58.02;60.99;64.01;66.51;70.02;73.01;75.53;78.51;82.01;84.53;88.01;91.02;93.52;97.02;100.02;103.00;106.02;108.51;111.51;114.51;118.03;120.98;124.02;126.52;130.02;133.01;135.51;138.53;142.03;144.49;148.01	-325.44;-297.93;-269.65;-239.35;-207.27;-177.88;-154.60;-134.00;-116.18;-103.71;-88.02;-64.42;-35.37;-14.79;-10.33;-10.33;-10.33;-10.33;-10.33;-10.33;-10.33;-10.33;-10.33;-10.33;-10.33;-10.33;-10.33;-10.33;-10.33;-10.33;-10.33;-10.33;-10.33;-10.33;-10.33;-5.55	Stop once
22.33;25.33;28.31;31.33;34.34;37.36;40.34;43.34;46.34;49.33;52.31;55.33;58.33;61.34;64.33;67.34;70.34	-305.50;-283.66;-266.94;-246.78;-220.95;-189.45;-153.60;-119.76;-90.92;-68.00;-53.19;-45.95;-44.59;-44.59;-43.15;-32.35;-12.87	Stop once
18.06;21.06;24.06;27.06;30.05;33.06;36.02;39.06;42.06;45.06;48.08;51.06;54.06;57.06	-299.94;-258.96;-220.55;-182.12;-144.70;-108.74;-73.01;-40.95;-16.91;-6.23;-5.34;-5.34;-5.34;-4.01	Stop once
44.76;47.24;50.26;53.26;56.76;59.74;62.27;65.23	-310.83;-266.96;-222.87;-179.13;-135.82;-93.84;-56.21;-18.04	No stop
15.23;18.24;21.24;24.28;27.37;29.71;33.24;36.24;39.22;42.24;45.24;48.27;51.24;54.24;57.24;60.37	-330.63;-298.77;-269.33;-234.93;-197.08;-161.21;-129.27;-96.88;-66.94;-44.18;-30.94;-24.04;-19.03;-18.25;-17.92;-9.02	Stop once
25.38;28.34;34.38;37.38;40.38;43.38;46.38;49.38;52.33;55.37;58.38;61.37;64.38;67.37;70.39	-332.51;-296.44;-225.42;-191.69;-158.29;-125.10;-97.59;-73.45;-60.19;-55.73;-55.73;-55.73;-55.18;-42.60;-17.77	Stop once
28.02;31.04;34.04;37.04;40.04;43.02;45.98;49.04;52.04;55.04;58.05;61.04;64.04;67.04;70.00;73.04;76.04	-332.08;-298.24;-267.06;-234.65;-200.36;-168.75;-140.81;-116.76;-98.05;-81.68;-72.98;-72.31;-70.86;-59.96;-45.61;-25.58;-6.52	Stop once
33.76;36.77;42.78;51.77	-132.40;-95.88;-36.73;-8.70	Stop once
20.34;23.35;26.32;29.35;32.35;35.36;38.35;41.36;44.35;47.35;50.33;53.36;56.35;59.37;62.35;65.37	-331.29;-296.96;-261.44;-226.81;-189.62;-147.09;-104.67;-67.38;-41.11;-27.76;-26.32;-26.32;-26.32;-26.32;-20.53;3.07	Stop once
23.62;26.62;29.12;32.12;35.14;38.63;41.62;44.14;47.12;50.64;53.61;56.14;59.14	-324.47;-284.17;-239.30;-194.33;-150.30;-110.54;-74.92;-43.31;-21.03;-10.23;-9.01;-8.45;6.13	Stop once
46.01;48.99;51.99;55.00;57.99;60.97;63.99;66.99	-301.32;-258.46;-215.37;-172.64;-130.90;-90.70;-49.97;-10.79	No stop
12.67;18.67;24.19;27.19;30.79;33.16;42.17;48.69;54.19;63.67	-330.51;-264.59;-192.68;-156.48;-121.84;-89.91;-24.46;-23.79;-23.79;-5.43	Stop once
7.45;10.44;13.43;16.45;19.45;22.45;25.45;28.45;31.45;34.46;37.43;40.45;43.45;46.46;49.45;52.45;55.45;58.45	-318.76;-288.58;-252.73;-213.33;-172.59;-131.48;-92.49;-57.98;-28.59;-10.10;-6.54;-6.54;-6.54;-6.54;-6.31;-5.87;-4.97;9.28	Stop once
2.41;11.77;20.35;26.26;35.74;38.77;41.72;44.74;47.76;50.26;53.40	-120.37;-42.68;-14.64;-13.25;-12.80;-12.80;-12.47;-12.47;-12.47;-12.47;-12.47	Stop once
10.19;13.21;16.65;19.67;22.21;25.21;28.67;31.67;34.16;37.21;40.66;43.67;46.22;49.23;52.71;55.67;58.67;61.21	-307.49;-272.74;-235.13;-196.62;-157.66;-119.58;-83.95;-53.66;-31.39;-22.49;-21.82;-21.82;-21.82;-21.82;-21.82;-21.82;-19.26;-2.46	Stop more than once
52.22;57.22;60.69;69.22;78.23	-234.77;-164.97;-133.12;-72.23;-3.90	No stop
52.65;55.62;58.13;61.13;64.64;67.62;70.17;73.12;76.62	-305.24;-260.49;-214.95;-171.20;-130.66;-98.82;-69.31;-37.15;-1.55	No stop
18.55;21.52;24.55;27.55;30.56;33.55;36.56;39.55;42.55;45.52;48.55;51.52;54.55;57.55;60.55	-327.84;-290.32;-252.02;-214.74;-177.22;-139.71;-104.20;-71.48;-43.99;-23.60;-14.14;-13.47;-13.47;-11.58;5.90	Stop once
21.87;24.87;27.88;30.86;33.86;36.86;39.87;42.87;45.87;48.87;51.89;54.86;57.86	-305.13;-271.51;-236.79;-199.28;-160.98;-125.57;-92.28;-61.12;-32.62;-12.92;-9.34;-9.34;-4.22	Stop once
30.39;33.39;39.39;45.39;48.39;54.39;57.39;60.33;63.79;66.38;72.39	-130.77;-94.69;-70.40;-70.40;-69.17;-67.95;-67.84;-66.84;-65.17;-63.50;-29.56	Stop once
16.10;19.10;22.62;25.58;28.11;31.13;34.61;37.60;40.10;43.11;46.62;49.58;52.70;56.07;58.11	-299.00;-261.69;-222.84;-182.75;-142.00;-101.61;-65.43;-34.37;-12.12;-6.45;-6.45;-6.45;-6.45;-5.56;4.79	Stop once
40.25;43.29;46.31;49.31;52.31;55.30;58.29;61.30;64.26;67.30	-307.36;-271.85;-235.34;-197.49;-160.18;-122.86;-85.80;-55.07;-31.00;-3.74	No stop
22.41;25.41;28.41;31.40;34.41;37.39;40.41;43.41;46.41;49.41;52.41;55.41;58.41;61.39;64.41;67.41	-304.21;-268.24;-234.83;-200.42;-165.80;-130.85;-96.79;-68.40;-51.58;-44.22;-41.77;-41.55;-41.55;-40.55;-26.76;0.62	Stop once
15.61;18.63;21.61;24.61;27.61;30.61;33.61;36.61;39.61;42.63;45.63;48.61;51.61;54.61;57.61;60.61;63.62;66.63	-330.34;-293.49;-254.08;-213.76;-173.24;-132.62;-94.21;-60.93;-42.33;-36.76;-36.54;-36.54;-36.32;-36.32;-36.32;-35.21;-22.97;1.96	Stop once
35.59;39.33;42.32;45.34;48.29;51.32;54.32;57.34;60.32;63.32;66.34;69.32;72.28;75.32;78.34;81.32;84.34;87.32;90.34;93.32;96.30;99.34;102.32;105.32;108.34;111.34;114.32;117.34;120.29;123.34;126.34;129.33;132.34;135.34;138.34;141.34;144.31;147.33;150.34;153.34	-312.77;-272.67;-232.60;-192.20;-154.68;-129.63;-118.27;-113.60;-111.82;-111.26;-111.12;-111.12;-111.12;-111.12;-104.23;-80.84;-54.12;-32.31;-23.74;-22.52;-22.08;-22.08;-22.08;-22.08;-22.08;-22.08;-22.08;-22.08;-22.08;-22.08;-22.08;-22.08;-22.08;-22.08;-22.08;-22.08;-22.08;-21.96;-15.17;9.63	Stop more than once
34.63;37.61;40.61;43.61;46.61;49.61;52.61;55.61;58.63;61.61;64.61	-300.00;-257.01;-213.15;-172.19;-135.10;-104.14;-77.87;-55.49;-35.89;-19.97;2.17	No stop
44.56;47.05;50.03;53.56;56.54;59.05;62.05;65.58;68.52;71.07;74.07;77.55;80.82;83.53;86.05;89.07;92.56;95.54;98.07;101.05;104.61;107.56;110.05;113.07;116.57;119.55;122.07;125.05;128.56;131.54;134.06;137.05;140.06;143.56;146.54;149.03;152.05	-297.68;-261.06;-221.88;-185.37;-154.87;-137.83;-127.59;-126.92;-126.92;-126.92;-126.03;-113.64;-88.92;-54.86;-33.60;-31.05;-31.05;-30.05;-30.05;-30.05;-30.05;-30.05;-30.05;-30.05;-30.05;-30.05;-30.05;-30.05;-30.05;-30.05;-30.05;-30.05;-30.05;-29.59;-28.48;-23.81;-1.76	Stop more than once
35.67;39.26;42.25;48.21;51.26;57.26;60.25;63.26;66.26	-45.43;-45.43;-45.43;-45.43;-45.43;-45.43;-45.43;-40.89;-23.28	Stop once
9.07;12.57;15.07;18.58;21.56;24.03;27.06;30.57;33.56;36.06;39.06;42.56;45.55;48.06;51.08;54.58;57.56	-313.43;-274.58;-231.38;-185.40;-138.41;-94.20;-59.14;-32.85;-15.60;-10.71;-10.71;-10.71;-10.71;-10.71;-10.71;-10.71;-7.26	Stop once
45.23;48.10;53.62;57.09;65.57;69.08;74.62	-308.14;-268.05;-185.76;-147.34;-74.07;-66.61;-14.83	No stop
29.74;32.79;35.79;38.78;41.79;44.79;47.78;50.79;53.75;56.79;59.79;62.79;65.79;68.79	-332.51;-295.65;-252.89;-211.24;-175.60;-143.09;-111.81;-83.65;-62.95;-52.14;-48.36;-46.91;-37.22;-15.30	Stop once
58.23;64.73	-36.66;-6.62	No stop
19.98;23.69;26.49;30.19;32.69;35.71;39.69;41.68;44.84;46.97;51.21;54.19;56.71;60.16;62.70;65.70	-302.09;-262.81;-227.39;-192.96;-154.57;-120.60;-82.10;-67.06;-49.79;-36.66;-34.21;-34.21;-34.21;-34.21;-21.19;8.07	Stop once
-19.43;-16.93;-13.92;-10.92;-7.40;-4.44;-1.92;1.08;4.58;7.56;10.06;13.06;16.56;19.56;22.08;25.58;28.08;31.58;34.58;37.08;40.08;43.56;46.55;49.08;52.08;55.58;58.56;61.08	-313.26;-282.76;-242.03;-197.84;-152.64;-108.44;-69.03;-39.09;-22.83;-17.93;-16.93;-16.93;-16.93;-16.93;-16.93;-16.71;-16.15;-16.04;-15.82;-15.82;-15.82;-15.82;-15.82;-15.82;-15.82;-15.82;-12.70;8.56	Stop once
20.61;23.69;27.11;30.09;32.61;35.69;39.09;42.09;44.60;47.71;51.09;54.09;56.59;59.71;63.07;66.09	-324.29;-277.40;-252.56;-214.82;-175.65;-128.52;-106.92;-74.32;-50.71;-40.69;-40.69;-40.69;-40.69;-40.58;-36.34;-15.31	Stop once
26.69;29.69;32.69;35.69;38.69;41.65;44.69;47.69;50.69;53.69;56.69;59.69;62.69;65.65	-333.14;-303.85;-272.90;-243.73;-212.88;-184.61;-156.89;-130.39;-107.24;-85.86;-66.27;-48.35;-33.43;-9.40	No stop
47.64;50.26;53.64;56.26;59.65;62.27;66.06;68.64;71.63;74.75;77.62;80.63;83.61;86.64;89.27;92.65;95.26;98.65;101.26;104.64;107.63;110.61;113.61;116.64;119.93;122.26;125.64;128.27;131.64;134.64;137.62;140.24;143.65;146.25;149.64;152.26;155.64;158.26	-332.57;-295.04;-257.18;-220.32;-186.37;-155.53;-131.26;-121.45;-118.89;-114.44;-112.09;-108.53;-94.84;-73.02;-51.20;-37.39;-33.39;-33.39;-33.39;-33.39;-33.39;-33.39;-33.39;-33.39;-33.39;-33.39;-33.39;-33.39;-33.39;-33.39;-33.39;-33.39;-33.39;-33.39;-33.39;-32.61;-20.03;4.55	Stop more than once
66.43;72.43	-77.20;-24.75	No stop
18.66;21.66;24.66;27.66;30.66;33.66;36.66;39.61;42.66;45.66;48.61;51.64;54.66;57.66;60.66;63.62	-307.74;-262.86;-217.66;-174.23;-133.27;-92.97;-57.25;-40.00;-30.88;-29.87;-29.87;-29.87;-29.87;-29.76;-22.75;-2.05	Stop once
32.00;34.95;38.47;41.47;44.00;46.98;50.48;53.47;56.00;59.00;62.47;65.48;67.98;70.98;74.48;77.14;80.68;83.47;86.34;89.48;92.50;94.98;98.00;101.52;104.52;106.98;110.48;113.47;115.99;119.00;122.50;125.76;127.97;131.48;134.49;137.00;140.00;143.81;146.49;148.99;151.98	-303.48;-262.27;-227.42;-195.92;-162.73;-131.89;-111.62;-98.48;-94.14;-94.14;-94.14;-94.14;-94.14;-93.03;-84.68;-67.21;-44.83;-25.91;-21.34;-21.34;-21.34;-21.34;-21.34;-21.34;-21.34;-21.34;-21.34;-21.34;-21.34;-21.34;-21.34;-21.34;-21.34;-21.34;-21.34;-21.34;-21.34;-21.34;-21.34;-19.12;-1.31	Stop more than once
24.31;26.85;30.28;33.38;36.33;38.81;42.27;45.36;48.31;50.86;54.28;56.84;60.36;63.61;65.86	-314.54;-285.24;-249.50;-230.90;-202.95;-174.22;-137.59;-121.00;-100.05;-79.12;-54.16;-48.15;-45.92;-37.79;-8.61	No stop
39.33;42.30;44.83;47.82;51.31;54.30;56.81;59.84;63.32;66.27;68.82	-330.59;-292.04;-248.48;-202.83;-159.62;-119.30;-82.47;-57.31;-41.51;-19.47;10.92	No stop
29.54;36.21;41.55;45.04;47.55	-181.84;-113.49;-51.70;-31.99;-20.64	No stop
20.26;23.78;26.76;30.26;33.41;35.76;39.23;41.29;44.80;47.76;50.30;53.28;56.78;59.76;62.28;65.28;68.78;71.76;74.28;77.28	-305.36;-274.08;-240.45;-207.59;-175.52;-147.34;-123.74;-101.04;-89.55;-88.54;-88.54;-88.54;-88.54;-88.54;-88.54;-88.54;-87.65;-73.18;-43.46;-6.41	Stop once
14.84;17.84;23.84;26.84;29.85;32.84;35.82;38.84;41.84;44.86;47.84;50.84;53.84;56.84;59.82;62.85;65.84;68.86	-330.40;-296.12;-221.65;-183.58;-146.40;-111.21;-80.04;-58.12;-45.43;-41.65;-41.43;-41.43;-41.43;-41.43;-41.43;-41.43;-36.08;-17.61	Stop once
-19.11;-16.60;-13.09;-10.60;-7.57;-4.11;-1.11;1.40;4.45;7.90;10.86;13.38;16.44;19.89;22.89;25.41;28.43;31.91;34.89;37.41;40.43;44.14;47.98;49.61;52.88;55.88;58.40;61.93;64.43	-316.88;-285.12;-241.82;-193.24;-148.47;-107.84;-75.88;-49.59;-34.67;-28.32;-26.42;-26.42;-26.42;-26.42;-26.42;-26.42;-26.42;-26.42;-26.42;-26.42;-26.42;-26.42;-26.42;-26.42;-26.42;-26.42;-26.42;-20.85;1.18	Stop once
44.29;47.26;49.95;53.29;56.27;58.76;61.97;65.28;68.27;71.43;73.84;76.98;80.29;83.25;85.90;88.98;92.29;95.27;97.79;100.98;104.29;107.26;109.79;112.99;116.29;119.27;121.79;124.97;128.27;130.98;134.29;136.77;139.98;143.29;146.27;148.79	-300.64;-266.22;-231.47;-195.73;-160.89;-130.05;-108.33;-96.19;-94.75;-94.41;-85.39;-65.04;-39.32;-19.72;-9.03;-7.03;-7.03;-7.03;-7.03;-7.03;-7.03;-7.03;-7.03;-7.03;-7.03;-7.03;-7.03;-6.92;-6.92;-6.58;-5.58;-5.47;-5.47;-5.47;-5.47;1.65	Stop more than once
48.45;51.80;54.80;57.31;60.47;63.82;66.29;69.43;72.82;75.80;78.59;81.81;84.80;87.31;90.45;93.82;96.82;99.80;102.31;105.45;108.79;111.79;114.31;117.43;120.81;123.80;126.29;129.45;132.51;135.80;138.31;141.43;144.82;147.80;150.43	-334.57;-310.40;-273.10;-236.13;-187.91;-163.53;-130.57;-101.18;-87.38;-57.66;-20.71;-15.25;-15.03;-15.03;-15.03;-15.03;-15.03;-15.03;-15.03;-15.03;-15.03;-15.03;-15.03;-15.03;-15.03;-15.03;-15.03;-15.03;-15.03;-15.03;-15.03;-15.03;-15.03;-12.92;4.99	Stop once
41.52;44.51;47.03;50.38;53.53;56.51;59.04;62.39;65.53;68.52	-315.79;-275.04;-233.18;-191.10;-151.35;-115.04;-82.52;-53.58;-23.76;6.40	No stop
13.58;16.67;19.56;22.57;25.54;28.57;31.57;34.57;37.56;40.56;43.57;46.57;49.54;52.57;55.58;58.58;61.56	-331.74;-293.44;-252.47;-211.38;-173.43;-137.80;-104.97;-76.93;-53.42;-32.93;-18.36;-16.13;-16.13;-16.13;-16.13;-11.46;11.35	Stop once
42.68;45.70;52.09;60.73;63.70;67.10;69.68;72.70	-316.98;-287.01;-218.29;-138.01;-109.94;-77.99;-65.41;-43.02	No stop
37.34;40.60;43.58;46.06;49.36;52.09;55.60;58.58;61.08;64.32;67.58	-302.53;-255.53;-209.21;-164.00;-120.80;-82.28;-51.56;-33.75;-28.19;-26.29;-7.60	Stop once
45.62;52.13;55.09;57.62;60.62;64.14;67.28	-254.78;-163.47;-122.83;-92.44;-66.17;-39.01;-8.30	No stop
15.91;18.93;22.43;25.45;28.43;30.94;34.43;37.38;39.95;42.93;46.41;49.41;51.93;54.93;58.41;61.41	-334.04;-298.17;-262.85;-227.44;-191.59;-155.96;-121.10;-86.59;-54.77;-29.28;-13.58;-9.91;-9.91;-9.91;-7.13;10.34	Stop once
37.04;46.06;49.07;51.58;61.05;70.03	-204.60;-105.61;-78.55;-61.07;-51.17;7.37	Stop once
46.43;49.47;52.47;55.47;58.47;61.47;64.47;67.47;70.43;73.47;76.47	-329.24;-293.71;-259.52;-224.90;-192.51;-162.33;-132.49;-103.43;-72.15;-37.99;-2.06	No stop
26.93;29.93;32.95;35.93;38.93;41.91;44.92;47.91;50.93;53.93;56.95;59.93;62.92;65.93	-320.47;-284.16;-249.30;-217.91;-185.17;-153.55;-126.15;-100.75;-80.17;-71.71;-63.48;-43.45;-22.04;1.00	No stop
38.60;41.61;44.60;47.60;50.60;53.60;56.57;59.60;62.60;65.61;68.60;71.60;74.60;77.61;80.57;83.61;86.60;89.61;92.60;95.61;98.60;101.61;104.58;107.60;110.61;113.61;116.60;119.60;122.60;125.61;128.57;131.60;134.60;138.81;139.87;143.60;146.60;149.60	-302.66;-262.88;-223.80;-184.95;-149.11;-116.81;-93.53;-83.50;-81.61;-81.61;-78.93;-66.14;-47.10;-24.39;-9.93;-8.91;-8.91;-8.91;-8.91;-8.91;-8.91;-8.91;-8.91;-8.91;-8.91;-8.91;-8.91;-8.91;-8.91;-8.91;-8.91;-8.91;-8.91;-8.91;-8.91;-8.91;-8.91;-5.57	Stop more than once
39.38;42.38;45.37;54.38;57.37;63.83	-261.53;-223.32;-187.25;-99.59;-79.00;-43.15	No stop
24.77;28.00;30.98;33.50;37.24;39.74;43.00;45.97;48.48;51.75;54.98;57.96;60.48;63.73;66.98	-318.02;-284.38;-246.30;-208.99;-172.58;-136.05;-102.31;-73.15;-53.45;-42.54;-40.31;-40.31;-39.64;-29.52;-9.49	Stop once
28.48;31.44;33.97;37.52;40.48;43.47;46.49;49.70;52.46;55.45;57.96;61.29;64.45;67.46	-323.18;-287.65;-251.13;-216.17;-180.74;-145.78;-113.02;-83.29;-59.04;-44.02;-40.35;-40.35;-34.89;-14.76	Stop once
39.67;42.65;45.15;48.17;51.78;54.65;57.69;60.63;63.13;66.65;69.65;72.17;75.17	-332.21;-299.69;-268.41;-235.91;-203.06;-170.21;-138.59;-112.09;-89.38;-73.57;-57.65;-33.61;-4.68	No stop
44.26;47.78;50.26;53.76;56.25;59.25;62.76;65.76;68.26;71.28;74.76;77.26;80.26;83.79;86.76;89.28;92.35;95.76;98.28;101.25;104.76;107.76;110.75;113.28;116.78;119.76;122.25;125.27;128.79;131.78;134.28;137.76;140.77;143.25;146.29;149.78	-326.96;-296.21;-264.13;-230.38;-200.87;-176.59;-153.09;-133.48;-109.55;-91.39;-76.59;-52.88;-35.84;-26.83;-24.72;-24.72;-24.72;-24.72;-24.72;-24.72;-24.72;-24.72;-24.72;-24.72;-24.72;-24.72;-24.72;-24.72;-24.72;-24.72;-24.72;-24.72;-24.72;-24.72;-23.71;-11.48	Stop once
22.25;25.25;28.26;31.25;34.26;37.27;40.24;42.54;46.25;49.25;52.24;58.25;61.29	-331.82;-298.16;-264.98;-232.14;-199.41;-166.45;-133.73;-102.11;-73.50;-50.02;-31.99;-12.50;6.20	No stop
12.70;15.68;18.19;21.18;24.70;27.68;30.19;33.19;36.68;39.68;42.17;45.68;48.70;51.65;54.21;57.17;60.70	-297.71;-265.40;-229.43;-192.01;-153.83;-116.64;-81.79;-49.75;-24.26;-10.57;-8.34;-8.34;-8.34;-8.34;-8.34;-5.78;10.57	Stop once
67.25;70.26	-28.47;7.80	No stop
15.22;18.22;21.21;24.22;27.22;30.24;33.22;36.22;39.22;42.22;45.22;48.22;51.22;54.22;57.22;60.22;63.22;66.22;69.21	-316.86;-279.11;-240.80;-201.83;-161.95;-121.86;-84.47;-55.75;-38.94;-33.81;-33.26;-33.26;-33.26;-33.26;-33.26;-33.26;-31.03;-16.18;11.19	Stop once
24.94;27.92;30.92;33.92;36.92;39.90;42.92;45.92;48.93;51.92;54.92;57.88;60.92;63.90;66.93	-309.64;-264.88;-220.58;-177.71;-134.85;-93.88;-59.82;-37.66;-31.65;-31.65;-31.65;-31.65;-31.32;-20.29;5.08	Stop once
32.84;35.84;38.84;41.83;44.85;47.85;50.86;53.85;56.85;59.84;62.84;65.82;68.84;71.85	-318.07;-279.74;-240.66;-202.71;-165.08;-127.55;-92.70;-69.07;-56.92;-54.69;-54.69;-51.80;-33.43;-6.49	Stop once
47.11;53.80;56.80;59.80;68.80;71.78	-282.06;-201.57;-162.38;-126.98;-30.73;1.55	No stop
39.31;45.29;54.29;57.81;63.31;68.75	-300.20;-235.73;-153.68;-127.08;-70.52;4.49	No stop
20.05;23.07;26.06;29.06;32.06;35.07;38.06;41.02;44.06;47.06;50.06;53.06;56.12;59.06	-318.50;-280.96;-240.55;-200.14;-158.50;-115.41;-75.79;-43.29;-22.49;-16.04;-15.81;-15.81;-15.81;-9.69	Stop once
12.72;16.04;24.72;27.99;37.19;39.74;43.01;49.19;51.71;55.01;58.22;61.19	-305.57;-269.92;-181.84;-141.09;-73.85;-54.26;-34.78;-17.31;-12.75;-10.52;-9.41;-0.62	Stop once
25.96;29.00;32.00;35.00;38.00;40.99;44.00;47.00;49.96;53.00;56.00;59.00;62.00;64.99;68.00;71.00	-318.80;-281.81;-247.18;-211.55;-175.02;-139.38;-107.31;-78.59;-61.66;-54.30;-52.74;-52.74;-52.41;-45.29;-25.49;3.33	Stop once
16.60;19.57;22.60;25.60;28.61;31.60;34.60;37.60;40.60;43.57;46.60;49.60;52.60;55.60;58.60	-307.43;-265.24;-222.83;-180.86;-139.78;-101.26;-66.76;-39.71;-23.68;-17.88;-16.21;-15.76;-15.76;-14.87;-7.08	Stop once
14.99;17.50;20.49;24.05;27.01;29.53;32.53;36.01;38.99;41.49;44.51;47.99;51.02;53.51;56.49;59.98;62.48	-334.50;-294.41;-245.43;-199.57;-154.82;-107.30;-63.89;-32.06;-20.59;-18.70;-18.70;-18.70;-18.70;-18.70;-18.57;-16.45;4.26	Stop once
29.16;31.68;35.12;38.70;41.28;44.18;47.13;50.18;53.16;55.68;58.66;62.18;64.66;68.14;71.18;74.16	-306.86;-271.34;-221.81;-196.30;-146.53;-124.86;-91.78;-80.77;-68.74;-65.74;-65.74;-65.62;-61.06;-35.79;-19.43;10.17	Stop once
20.96;24.30;26.98;29.96;32.51;35.47;38.98;41.96;44.48;47.46;50.98;53.96;56.46;59.48;62.95;65.96	-305.46;-268.14;-225.95;-185.07;-145.00;-107.70;-73.64;-45.71;-30.02;-24.90;-24.90;-24.90;-24.90;-24.90;-19.33;0.27	Stop once
23.72;26.72;29.72;32.72;35.72;38.72;41.72;44.71;47.72;50.72;53.71;56.72;59.72;62.72;65.72	-321.00;-282.47;-242.06;-204.31;-170.36;-140.30;-112.36;-82.63;-55.57;-38.44;-34.54;-34.54;-34.54;-30.63;-12.16	Stop once
22.34;25.84;28.88;31.84;34.34;37.34;40.84;43.80;46.82;49.36;52.82;55.84;58.32;61.32;64.79;67.86	-308.51;-272.21;-235.35;-198.94;-164.20;-132.37;-99.87;-68.60;-51.99;-48.87;-48.87;-48.54;-48.54;-47.42;-36.40;-15.04	Stop once
58.34;64.82;67.88;73.83;76.37	-71.75;-62.63;-50.49;1.36;35.64	No stop
36.84;39.84;42.83;45.83;48.13;51.80;54.84;57.84;60.84;63.84	-302.83;-265.84;-237.31;-207.16;-174.82;-137.57;-99.09;-65.72;-30.74;6.13	No stop
42.98;45.98;51.49;54.99;60.47;63.48;69.94;72.44	-165.90;-139.84;-87.17;-67.47;-55.22;-50.66;-18.92;10.58	No stop
53.96;56.97;60.46	-55.69;-38.78;-29.99	No stop
25.31;28.31;31.31;34.27;37.31;40.31;43.31;46.32;49.31;52.30;55.31;58.26;61.31	-311.50;-278.45;-244.12;-208.59;-174.19;-139.01;-105.72;-76.55;-48.51;-30.58;-25.12;-19.00;5.49	No stop
18.30;21.28;23.77;26.77;30.26;33.30;35.78;38.80;42.28;45.30;47.78;50.78;54.30;57.85;60.30;64.26	-298.09;-255.24;-212.02;-169.70;-130.42;-95.65;-64.27;-42.56;-31.99;-30.32;-29.32;-28.88;-28.88;-28.88;-25.54;4.72	Stop once
23.76;26.27;29.29;32.79;36.19;38.77;41.79;44.27;47.28;50.75;53.76;56.29;59.28;62.78;65.77;68.27	-324.80;-290.18;-260.80;-234.97;-195.79;-174.53;-142.79;-114.60;-90.77;-67.40;-49.81;-43.24;-41.99;-38.64;-20.73;7.97	Stop once
50.11;56.08;65.09	-65.71;-33.43;-6.28	No stop
29.51;32.51;35.44;38.50;41.43;44.51;47.51;50.51;53.50;56.51;59.45;62.51;65.51	-137.08;-116.52;-99.88;-90.54;-89.65;-89.65;-89.65;-89.65;-89.57;-82.30;-65.05;-38.24;-7.99	Stop once
27.72;30.73;33.72;36.71;39.72;42.73;45.74;48.72;51.72;54.72;56.73;58.73;61.68;64.73;67.82;70.72;73.72	-316.47;-281.05;-249.75;-224.03;-196.54;-164.25;-130.74;-100.12;-75.06;-66.93;-66.82;-65.04;-64.26;-64.26;-57.23;-38.21;-10.17	Stop once
37.35;43.85;46.35;49.36;55.83;58.37	-276.08;-214.81;-184.39;-155.33;-101.55;-77.72	No stop
42.08;45.08;48.58;51.58;54.08;57.08;60.08;63.08;66.08;69.55	-318.12;-275.58;-231.60;-189.29;-150.55;-116.36;-86.96;-54.46;-23.43;6.52	No stop
49.47;52.45;55.45;58.45;61.45;64.45;67.45;70.45;73.46;76.44;79.45;82.45;85.45;88.45;91.45;94.45;97.51;100.49;103.49;106.49;109.49;112.49;115.49;118.53;121.46;124.48;127.49;130.51;133.51;136.49;139.51;142.49;145.51;148.51;151.51;154.51	-327.95;-286.30;-243.54;-201.89;-171.94;-162.48;-160.02;-149.10;-130.62;-104.22;-76.72;-52.90;-38.32;-33.08;-32.86;-32.86;-32.86;-32.86;-32.86;-32.86;-32.86;-32.86;-32.86;-32.86;-32.86;-32.86;-32.86;-32.86;-32.86;-32.86;-32.86;-32.86;-32.86;-31.97;-22.85;-0.81	Stop once
30.40;33.42;36.40;39.40;42.40;45.40;48.38;51.40;54.40;57.42;60.40;63.40;66.40;69.40	-323.31;-291.14;-257.74;-226.46;-191.16;-158.86;-130.70;-101.41;-73.92;-52.66;-46.76;-46.43;-33.97;-9.16	No stop
23.28;25.76;29.19;32.26;35.22;37.78;41.19;44.26;47.24;49.76;53.19;56.28;59.23;61.78;65.19;68.28	-330.81;-297.62;-264.88;-230.93;-196.40;-163.32;-130.81;-101.08;-75.35;-57.32;-51.53;-51.39;-51.39;-49.61;-32.12;-8.64	Stop once
15.10;18.14;21.14;23.66;27.10;30.16;33.14;35.66;39.12;42.14;45.15;48.34;50.66;54.12;57.16;60.14	-307.72;-283.65;-247.00;-209.92;-162.15;-138.99;-105.13;-72.42;-34.12;-20.88;-11.19;-10.19;-10.19;-10.19;-8.96;4.50	Stop once
14.60;17.60;20.09;23.54;26.58;29.57;32.11;35.52;38.60;41.59;44.11;47.51;50.59;53.58;56.09;59.81;62.59	-322.98;-290.78;-255.83;-218.64;-180.00;-142.27;-107.87;-78.04;-53.34;-34.74;-26.17;-24.27;-24.27;-24.27;-24.16;-16.36;5.55	Stop once
46.92;49.45;55.95;61.42	-101.22;-74.17;-58.92;-57.70	Stop once
57.82;61.31;64.28;66.80;69.81;73.30;76.30;78.80;81.81;85.32;87.80;90.80;94.48;97.30;100.29;102.81;105.81;109.30;112.31;114.80;117.80;121.30;124.29;126.81;129.80;133.30;136.30;138.80;141.81;145.32;148.29;150.82	-303.91;-273.18;-239.90;-204.39;-170.88;-135.03;-100.85;-67.89;-40.29;-20.80;-11.45;-9.00;-8.89;-8.89;-8.89;-8.89;-8.89;-8.89;-8.89;-8.89;-8.89;-8.89;-8.89;-8.89;-8.89;-8.89;-8.65;-7.87;-7.87;-7.87;-5.75;8.15	Stop once
15.49;18.49;21.51;24.51;27.46;30.51;33.50;36.46;39.51;42.51;45.49;48.51;51.47;54.48;57.51;60.51;63.50	-325.07;-291.65;-253.23;-213.04;-176.31;-142.81;-111.19;-80.01;-52.72;-30.92;-19.91;-16.57;-15.91;-15.91;-15.91;-14.57;-2.30	Stop once
19.61;22.13;25.13;28.54;31.64;34.64;37.13;40.13;43.62;46.62;49.14;52.14;55.62;58.64;61.13;64.14	-333.81;-299.18;-264.87;-231.79;-197.50;-161.21;-125.25;-91.62;-64.01;-43.63;-31.49;-27.82;-27.37;-25.48;-13.46;9.23	Stop once
13.55;16.55;19.55;22.55;25.55;28.55;31.55;34.54;37.55;40.55;43.55;46.55;49.55;52.55;55.55;58.55;61.55;64.55;67.55;70.55	-329.87;-295.80;-259.16;-220.32;-179.79;-139.70;-102.75;-72.81;-51.43;-43.41;-43.30;-43.30;-43.30;-43.30;-43.30;-43.30;-42.75;-36.62;-19.24;7.13	Stop once
35.74;38.74;41.27;47.73;50.66;53.43;56.76;62.26;68.77;71.26	-143.24;-112.50;-86.33;-64.85;-64.62;-64.62;-64.62;-64.62;-38.59;-21.56	Stop once
20.52;23.48;26.00;29.88;32.39;35.50;38.48;40.98;44.38;47.50;50.48;53.00;56.38;58.96	-309.42;-269.45;-229.26;-190.18;-154.89;-123.49;-92.31;-63.58;-41.28;-25.47;-19.90;-18.46;-18.35;-10.89	Stop once
35.59;39.38;42.06;45.09;48.09;51.08;54.07;57.05;60.07;63.07;66.09;69.09;72.08;75.07;76.12;79.09	-294.92;-254.37;-215.07;-177.55;-146.05;-123.89;-112.32;-102.75;-94.73;-90.50;-90.05;-86.15;-70.56;-41.94;-30.69;5.70	Stop once
33.27;36.77;39.75;42.26;45.27;48.77;51.75;54.27;57.26;60.77;63.75;66.25;69.27;72.79;75.74	-280.02;-242.94;-208.43;-173.93;-141.86;-117.47;-102.55;-96.32;-95.32;-94.76;-92.27;-87.04;-64.89;-36.18;-6.45	Stop once
36.04;39.03;42.55;45.57;48.07;51.53;54.53;57.05;60.05;63.58;66.59;69.02	-315.62;-269.85;-223.88;-183.34;-146.15;-113.53;-86.03;-63.54;-53.20;-51.64;-37.84;-8.25	No stop
30.12;33.14;36.12;39.12;42.12;45.12;48.10;51.12;54.12;57.29;60.12;63.12;66.12;69.12;72.10	-300.45;-271.18;-240.90;-209.51;-180.12;-152.96;-128.46;-107.42;-96.28;-91.27;-90.93;-89.04;-74.35;-50.64;-17.92	Stop once
25.68;28.66;32.18;35.19;38.21;40.70;43.70;47.19;50.18;52.66;55.69;59.19;62.18;64.69;67.70	-311.26;-275.73;-238.32;-199.36;-163.29;-130.55;-102.05;-77.24;-55.87;-43.95;-40.61;-40.17;-39.39;-26.70;-2.78	Stop once
37.56;40.92;44.06;47.03;49.56;52.92;56.08;59.06;61.56;64.92;68.06;71.06	-313.26;-277.09;-240.24;-203.61;-166.98;-131.80;-100.18;-73.23;-56.09;-49.18;-35.05;-8.35	No stop
44.09;50.19;53.59;56.59;59.59;62.11;68.57	-164.28;-95.79;-81.87;-79.54;-79.54;-79.54;-67.40	Stop once
8.28;10.79;13.78;17.28;20.28;22.78;25.78;29.28;32.27;34.80;37.78;41.41;44.30;46.78;49.77;53.28;56.28;58.80	-315.40;-282.66;-244.92;-204.17;-163.19;-122.78;-85.82;-53.43;-26.28;-11.03;-7.70;-6.70;-6.70;-6.70;-6.70;-6.70;-5.69;8.44	Stop once
39.86;43.37;46.34;52.35;54.85;61.36;64.31	-37.58;-31.91;-31.91;-31.91;-29.32;-16.74;6.53	Stop once
28.76;31.74;34.75;37.74;40.77;43.76;46.76;49.72;52.76;55.77;58.76;61.76;64.77;67.76;70.76;73.72	-333.33;-300.82;-267.75;-234.58;-202.74;-173.69;-146.99;-122.72;-101.78;-83.74;-67.49;-54.80;-51.91;-42.67;-22.31;3.73	No stop
27.67;30.19;33.19;36.68;39.68;42.19;45.20;48.69;51.68;54.20;57.19;60.70;63.20;66.71	-312.00;-277.04;-241.41;-206.89;-173.27;-142.10;-113.37;-84.30;-59.14;-45.45;-42.22;-42.22;-31.65;-8.39	Stop once
37.29;41.17;43.81;46.41;55.41;64.43;67.41	-175.71;-153.65;-108.88;-88.03;-36.06;-19.70;11.67	Stop once
51.89;58.39;61.39	-56.79;-42.33;-34.65	No stop
14.41;17.66;20.38;23.37;26.38;29.38;32.38;35.39;38.35;41.38;44.38;47.39;50.37;53.39;56.38;59.39;62.36	-330.61;-285.62;-263.57;-215.26;-192.21;-147.68;-126.97;-88.68;-69.32;-38.90;-30.00;-24.43;-24.43;-24.43;-24.43;-24.21;-17.74	Stop once
28.24;31.42;34.38;36.92;40.25;43.39;46.40;48.91;52.25;55.41;58.42;60.99;64.40;66.90;70.39	-323.42;-286.56;-249.59;-214.06;-182.55;-151.83;-124.11;-100.27;-80.57;-64.98;-56.97;-56.07;-54.07;-37.15;-7.76	No stop
21.13;23.66;26.76;30.16;33.15;36.13;39.13;42.13;44.63;47.77;51.15;54.15;57.45;59.75;63.14;66.11	-302.23;-264.37;-228.52;-189.43;-147.69;-107.05;-70.09;-46.49;-35.79;-32.12;-32.12;-32.12;-32.12;-29.22;-14.42;11.51	Stop once
40.17;43.21;46.21;49.21;52.20;55.19;58.21;61.21;64.23;67.21;70.21	-326.62;-278.29;-230.07;-182.30;-135.09;-94.56;-64.94;-52.77;-52.33;-42.94;-17.13	No stop
27.66;30.64;33.66;36.62;39.66;42.66;45.66;48.66;51.66;54.64;57.66;60.66;63.66;66.66	-318.93;-281.29;-242.65;-202.57;-163.93;-122.52;-85.79;-58.41;-42.36;-39.57;-39.57;-38.57;-25.00;-1.74	Stop once
17.24;19.74;23.49;26.26;28.75;32.23;34.76;38.74;41.26;44.23;47.24;50.24;53.24;56.24;59.51;61.85	-323.63;-290.33;-255.61;-218.31;-181.90;-148.69;-117.52;-93.27;-73.67;-52.31;-31.03;-16.77;-12.88;-12.88;-12.10;0.03	Stop once
30.37;36.35;39.37;48.35;51.37;57.45;60.33;66.37	-271.23;-199.41;-166.57;-79.50;-56.56;-46.64;-43.97;-0.78	Stop once
15.08;18.60;21.55;24.10;27.08;30.61;33.58;36.08;39.58;42.09;45.10;48.58;51.57;54.10;57.59	-318.25;-272.93;-224.28;-176.08;-130.99;-90.12;-53.60;-23.32;-10.96;-10.74;-10.74;-10.74;-10.74;-10.74;-7.96	Stop once
36.88;39.88;42.88;45.84;48.88;51.88;54.88;57.88;60.88;63.89	-321.67;-284.34;-246.49;-207.89;-168.57;-133.04;-103.21;-77.05;-45.66;-9.26	No stop
23.95;26.93;29.93;32.92;35.93;38.91;41.93;44.93;47.95;50.93;53.93;56.92;59.93;62.90;65.95;68.93	-320.43;-287.35;-252.61;-217.21;-184.69;-154.17;-123.10;-93.03;-65.77;-48.74;-40.95;-40.28;-40.28;-33.93;-15.76;9.50	Stop once
11.89;14.89;17.89;20.90;23.89;26.94;29.95;32.95;35.89;38.95;41.96;44.15;47.95;50.96;53.90;56.95;59.96	-326.70;-293.59;-260.27;-228.29;-195.10;-157.46;-123.01;-93.62;-66.66;-38.62;-20.37;-15.70;-15.59;-15.59;-15.59;-15.48;-5.46	Stop once
23.61;26.57;29.06;32.11;35.57;38.09;41.59;44.56;47.10;50.08;53.56;56.56;59.11;62.07;65.56;68.57	-310.54;-277.79;-242.95;-206.43;-169.24;-132.93;-97.18;-67.80;-52.11;-47.31;-46.64;-46.64;-46.64;-45.42;-30.73;-4.91	Stop more than once
6.72;9.72;12.73;15.71;18.71;21.72;24.70;27.72;30.72;33.72;36.73;39.72;42.07;45.72;48.99;51.72;54.72;57.72;60.72	-325.22;-293.36;-255.50;-214.52;-173.65;-133.35;-95.51;-60.44;-32.72;-20.82;-19.04;-19.04;-19.04;-19.04;-19.04;-19.04;-19.04;-15.36;2.99	Stop once
13.27;18.84;22.30;27.78;30.82;39.97;42.77;49.30;52.27;58.29;60.83;64.29	-324.18;-241.87;-199.45;-128.74;-98.14;-34.68;-28.67;-28.11;-28.11;-28.11;-18.88;6.60	Stop once
28.53;32.05;35.03;37.54;44.03;47.32;49.55;53.23;56.02;58.55;61.55	-206.52;-163.97;-123.54;-85.24;-24.56;-14.77;-14.77;-14.77;-14.77;-12.65;11.38	Stop once
43.71;47.23;52.71;59.21;62.23;65.23	-110.70;-83.53;-53.25;-51.24;-46.57;-29.98	No stop
34.12;37.11;40.10;43.10;46.12;49.10;52.10;55.12;58.10;61.11;64.12;67.12;70.05;73.12	-324.17;-278.29;-231.20;-183.43;-139.45;-102.81;-74.88;-62.19;-61.19;-60.62;-58.07;-51.17;-32.59;-2.98	Stop once
41.68;47.61;49.72;56.22;58.68	-87.65;-41.89;-27.23;-21.88;-19.90	Stop once
27.64;30.64;34.15;37.12;39.62;42.63;45.61;49.03;52.27;55.14;57.75;60.61;64.14;67.13;69.64;72.63	-333.36;-294.70;-254.05;-212.19;-170.56;-132.82;-99.41;-75.48;-68.92;-68.81;-68.81;-68.69;-66.02;-55.76;-35.06;-5.12	Stop once
30.91;33.92;36.92;39.88;42.92;45.92;48.92;51.92;54.91;57.92;60.92;63.88	-303.19;-264.78;-225.93;-187.74;-151.00;-116.59;-85.19;-56.13;-33.31;-23.63;-16.06;5.19	No stop
20.51;23.50;25.84;29.49;32.51;35.51;38.53;41.51;44.51;47.51;50.52;53.50;56.52;59.51;62.53;65.51	-331.45;-297.96;-262.10;-226.03;-189.09;-151.45;-114.04;-79.53;-52.58;-37.89;-34.43;-34.43;-34.43;-33.31;-20.75;2.51	Stop once
34.30;37.34;40.34;43.34;46.34;49.32;52.34;55.34;57.73;61.34;64.34;67.33	-332.67;-291.48;-244.94;-199.18;-157.32;-120.46;-88.94;-65.90;-46.88;-36.63;-27.17;-4.69	No stop
32.22;38.22;41.22;50.21;59.22;62.22;65.22;68.22	-272.28;-205.69;-170.17;-83.75;-38.45;-36.89;-22.54;2.60	Stop once
32.89;35.88;38.37;41.76;44.76;47.89;50.41;53.76;56.89;59.87;62.38;65.77	-317.65;-279.58;-241.28;-190.73;-153.77;-129.72;-95.55;-58.03;-45.22;-33.76;-24.63;7.86	No stop
45.79;48.79;51.29;54.29;57.79;60.79;63.30;66.29;69.79;72.79;75.79;79.23;81.95;84.29;87.81;90.79;93.29;96.29;99.79;102.79;105.31;108.77;111.79;114.26;117.41;120.81;123.45;126.29;129.83;132.78;135.29;138.29;141.38;144.79;147.31;150.44;153.79	-298.55;-257.91;-220.95;-188.44;-160.61;-135.22;-117.63;-108.83;-102.33;-94.43;-77.63;-46.36;-33.11;-29.88;-28.66;-28.66;-28.66;-28.66;-28.66;-28.66;-28.66;-28.66;-28.66;-28.66;-28.66;-28.66;-28.66;-28.66;-28.66;-28.66;-28.66;-28.66;-28.66;-28.66;-28.66;-22.08;-0.69	Stop once
18.07;21.01;24.04;27.04;30.03;33.04;36.04;39.04;42.02;45.01;48.04;51.04;54.04;57.04;60.04;63.04;66.04	-306.53;-270.46;-232.48;-193.40;-156.11;-118.92;-81.86;-49.90;-31.30;-26.26;-26.04;-26.04;-26.04;-26.04;-24.26;-11.69;11.67	Stop once
34.42;40.46;46.46;49.46;55.51	-267.44;-199.50;-129.89;-95.60;-44.51	No stop
13.03;16.02;19.53;22.51;25.01;28.02;31.53;34.52;37.02;40.02;43.53;46.51;49.01;52.02;55.23;58.53;61.80	-332.46;-287.80;-244.38;-198.73;-153.84;-111.09;-74.80;-44.29;-27.81;-22.14;-22.03;-22.03;-22.03;-22.03;-22.03;-19.91;-3.56	Stop once
68.10;70.94	-22.86;-0.93	No stop
48.48;51.49;54.49;57.49;60.43;63.49;66.48;69.48;72.49;75.48	-295.49;-256.31;-218.11;-180.26;-143.84;-111.44;-83.94;-57.12;-25.40;8.54	No stop
27.33;30.33;32.83;35.87;39.35;42.31;44.81;47.87;51.33;54.31;56.83;59.85;63.35	-326.37;-291.85;-254.88;-213.68;-170.26;-127.61;-88.43;-58.38;-40.13;-33.67;-32.72;-28.26;-10.45	Stop once
16.34;19.83;22.82;25.32;28.34;31.85;34.82;37.32;40.34;43.84;46.83;49.34;52.35;55.82;58.82;61.83;64.33	-305.74;-273.12;-239.95;-206.66;-171.39;-135.30;-100.56;-69.72;-44.23;-26.64;-18.74;-18.29;-18.29;-18.29;-18.17;-8.60;11.65	Stop once
56.97;59.47;62.97;65.47;68.97;71.50;74.99;77.45;80.97;83.47;86.99;89.45;92.97;95.47;98.97;105.17;107.48;111.47;113.98;116.95;119.97;122.97;125.97;128.97;131.97;134.97;137.93;140.97;143.95;146.97;149.97	-305.01;-268.39;-232.34;-196.61;-162.43;-133.37;-114.99;-90.94;-66.56;-45.06;-28.69;-20.22;-18.75;-18.75;-18.75;-18.75;-18.75;-18.75;-18.75;-18.75;-18.75;-18.75;-18.75;-18.75;-18.75;-18.75;-18.75;-18.75;-17.97;-13.74;-4.84	Stop once
28.83;31.31;34.33;37.85;40.81;43.33;46.33;49.83;52.32;55.32;58.83;61.81;64.33;67.32;70.84;73.31;76.33	-323.79;-287.15;-252.64;-217.12;-182.94;-151.21;-123.72;-103.68;-88.99;-82.65;-81.54;-81.43;-73.75;-57.02;-40.43;-21.82;8.25	Stop once
9.34;12.34;18.30;21.35;26.85;30.31;33.35;38.86;48.35;50.86;57.36;60.34	-307.71;-276.31;-207.82;-172.63;-106.86;-76.69;-50.87;-20.26;-16.25;-14.91;-13.46;1.22	Stop once
36.69;39.73;42.73;45.73;48.73;51.73;54.73;57.73;60.69;63.73;66.74;69.73	-313.64;-283.57;-251.17;-216.00;-179.71;-142.52;-105.44;-72.15;-47.11;-32.53;-15.39;8.32	No stop
43.09;46.06;49.09;52.09;55.11;58.09;61.09;64.09;67.09;70.06;73.09	-331.18;-291.21;-252.13;-215.14;-180.75;-150.81;-122.19;-90.68;-56.72;-27.33;5.84	No stop
20.69;23.69;26.69;29.69;32.66;35.70;38.69;41.69;44.69;47.70;50.69;53.70;56.65;59.69;62.69;65.69	-305.77;-266.81;-226.16;-184.64;-143.90;-105.50;-70.86;-43.26;-33.12;-31.56;-31.56;-31.56;-31.56;-31.34;-24.89;-7.08	Stop once
45.34;54.41;57.32;66.27	-70.55;-37.37;-37.37;-12.78	Stop once
10.53;13.05;16.29;19.27;21.79;25.05;28.29;31.27;33.79;37.03;40.29;43.27;45.76;49.03;52.29;55.27;57.77;61.05;64.29	-327.40;-297.62;-264.41;-229.21;-194.05;-157.53;-122.14;-90.73;-61.46;-40.43;-30.85;-28.07;-27.96;-27.96;-27.96;-27.96;-27.96;-21.61;0.41	Stop once
16.40;19.90;22.41;25.92;29.41;31.42;34.89;37.89;40.41;43.43;46.91;49.88;52.38;55.91	-322.58;-281.02;-238.49;-195.53;-153.54;-114.23;-79.72;-53.68;-32.82;-18.91;-13.24;-12.12;-12.01;-8.56	Stop once
31.05;33.69;37.20;43.08;46.07;48.95;52.07;55.07;57.57;60.62;64.09;67.05	-307.79;-273.49;-238.18;-163.15;-128.63;-96.24;-68.96;-50.70;-41.11;-36.09;-28.63;-5.38	No stop
49.25;51.75;54.81;57.82;60.76;63.82;67.25;70.26;72.76;75.81	-304.09;-270.34;-236.37;-201.86;-168.47;-135.18;-102.23;-68.60;-35.43;-1.93	No stop
15.55;22.03;28.07;31.05;37.03;39.53	-69.63;-31.34;-10.52;-9.63;-9.63;-9.63	Stop once
9.02;12.00;15.02;18.02;21.04;24.02;27.05;30.02;33.03;36.01;39.02;42.02;45.04;48.03;51.03;54.08;57.03;60.00;63.03;66.02;69.05;72.02	-303.36;-263.02;-221.46;-182.15;-145.62;-112.66;-84.38;-62.78;-52.10;-49.42;-49.42;-49.42;-49.31;-49.31;-48.32;-48.32;-48.10;-47.43;-44.42;-31.74;-12.59;10.33	Stop once
21.96;24.96;27.98;30.96;33.96;36.96;39.96;42.94;45.97;48.98;51.97;54.97;57.97;60.96;63.97;66.96	-329.78;-293.60;-253.85;-214.33;-174.69;-135.28;-97.75;-65.15;-44.89;-38.44;-37.99;-37.99;-37.33;-35.21;-29.87;-11.96	Stop once
18.43;23.95;27.41;30.41;33.42;35.93;39.38;42.43;51.40;57.41	-311.81;-233.51;-180.97;-150.47;-103.51;-63.42;-33.13;-26.34;-24.78;-24.78	Stop once
23.56;26.57;29.52;32.57;35.56;38.57;41.57;44.56;47.57;50.57;53.52;56.57;59.57;62.57	-322.65;-286.34;-250.60;-212.98;-175.57;-140.17;-106.52;-73.67;-44.18;-25.81;-18.13;-16.91;-11.56;9.58	No stop
46.78;49.30;52.28;55.28;58.79;61.80;64.32;67.80;70.78;73.29;76.30	-314.66;-282.36;-251.39;-217.22;-184.26;-153.42;-124.93;-101.87;-79.05;-49.68;-17.84	No stop
38.30;41.27;44.30;47.29;50.29;53.30;56.29;59.29;62.29;65.27;68.29	-313.00;-278.59;-243.29;-208.79;-175.17;-142.76;-112.93;-87.10;-58.50;-28.67;0.26	No stop
15.78;18.31;21.48;24.79;27.77;30.29;33.79;36.78;39.29;42.44;45.79;48.77;51.79;54.79;57.77;60.26	-329.05;-287.19;-243.66;-198.24;-154.27;-111.63;-71.34;-40.84;-23.79;-14.88;-13.65;-13.65;-13.65;-13.65;-12.54;2.92	Stop once
46.10;51.60;55.12;60.62;63.61;70.11	-54.45;-51.44;-51.33;-49.33;-38.53;12.11	Stop once
22.80;25.80;31.80;34.80;37.76;40.80;43.76;46.80;52.80;58.80	-318.98;-287.70;-220.76;-187.47;-155.52;-125.25;-100.54;-81.17;-46.99;-22.27	No stop
9.52;13.05;15.99;21.51;25.02;28.00;33.52;42.52;45.55;52.02;57.53	-296.94;-255.62;-214.32;-131.35;-89.82;-53.07;-18.46;-15.34;-15.34;-15.34;-11.00	Stop once
-23.91;-20.91;-18.40;-14.92;-11.89;-8.89;-6.41;-2.93;-0.42;2.62;6.11;9.08;12.42;15.10;17.59;21.10;24.08;27.10;29.59;33.10;36.11;39.10;41.61;45.07;48.10;51.09;53.62;57.09	-330.24;-311.75;-282.26;-247.52;-211.57;-174.83;-137.53;-100.12;-64.44;-34.94;-17.69;-11.80;-11.80;-11.80;-11.80;-11.80;-11.80;-11.80;-11.80;-11.80;-11.80;-11.80;-11.80;-11.80;-11.80;-11.80;-11.80;-5.43	Stop once
43.70;46.70;49.70;52.70;55.67;58.70;61.70;64.71;67.70;70.70;73.70;76.70;79.67	-314.24;-280.50;-246.54;-210.80;-176.94;-145.55;-125.39;-111.91;-104.00;-89.30;-65.92;-32.29;8.90	No stop
28.68;31.90;34.88;37.40;40.68;43.88;46.88;49.40;52.68;55.90;58.87	-316.98;-292.26;-251.51;-208.66;-153.66;-126.72;-88.65;-53.68;-21.51;-13.05;-0.70	No stop
37.51;40.54;43.51;52.51;55.03;58.43;61.51;64.53	-110.07;-83.02;-60.64;-30.01;-30.01;-30.01;-25.89;-8.75	Stop once
49.53;52.50;56.03;58.99;61.53;64.53;68.03;71.01;73.53	-317.21;-283.48;-245.40;-203.97;-163.55;-124.25;-85.41;-45.89;-4.58	No stop
22.53;25.49;28.53;31.53;34.53;37.53;40.54;43.53;46.53;49.49;52.53;55.53;58.53;61.53;64.53	-311.54;-275.25;-237.41;-200.90;-164.39;-128.65;-95.92;-67.20;-45.61;-31.81;-28.68;-28.68;-27.90;-13.08;7.94	Stop once
34.48;38.44;41.55;44.46;47.47;50.46;53.46;56.46;59.46;62.45;65.46;68.46;74.46;77.46	-327.23;-289.25;-254.95;-220.77;-183.82;-147.53;-115.24;-89.97;-75.71;-70.92;-68.14;-66.36;-26.63;6.86	Stop once
16.61;19.87;22.63;25.85;28.63;31.87;34.59;37.87;41.02;44.45;47.57;50.33;52.86;55.87;58.87	-325.46;-301.41;-245.73;-215.78;-156.31;-128.58;-74.12;-49.63;-22.80;-10.56;-9.89;-9.89;-9.89;-9.22;-1.65	Stop once
18.24;24.74;27.26;36.74;39.27;48.74;51.28;60.75	-281.27;-200.65;-162.46;-65.35;-43.64;-21.82;-21.82;-10.36	Stop once
28.48;35.00;38.00;40.48;44.00;52.50;56.52	-279.51;-187.95;-143.08;-104.66;-71.15;-21.51;-21.06	Stop once
40.90;43.92;46.90;49.92;52.92;55.90;58.90;61.90;64.90;67.90;70.90	-318.46;-280.58;-243.17;-206.99;-172.58;-141.07;-113.78;-90.52;-68.36;-43.88;-13.04	No stop
25.61;28.32;31.32;34.32;37.33;40.32;42.54;46.27;49.32;52.32;55.32;58.27;61.27;64.32;66.93;70.32	-299.27;-259.06;-217.19;-175.78;-136.36;-97.72;-65.78;-47.28;-43.49;-43.41;-43.41;-43.41;-43.30;-37.95;-21.14;3.33	Stop once
19.93;23.02;25.95;28.92;31.45;34.44;37.94;40.93;43.69;46.95;49.94;52.45;55.46;58.95;61.93	-317.76;-283.26;-248.95;-210.56;-171.36;-132.29;-97.45;-64.82;-37.56;-20.76;-14.42;-14.42;-14.42;-14.08;0.05	Stop once
15.56;18.56;21.77;24.56;27.55;33.56;36.52;39.56;48.56;54.59	-311.08;-269.99;-229.04;-189.97;-153.90;-91.57;-63.86;-43.93;-28.68;-28.68	Stop once
16.87;19.87;22.37;25.37;28.87;31.87;34.39;37.39;40.87;43.37;47.37;49.37;52.37;55.87;58.87;61.39;64.37	-318.31;-285.67;-254.81;-224.63;-192.03;-158.62;-129.55;-105.61;-84.02;-65.87;-49.74;-35.49;-25.02;-19.76;-17.97;-9.30;11.06	Stop once
26.30;29.30;32.30;35.28;38.30;41.30;44.30;47.30;50.30;53.30;56.30;59.27;62.30;65.30	-322.64;-288.89;-254.05;-216.43;-180.91;-148.07;-117.78;-90.39;-65.90;-44.96;-33.95;-32.50;-22.16;-0.13	No stop
58.75;61.75;65.26;68.23;70.74;73.73;76.73;80.26;83.28;85.75;88.76;92.25;95.23;97.72;100.73;104.25;107.23;109.75;112.74;116.25;119.24;122.27;125.24;128.25;130.74;133.75;137.73;140.25;143.23;145.74;149.24	-307.12;-264.15;-223.39;-182.98;-144.81;-109.73;-75.56;-44.50;-19.13;-6.33;-5.55;-5.55;-5.55;-5.55;-5.55;-5.55;-5.55;-5.55;-5.55;-5.55;-5.55;-5.55;-5.55;-5.55;-5.55;-5.55;-5.55;-5.55;-5.55;-4.77;12.04	Stop once
37.94;40.96;43.94;46.94;49.94;52.94;55.94;58.94;61.94;64.90;67.94;70.94;73.94;76.94;79.93;82.94;85.95;88.90;91.94;94.94;97.93;100.95;103.93;106.94;109.94;112.90;115.94;118.95;121.93;124.94;127.94;130.94;133.94;136.90;139.94;142.94;145.94;148.95	-302.89;-267.13;-230.93;-196.65;-165.71;-137.99;-113.82;-100.24;-96.45;-95.45;-95.45;-90.22;-73.84;-49.36;-19.76;-5.74;-5.62;-4.51;-4.18;-4.18;-4.18;-4.18;-4.18;-4.18;-4.18;-4.18;-4.18;-2.95;-2.62;-2.62;-2.62;-2.62;-2.62;-2.27;-0.27;-0.05;-0.05;8.31	Stop more than once
30.56;33.59;36.59;39.59;42.59;45.59;48.59;51.59;54.55;57.59;60.59;63.59;66.59;69.59;72.59	-334.27;-302.65;-269.09;-237.13;-207.30;-180.25;-152.87;-125.69;-102.09;-82.61;-67.15;-54.47;-43.45;-24.08;2.21	No stop
37.32;40.32;43.32;46.32;49.32;52.28;55.32;58.32;61.31;64.31;67.31;70.31	-307.95;-269.98;-232.79;-196.27;-160.43;-125.36;-91.63;-67.58;-59.79;-57.34;-45.20;-18.71	No stop
39.05;42.06;45.05;48.05;51.05;54.05;57.01;60.05;63.05;66.06;69.06;72.05;75.17	-309.07;-267.99;-227.13;-185.29;-144.99;-109.14;-90.32;-84.86;-81.86;-76.18;-58.04;-29.45;6.49	No stop
20.39;23.39;26.39;29.39;32.41;35.39;38.39;41.39;44.39;47.38;50.39;53.39;56.35;59.39	-320.63;-287.33;-252.80;-217.51;-184.11;-152.16;-118.63;-87.56;-57.49;-33.32;-23.74;-23.61;-23.61;-14.25	Stop once
25.89;31.87;34.87;37.87;40.85;46.87;49.89;52.87	-113.44;-55.00;-33.29;-19.16;-13.15;-13.15;-13.15;-13.15	Stop once
39.69;42.71;45.65;48.72;51.71;54.72;57.71;60.72;63.71;66.71;69.65;72.71	-316.73;-273.53;-229.21;-186.01;-144.83;-107.08;-77.91;-65.77;-65.31;-58.63;-36.83;-8.45	No stop
27.55;30.03;33.08;39.05;48.21;57.13;60.55;66.53;69.03;72.09	-292.70;-271.10;-228.22;-173.67;-82.58;-68.67;-68.67;-62.21;-36.95;7.68	Stop once
15.26;18.26;24.36;31.02;36.26;42.75;45.26;52.26;54.28	-256.47;-213.27;-125.52;-51.04;-25.43;-25.32;-25.32;-25.32;-25.32	Stop once
57.90;60.86;63.38;66.74;69.88;72.86;75.38;78.74;81.88;84.88;88.38;90.38;93.80;96.89;99.86;102.89;105.74;108.90;111.88;114.37;117.74;120.74;123.88;126.87;129.40;132.74;135.88;138.86;141.38;144.74;147.86	-309.04;-270.75;-232.23;-180.33;-154.73;-117.99;-78.02;-28.39;-13.57;-7.33;-7.33;-7.33;-7.33;-7.33;-7.33;-7.33;-7.33;-7.33;-7.33;-7.33;-7.33;-7.33;-7.33;-7.33;-7.33;-7.33;-7.33;-7.33;-7.33;-7.33;-3.55	Stop once
48.56;51.56;54.56;57.57;60.52;63.57;66.58;69.56;72.56	-314.27;-271.40;-228.86;-186.78;-145.03;-105.63;-75.24;-49.75;-16.82	No stop
22.15;25.11;28.15;31.15;34.16;37.15;40.15;43.14;46.15;49.11;52.15;55.15;58.17;61.16;64.15;67.14	-312.46;-277.73;-242.21;-206.14;-172.30;-140.79;-110.96;-84.25;-60.55;-43.95;-35.82;-33.91;-33.91;-31.02;-16.00;10.15	Stop once
18.71;22.58;24.68;28.20;31.17;33.65;36.67;40.15;43.15;45.67;48.68;52.18;55.15;57.64	-302.27;-248.70;-222.54;-183.14;-143.72;-106.75;-73.91;-47.41;-27.82;-15.69;-13.35;-13.35;-13.35;-8.46	Stop once
57.41;60.90;63.90	-52.56;-33.98;-9.92	No stop
21.14;24.14;27.15;30.14;33.14;36.14;39.14;42.11;45.14;48.14;51.41;54.14;57.14;60.14;63.14	-300.03;-266.07;-231.11;-193.83;-156.84;-124.23;-97.29;-71.91;-48.65;-33.62;-26.94;-26.49;-26.49;-22.24;-6.54	Stop once
10.88;14.33;17.33;19.84;22.88;26.35;29.32;31.85;34.89;38.34;41.32;43.85;46.86;50.34;53.34;56.32;58.85;61.87;65.35;68.34	-316.96;-283.79;-248.61;-214.21;-179.71;-144.76;-111.80;-82.86;-60.81;-49.46;-44.11;-41.89;-41.44;-41.44;-41.44;-41.44;-41.44;-38.88;-22.63;4.51	Stop once
61.67;70.69	-118.78;-21.62	No stop
28.51;35.02;37.56;40.54;44.06;47.02;52.54;59.04	-53.37;-12.30;-9.96;-8.91;-8.91;-8.91;-8.91;-2.34	Stop once
7.26;10.25;13.25;16.25;19.22;22.25;25.25;28.26;31.25;34.25;37.24;40.25;43.21;46.25;49.25;52.26;55.25;58.25	-331.29;-302.78;-264.94;-220.64;-174.66;-128.59;-84.06;-45.43;-19.03;-7.65;-5.09;-4.76;-4.53;-4.53;-4.53;-4.53;-4.53;-0.75	Stop once
18.42;21.43;24.92;27.91;30.44;33.42;36.94;39.90;42.42;45.42;48.94;51.88;54.45;57.44;60.95	-320.05;-283.63;-248.31;-212.89;-178.70;-145.20;-115.90;-86.40;-61.23;-40.19;-24.83;-17.27;-17.16;-15.37;2.10	Stop once
27.73;30.74;33.73;36.72;39.72;42.72;45.68;48.73;51.72;54.72;57.72;60.72;63.72;66.72;69.68	-299.96;-263.46;-226.49;-190.86;-156.23;-124.05;-94.76;-71.15;-53.45;-47.32;-47.32;-47.21;-42.64;-27.40;-3.37	Stop once
20.29;23.29;26.27;29.29;32.29;35.31;38.29;41.29;44.29;47.29;50.27;53.30;56.29;59.31;62.29;65.29;68.28	-330.47;-294.38;-256.65;-218.22;-185.70;-150.52;-112.88;-82.28;-56.12;-47.10;-46.99;-46.99;-46.99;-46.99;-44.76;-31.97;-7.37	Stop once
24.89;27.41;30.41;33.93;36.89;39.41;42.41;45.91;48.41;51.89;54.41;57.41;60.89;63.89;66.39;69.40	-320.30;-284.98;-248.91;-214.07;-180.78;-150.39;-119.77;-92.39;-70.02;-56.33;-50.76;-48.65;-47.53;-39.70;-19.66;7.37	Stop once
22.28;25.63;28.77;31.76;34.78;37.29;40.64;43.75;46.75;49.24;52.65;55.77;58.76;61.29	-303.64;-261.09;-215.79;-170.14;-126.05;-82.97;-45.25;-24.87;-19.75;-19.31;-19.31;-19.31;-13.30;10.28	Stop once
48.29;51.27;57.29;60.31;63.29	-123.97;-99.92;-42.15;-22.44;3.27	No stop
32.62;35.57;38.61;41.62;47.62;53.62;59.58	-39.43;-15.94;-7.58;-6.69;-6.69;-6.69;6.46	Stop once
14.10;17.10;20.59;23.60;26.10;29.10;32.64;35.58;38.10;41.10;44.11;47.60;50.57;53.10;56.06;59.61;62.58;65.09;68.10	-316.16;-274.52;-232.44;-192.03;-151.60;-114.30;-80.34;-55.41;-42.27;-40.49;-40.49;-40.49;-40.49;-40.49;-40.49;-40.49;-38.15;-21.24;10.48	Stop once
41.37;44.40;47.40;50.41;53.40;56.40;59.40;62.42;65.38;68.40;71.40;74.42;77.40;80.42;83.40;86.40;89.38;92.40;95.40;98.42;101.42;104.40;107.44;110.40;113.36;116.40;119.40;122.42;125.40;128.42;131.40;134.40;137.36;140.41;143.42;146.42;149.40	-328.01;-287.91;-246.05;-209.96;-178.34;-146.38;-117.21;-96.06;-84.59;-81.81;-80.47;-63.78;-35.07;-13.68;-7.68;-7.68;-7.68;-7.68;-7.68;-7.68;-7.68;-7.68;-7.68;-7.68;-7.68;-7.68;-7.68;-7.68;-7.68;-7.68;-7.68;-7.68;-7.68;-7.68;-7.23;-5.34;5.22	Stop more than once
10.90;14.38;17.39;20.40;22.92;26.36;29.40;32.40;34.92;38.36;41.42;44.40;46.91;50.84;53.36;56.42;59.42	-330.80;-298.79;-262.26;-225.41;-187.80;-148.40;-108.22;-70.16;-38.65;-18.84;-10.26;-9.08;-9.08;-8.52;-8.08;-7.96;0.05	Stop once
16.51;19.50;22.51;25.46;28.51;29.53;33.50;36.51;39.62;42.50;45.50;48.50;51.51;54.51;57.51;60.51	-318.86;-275.58;-229.82;-183.39;-136.07;-104.33;-60.36;-32.53;-23.17;-22.72;-22.61;-21.83;-21.83;-21.83;-21.27;-7.90	Stop once
66.80;73.03	-73.44;-50.17	Stop once
25.72;28.74;31.72;34.72;37.72;40.72;43.72;46.72;49.72;52.74;55.71;58.72;61.72;64.72;67.87	-309.73;-270.31;-233.13;-198.51;-168.89;-145.28;-123.69;-101.31;-79.49;-62.02;-48.11;-36.86;-27.40;-12.59;11.78	No stop
40.45;43.44;46.44;49.44;52.43;55.44;58.44;61.44;64.45;67.44	-313.39;-266.84;-220.08;-174.09;-130.65;-95.24;-68.97;-55.16;-41.13;-15.43	No stop
6.74;9.88;12.88;15.88;18.86;21.38;24.72;27.86;30.87;33.38;36.72;39.88;42.87;45.36;48.72;51.87;54.87;57.38;60.75	-334.19;-303.71;-263.29;-214.76;-168.89;-124.13;-84.50;-49.88;-27.17;-14.92;-13.36;-13.36;-13.36;-13.36;-13.36;-13.36;-13.36;-13.03;0.33	Stop once
32.07;35.19;38.16;40.69;43.69;47.06;50.19;53.26;55.69;59.06;62.18;65.18;67.69	-333.22;-303.93;-271.98;-240.47;-209.19;-176.80;-145.85;-117.23;-93.07;-73.26;-48.33;-19.50;11.09	No stop
39.19;42.16;45.19;48.19;51.21;54.19;57.19;60.18;63.20;66.17;69.21;72.20;75.21;78.19	-312.86;-279.47;-248.08;-215.69;-185.73;-158.24;-139.30;-120.81;-104.67;-91.43;-78.84;-56.25;-30.09;7.18	No stop
46.98;50.48;53.49;62.49;63.06	-66.86;-51.71;-42.81;-28.69;-16.34	No stop
24.38;26.90;29.91;33.43;36.40;38.92;41.89;45.67;48.37;50.89;53.93;56.92;59.89;63.40	-312.10;-275.79;-234.46;-194.60;-160.08;-130.02;-106.54;-86.61;-74.38;-69.82;-65.57;-52.40;-28.49;-0.87	No stop
22.48;25.49;28.48;31.49;34.44;37.48;40.48;43.48;46.55;49.48;52.50;55.48;58.44;61.48;64.48;67.48;70.48;73.48	-333.56;-295.48;-254.62;-211.08;-169.55;-136.70;-110.65;-87.72;-73.25;-70.01;-69.35;-69.01;-69.01;-69.01;-66.23;-49.45;-22.48;8.23	Stop once
59.13;62.23;65.13;68.25;71.11;74.25;77.13	-303.05;-257.43;-214.68;-170.59;-124.49;-77.72;-31.20	No stop
26.11;29.10;32.09;35.10;38.15;41.11;44.16;47.10;50.15;53.17;56.15;59.09;62.15;65.10	-306.83;-267.53;-228.90;-189.27;-150.42;-115.32;-84.46;-59.18;-44.93;-37.91;-36.88;-36.88;-32.10;-14.19	Stop once
24.04;27.03;30.02;32.98;36.03;39.00;42.03;45.03;48.04;51.03;54.04;57.03;60.03;62.99;66.02;69.03;72.03	-312.84;-279.86;-249.90;-219.39;-187.00;-153.26;-119.64;-88.59;-65.66;-57.07;-56.29;-56.29;-56.29;-56.29;-54.50;-38.26;-9.67	Stop once
20.69;23.34;25.87;29.19;32.35;35.33;37.84;41.19;44.37;47.30;49.87;53.17;56.36;59.33;61.87;64.87	-314.05;-291.11;-257.26;-214.40;-193.56;-160.84;-124.22;-80.58;-62.44;-41.30;-31.73;-30.17;-30.17;-30.06;-19.16;2.25	Stop once
19.42;22.44;24.90;27.94;31.39;33.92;36.90;40.40;43.40;45.92;48.89;52.41;55.40;57.93;60.92;64.42	-308.14;-273.27;-238.08;-202.79;-168.16;-132.63;-98.21;-64.03;-38.42;-26.07;-24.07;-22.51;-20.73;-20.61;-11.38;8.87	Stop once
61.66;64.86	-38.38;-10.66	No stop
44.15;47.16;50.17;53.15;56.16;59.16;62.15;65.14;68.26;71.15;74.17	-312.14;-269.03;-224.60;-183.53;-147.36;-117.18;-95.25;-77.89;-60.42;-38.71;-12.90	No stop
30.88;33.90;36.89;39.90;42.88;45.88;48.88;51.88;54.88;57.89;60.88;63.90;66.89;69.89;72.90	-307.69;-279.80;-247.93;-216.83;-189.77;-163.49;-134.16;-105.98;-83.38;-63.56;-54.10;-51.54;-42.85;-21.04;9.69	No stop
42.56;45.83;49.05;52.24;55.21;57.86;61.08;64.04;66.56;69.85	-299.97;-260.99;-227.13;-196.95;-164.89;-133.72;-105.98;-75.93;-38.98;-0.57	No stop
36.43;39.75;45.25;51.73;60.22;66.73;69.73	-178.89;-143.81;-88.26;-53.54;-47.64;-24.94;-3.91	No stop
53.36;56.37;59.36;62.35;65.36;68.36;71.38;74.36;77.36;80.36;83.37;86.33;89.36;92.38;95.38;98.36;101.36;104.36;107.36;110.34;113.36;116.37;119.38;122.36;125.36;128.37;134.34;137.36;140.37;143.38;146.36;149.36	-309.56;-271.14;-234.50;-200.32;-167.92;-134.97;-101.23;-64.17;-26.67;-10.32;-9.09;-9.09;-9.09;-9.09;-9.09;-9.09;-9.09;-9.09;-9.09;-9.09;-9.09;-9.09;-9.09;-9.09;-9.09;-9.09;-9.09;-9.09;-9.09;-9.09;-8.54;8.17	Stop once
-14.12;-10.80;-7.82;-5.32;-2.13;1.18;4.18;6.70;9.70;12.86;16.19;19.18;21.70;24.99;28.20;31.16;33.70;36.88;40.20;43.18;45.70;48.86;52.20;55.16;58.20	-313.37;-286.71;-255.45;-221.62;-189.02;-155.97;-123.15;-92.08;-63.94;-38.78;-16.08;-5.73;-5.62;-5.62;-5.62;-5.62;-5.62;-5.62;-5.62;-5.62;-5.62;-5.62;-5.62;-5.51;9.73	Stop once
21.45;24.43;27.45;30.45;33.47;36.45;39.47;42.46;48.43;51.45;54.45;57.47;60.45	-331.92;-295.94;-258.96;-221.00;-183.82;-150.41;-118.79;-88.50;-36.97;-23.39;-21.05;-18.83;-3.14	Stop once
46.98;50.39;53.51;56.47;58.99;61.99;65.39;68.47;71.49;74.01	-318.28;-265.49;-238.77;-198.13;-157.51;-117.52;-76.78;-63.09;-42.16;-14.34	No stop
32.46;35.46;38.45;41.46;44.45;47.46;50.46;53.47;56.46;59.46;62.45;65.46	-304.40;-264.65;-220.46;-174.14;-130.81;-96.53;-68.58;-45.31;-33.95;-30.38;-18.48;4.90	No stop
18.63;21.61;24.61;27.61;30.61;33.59;36.61;39.61;42.63;45.61;48.61;51.61;54.61;57.59;60.61	-323.91;-288.17;-247.77;-207.78;-171.81;-139.51;-106.34;-74.17;-48.46;-29.08;-16.28;-12.84;-12.17;-12.17;-5.16	Stop once
45.31;48.30;51.30;54.29;63.30;72.30;75.29;78.29	-187.56;-159.50;-131.89;-106.74;-72.91;-62.94;-36.89;1.71	Stop once
24.45;27.46;30.45;33.45;36.45;39.45;42.42;45.45;48.45;51.45;54.45;57.45;60.45;63.45	-314.63;-280.55;-245.47;-210.08;-174.80;-141.62;-111.34;-83.73;-59.36;-41.21;-29.64;-25.52;-20.06;-2.27	No stop
34.49;41.00;43.96;46.48;49.65;52.98;55.50;61.99	-254.36;-190.58;-161.19;-133.91;-108.87;-85.95;-61.68;-17.50	No stop
50.29;55.89;59.30;64.81;71.31	-138.95;-76.72;-54.57;-32.31;9.09	No stop
32.92;39.58;45.59;48.59;57.59;63.59	-315.90;-254.65;-195.43;-164.04;-79.86;-43.00	No stop
59.93;62.97;65.97;68.99;71.98;74.97;77.98;80.97;83.93;86.98;89.97;93.00;95.92;98.97;101.97;104.97;107.93;110.98;113.97;116.99;119.97;122.97;125.97;128.97;131.31;134.98;137.97;140.99;143.97;146.97	-319.54;-277.46;-233.94;-188.52;-143.88;-97.46;-48.83;-18.33;-6.41;-5.94;-5.94;-5.94;-5.94;-5.94;-5.94;-5.94;-5.94;-5.94;-5.94;-5.94;-5.94;-5.94;-5.94;-5.94;-5.94;-5.94;-5.83;-4.71;-4.60;-2.71	Stop once
17.97;20.96;24.47;27.47;29.98;32.96;36.49;39.49;41.97;44.98;48.38;51.49;54.46;56.97;59.98;63.48;66.47	-319.35;-286.50;-252.22;-216.59;-179.32;-143.81;-111.18;-79.67;-53.06;-36.24;-28.12;-26.78;-26.33;-26.33;-25.55;-14.64;7.40	Stop once
25.27;28.27;31.27;34.27;37.09;40.27;43.23;46.27;49.27;52.27;55.27;58.27;61.27;64.27	-332.34;-323.76;-302.61;-272.66;-237.82;-198.51;-159.65;-121.79;-85.60;-54.10;-34.39;-28.81;-26.03;-9.11	No stop
34.67;41.78;44.75;47.27;53.79	-45.42;-20.04;-20.04;-20.04;-20.04	Stop once
-16.51;-13.42;-10.42;-7.93;-4.93;-1.53;1.57;4.57;7.09;10.47;13.57;16.59;19.09;22.45;25.59;28.57;31.07;34.47;37.61;40.58;43.09;46.48;49.47;53.06;55.91;58.65;61.07	-321.33;-305.49;-272.31;-233.56;-194.03;-140.46;-113.52;-74.77;-42.38;-17.67;-11.99;-8.09;-8.09;-8.09;-8.09;-8.09;-8.09;-8.09;-8.09;-8.09;-8.09;-8.09;-8.09;-8.09;-8.09;-6.42;7.71	Stop once
34.95;41.44;46.99;49.97;53.42;56.45	-143.60;-77.37;-25.94;-15.92;-15.48;-14.23	Stop once
29.95;32.94;35.94;38.94;41.95;44.94;47.90;50.90;53.95;56.95;59.95;62.94	-313.43;-267.23;-220.02;-172.14;-126.17;-86.65;-56.14;-36.98;-28.97;-28.40;-24.40;-5.14	No stop
16.00;19.51;22.52;25.54;28.03;31.52;34.52;37.05;40.00;43.51;46.52;49.01;52.52;55.52;58.02;61.03	-302.88;-260.79;-218.03;-174.28;-131.08;-90.77;-57.03;-35.65;-25.74;-24.30;-24.30;-23.63;-22.02;-21.80;-21.23;-9.33	Stop once
30.01;33.01;36.01;38.97;41.99;45.02;48.02;51.02;54.01;57.01;60.01;62.97;66.02;69.02;72.01	-308.04;-275.07;-243.67;-210.39;-177.09;-148.68;-123.96;-98.13;-75.42;-62.63;-58.28;-55.83;-48.47;-28.86;-0.70	Stop once
38.16;41.16;44.16;47.16;53.16;56.17	-198.63;-158.89;-121.27;-88.41;-36.52;-19.04	No stop
27.92;30.44;33.57;36.92;39.92;42.44;45.62;48.92;51.92;54.44;57.58;60.96;63.94	-321.98;-294.37;-266.09;-234.14;-202.18;-169.34;-137.70;-109.64;-84.03;-60.09;-44.17;-31.82;-10.67	No stop
7.49;10.29;12.91;15.99;18.97;21.99;24.99;28.00;30.49;33.91;36.99;39.99;42.97;46.00;48.97;51.49;54.91;57.99	-332.29;-306.22;-274.22;-238.79;-201.85;-164.65;-130.05;-97.87;-68.82;-44.10;-23.84;-11.94;-10.49;-10.49;-10.49;-10.49;-10.49;-4.48	Stop once
19.30;22.33;25.33;28.32;31.33;34.33;37.33;40.33;43.30;46.33;49.34;52.33;55.33;58.33;61.33;64.33;67.29	-328.82;-293.07;-254.89;-213.48;-170.40;-128.53;-91.78;-64.07;-50.26;-45.90;-45.79;-45.79;-45.79;-45.79;-45.23;-33.55;-9.06	Stop once
28.76;32.28;35.26;37.76;40.78;44.29;47.52;50.26;52.76;55.76;59.26;62.26	-324.76;-288.90;-254.48;-219.97;-185.01;-150.27;-117.52;-89.13;-65.30;-45.04;-28.67;-6.42	No stop
30.47;33.47;36.47;45.48;48.43;54.47;60.47;63.46	-121.26;-87.42;-56.16;-15.12;-15.12;-15.12;-12.11;6.47	Stop once
50.08;53.08;56.10;59.08;61.47;65.09;68.10;71.08;74.10;77.08	-295.09;-253.89;-212.26;-171.30;-131.01;-97.06;-74.25;-59.90;-39.42;-10.94	No stop
16.44;18.92;21.91;25.42;28.40;30.90;33.90;37.42;40.41;43.10;46.26;49.40;52.39;54.90;57.91;61.40;64.39	-332.59;-297.73;-261.53;-224.46;-187.15;-150.52;-114.34;-80.61;-58.01;-43.32;-34.63;-30.96;-29.18;-27.73;-27.73;-22.73;-5.93	Stop once
20.89;23.39;26.75;29.93;32.89;35.43;38.75;41.75;44.91;47.90;50.39;53.75;56.91;59.88;62.41	-326.94;-282.72;-236.47;-192.72;-151.74;-114.45;-83.72;-59.45;-43.64;-31.50;-24.71;-23.27;-23.27;-22.93;-14.03	Stop once
46.86;49.86;58.86;61.84;64.38	-99.44;-71.73;-31.12;-29.89;-18.55	No stop
6.53;9.02;12.28;15.56;18.52;21.52;24.53;27.26;30.55;33.53;36.04;39.24;42.54;45.52;48.02;51.26;54.54;57.52;60.04	-331.24;-300.96;-266.90;-229.84;-192.11;-153.45;-115.05;-78.85;-48.25;-23.88;-11.63;-10.30;-9.26;-9.26;-9.26;-9.26;-9.26;-7.70;10.54	Stop once
20.53;23.55;26.53;29.53;32.53;35.53;38.53;41.53;44.55;47.55;50.53;53.55;56.55;59.53;62.53	-310.77;-277.92;-244.98;-211.80;-185.08;-158.79;-125.17;-90.54;-58.27;-34.45;-23.55;-22.65;-22.65;-21.54;-7.19	Stop once
49.20;55.64;58.64;61.22	-13.02;-13.02;-10.69;9.12	Stop once
57.22;62.72	-21.43;7.62	Stop once
19.97;22.93;25.89;28.93;31.93;34.93;37.93;40.93;43.93;46.93;49.89;52.93;55.93;58.93;61.93;64.93;67.93	-312.09;-274.78;-235.46;-195.48;-158.40;-125.21;-94.25;-67.65;-47.62;-40.60;-40.46;-40.46;-40.13;-40.02;-39.13;-26.77;0.05	Stop once
19.21;22.28;25.27;28.27;31.27;34.26;37.27;40.27;43.21;46.27;49.27;52.27;55.27;58.27;61.26;64.27	-320.19;-284.44;-245.80;-209.27;-174.75;-141.46;-111.62;-85.24;-61.97;-42.15;-29.68;-27.33;-27.33;-26.67;-18.26;-0.01	Stop once
39.18;42.18;45.17;48.18;51.16;54.19;57.19;60.20;63.18;66.19	-318.50;-283.86;-248.89;-213.80;-178.73;-146.21;-114.60;-83.98;-50.36;-15.32	No stop
35.23;38.71;41.73;44.23;47.25;50.73;54.19;57.17;60.42;62.27;65.73;68.23;71.23	-301.24;-263.03;-222.40;-186.78;-155.04;-125.09;-89.23;-66.74;-58.38;-53.04;-47.92;-28.34;-0.18	No stop
39.14;42.52;45.04;48.04;51.07;54.54;57.53;60.22;63.55;66.53;69.03;72.03;75.53;78.55	-303.47;-272.85;-242.68;-212.29;-182.34;-156.18;-137.59;-118.88;-103.52;-90.94;-78.48;-57.11;-29.50;3.89	No stop
22.81;25.79;29.11;32.29;34.81;37.79;41.31;44.29;47.27;50.31;53.29;55.79;58.81;62.29;65.29;68.00	-304.72;-270.87;-227.69;-205.76;-174.58;-144.18;-114.44;-85.94;-60.68;-42.75;-35.08;-34.52;-34.52;-34.52;-29.18;1.31	Stop once
21.89;25.02;28.05;30.53;33.93;37.03;40.03;42.53;45.89;49.02;52.03;54.55;58.41;60.53	-314.02;-280.60;-246.20;-210.22;-174.03;-139.85;-108.79;-80.63;-56.80;-40.45;-29.65;-24.31;-20.75;-7.51	No stop
24.07;27.08;30.04;36.07;42.08;48.08;57.07	-278.35;-244.28;-209.33;-142.86;-83.97;-39.87;-32.28	Stop once
22.23;25.23;30.88;34.22;37.22;39.73;42.88;49.22;51.74;54.90;58.22;60.88;64.21;66.73	-316.75;-280.00;-206.29;-170.22;-135.60;-104.21;-76.05;-40.65;-33.52;-30.07;-28.73;-27.96;-18.83;6.86	Stop once
26.39;28.91;31.95;35.43;38.39;40.91;43.89;47.41;50.39;52.91;55.89;59.43;62.42;64.93	-303.25;-266.51;-231.22;-196.37;-162.41;-128.44;-96.36;-68.98;-50.06;-41.37;-35.33;-30.66;-20.97;0.50	No stop
8.84;11.35;14.34;17.86;20.84;23.37;26.36;29.86;32.84;35.36;38.34;41.86;44.72;47.87;50.49;53.35;56.86;59.36;62.34	-314.58;-281.97;-246.92;-209.28;-170.87;-133.81;-97.96;-66.00;-39.52;-23.16;-19.04;-19.04;-19.04;-19.04;-19.04;-19.04;-19.04;-14.36;1.78	Stop once
29.19;32.19;35.23;37.71;41.18;44.31;47.23;50.21;52.71;56.20;59.24;62.21	-317.81;-282.18;-240.97;-198.65;-159.34;-123.92;-91.63;-63.24;-42.09;-30.29;-24.06;-9.03	No stop
22.81;25.83;29.01;31.86;34.84;37.84;40.83;43.84;46.81;49.83;52.84;55.85;58.83;61.83	-334.48;-299.73;-265.34;-232.38;-200.10;-166.70;-135.30;-104.13;-74.30;-50.03;-36.33;-33.33;-31.10;-13.96	No stop
4.10;7.60;10.58;13.09;16.41;19.66;22.59;25.10;28.41;31.65;34.59;37.14;40.42;43.62;46.58;49.10;52.42;55.62;58.58;61.10	-261.83;-224.98;-187.01;-148.36;-110.06;-75.66;-44.50;-25.24;-18.89;-17.89;-17.89;-17.89;-17.89;-17.89;-17.89;-17.89;-17.89;-17.89;-15.67;1.81	Stop once
38.73;41.70;44.23;47.37;50.72;53.72;62.75	-283.16;-249.19;-215.90;-182.06;-149.87;-120.26;-58.38	No stop
-13.90;-10.71;-7.91;-4.93;-2.39;1.11;4.09;6.61;9.61;13.09;16.09;18.62;21.59;25.11;28.09;30.61;33.59;37.11;40.09;42.62;45.59;49.09;51.83;55.09;58.10	-302.59;-270.94;-237.24;-202.28;-166.52;-131.12;-100.29;-75.12;-54.20;-34.72;-18.14;-11.24;-11.24;-11.24;-11.24;-9.57;-9.24;-9.24;-9.24;-9.24;-9.24;-9.24;-9.24;-9.24;-2.42	Stop once
13.14;16.14;19.13;22.13;25.12;28.13;31.11;34.13;37.13;40.15;43.11;46.13;49.13;52.13;55.11;58.13	-325.15;-287.52;-248.99;-209.24;-170.02;-131.52;-94.46;-62.29;-34.78;-18.08;-12.18;-11.63;-11.63;-11.63;-11.63;-1.95	Stop once
28.53;31.53;37.51;40.55;43.52;46.07;49.51;52.55;55.55;58.71;61.07;64.54	-310.87;-275.56;-205.63;-171.13;-138.74;-109.45;-79.50;-50.32;-35.17;-33.17;-30.61;-11.35	No stop
29.65;33.07;36.05;38.55;41.65;45.05;48.05;50.53;53.65;57.05;59.87;63.02;65.57;68.68	-317.74;-282.91;-248.62;-213.44;-178.26;-144.30;-112.24;-85.06;-63.36;-52.45;-52.45;-50.56;-35.10;-7.39	Stop once
35.17;37.85;47.16;49.67;56.35;59.17;68.18	-246.90;-216.62;-129.64;-102.48;-58.52;-50.73;-5.20	No stop
24.07;27.09;30.09;33.11;36.09;39.09;42.09;45.09;48.07;51.09;54.09;57.11;60.09;63.09	-312.39;-280.89;-245.60;-206.97;-170.46;-135.95;-103.53;-74.70;-49.43;-32.62;-29.83;-29.83;-28.83;-14.14	Stop once
-18.50;-15.51;-12.50;-9.50;-6.55;-3.50;-0.51;2.49;5.50;8.49;11.62;14.49;17.45;20.49;23.49;26.50;29.50;32.48;35.50;38.49;41.46;44.50;47.50;50.49;53.49;56.49;59.50	-320.06;-292.67;-258.27;-221.30;-183.56;-145.37;-107.52;-72.69;-45.10;-25.38;-14.59;-12.24;-12.24;-12.24;-12.24;-12.24;-12.24;-12.24;-12.24;-12.24;-12.24;-12.24;-12.24;-12.24;-12.24;-12.24;-5.67	Stop once
33.93;36.95;39.93;43.04;48.93;51.91;54.93;60.94;63.93;72.93	-297.32;-262.68;-236.28;-214.12;-162.57;-136.74;-109.01;-66.26;-61.23;3.76	No stop
25.16;28.14;31.17;34.16;37.17;40.16;43.17;46.16;49.16;52.14;55.16;58.16;61.19;64.16	-325.20;-289.56;-254.59;-224.19;-193.67;-153.04;-113.74;-78.78;-52.52;-38.28;-34.16;-34.03;-30.36;-11.77	Stop once
19.14;21.64;24.63;28.16;31.13;33.62;36.63;40.14;43.13;45.64;49.15;51.63;55.12;58.13;60.64;63.64;67.13	-303.02;-267.07;-228.77;-191.70;-157.98;-123.80;-92.17;-66.34;-51.97;-37.38;-35.26;-35.26;-35.26;-35.26;-32.70;-14.44;3.69	Stop once
24.63;27.61;31.13;34.09;36.63;39.63;43.11;46.09;48.63;51.61;55.13;57.87;61.09;63.64	-307.17;-269.54;-231.68;-193.17;-156.75;-124.35;-96.62;-73.47;-54.77;-40.18;-28.49;-24.82;-22.48;-3.90	No stop
39.01;42.34;45.01;48.01;50.97;54.01;56.96;60.02;62.97;66.00;69.01	-330.65;-289.25;-252.73;-208.32;-177.70;-148.54;-117.48;-97.10;-67.38;-38.66;-4.83	No stop
-8.19;-5.23;0.68;7.24;12.71;22.22;27.74;31.22;36.74;43.20	-342.91;-327.25;-286.79;-228.98;-167.16;-75.21;-25.68;-17.56;-17.11;-17.11	Stop once
27.11;30.61;33.59;36.11;39.13;42.60;45.61;54.11;57.60;60.57;63.10;66.10	-333.11;-296.59;-259.62;-221.88;-183.91;-146.16;-109.42;-52.09;-48.64;-46.97;-37.28;-13.56	Stop once
31.34;34.32;36.82;40.32;43.35;45.82;48.86;52.34;55.32;58.32;61.33;64.32;66.84;69.84	-328.30;-293.12;-258.94;-224.31;-190.35;-158.62;-126.43;-99.82;-79.90;-67.10;-63.53;-61.75;-46.84;-19.79	Stop once
28.61;32.17;35.29;38.27;41.24;43.77;47.17;50.27;53.26;55.77;59.17;62.27;65.25;67.78	-313.37;-274.94;-235.85;-197.45;-162.25;-134.51;-110.91;-88.86;-69.60;-57.91;-53.56;-50.33;-37.65;-15.06	No stop
30.49;36.49;45.49;48.50;51.49;60.50;63.45;66.49	-257.85;-182.48;-90.10;-66.15;-50.02;-43.00;-37.88;-19.86	No stop
35.36;38.50;41.38;44.36;47.37;50.88;53.86;56.35;59.89;62.84;65.36	-320.18;-267.38;-244.44;-211.48;-174.84;-135.97;-101.23;-70.83;-44.45;-25.19;-0.70	No stop
48.89;54.91;57.89;60.91;63.89;69.87	-172.84;-106.03;-85.76;-71.51;-60.93;-18.32	No stop
31.39;33.59;37.38;40.33;49.32	-82.45;-55.29;-32.48;-14.23;-3.21	No stop
16.87;19.83;22.85;25.85;28.86;31.84;34.85;37.86;40.88;43.85;46.85;49.85;52.86;55.83;58.86;61.85	-307.05;-271.63;-233.89;-194.58;-154.49;-116.28;-83.22;-59.18;-41.38;-30.25;-26.69;-26.47;-26.47;-26.47;-24.24;-10.67	Stop once
21.89;25.37;28.68;31.35;34.37;37.59;39.89;42.87;46.39;49.37;51.90;54.89;57.89	-325.83;-297.87;-266.45;-245.09;-226.95;-196.75;-161.12;-123.71;-86.63;-52.35;-26.08;-12.50;-5.15	No stop
-10.76;-6.72;-4.59;1.90;4.91;7.40;10.92;13.58;16.42;19.44;22.94;25.90;28.94;31.39;34.92;37.89;40.42;43.40;46.92;49.90;52.40;55.42;58.39;61.92;64.90	-268.77;-227.08;-202.99;-158.83;-117.79;-81.27;-55.11;-41.27;-36.48;-35.59;-35.03;-33.92;-33.58;-33.47;-33.47;-33.47;-33.47;-33.47;-33.47;-33.47;-33.47;-33.47;-31.36;-18.64;9.51	Stop once
21.99;31.48;36.99;39.98;43.56	-259.99;-162.46;-92.19;-58.92;-32.20	No stop
20.60;23.57;26.60;29.60;32.62;35.59;38.60;41.60;44.61;47.73;50.59;53.59;56.61;59.58;62.60	-330.22;-287.68;-243.59;-199.82;-158.43;-119.11;-84.16;-56.67;-40.30;-38.52;-38.52;-38.52;-38.52;-35.74;-17.81	Stop once
51.98;54.98;57.98;60.98;63.98;66.99;69.98;72.98;75.98;78.98;81.95;84.98;87.98;90.99;93.98;96.98;99.98;102.98;105.95;109.02;111.98;114.99;117.98;120.98;123.97;126.98;129.95;132.98;136.02;139.00;141.98;144.98;147.98;150.98;153.95	-295.71;-263.98;-232.93;-202.19;-176.79;-162.75;-149.62;-135.81;-120.67;-100.85;-74.58;-52.86;-43.27;-42.82;-42.15;-40.70;-39.81;-39.03;-37.25;-37.25;-37.14;-35.58;-35.58;-35.58;-35.58;-34.58;-34.58;-34.58;-34.58;-34.58;-34.58;-34.58;-34.58;-31.13;-15.32	Stop once
27.91;30.93;33.41;36.91;40.09;42.91;45.92;48.91;51.91;54.91;57.88;60.41;63.93;66.41;69.91;72.41	-320.17;-275.85;-233.33;-197.15;-166.98;-137.03;-113.08;-95.72;-81.92;-70.45;-67.00;-67.00;-66.21;-51.62;-24.80;9.48	Stop once
19.20;21.70;25.21;28.21;30.70;34.02;37.19;40.20;43.20;45.72;49.02;52.21;55.20;57.72;61.04	-313.39;-279.09;-243.48;-206.08;-169.55;-131.14;-92.18;-58.46;-35.08;-24.17;-22.61;-22.61;-22.61;-21.83;-8.03	Stop once
12.82;15.81;18.86;21.82;24.81;27.81;30.81;33.77;36.81;39.81;42.81;45.81;48.81;51.81;54.81;57.77	-326.77;-282.79;-239.69;-199.49;-161.07;-123.88;-90.38;-60.21;-35.28;-15.69;-10.12;-10.12;-10.12;-10.12;-10.12;-3.11	Stop once
27.56;30.58;33.57;36.58;39.56;42.06;46.09;48.58;51.60;54.08;57.58;60.56;63.54;66.05;69.54	-321.06;-282.86;-245.33;-208.02;-171.28;-134.31;-97.11;-61.94;-39.80;-35.68;-35.68;-35.68;-29.23;-13.20;7.83	Stop once
50.08;52.62;59.10;62.08;64.65;67.62;71.13	-259.42;-219.54;-140.94;-104.86;-70.91;-35.63;-2.92	No stop
45.98;49.00;51.98;54.98;57.98;60.98;63.99;66.98;69.98	-293.21;-249.45;-207.71;-169.95;-136.86;-102.25;-66.54;-28.80;7.24	No stop
28.91;31.86;34.40;37.78;40.87;43.87;47.05;49.42;52.79;55.86;58.88;61.36;64.78;67.87	-330.69;-296.29;-261.77;-224.35;-205.55;-174.37;-141.86;-110.45;-75.39;-61.47;-47.56;-42.99;-27.41;-12.94	No stop
19.68;22.66;26.20;29.16;31.68;34.68;38.16;41.15;43.66;46.66;50.18;53.15;55.66;58.66;62.16	-295.17;-248.41;-199.88;-151.54;-106.11;-69.04;-42.21;-25.95;-21.61;-20.38;-20.38;-20.38;-20.27;-15.25;3.44	Stop once
15.17;17.69;21.37;23.69;26.69;30.18;32.69;35.67;39.22;42.18;44.69;47.69;51.18;54.19;56.69;59.67	-333.55;-302.01;-259.34;-238.52;-205.68;-174.16;-145.00;-118.28;-92.46;-71.29;-52.81;-37.56;-25.32;-15.31;-11.53;1.27	No stop
25.26;28.13;31.28;34.23;36.75;40.16;43.28;46.24;48.76;52.17;55.23;58.23;60.76	-325.98;-290.11;-251.68;-212.04;-173.96;-138.88;-106.70;-74.08;-47.68;-33.20;-25.64;-24.08;-13.29	No stop
50.16;53.37;56.37;58.88;62.14;65.38;68.37;70.88;74.16	-302.24;-255.48;-210.84;-169.75;-134.66;-101.27;-78.33;-48.17;-12.43	No stop
11.78;14.76;17.76;20.75;23.76;26.75;29.75;32.76;35.79;38.76;41.76;44.76;47.76;50.76;53.76;56.76;59.78	-326.12;-284.04;-240.63;-197.44;-154.79;-112.26;-72.85;-42.03;-19.21;-9.18;-8.29;-8.29;-8.29;-8.29;-8.29;-7.50;7.87	Stop once
56.05;58.90;61.40;64.40;67.92;70.90;73.40;76.40;79.92;83.42;85.78;88.90;91.41;94.90;97.90;100.39;103.42;106.90;109.90;112.41;115.42;118.92;121.90;124.41;127.40;130.90;133.90;136.42;139.40;142.90;145.40;148.90	-299.47;-256.60;-217.41;-181.47;-155.06;-141.69;-136.34;-132.22;-127.77;-114.95;-96.06;-69.59;-41.89;-19.85;-10.61;-10.50;-10.50;-10.50;-10.50;-10.50;-10.50;-10.50;-10.50;-10.50;-10.50;-10.50;-10.50;-10.50;-10.50;-10.50;-10.36;0.43	Stop once
28.39;33.52;39.52;42.48;49.35;55.41;58.39;61.35;67.39;69.52	-255.40;-181.36;-120.23;-99.19;-67.25;-56.11;-55.33;-55.33;-46.76;-27.61	Stop once
51.38;56.88;63.38	-82.04;-33.94;-5.67	No stop
63.95;64.66	27.13;57.17	No stop
54.07;56.59;59.73;63.08;66.07;68.61;72.07;74.73;78.07;81.07;83.60;86.74;90.07;93.09;95.59;98.72;102.07;105.08;107.58;110.72;114.07;117.07;119.61;122.72;126.07;129.07;132.07;134.60;137.73;141.11;144.10;146.58;149.76;153.11;156.04	-333.73;-287.30;-247.32;-211.92;-180.08;-160.38;-150.02;-145.79;-142.34;-141.34;-132.77;-110.05;-80.98;-54.37;-38.34;-34.67;-34.67;-34.67;-34.67;-34.67;-34.67;-34.67;-34.67;-34.67;-34.67;-34.67;-34.67;-34.67;-34.67;-34.67;-34.67;-34.67;-34.67;-29.77;-13.53	Stop more than once
31.00;34.36;36.99;40.22;43.00;45.98;48.48;51.46;54.97;58.02;60.52;63.48;66.99	-318.04;-278.27;-238.72;-201.53;-166.58;-133.37;-100.96;-70.57;-47.20;-33.06;-29.72;-22.27;3.11	No stop
12.72;15.81;18.77;21.33;24.72;27.82;30.80;33.30;36.74;39.84;42.80;45.27;48.72;51.82;54.78;57.55;60.80;63.80;66.80;69.30	-326.96;-306.79;-273.93;-238.29;-188.96;-164.24;-128.17;-93.34;-60.50;-54.37;-53.59;-53.59;-52.37;-51.25;-51.14;-51.14;-51.14;-51.14;-44.69;-23.76	Stop once
42.06;44.57;51.08;54.09;59.58;63.06	-247.92;-208.28;-132.43;-97.58;-40.61;-12.79	No stop
5.62;8.63;11.63;14.61;17.65;21.87;22.89;26.63;29.63;32.62;35.66;38.61;41.63;45.89;46.91;50.62;53.62;56.63;59.62;62.61	-330.09;-295.77;-250.98;-202.75;-153.75;-93.31;-68.37;-41.33;-31.09;-30.87;-30.87;-30.79;-29.27;-27.04;-26.92;-26.92;-26.92;-26.81;-20.13;1.93	Stop once
67.11;76.64;79.21	-101.65;-54.78;-21.94	Stop once
18.28;21.28;24.28;27.25;30.27;33.27;39.39;42.27;45.27;48.27;51.25;60.29;63.27	-39.51;-25.05;-20.82;-20.82;-20.82;-20.82;-20.82;-20.82;-20.82;-20.82;-20.82;-19.93;-7.69	Stop once
34.13;37.11;40.15;43.13;46.11;49.09;52.12;55.12;58.13;61.11;64.11;67.11	-324.95;-297.00;-270.47;-241.71;-211.84;-181.53;-152.54;-124.35;-98.52;-73.02;-46.73;-19.43	No stop
27.97;33.99;39.98;48.98;57.98	-327.06;-256.14;-176.96;-79.96;-30.99	No stop
41.82;44.36;50.87;56.85;62.83	-163.51;-135.91;-75.03;-47.97;-38.96	No stop
44.89;47.43;50.43;53.93;57.15;59.42;62.93;65.91;68.44;71.42;74.94	-304.97;-268.31;-231.33;-194.92;-158.51;-122.44;-88.59;-69.67;-54.75;-33.82;1.79	No stop
31.99;35.89;38.48;41.02;44.52;47.50;50.00;53.50;56.48;59.00;61.97;65.50;68.50	-321.59;-286.74;-250.88;-214.38;-179.53;-145.35;-117.85;-108.72;-102.93;-82.11;-58.85;-34.81;-6.66	No stop
28.31;31.35;34.32;37.31;40.32;43.27;46.31;49.31;52.31;55.31;58.31;61.27;64.92	-316.45;-287.16;-254.99;-223.48;-191.07;-161.68;-137.29;-124.81;-111.22;-89.62;-69.59;-43.98;-10.59	No stop
38.38;47.12	-74.19;-13.75	No stop
57.37;60.37;63.37;66.33;69.37;72.37;75.37;78.37;81.38;84.37;87.37;90.33;93.36;96.37;99.37;102.37;105.37;108.37;111.37;114.34;117.37;120.37;123.37;126.37;129.37;132.36;135.37;138.33;141.37;144.37;147.37	-310.59;-275.87;-233.90;-190.70;-148.96;-109.22;-75.84;-49.02;-21.20;-5.73;-3.60;-3.60;-3.60;-3.60;-3.60;-3.60;-3.60;-3.60;-3.60;-3.60;-3.60;-3.60;-3.60;-3.49;-3.49;-3.49;-3.49;-2.60;-2.60;-2.60;8.19	Stop once
23.08;26.07;29.08;32.08;35.08;38.08;41.04;44.08;47.08;50.08;53.08;56.08;59.08;62.08	-329.88;-289.92;-250.16;-210.52;-171.86;-134.12;-96.39;-59.99;-31.39;-20.38;-17.71;-15.93;-8.47;7.32	Stop once
7.99;11.35;17.43;19.99;23.35;26.48;29.45;31.97;35.34;37.80;41.47;44.00;47.37;50.50;53.47;55.97;59.35	-322.80;-291.42;-222.06;-189.00;-157.94;-128.56;-100.06;-75.02;-49.88;-30.62;-20.61;-18.83;-18.83;-18.83;-18.83;-18.83;-8.93	Stop once
40.78;43.76;45.57;50.15;53.02;55.76;58.26;61.64;64.79;67.76;70.28	-329.64;-297.80;-266.95;-233.67;-199.49;-165.16;-131.75;-98.91;-68.75;-38.36;-5.63	No stop
13.67;17.17;20.14;22.85;26.16;28.85;32.15;34.85;38.65;41.17;44.18;47.15;50.13;53.15;56.15;59.41;61.85;65.18	-327.01;-286.24;-244.37;-200.61;-156.52;-114.11;-74.91;-44.19;-25.72;-25.16;-25.16;-25.16;-25.16;-25.16;-25.16;-25.16;-22.04;-6.24	Stop once
55.95;61.49	-19.60;2.55	Stop once
17.29;19.79;22.78;29.29;35.30;38.45;40.79;50.28;55.79	-304.45;-265.81;-226.50;-149.35;-81.64;-53.26;-30.44;-16.19;-16.19	Stop once
35.37;37.91;40.91;44.42;47.40;49.92;52.91;56.43;59.39;61.92;64.89;68.42;71.40;73.91	-321.50;-287.89;-255.72;-226.76;-198.47;-166.07;-136.67;-113.18;-94.03;-82.23;-75.22;-62.30;-42.94;-15.22	No stop
45.17;48.15;50.67;53.65;60.15;63.47	-139.32;-102.46;-70.39;-46.68;-22.41;-10.61	No stop
24.80;27.79;33.80;39.80;42.80;48.80;51.80	-181.51;-143.22;-73.51;-29.54;-23.20;-20.86;-20.86	Stop once
24.90;27.90;30.90;33.90;36.90;39.90;42.90;45.90;48.90;51.90;54.90;57.90;60.90;63.90	-310.07;-276.89;-243.59;-210.76;-179.25;-149.08;-119.91;-91.86;-64.59;-39.32;-26.52;-26.07;-23.06;-4.71	No stop
32.58;35.59;38.58;41.58;44.58;47.58;50.56;53.58;56.58;59.60;62.58;65.58;68.58	-326.24;-292.29;-254.44;-215.14;-176.95;-143.99;-116.93;-92.77;-71.40;-56.59;-50.68;-38.99;-14.74	No stop
32.28;34.77;37.80;41.30;46.80;49.82;58.78;61.80;64.78;68.30	-212.83;-177.75;-144.34;-113.38;-64.29;-45.45;-35.10;-32.31;-15.40;10.86	No stop
30.49;33.00;36.00;39.50;42.50;45.00;48.72;51.00;54.50;57.53;60.02;63.00;66.53;69.51	-334.04;-298.41;-261.54;-225.91;-188.39;-152.65;-120.14;-88.40;-63.35;-52.33;-51.11;-43.65;-21.51;5.54	No stop
38.32;45.34;48.22;53.32;56.34	-156.13;-86.33;-58.26;-21.62;-19.06	Stop once
29.82;32.78;35.30;38.33;41.80;44.77;47.32;50.30;53.80;56.78;59.30;62.32;65.76	-318.74;-284.32;-252.39;-217.88;-182.11;-148.24;-117.74;-89.70;-64.00;-43.85;-33.16;-19.48;5.56	No stop
8.93;12.43;15.42;17.92;20.94;24.44;27.42;29.92;33.81;36.61;39.81;42.42;44.92;48.01;51.42;53.92;56.94;60.42;63.42	-329.50;-301.74;-268.43;-232.94;-197.40;-163.76;-130.79;-99.75;-60.34;-37.73;-24.15;-21.19;-21.08;-21.08;-21.08;-21.08;-21.08;-12.40;11.30	Stop once
34.63;40.01;46.51;52.01;55.67;61.01	-302.79;-228.97;-156.70;-90.79;-64.29;-29.89	No stop
52.92;58.86;64.91	-87.19;-39.99;-12.28	No stop
34.69;37.69;41.21;44.21;46.69;49.69;53.22;56.19;58.69;61.69;65.20;68.19;70.81	-302.31;-267.79;-239.29;-215.91;-185.74;-152.57;-121.40;-96.14;-74.07;-57.15;-46.24;-28.21;6.07	No stop
19.20;22.20;25.20;28.16;31.20;34.20;37.36;40.21;43.22;46.22;49.20;52.16;55.20;58.20;61.20	-324.52;-285.53;-246.45;-209.70;-177.53;-144.25;-112.27;-82.33;-54.51;-34.14;-24.02;-21.00;-20.89;-19.33;-4.74	Stop once
59.91;63.44;66.39;69.38;72.06;75.40;78.38;80.90;83.90;87.40;90.38;92.90;95.90;99.38;102.40;105.86;107.90;110.94;114.40;117.38;119.88;122.90;126.40;129.28;132.40;135.36;137.92;140.90;144.06;147.40;150.08	-97.60;-96.61;-96.61;-95.95;-85.18;-61.62;-32.88;-15.60;-10.70;-9.58;-9.58;-9.58;-9.58;-9.58;-9.58;-9.58;-9.58;-9.58;-9.58;-9.58;-9.58;-9.58;-9.58;-9.58;-9.58;-9.58;-9.58;-9.58;-9.58;-8.02;6.12	Stop more than once
27.38;30.34;33.33;36.33;39.33;42.33;45.32;48.36;51.33;54.35;57.34;60.33;63.37;66.33;69.31;72.32	-328.16;-295.22;-261.48;-228.29;-194.65;-161.36;-129.08;-102.67;-83.62;-76.61;-72.93;-72.26;-70.70;-63.36;-48.34;-23.16	Stop once
27.70;30.72;33.70;36.71;39.71;42.72;45.71;48.70;51.71;54.73;57.70;60.71;63.70;66.70	-317.83;-278.41;-234.88;-189.90;-144.04;-104.95;-69.00;-45.17;-39.05;-38.50;-38.27;-37.38;-22.46;3.81	Stop once
27.44;30.44;33.44;36.44;39.42;42.44;45.44;48.46;51.44;54.44;57.44;60.44;63.42	-302.21;-264.80;-227.48;-190.62;-154.88;-122.04;-89.75;-61.14;-40.43;-32.30;-28.63;-22.29;-4.60	No stop
26.95;33.43;35.95;39.01;48.32;51.46;60.29	-276.88;-208.42;-175.26;-130.83;-46.78;-34.20;-23.74	No stop
-16.01;-12.79;-10.29;-6.99;-3.79;-0.81;1.73;5.01;8.23;11.21;13.71;17.01;20.23;23.21;25.73;28.99;32.23;35.21;37.73;41.01;44.51;47.31;50.21;52.69;56.01;59.21;61.99;65.23	-332.33;-317.90;-289.40;-256.11;-225.49;-196.76;-166.15;-133.94;-103.22;-75.19;-52.48;-38.90;-37.68;-37.68;-37.68;-37.68;-37.68;-37.34;-37.12;-37.12;-37.01;-37.01;-36.79;-36.68;-36.57;-36.57;-30.44;-7.30	Stop once
60.17;62.71;65.67;69.17;72.18;74.67;77.69;80.93;83.69;87.17;90.18;92.70;95.69;99.17;101.96;105.16;107.71;110.69;114.17;117.17;119.69;122.68;126.18;129.16;131.68;134.69;138.17;141.17;143.69;146.67	-326.39;-279.30;-233.22;-185.69;-137.49;-90.18;-46.76;-21.04;-14.70;-13.44;-13.44;-13.44;-13.44;-13.44;-13.44;-13.44;-13.44;-13.44;-13.44;-13.44;-13.44;-12.89;-10.99;-10.10;-9.99;-9.66;-9.66;-9.66;-9.66;-5.43	Stop once
46.68;49.68;52.66;55.69;58.67;61.68;64.68;67.68;70.68;73.72	-262.21;-234.31;-212.75;-202.61;-191.26;-166.81;-134.16;-95.73;-54.32;-12.14	No stop
30.24;33.25;36.25;39.21;42.25;45.25;48.25;51.25;54.24;57.25;60.25;63.27;66.25	-324.34;-285.82;-246.74;-208.78;-173.93;-139.65;-105.47;-74.07;-50.35;-39.09;-34.53;-26.73;-9.27	No stop
50.85;55.48;62.86	-151.91;-83.97;-52.24	No stop
32.67;35.67;38.67;41.67;44.67;47.71;50.67;53.67;56.67;59.67;62.67;65.67;68.67	-323.74;-292.12;-259.60;-224.09;-187.67;-153.27;-122.21;-94.05;-69.12;-53.75;-48.97;-30.94;-1.22	No stop
30.60;34.13;36.61;40.07;42.61;45.64;49.13;52.09;54.60;57.59;61.11;64.09;66.61	-311.73;-274.42;-234.10;-194.01;-156.82;-124.65;-92.91;-63.51;-46.92;-40.57;-38.99;-27.86;-0.16	Stop once
25.35;28.36;31.35;34.35;37.36;40.35;43.32;46.35;49.35;52.36;55.35;58.35;61.35;64.36	-319.33;-280.92;-240.62;-200.09;-158.23;-118.59;-85.21;-60.05;-44.57;-39.34;-37.89;-37.78;-33.89;-14.53	Stop once
-17.64;-14.38;-11.40;-8.89;-5.63;-2.37;0.62;3.12;6.35;9.62;12.62;15.13;18.36;21.62;24.62;27.11;30.34;33.10;36.62;39.63;42.12;45.31;48.63;51.60;54.14;57.36	-285.84;-263.57;-229.29;-195.22;-149.33;-125.73;-89.21;-55.55;-20.05;-11.03;-9.36;-9.36;-9.36;-9.36;-9.36;-9.36;-9.36;-9.36;-9.36;-9.36;-9.36;-9.36;-9.36;-9.36;-9.36;-1.90	Stop once
20.19;23.23;26.24;29.24;32.23;35.23;38.22;41.23;44.20;47.23;50.23;53.24;56.23;59.23;62.22;65.23;68.20	-304.32;-267.80;-231.16;-192.30;-155.55;-124.04;-98.88;-78.52;-60.94;-48.36;-46.91;-46.91;-46.91;-45.69;-40.57;-25.22;-0.51	Stop once
21.12;24.12;27.10;30.10;33.14;36.11;39.11;42.10;45.10;48.12;51.11;54.10;57.10;60.10;63.11	-316.10;-281.68;-247.06;-211.44;-175.82;-139.08;-105.13;-72.52;-44.60;-29.46;-25.23;-24.23;-24.23;-23.00;-7.30	Stop once
20.13;23.16;26.15;29.17;32.15;35.17;38.15;41.15;44.11;47.15;50.15;53.15;56.14;59.15;62.14;65.15	-303.96;-269.22;-233.71;-197.08;-161.91;-127.28;-95.00;-70.18;-57.39;-50.71;-47.93;-46.26;-40.58;-34.79;-21.66;4.14	Stop once
35.33;38.31;40.83;43.81;47.32;50.31;52.83;56.31;58.84;62.31;65.33;67.81;70.83;74.33;77.31;79.83;82.83;86.35;89.31;91.83;94.83;98.34;101.32;103.83;106.83;110.35;113.33;115.82;119.31;121.80;125.32;128.31;130.83;133.83;137.33;140.30;142.84;145.83;149.31;152.31	-331.05;-297.90;-265.60;-234.75;-202.46;-168.30;-137.91;-124.65;-123.99;-123.99;-121.87;-117.86;-115.07;-114.41;-111.07;-95.70;-77.00;-55.85;-37.93;-26.24;-24.24;-24.24;-24.24;-24.24;-24.24;-24.24;-24.24;-24.24;-24.24;-24.24;-24.24;-24.24;-24.24;-24.24;-24.24;-23.79;-22.56;-22.56;-21.00;-10.87	Stop more than once
39.94;42.94;45.94;48.94;51.95;54.95;57.95;60.91;63.95;66.95;69.95;72.95	-325.40;-289.98;-252.68;-216.71;-182.97;-157.92;-129.19;-100.02;-78.40;-65.38;-43.91;-12.65	No stop
62.37;65.35;68.35;71.35;74.35;77.34	-234.81;-194.65;-152.93;-110.43;-68.37;-27.20	No stop
23.07;26.07;29.07;32.07;35.09;38.07;41.07;44.07;47.07;50.07;53.09;56.09;59.09;62.09;65.09;68.06;71.09	-322.75;-297.34;-264.16;-228.77;-192.83;-159.23;-126.41;-97.93;-72.34;-52.98;-45.97;-44.63;-44.63;-44.63;-43.63;-29.60;-3.90	Stop once
36.88;43.01;48.48;52.03;57.53;64.03;72.53	-164.10;-105.07;-66.88;-65.10;-65.10;-63.20;3.04	Stop once
43.54;46.74;49.76;55.77;58.74	-71.10;-45.29;-25.69;-10.44;3.35	No stop
52.02;54.51;60.99;66.49	-163.76;-132.82;-77.17;-17.40	No stop
43.35;46.84;49.35;52.83;55.34;58.84;61.33;64.82;67.34;70.84	-306.81;-267.94;-230.43;-194.14;-157.95;-122.98;-86.35;-57.63;-29.69;1.04	No stop
31.73;34.73;37.73;40.74;43.70;46.73;49.73;52.75;55.73;58.73;61.73;64.73;67.70	-316.52;-279.21;-240.59;-201.63;-163.77;-128.36;-95.30;-68.47;-56.09;-52.73;-49.94;-32.89;-5.63	Stop once
21.56;24.59;27.59;30.60;33.59;36.59;39.58;42.59;45.56;48.59;51.59;54.59;57.59;60.59;63.59	-302.59;-268.52;-237.90;-209.40;-176.23;-139.71;-105.99;-75.05;-48.67;-34.43;-29.09;-29.09;-28.98;-23.08;-5.28	Stop once
35.40;38.41;41.38;44.40;47.54;56.40	-223.99;-189.82;-156.99;-124.70;-93.63;-44.22	No stop
21.45;24.50;27.51;30.49;33.52;36.50;39.51;42.51;45.52;48.49;51.51;54.51;60.52	-325.09;-291.70;-252.73;-213.86;-177.88;-144.48;-111.31;-80.59;-54.67;-34.83;-25.44;-24.44;-8.94	Stop once
37.47;46.48;52.48;61.53;67.51;70.48	-110.29;-58.87;-58.87;-58.09;-40.63;-17.48	Stop once
47.06;50.08;53.06;56.08;59.08;62.07;68.08;71.07;74.08;76.36	-320.43;-288.59;-260.10;-229.59;-197.30;-161.57;-95.67;-66.50;-36.23;-6.07	No stop
19.12;22.10;24.63;27.98;31.14;34.14;36.62;39.98;43.14;46.10;48.62;51.94;55.15;58.08;60.58;63.98	-333.77;-300.92;-266.64;-239.70;-210.42;-175.57;-147.39;-120.11;-94.61;-65.66;-47.95;-43.39;-40.61;-39.93;-28.92;-1.21	Stop once
-18.26;-15.26;-12.26;-9.28;-6.26;-3.26;-0.26;2.72;5.74;8.74;11.74;14.72;17.74;20.74;23.74;26.74;29.74;32.74;35.74;38.72;41.74;44.74;47.74;50.74;53.74;56.75;59.74;62.72	-302.41;-265.56;-226.47;-192.12;-158.54;-116.16;-76.32;-49.50;-35.36;-30.13;-28.01;-27.90;-27.90;-27.90;-27.90;-27.90;-27.90;-27.90;-27.90;-27.90;-27.90;-27.90;-27.90;-27.90;-27.90;-27.90;-20.12;1.91	Stop once
56.24;59.30;62.76;65.75;68.26;71.30;74.74;77.74;80.27;83.29;86.76;89.74;92.26;95.30;98.75;101.51;104.73;107.26;110.26;113.76;116.72;119.27;122.30;125.75;128.74;131.25;134.26;137.75;140.74;143.23;146.26;149.73;152.74;155.26	-319.50;-284.43;-254.26;-229.00;-209.18;-188.38;-161.66;-130.52;-101.34;-78.29;-60.26;-47.57;-44.56;-42.22;-38.88;-35.21;-34.54;-34.54;-34.54;-34.54;-34.54;-34.54;-34.54;-34.54;-34.54;-34.54;-34.54;-34.54;-34.54;-34.54;-34.54;-33.87;-20.05;8.79	Stop once
57.19;59.70;62.72;65.20	-35.51;-34.72;-25.85;-3.81	Stop once
10.46;13.38;16.42;19.42;22.42;25.42;28.40;31.42;34.42;37.44;40.43;43.42;46.65;49.42;52.40;55.42;58.43;61.44;64.42;67.42;70.42	-333.45;-299.16;-258.96;-217.44;-176.47;-136.82;-101.52;-77.47;-70.57;-70.57;-70.57;-70.43;-68.88;-68.54;-68.54;-68.46;-66.35;-65.68;-60.00;-39.29;-8.69	Stop once
26.80;30.30;33.29;35.78;38.80;42.30;45.26;47.80;50.80;54.32;57.31;59.76;62.80;66.30;69.26	-307.96;-277.89;-245.82;-210.53;-173.68;-138.04;-106.08;-77.25;-57.65;-51.53;-51.29;-51.18;-47.62;-30.60;-5.68	Stop once
11.26;14.26;16.78;19.76;23.24;25.55;28.76;31.74;35.26;38.26;40.76;43.78;47.23;50.24;52.76;56.22;58.74	-318.21;-287.69;-251.60;-215.31;-178.78;-142.03;-105.29;-69.00;-38.50;-21.69;-12.11;-10.55;-10.55;-10.55;-10.55;-9.22;0.57	Stop once
42.34;47.87;50.86;54.38;57.34;59.86;69.34;71.84	-319.09;-250.07;-218.07;-185.68;-153.38;-125.65;-47.18;-22.13	No stop
66.09;72.59;75.07;81.07;84.59;90.08;93.09;99.56;102.08;105.06;114.08;123.57;126.08;129.07;132.80;141.09;144.56;147.58;150.06	-259.76;-178.04;-136.06;-57.70;-33.77;-18.87;-18.87;-18.87;-18.87;-18.87;-18.87;-18.87;-18.87;-18.87;-18.87;-18.87;-18.87;-14.42;2.39	Stop once
17.46;20.45;23.47;26.45;29.42;32.45;35.45;38.45;41.51;44.45;47.45;50.45;53.41;56.46;58.76;62.45;65.47;68.44	-304.12;-265.39;-225.65;-186.89;-148.58;-112.50;-78.65;-54.38;-45.47;-45.25;-45.25;-45.25;-45.25;-45.25;-45.25;-42.47;-24.39;4.99	Stop once
-1.91;1.11;4.07;7.13;10.11;13.07;16.11;19.11;22.07;25.28;28.13;31.13;34.11;37.10;40.11;43.09;45.38;49.11;52.07;55.11;58.11;61.09;64.11;67.11	-302.45;-273.61;-239.98;-204.11;-169.46;-136.93;-107.21;-82.16;-61.57;-47.99;-41.75;-41.20;-41.20;-41.20;-41.20;-41.20;-41.20;-41.20;-41.20;-41.20;-41.20;-39.53;-25.39;0.20	Stop once
21.26;24.66;27.77;30.72;33.24;36.67;39.75;42.75;45.25;48.69;51.77;54.68;57.77;60.27;63.67	-306.96;-270.86;-230.79;-189.01;-147.47;-108.60;-72.98;-45.04;-32.46;-30.97;-30.97;-30.97;-30.64;-21.73;0.07	Stop once
66.61;67.38;69.88	-51.48;-30.90;0.59	No stop
42.13;45.14;48.14;51.14;54.13;57.14;60.14;63.14;66.13;69.14;72.13;75.14	-332.99;-302.15;-267.41;-230.89;-197.27;-167.10;-137.34;-106.85;-80.92;-59.89;-43.96;-17.15	No stop
-14.93;-12.39;-9.41;-5.91;-2.93;-0.41;2.59;6.09;9.11;11.59;14.57;18.11;21.12;24.09;27.10;29.59;33.11;36.07;38.59;41.59;45.11;48.07;50.57;53.62;56.61	-303.13;-261.80;-211.68;-160.44;-109.68;-65.06;-37.23;-27.33;-22.88;-17.09;-14.74;-13.13;-12.24;-12.24;-12.24;-12.24;-12.24;-12.24;-12.24;-12.24;-12.24;-12.24;-12.13;-11.68;-7.67	Stop once
29.46;32.47;35.47;38.48;41.48;44.49;47.47;50.49;53.47;56.47;59.47;62.49;65.47	-301.97;-271.65;-245.36;-222.07;-195.41;-161.43;-124.40;-91.01;-62.07;-43.82;-33.14;-15.00;8.36	No stop
31.33;35.28;37.75;40.84;43.81;46.31;49.74;52.83;55.81;58.33;61.75;64.83;67.81	-322.42;-279.20;-245.76;-224.18;-191.68;-156.13;-112.03;-92.99;-70.73;-60.15;-51.02;-40.54;-15.82	No stop
15.00;18.00;20.96;24.00;27.00;30.00;32.99;36.00;39.00;42.01;44.95;48.01;51.00;54.00;57.00;60.00;62.99	-334.43;-296.79;-257.37;-220.22;-186.40;-152.80;-120.65;-94.49;-73.24;-56.21;-41.41;-35.74;-35.74;-35.74;-35.74;-30.95;-9.70	Stop once
25.53;28.49;31.53;34.53;37.54;40.53;43.53;46.53;49.53;52.49;55.53;58.53;61.54;64.53	-296.78;-256.04;-217.28;-181.66;-149.93;-119.98;-88.47;-61.63;-43.71;-36.26;-34.26;-34.26;-24.24;-0.54	Stop once
29.24;32.24;35.23;38.25;41.18;44.23;47.24;50.24;53.24;56.24;59.22;62.24;65.22	-318.57;-275.37;-228.05;-179.84;-137.30;-103.34;-77.74;-57.92;-47.89;-44.66;-43.77;-32.75;-7.72	Stop once
24.99;28.29;33.82;36.98;43.28;49.01;57.74;61.49	-171.28;-134.90;-71.81;-46.32;-26.95;-26.95;-25.61;-11.16	Stop once
13.89;16.93;19.93;22.93;25.93;28.93;31.93;34.93;37.89;40.93;43.93;46.93;49.93;52.93;55.93;58.93	-321.78;-278.70;-234.28;-190.40;-146.95;-105.51;-66.77;-38.26;-21.68;-16.55;-16.44;-16.44;-16.44;-16.44;-14.99;2.83	Stop once
25.30;30.98;34.32;39.80;43.30;49.31;58.00	-330.04;-255.98;-222.79;-166.46;-140.64;-92.19;-24.48	No stop
22.40;25.43;28.43;31.46;34.43;37.43;40.43;43.43;46.41;49.43;52.44;55.45;58.43;61.44;64.42;67.44;70.39;73.43	-313.86;-279.45;-244.36;-209.70;-178.08;-151.35;-122.07;-93.57;-69.73;-56.48;-54.92;-54.92;-54.92;-54.92;-54.92;-51.03;-34.12;-9.41	Stop once
23.51;27.00;29.99;32.51;35.50;39.01;41.98;44.51;47.51;51.00;54.00;56.52;59.52	-303.73;-265.65;-229.46;-196.14;-160.89;-120.74;-81.79;-49.85;-28.37;-19.35;-18.58;-17.69;-4.44	Stop once
40.40;43.52;49.02;52.45;55.52;58.53;61.02;64.45;70.51;73.02	-207.23;-187.85;-136.73;-110.33;-97.64;-80.72;-73.38;-64.24;-26.39;5.88	No stop
28.36;31.58;34.57;37.10;40.35;43.57;46.09;49.86;52.36;55.56;58.58;61.61;64.60;67.59;70.09;73.35;76.61	-324.66;-302.73;-276.24;-251.96;-214.12;-197.00;-173.93;-146.22;-126.42;-114.50;-97.25;-82.34;-77.66;-71.75;-49.92;-10.63;9.95	No stop
32.09;35.10;38.10;41.06;44.10;47.10;50.09;53.10;56.10;59.10;62.10;65.05;68.10	-310.00;-271.92;-233.73;-193.74;-153.89;-115.35;-82.18;-58.92;-48.45;-46.56;-42.44;-25.20;2.39	No stop
56.95;59.95;62.95;65.94	-57.73;-46.15;-38.68;-15.54	No stop
32.99;38.99;44.51;47.73;54.01;63.03	-119.92;-63.38;-32.67;-30.89;-30.89;-11.64	Stop once
17.01;20.48;26.00;29.52;32.48;34.99;38.00;47.00;50.52;59.01;62.47	-333.82;-297.08;-223.93;-187.75;-155.35;-122.93;-91.19;-35.29;-31.28;-30.06;-23.26	Stop once
43.10;45.65;48.61;52.12;55.11;57.63;60.61;67.10	-321.58;-273.80;-226.58;-176.82;-129.40;-84.99;-49.73;8.12	Stop more than once
24.02;27.01;31.03;32.54;36.05;39.01;41.53;44.53;48.06;51.01;55.04;56.55	-313.89;-276.91;-229.59;-207.88;-177.25;-148.75;-119.25;-91.09;-63.91;-39.76;-18.94;-13.26	No stop
23.66;27.18;31.16;33.95;40.41;42.65;46.17;49.12;51.64;54.64;58.12;60.68;63.64	-329.61;-292.76;-242.87;-192.67;-124.85;-106.03;-78.77;-54.72;-36.46;-29.79;-27.34;-12.87;11.27	No stop
41.78;47.76;50.78;59.78;65.78;68.78	-259.22;-190.52;-156.07;-80.88;-25.51;11.09	No stop
34.32;40.84;43.82;46.34;49.48;55.82;61.48	-322.82;-251.79;-218.03;-189.23;-160.60;-88.41;-33.98	No stop
24.30;27.32;30.30;33.28;36.28;39.28;42.26;45.28;48.30;51.30;54.30;57.30;60.30;64.12	-327.76;-292.35;-255.93;-219.77;-182.60;-145.53;-105.01;-64.16;-34.10;-21.98;-20.06;-20.06;-19.95;-4.26	Stop once
44.84;48.38;51.34;53.86;56.90;60.36;62.32;66.38;68.88;72.38;75.38;77.88;80.88;84.36;86.88;89.87;93.38;96.36;98.85;101.88;105.37;107.88;110.84;114.38;117.36;119.88;122.96;126.36;129.34;131.85;134.87;138.36;141.34;143.88;147.34;150.36;152.85	-307.94;-264.83;-220.17;-178.08;-143.67;-121.18;-115.39;-115.28;-115.28;-111.83;-95.45;-68.07;-44.03;-30.23;-26.45;-26.45;-26.45;-26.45;-26.34;-24.11;-24.11;-24.11;-24.11;-24.11;-24.11;-24.11;-24.11;-24.11;-24.11;-24.11;-24.11;-24.11;-24.11;-24.11;-24.11;-20.77;-3.83	Stop more than once
11.73;14.73;17.73;20.69;23.71;26.73;29.69;32.69;35.73;38.73;41.69;44.71;47.73;50.71;53.69;56.73;59.69;62.73;65.73;68.69	-322.37;-287.75;-250.14;-212.85;-176.90;-142.94;-107.99;-79.28;-60.90;-54.22;-54.11;-54.11;-54.11;-54.11;-54.11;-52.95;-51.50;-49.84;-33.93;-2.34	Stop once
25.73;28.73;31.73;34.70;37.73;40.73;43.73;46.73;49.73;52.73;55.73;58.69;61.73	-308.29;-276.56;-241.83;-204.42;-165.56;-128.04;-93.08;-63.58;-40.21;-29.19;-27.86;-20.62;7.99	No stop
-8.36;-5.38;-2.38;0.62;3.62;6.60;9.62;11.88;15.62;18.63;21.62;24.62;27.62;30.60;33.62;36.62;39.62;42.62;45.62;48.62;51.63;54.60;57.62	-295.56;-262.06;-226.21;-189.90;-151.15;-113.62;-79.89;-51.49;-30.44;-19.52;-16.62;-16.62;-16.62;-16.62;-16.62;-16.62;-16.62;-16.62;-16.62;-16.62;-16.62;-16.51;-7.26	Stop once
20.96;26.98;30.48;36.48;41.98;48.50;51.00;60.51;65.96	-150.18;-74.27;-48.00;-32.64;-32.64;-32.64;-32.64;-32.19;5.85	Stop once
63.10;69.09	-101.63;-27.95	No stop
11.24;14.24;16.74;20.26;23.23;25.76;29.25;32.26;35.24;37.75;41.23;44.26;47.24;49.76;53.26;55.75	-320.16;-283.93;-244.28;-202.84;-161.21;-122.13;-87.61;-57.33;-33.73;-20.48;-16.36;-14.91;-14.69;-14.24;-13.69;-9.56	Stop once
48.63;52.15;55.14;57.63;60.63;64.15;67.13;69.64;73.13;76.14	-315.05;-277.97;-240.44;-204.49;-168.64;-132.67;-98.60;-63.32;-27.37;10.14	No stop
20.57;23.11;26.10;29.58;32.57;35.06;38.09;41.59;44.59;47.09;50.10;53.60;56.56;59.06;62.06;65.09;68.60;71.58;74.10	-320.57;-291.83;-261.33;-228.49;-195.97;-163.91;-131.96;-107.69;-90.44;-80.75;-77.63;-77.63;-77.63;-77.63;-77.30;-73.18;-64.06;-47.37;-21.84	Stop once
57.16;60.17;66.65;72.15;81.15;84.17;87.55;93.65;96.15;102.65;105.64;111.15;114.64;117.64;120.14;126.67;135.16;138.68;141.65	-222.47;-189.51;-127.92;-91.75;-18.27;-12.26;-11.81;-11.26;-11.26;-11.26;-11.26;-11.26;-11.26;-11.26;-11.26;-11.26;-10.14;-10.03;-10.03	Stop once
15.18;18.30;21.18;24.18;27.20;30.18;33.19;35.68;38.82;42.18;45.18;48.18;51.19;54.18;56.68;59.82;63.19	-314.88;-271.67;-247.86;-211.31;-173.46;-135.71;-100.76;-71.94;-45.33;-35.65;-26.18;-22.72;-22.72;-22.72;-22.72;-15.27;-4.25	Stop once
52.88;59.39	-71.82;-43.78	No stop
30.73;33.75;37.21;40.20;42.70;45.73;49.20;52.22;54.81;57.72;61.22;64.20;66.71	-322.23;-283.37;-244.50;-204.08;-161.65;-120.80;-86.18;-62.02;-52.44;-51.77;-51.43;-38.63;-11.81	Stop once
45.51;49.05;51.68;55.04;58.03;60.68;64.05;67.04;70.00;72.53	-325.12;-287.47;-250.27;-212.43;-174.36;-138.71;-101.49;-72.57;-38.07;0.10	No stop
44.15;47.05;49.33;59.05;62.05	-158.21;-122.93;-88.62;-37.05;-33.94	No stop
10.33;13.34;16.31;19.33;22.32;25.37;28.33;31.33;34.35;37.33;40.31;43.33;46.33;49.35;52.33;55.33;58.35;61.30	-314.55;-279.47;-243.06;-206.42;-169.92;-133.62;-98.22;-66.82;-42.11;-26.64;-22.19;-22.19;-22.19;-22.19;-22.19;-22.08;-13.62;10.41	Stop once
62.92;68.91	-60.57;-28.29	No stop
42.93;45.89;48.93;51.93;54.94;57.93;60.93;63.93;66.93;69.89;72.92;75.93	-307.91;-270.26;-234.07;-200.12;-167.49;-135.65;-107.37;-87.56;-72.20;-51.28;-22.89;8.37	No stop
39.77;43.78;48.76;57.76	-80.07;-56.14;-18.63;-8.61	No stop
43.21;46.38;48.59;51.78;55.09;58.07;60.57;63.79;67.09;69.59;72.78;76.07	-310.84;-261.95;-240.56;-209.24;-178.88;-147.07;-119.82;-97.78;-75.75;-52.59;-27.22;-0.40	No stop
41.06;50.02;53.05;59.06	-51.43;-29.95;-29.95;-29.06	Stop once
26.36;28.86;31.88;35.36;38.37;40.88;43.88;47.38;50.36;52.88;55.88;59.36;62.37	-322.20;-283.30;-245.68;-209.95;-173.88;-139.80;-105.74;-72.31;-47.04;-30.79;-22.77;-14.87;4.72	No stop
23.12;25.61;28.90;32.13;35.11;37.60;40.92;44.16;47.11;50.09;52.61;55.92;59.13;62.11	-303.36;-265.51;-223.76;-180.79;-138.92;-100.28;-69.77;-47.62;-37.50;-35.49;-35.49;-35.49;-32.49;-14.57	Stop once
22.65;28.17;34.66;40.16;49.65;55.68;58.20	-288.97;-200.01;-111.37;-49.58;-24.66;-24.66;-22.21	Stop once
21.84;28.34;30.83;34.36;37.33;42.85;46.36;49.86;51.83;55.33	-205.22;-135.73;-106.78;-79.74;-53.68;-20.39;-19.39;-19.39;-19.39;-19.39	Stop once
7.57;10.57;13.59;16.57;19.57;22.57;25.57;28.54;31.57;34.57;37.58;40.57;43.57;45.87;49.57;52.55;55.57;58.57	-330.48;-297.96;-258.99;-218.22;-178.48;-140.62;-106.87;-75.05;-46.86;-29.50;-24.05;-22.60;-22.60;-22.60;-22.60;-22.60;-22.16;-10.25	Stop once
20.43;23.42;25.93;28.90;32.45;35.41;37.90;40.92;44.42;47.40;50.55;53.43;55.92;59.44	-330.25;-298.73;-264.10;-229.24;-194.07;-159.11;-125.17;-92.98;-65.38;-43.34;-26.76;-18.53;-16.08;0.18	No stop
31.74;34.74;37.70;40.73;43.74;46.74;49.74;52.74;55.74;58.74;61.70;64.74	-328.00;-294.81;-258.83;-220.98;-186.35;-152.73;-119.67;-88.83;-60.34;-41.75;-32.29;-11.71	No stop
31.89;34.87;37.39;40.52;43.83;46.89;49.86;52.40;55.52;58.87;61.86;64.38;67.53;70.87;73.86	-319.82;-283.52;-247.90;-215.96;-188.35;-159.40;-123.66;-90.48;-72.23;-68.66;-68.66;-68.66;-62.43;-41.72;-13.45	Stop once
49.42;52.42;55.43;58.42;61.42;64.42;67.42;70.38;73.42;76.42;79.42;82.42;85.42;88.42;91.42;94.38;97.43;100.42;103.42;106.42;109.43;112.42;115.42;118.65;121.42;124.42;127.42;130.42;133.39;136.43;139.43;142.38;145.42;148.42;151.42	-281.79;-243.62;-202.33;-163.92;-137.19;-121.25;-113.78;-99.29;-82.25;-67.11;-47.74;-31.60;-21.24;-17.66;-17.66;-17.66;-17.66;-17.66;-17.66;-17.66;-17.66;-17.66;-17.66;-17.66;-17.66;-17.66;-17.66;-17.66;-17.66;-17.66;-17.66;-17.66;-17.66;-12.32;8.28	Stop once
10.25;13.23;16.25;19.24;22.24;25.24;28.24;31.24;34.25;37.24;40.24;43.24;46.24;49.24;52.24;55.24;58.26;61.24	-321.71;-288.83;-248.37;-206.08;-166.57;-128.31;-91.38;-59.00;-35.29;-22.39;-17.38;-17.04;-16.93;-16.93;-15.94;-15.94;-15.27;-4.82	Stop once
42.81;45.95;49.31;52.31;54.80;57.95;61.35;64.31;66.82;69.93;73.31;76.31;78.80;82.15;85.33;88.77;90.80;93.94;97.35;100.29;102.79;105.93;109.33;112.31;114.82;117.95;121.31;124.31;126.80;129.96;133.29;136.31;138.82;141.95;145.35;148.31;151.31	-320.89;-288.81;-258.18;-226.32;-195.30;-167.60;-145.33;-126.96;-116.49;-116.05;-116.05;-115.91;-105.34;-81.74;-57.46;-37.52;-33.07;-30.62;-30.62;-30.62;-30.62;-30.62;-30.62;-30.62;-30.62;-30.62;-30.62;-30.62;-30.62;-30.62;-30.62;-30.62;-30.62;-30.62;-30.51;-28.84;-14.14	Stop more than once
23.91;26.91;30.41;33.41;36.89;39.69;42.47;45.39;48.65;50.91;54.39;57.39;59.91	-330.26;-296.38;-261.86;-226.22;-189.91;-152.97;-118.01;-85.05;-54.78;-30.51;-20.05;-19.26;-7.80	No stop
44.34;46.86;52.86;59.34;61.86	-61.56;-42.86;-33.52;-33.18;-22.83	Stop once
10.56;13.84;16.32;19.28;22.82;25.82;28.32;31.32;34.82;37.82;40.29;43.32;46.82;49.80;52.29;55.30;58.81;61.79	-306.21;-283.58;-247.85;-210.56;-173.38;-139.20;-109.26;-83.90;-59.09;-39.53;-24.51;-17.49;-16.49;-16.49;-16.49;-16.49;-10.58;9.24	Stop once
27.56;30.56;33.52;36.56;39.56;42.56;45.56;48.56;51.56;54.56;57.51;60.56;63.56;66.56;69.56;72.56;75.56;78.56	-298.48;-251.84;-204.87;-160.12;-125.05;-106.46;-103.11;-103.11;-103.11;-103.11;-103.11;-103.11;-103.11;-103.11;-95.87;-76.17;-46.78;-11.26	Stop once
28.06;34.56;37.05;40.92;43.05;52.06;55.06;61.56;64.06;67.06	-309.13;-229.74;-186.98;-145.90;-108.27;-64.52;-63.51;-63.29;-61.40;-50.93	Stop once
22.44;25.42;28.42;31.41;34.43;37.41;40.42;43.42;46.44;49.42;52.42;55.41;58.42;61.40;64.42	-326.68;-294.16;-258.16;-220.18;-181.00;-139.69;-98.62;-66.90;-45.64;-33.07;-30.29;-30.29;-30.29;-28.62;-13.70	Stop once
42.60;48.14;57.11	-83.43;-31.34;-17.76	Stop once
33.20;36.23;39.23;42.23;45.23;48.23;51.23;54.23;57.22;60.23;63.23;66.23;69.23;72.23	-331.50;-298.32;-261.13;-223.60;-187.75;-152.34;-118.38;-93.54;-77.18;-65.05;-60.48;-54.14;-34.78;-6.41	No stop
56.59;60.10;63.08;65.59;68.61;72.10;75.08;77.60;80.59;84.11;87.09;90.09;92.59;95.60;99.10;102.08;104.61;107.59;111.10;114.09;116.61;119.59;123.10;126.11;128.59;131.59;135.10;138.09;140.59;143.57;146.69;149.60	-309.73;-266.30;-226.78;-190.15;-155.20;-118.79;-82.85;-46.13;-21.06;-12.37;-12.37;-12.37;-12.37;-12.37;-12.37;-12.37;-12.37;-12.37;-12.37;-12.37;-12.37;-12.37;-12.37;-12.37;-12.37;-12.37;-12.37;-12.37;-12.37;-12.37;-11.15;8.10	Stop once
62.74;66.16;69.15;71.63;74.65;77.71;81.16;84.12;86.67;89.71;93.16;96.13;98.65;101.73;105.16;108.11;110.63;113.73;117.15;120.15;122.73;126.13;129.13;131.63;135.16;137.65;141.13;144.13;146.65	-292.48;-241.26;-190.82;-138.93;-86.50;-43.76;-19.16;-8.02;-7.36;-7.36;-7.36;-7.36;-7.36;-7.36;-7.36;-7.36;-7.36;-7.36;-7.36;-7.36;-7.36;-7.36;-7.36;-7.36;-7.36;-7.36;-7.36;-7.36;-2.02	Stop once
58.71;61.88;64.71;67.71;70.71;73.71;76.72;79.73;82.71;85.71;88.71;91.71;94.71;97.71;100.71;103.72;106.71;109.71;112.71;115.73;118.71;121.70;124.71;127.73;130.71;133.71;136.70;139.71;142.71;145.72;148.71	-312.93;-273.96;-236.54;-196.46;-153.82;-111.29;-69.67;-37.62;-17.70;-10.02;-9.47;-9.47;-9.47;-9.47;-9.47;-9.47;-9.47;-9.47;-9.47;-9.47;-9.47;-9.47;-9.47;-9.47;-9.47;-9.47;-9.47;-9.47;-9.47;-7.80;6.99	Stop once
31.60;34.60;37.61;40.60;43.60;46.61;49.60;52.57;55.61;58.61;61.62;64.61	-300.31;-254.87;-210.89;-170.59;-134.72;-103.44;-74.83;-51.78;-43.10;-42.10;-35.75;-15.72	No stop
21.96;24.99;27.99;31.00;33.98;36.99;39.99;42.99;45.95;48.99;51.99;55.06;57.99;60.99;63.99	-326.16;-289.97;-265.25;-248.65;-229.74;-205.00;-177.87;-147.82;-113.33;-83.05;-62.12;-49.32;-40.30;-27.61;-5.13	No stop
28.32;31.80;34.78;37.30;40.30;43.82;46.80;49.28;52.30;55.82;58.58;61.78;64.30;67.28	-305.18;-270.31;-238.35;-206.24;-176.84;-148.47;-119.88;-95.17;-71.03;-51.77;-45.09;-40.53;-26.50;-1.91	No stop
11.35;14.35;17.35;20.33;23.35;26.35;29.36;32.36;35.35;38.35;41.35;44.33;47.35;50.35;53.36;56.35;59.49	-316.11;-289.05;-259.21;-227.70;-193.06;-156.88;-121.82;-88.52;-57.69;-32.10;-15.85;-9.39;-8.73;-8.73;-8.73;-8.06;3.73	Stop once
41.41;47.38;50.39;53.41;59.41;65.41	-131.82;-81.73;-60.81;-50.24;-44.90;-7.52	Stop once
44.19;47.16;49.68;52.70;56.18;59.19;62.16;64.68;67.88;71.18	-330.04;-294.20;-255.68;-216.49;-178.08;-140.79;-105.81;-72.08;-36.46;1.04	No stop
21.37;24.35;27.33;30.37;33.38;36.37;39.37;42.33;45.37;48.37;50.64;54.36;57.37;60.33;63.37;66.37;69.37;72.38	-310.85;-277.79;-242.84;-206.87;-172.25;-137.97;-104.68;-79.06;-66.82;-65.60;-65.60;-65.60;-65.60;-65.60;-65.15;-56.69;-37.11;-11.07	Stop once
28.22;30.74;33.74;36.94;39.74;42.74;46.23;49.22;51.74;54.74;58.24;61.24;63.76;66.74;70.27;73.23	-325.09;-284.01;-242.80;-201.60;-162.71;-127.74;-97.03;-74.54;-66.19;-65.97;-65.97;-65.97;-65.97;-61.74;-44.59;-14.42	Stop once
-5.77;-2.77;-0.27;2.93;6.23;9.23;11.73;14.92;18.25;21.23;23.72;26.91;30.23;33.21;35.73;38.91;42.23;45.23;47.73;50.93;54.38;57.23;59.73;62.91	-332.11;-313.69;-284.53;-250.02;-215.96;-179.63;-143.54;-108.47;-77.40;-50.91;-33.65;-28.98;-28.98;-28.98;-28.98;-28.98;-28.98;-28.98;-28.98;-28.98;-28.42;-27.42;-19.51;5.97	Stop once
28.55;31.55;34.55;37.53;40.55;43.56;46.55;49.55;52.55;55.55;58.55;61.53;64.55;67.55;70.57	-315.77;-286.03;-248.38;-210.07;-173.00;-137.93;-106.65;-78.61;-60.69;-55.87;-55.79;-55.68;-46.66;-27.63;-1.14	Stop once
23.37;26.37;29.35;32.36;35.37;38.39;41.37;44.37;47.36;50.36;53.35;56.36;59.36	-323.32;-283.90;-246.48;-211.42;-179.81;-147.95;-111.76;-75.25;-46.55;-25.95;-11.85;-8.51;-0.50	No stop
51.72;54.70;57.22;63.74;66.72;69.22	-152.86;-123.64;-96.70;-55.30;-33.59;-2.20	No stop
49.10;52.09;55.09;58.09;61.09;64.09;67.09;70.11;72.39	-308.24;-273.29;-237.32;-201.35;-165.93;-129.75;-93.24;-56.16;-18.54	No stop
6.30;9.68;12.82;15.80;18.31;21.68;24.66;27.82;30.80;33.30;36.68;39.80;42.80;45.32;48.66;51.82;54.80;57.32;60.66;63.82;66.80	-322.72;-287.64;-247.98;-207.56;-167.59;-129.17;-92.88;-61.82;-40.44;-30.08;-28.30;-28.30;-28.30;-28.30;-28.30;-28.30;-28.30;-28.30;-28.16;-22.60;-2.57	Stop once
26.18;29.79;32.64;35.14;38.16;41.65;44.64;47.16;50.14;53.65;56.63;59.14;62.17;65.64	-316.12;-288.96;-261.01;-232.96;-204.68;-176.50;-151.01;-127.95;-104.01;-79.63;-57.82;-40.01;-22.32;-9.08	No stop
67.53;70.51;70.55;76.41	-133.64;-115.83;-68.20;10.16	No stop
73.50;77.01	-41.47;-9.96	No stop
39.06;42.06;45.06;49.59;50.62;54.06;57.06;60.05;63.06;66.06;69.06	-332.06;-291.75;-251.01;-209.49;-167.86;-128.98;-92.56;-64.28;-47.59;-33.34;-7.31	No stop
41.61;47.07;50.11;59.08;62.09	-74.76;-39.92;-31.24;-23.11;-8.20	No stop
35.45;38.43;40.95;43.99;47.47;50.43;55.97;59.45	-62.39;-35.01;-20.65;-19.20;-19.20;-19.20;-19.20;-18.09	Stop once
19.41;22.41;25.40;28.40;31.38;34.40;37.41;40.40;43.41;46.41;49.41;52.41;55.39;58.40;61.41;64.41;67.40;70.41	-314.77;-276.15;-236.07;-195.88;-156.59;-119.07;-85.78;-60.08;-47.05;-44.61;-44.61;-44.61;-44.61;-44.61;-44.61;-44.61;-36.26;-11.68	Stop once
39.00;42.00;45.00;47.99;51.00;53.27;56.95;59.99;63.00;65.99;69.00	-325.46;-280.04;-234.61;-190.08;-147.33;-119.94;-75.29;-52.80;-37.31;-24.73;-0.02	No stop
40.29;42.94;45.94;48.93;51.94;54.94;63.94;66.94;72.95;73.64;75.94	-356.71;-319.31;-281.56;-246.61;-214.21;-184.48;-139.29;-139.18;-117.02;-73.83;-5.26	Stop once
-7.52;-1.47;1.52;4.52;7.54;10.48;13.54;16.54;19.53;22.54;25.53;28.54;31.52;34.50;37.54;40.54;43.54;46.52;49.52;52.52;55.53;58.50;61.51;64.52	-282.83;-227.80;-208.27;-199.03;-184.16;-155.11;-118.04;-81.97;-52.68;-35.10;-29.42;-28.75;-28.75;-28.75;-28.75;-28.75;-28.75;-28.75;-28.75;-28.75;-28.75;-28.52;-17.18;8.42	Stop once
10.99;13.99;16.99;19.99;22.99;25.99;28.94;31.99;34.99;38.01;40.99;43.99;46.98;49.99;52.99;55.99;58.99;61.99;64.99	-312.45;-283.94;-252.00;-219.45;-186.83;-154.23;-121.72;-90.88;-63.14;-42.09;-29.51;-24.06;-23.50;-23.50;-23.50;-23.50;-23.39;-14.93;3.10	Stop once
35.58;38.67;42.29;45.05;47.57;50.56;54.07;57.07;59.60;63.07;66.07;68.57;71.57;75.07	-310.12;-274.81;-239.86;-211.80;-184.29;-152.11;-121.83;-95.66;-82.08;-76.62;-74.28;-71.39;-54.47;-22.43	No stop
30.56;33.06;36.62;39.59;42.57;45.08;48.45;51.55;54.55;57.08;60.45;63.58;66.56;69.09	-334.20;-298.13;-261.39;-223.31;-184.12;-147.16;-112.97;-85.14;-68.89;-62.99;-61.99;-56.94;-41.47;-16.09	Stop once
31.89;34.89;37.89;40.89;43.89;46.89;49.85;52.89;55.89;58.90;61.89;64.89;67.89	-324.03;-281.95;-240.55;-201.14;-164.63;-131.46;-102.41;-77.93;-56.78;-40.76;-29.41;-16.06;6.74	No stop
63.15;66.17;68.67;72.11;75.17;78.17;80.70;84.12;87.14;89.65;93.13;96.15;99.15;101.65;105.11;108.42;110.73;114.16;117.18;120.15;123.24;126.15;129.16;132.16;134.68;138.14;141.18;144.16;147.15;150.19	-279.70;-234.62;-205.57;-150.23;-124.07;-85.11;-51.73;-22.11;-13.09;-12.65;-12.65;-12.65;-12.65;-12.65;-12.65;-12.65;-12.65;-12.65;-12.65;-12.65;-12.65;-12.65;-12.65;-12.65;-12.65;-12.65;-12.65;-12.65;-12.65;-6.30	Stop once
73.67;76.67;79.69	-79.17;-35.00;10.08	No stop
23.86;26.85;29.85;32.85;35.85;38.81;41.85;44.85;47.85;50.85;53.85;56.85;59.85	-317.44;-279.80;-245.52;-211.78;-176.93;-144.20;-113.81;-85.87;-59.49;-35.45;-19.32;-13.42;-3.41	No stop
45.61;54.67;63.13;66.64	-131.26;-47.46;-28.06;-1.47	No stop
28.90;31.92;35.41;40.92;50.40;55.92;62.41;65.40	-105.35;-65.60;-37.75;-26.73;-25.74;-25.74;-24.74;-9.37	Stop once
44.48;47.48;50.48;53.46;56.47;59.48;62.57;65.48;68.47	-312.19;-271.56;-232.49;-195.86;-158.47;-120.19;-84.25;-51.86;-19.71	No stop
-10.57;-7.59;-5.01;-1.06;0.93;4.41;7.41;9.91;12.91;16.41;19.43;21.93;24.91;28.43;31.41;33.91;36.91;40.41;43.41;45.93;48.93;52.41;54.92;58.93	-326.32;-304.55;-274.48;-244.09;-213.25;-182.74;-155.65;-129.89;-103.75;-76.94;-51.79;-31.64;-17.50;-12.83;-11.83;-11.83;-11.83;-11.83;-11.83;-11.83;-11.83;-11.83;-11.83;-3.93	Stop once
29.88;32.90;35.88;38.88;41.88;44.88;47.85;50.88;53.88;56.90;59.88	-296.25;-264.51;-230.76;-191.56;-150.14;-109.13;-71.17;-42.91;-25.32;-18.20;-5.74	No stop
26.02;28.58;35.23;41.20;46.67;50.06;53.04;55.55;62.05	-284.95;-252.89;-191.20;-124.06;-73.75;-55.26;-41.45;-31.32;-13.29	No stop
44.26;47.76;50.76;53.28;56.26;59.76;62.75;65.25;68.26;71.76;74.75	-334.06;-299.45;-264.04;-226.85;-189.00;-154.37;-123.75;-96.58;-76.43;-47.71;-10.63	No stop
25.47;28.84;31.81;34.83;37.34;40.44;43.83;46.83;55.83;58.83;61.33	-325.20;-284.09;-250.02;-217.40;-182.56;-149.61;-120.66;-96.27;-43.72;-31.59;-16.90	No stop
40.39;43.38;46.02;48.90;52.38;55.38;58.40;60.90;63.90;67.40	-302.77;-267.03;-231.07;-196.09;-159.79;-124.04;-90.30;-59.57;-29.52;0.96	No stop
21.08;24.58;27.54;30.06;33.10;36.56;39.53;42.10;45.10;48.38;51.58;54.56;57.08;60.09;63.56;66.56;69.06;72.10	-311.02;-271.14;-231.50;-191.77;-153.02;-117.28;-85.23;-66.86;-61.63;-61.41;-61.41;-61.41;-61.41;-61.41;-58.85;-53.84;-36.60;-8.67	Stop once
15.80;22.30;24.80;27.80;31.80;34.28;40.31;45.80;48.80	-225.47;-137.06;-97.20;-62.02;-29.85;-20.38;-14.37;-14.37;-14.37	Stop once
35.40;41.91;44.43;50.42;53.91;59.43;62.43;65.90	-190.18;-121.80;-91.96;-53.34;-43.66;-38.10;-27.75;-4.94	No stop
29.18;31.72;34.70;38.21;41.21;44.21;46.71;49.74;53.70;55.82;59.18	-325.59;-289.51;-251.89;-213.04;-177.86;-145.59;-111.52;-79.91;-47.75;-36.26;-7.78	No stop
62.98;66.04;69.04	-43.66;-18.96;8.64	No stop
34.77;37.77;40.76;43.77;46.77;49.77;52.77;55.71;58.77;61.77;64.76;67.77;70.77;73.77;76.77	-310.14;-286.55;-259.91;-230.94;-200.98;-170.79;-139.73;-110.10;-83.06;-67.04;-62.89;-61.77;-50.53;-29.83;-1.54	No stop
34.48;36.99;39.98;43.50;51.99;58.49;64.00;67.53;70.49	-237.18;-200.65;-166.58;-134.74;-63.49;-49.69;-39.46;-20.87;5.05	Stop once
7.71;10.73;13.71;16.70;19.70;22.71;25.69;28.69;31.72;34.71;37.70;40.71;43.70;46.71;49.69;52.71;55.70;58.67;61.70	-322.64;-288.14;-247.94;-205.85;-163.76;-122.01;-81.81;-45.29;-19.69;-10.11;-9.98;-9.98;-9.98;-9.98;-9.98;-9.98;-9.98;-9.20;6.60	Stop once
26.95;29.48;32.48;35.99;38.97;41.49;44.48;47.96;50.92;53.48;56.48;59.96;62.97;65.49	-334.40;-304.79;-275.38;-246.65;-217.04;-188.76;-158.59;-129.18;-104.58;-78.20;-57.59;-44.12;-26.10;1.60	No stop
28.96;31.46;35.10;37.96;40.46;43.72;46.98;49.96;52.46;55.95;58.96;61.46;64.74	-296.64;-254.66;-212.91;-171.38;-132.07;-92.75;-58.12;-36.97;-25.40;-22.28;-21.60;-19.38;-3.02	Stop once
21.48;24.53;27.53;30.53;33.53;36.53;39.53;42.53;45.48;48.50;51.53;54.53;57.53;60.52;63.52	-318.60;-285.19;-250.54;-212.92;-175.29;-139.66;-106.48;-76.09;-51.72;-37.03;-34.92;-34.92;-34.92;-30.69;-10.22	Stop once
20.89;24.21;27.19;32.89;36.21;41.72;44.89;53.73;57.39	-330.23;-321.42;-296.27;-214.21;-170.02;-91.62;-55.25;-8.87;-6.98	Stop once
52.00;61.00	-153.53;-63.69	No stop
26.07;26.07;26.07	-30.04;-18.44;6.94	No stop
51.54;53.71;57.54;60.54;63.55;66.54;69.54;72.55;75.54;77.67;81.54;84.54;87.55;90.54;93.54;96.54;99.54;101.66;105.54;108.54;111.54;114.54;117.53;120.54;123.54;125.79;129.54;132.54;135.55;138.54;141.54;144.54;147.60;149.62	-320.18;-295.02;-237.35;-191.70;-153.05;-133.00;-124.65;-123.76;-120.31;-111.27;-79.43;-50.71;-27.08;-12.84;-8.39;-8.39;-8.39;-8.39;-8.39;-8.39;-8.39;-8.39;-8.39;-8.39;-8.39;-8.39;-8.39;-8.39;-8.39;-7.16;-6.38;-6.38;-6.38;-1.82	Stop once
59.11;62.12;65.62;68.60;71.12;74.11;77.62;80.59;83.12;86.10;89.62;92.11;95.61;98.12;101.12;104.59;107.61;110.12;113.11;116.63;119.63;122.09;125.11;128.60;131.62;134.10;137.11;140.61;143.58;146.12;149.72	-293.86;-248.22;-203.57;-160.81;-126.19;-106.36;-88.10;-61.27;-35.44;-18.62;-13.06;-12.72;-12.72;-12.72;-12.72;-12.72;-12.72;-12.72;-12.72;-12.72;-12.72;-12.72;-12.72;-12.72;-12.72;-12.72;-12.72;-12.72;-12.72;-12.72;-5.05	Stop once
52.79;61.83;70.81	-74.59;-71.48;-37.63	Stop once
6.25;8.68	-60.22;-10.90	No stop
21.04;23.56;26.53;30.05;33.05;35.55;38.54;42.06;45.07;47.53;50.59;54.03;57.04;60.06;62.55;65.56	-306.02;-263.81;-221.27;-180.53;-144.45;-109.93;-78.76;-53.04;-37.90;-31.67;-30.11;-30.11;-29.33;-28.77;-26.88;-10.63	Stop once
10.45;13.45;16.45;19.45;22.46;25.45;28.42;31.45;34.45;37.45;40.45;43.45;46.45;49.45;52.39;55.45;58.45;61.45	-311.22;-275.00;-235.16;-193.09;-151.43;-109.77;-71.93;-40.18;-17.92;-11.13;-11.05;-11.05;-11.05;-11.05;-11.05;-11.05;-9.04;7.64	Stop once
43.00;45.97;48.97;51.99;54.97;57.97;60.97;63.97;66.96;69.97;72.97	-333.65;-293.89;-254.78;-215.93;-177.19;-141.32;-110.25;-85.99;-64.06;-38.68;-10.97	No stop
39.31;42.35;45.35;48.36;51.35;54.35;57.35;60.50;63.31;66.34;69.35;72.35	-327.76;-285.55;-243.57;-203.71;-167.54;-134.70;-103.52;-77.24;-60.55;-48.41;-28.15;-0.89	No stop
19.57;22.57;25.57;28.57;31.57;34.57;37.57;40.53;43.57;46.57;49.57;52.57;55.57;58.57;61.57;64.53;67.57	-312.81;-272.83;-233.87;-198.36;-165.98;-134.59;-104.65;-76.16;-52.66;-39.64;-38.19;-38.19;-38.19;-38.19;-36.85;-22.72;1.97	Stop once
67.44;70.44	-34.06;-10.92	No stop
35.19;43.66;47.20;49.68;53.17;55.67	-69.23;-18.48;-15.58;-15.58;-15.58;-15.58	Stop once
35.22;38.17;41.19;44.20;47.21;50.20;53.21;56.19;59.20;62.18;65.20	-314.64;-285.89;-255.37;-227.62;-206.58;-179.20;-147.81;-114.62;-79.67;-44.17;-13.12	No stop
26.73;35.72;41.73;47.75;53.73;56.72;59.72;62.71;65.73	-127.96;-48.07;-39.95;-36.72;-35.73;-35.73;-34.73;-22.26;1.00	Stop once
23.76;26.75;29.90;32.75;35.75;38.75;41.75;44.77;47.75;50.75;53.75;56.77;59.74;62.75	-304.51;-269.21;-232.79;-195.37;-159.63;-125.22;-92.14;-63.63;-43.15;-32.24;-27.00;-23.66;-22.22;-8.86	Stop once
15.40;18.38;21.38;24.36;27.34;30.36;33.38;36.38;39.32;42.36;45.36;48.36;51.36;54.36;57.36;60.36;63.38	-334.33;-295.02;-253.26;-211.07;-169.10;-128.79;-93.06;-62.34;-39.40;-27.37;-24.37;-24.15;-24.15;-24.15;-24.15;-22.70;-7.90	Stop once
22.45;25.41;28.45;31.45;34.44;37.45;40.45;43.41;46.46;49.45;52.45;55.45;58.45;61.45;64.45	-314.94;-314.94;-309.06;-289.96;-258.14;-217.30;-176.45;-139.15;-105.21;-74.27;-50.11;-33.52;-25.73;-14.04;9.01	Stop once
26.92;35.62;42.12;45.12;47.64;54.14;57.12;59.62;62.92;69.12	-293.47;-194.24;-124.57;-94.07;-67.02;-42.63;-42.29;-42.29;-32.49;8.34	Stop once
20.85;29.85;38.85;41.85;47.85;53.85;62.85	-326.36;-229.83;-134.87;-108.37;-64.28;-30.55;0.05	No stop
22.07;25.08;28.07;31.07;34.07;37.06;40.07;43.08;46.07;49.10;52.10;55.08;58.09	-316.59;-280.18;-242.99;-205.09;-168.24;-132.72;-98.86;-64.58;-34.08;-13.49;-7.59;-7.59;-0.02	Stop once
25.80;28.78;37.78;43.30;49.78;55.78;58.29	-133.31;-99.13;-19.56;-8.08;-8.08;-8.08;-6.74	Stop once
19.93;22.94;25.42;28.70;31.92;34.92;37.42;40.72;43.94;46.94;49.42;52.70;55.94;58.88;61.90;64.42	-327.31;-297.91;-269.39;-242.88;-217.37;-189.32;-158.92;-129.19;-102.47;-78.43;-60.28;-48.92;-42.13;-37.79;-24.33;-9.42	No stop
21.72;24.79;27.79;30.29;33.72;36.81;39.79;42.31;45.73;48.77;51.79;54.42;57.73;60.81;63.73	-308.37;-280.99;-239.92;-198.17;-140.72;-112.32;-74.59;-46.31;-23.38;-20.37;-20.37;-20.37;-20.37;-20.26;6.79	Stop once
59.86;62.39;65.87;68.40;71.87;74.87;77.39;80.39;83.89;86.87;89.37;92.39;95.87;98.87;101.37;104.37;107.88;110.87;113.39;116.39;119.91;122.86;126.37;129.37;131.65;134.39;137.89;140.87;143.38;146.87	-98.32;-97.00;-97.00;-97.00;-93.61;-77.66;-48.37;-22.55;-10.97;-10.86;-10.86;-10.86;-10.86;-10.86;-10.86;-10.86;-10.86;-10.86;-10.86;-10.86;-10.86;-10.86;-10.86;-10.86;-10.86;-10.86;-10.86;-10.86;-10.86;-8.85	Stop more than once
43.71;46.71;49.72;52.71;55.71;58.69;61.72;64.72;67.73;70.72;73.72;76.72;79.72;82.69;85.72;88.71;91.73;94.71;97.72;100.72;103.71;106.69;109.72;112.71;115.73;118.71;121.72;124.71;127.72;130.70;133.72;136.72;139.74;142.71;145.72;148.72	-305.88;-270.37;-234.19;-196.87;-160.12;-129.39;-106.24;-90.76;-80.62;-69.27;-52.57;-28.09;-7.94;-6.49;-6.49;-6.49;-6.49;-6.49;-6.49;-6.49;-6.49;-6.49;-6.49;-6.49;-6.49;-6.49;-6.49;-6.49;-6.49;-6.49;-6.49;-6.49;-6.49;-6.49;-6.49;0.53	Stop once
37.15;39.74;42.62;45.74;49.13;52.13;54.64;57.74;61.14;64.13;66.64;69.74	-307.78;-269.70;-232.18;-194.88;-157.58;-122.07;-94.35;-75.31;-63.74;-53.94;-34.12;-6.86	No stop
22.15;28.65;31.63;34.16;37.52;40.65;49.57;55.62;64.66	-300.84;-217.75;-175.34;-133.69;-95.40;-63.45;-35.06;-35.06;-24.26	Stop once
45.55;48.55;52.04;55.03;57.53;60.55;64.03;67.00;69.52;72.55;76.05;79.03;81.52;84.55;88.05;91.01;93.57;97.03;99.55;102.52;106.05;109.03;111.56;114.52;118.05;121.03;123.54;126.52;130.05;133.03;135.52;138.54;142.03;145.00;147.52;150.52;154.05	-324.89;-293.14;-260.84;-229.32;-197.68;-167.94;-143.10;-125.28;-118.04;-111.25;-105.90;-92.11;-72.74;-54.36;-37.88;-28.09;-24.08;-24.08;-24.08;-24.08;-24.08;-24.08;-24.08;-24.08;-24.08;-24.08;-24.08;-24.08;-24.08;-24.08;-24.08;-24.08;-24.08;-24.08;-24.08;-19.41;1.41	Stop once
34.33;37.34;39.83;42.85;46.35;48.83;52.32;54.83;57.83;61.85;65.37;68.33;70.83	-320.28;-284.86;-246.21;-206.70;-167.74;-131.11;-96.12;-67.40;-51.81;-44.24;-42.01;-28.54;-3.47	Stop once
7.66;10.66;13.16;16.17;19.66;22.64;25.66;28.64;31.19;34.66;37.67;40.17;43.19;46.66;49.66;52.16;55.16;58.68;61.67	-330.51;-305.35;-276.27;-243.07;-206.11;-169.24;-132.61;-99.52;-67.02;-36.53;-23.17;-22.72;-22.72;-22.72;-22.72;-22.72;-22.72;-19.94;1.64	Stop once
33.39;36.39;39.39;42.40;45.39;48.41;51.40;54.40;57.39;60.39;63.41;66.39;69.39;72.35;75.39	-330.65;-289.68;-246.94;-204.53;-165.67;-130.03;-95.62;-66.77;-53.19;-50.41;-50.41;-49.96;-46.18;-31.71;-3.54	Stop once
36.62;39.58;42.58;45.57;51.54;60.58;63.77	-241.31;-202.23;-162.80;-125.84;-63.61;-29.40;-10.70	No stop
37.73;43.68;46.88;49.72;52.72;58.72	-126.75;-74.86;-54.02;-35.99;-25.52;-22.85	Stop once
36.95;40.30;49.00;52.32;55.30;60.98	-140.81;-106.74;-29.39;-26.50;-24.27;-9.03	Stop once
16.51;19.55;22.55;25.55;28.55;31.54;34.54;37.55;40.51;43.55;46.66;49.55;52.55;55.55;58.55;61.55;64.51	-319.00;-279.14;-240.05;-204.20;-171.80;-142.97;-118.14;-96.43;-74.28;-52.02;-34.65;-25.42;-24.74;-24.74;-24.74;-18.06;2.08	Stop once
8.99;11.94;14.49;17.49;20.98;23.97;26.49;29.47;32.99;35.94;38.47;41.49;44.98;47.97;50.49;53.49;56.52;59.99;62.97;65.49;68.47;71.99	-324.48;-297.65;-265.80;-230.73;-193.99;-158.14;-124.73;-94.67;-71.07;-57.16;-52.59;-52.15;-52.15;-52.15;-52.15;-52.15;-51.92;-49.48;-47.81;-46.58;-32.89;-9.18	Stop once
38.71;41.67;47.58;53.74;62.60;65.67;70.70	-144.34;-112.60;-47.26;-23.55;5.82;25.18;72.46	No stop
13.20;16.71;19.69;22.18;25.18;28.18;31.70;34.68;36.21;37.18;40.18;43.71;46.69;49.18;52.18;55.68;58.69;61.20	-320.42;-279.80;-238.27;-195.62;-152.76;-110.35;-71.82;-40.54;-27.30;-23.73;-21.73;-20.61;-20.61;-20.61;-20.61;-20.61;-14.27;6.10	Stop once
10.93;13.95;16.43;19.43;22.55;25.47;28.93;31.44;34.60;37.95;40.93;43.45;46.45;49.95;52.93;55.45;58.43;61.92	-324.56;-288.57;-251.71;-213.63;-178.79;-146.94;-114.00;-81.15;-51.31;-30.62;-23.05;-21.71;-21.71;-21.71;-21.71;-21.71;-17.60;7.88	Stop once
-20.58;-18.08;-14.57;-12.08;-8.57;-6.08;-2.57;-0.10;3.42;5.93;9.42;11.90;15.43;17.91;21.41;23.91;27.54;30.55;33.41;35.91;39.43;41.92;45.42;47.91;51.41;53.92;57.41	-322.91;-294.06;-257.32;-221.68;-185.82;-148.19;-112.77;-79.39;-52.00;-29.74;-13.37;-10.14;-10.14;-10.14;-10.14;-10.14;-10.14;-10.14;-10.14;-10.14;-10.14;-10.14;-10.14;-10.14;-10.14;-10.14;-6.02	Stop once
7.75;10.25;13.25;17.02;19.24;22.75;25.31;28.25;31.75;34.73;37.27;40.27;43.75;46.75;49.25;52.28;55.75;58.72;61.24	-323.22;-289.49;-253.41;-218.12;-182.05;-141.88;-101.91;-65.97;-36.36;-16.89;-11.32;-11.32;-11.32;-11.32;-11.32;-11.32;-11.32;-7.99;11.37	Stop once
36.24;39.28;42.76;45.72;48.72;51.76;54.22;57.28;60.74;63.38	-305.51;-268.09;-228.48;-187.61;-150.64;-122.58;-86.85;-53.24;-24.95;6.21	No stop
32.61;35.61;38.61;39.63;43.62;46.62;49.73;52.61;55.61;58.61;61.61;64.61;67.61;70.61;73.57	-307.76;-273.02;-240.50;-223.02;-195.30;-160.56;-129.27;-106.55;-83.95;-66.26;-58.68;-56.13;-45.33;-25.95;5.65	No stop
18.27;21.26;24.26;27.28;30.25;33.24;36.25;39.26;42.27;45.26;48.25;51.26;54.25;57.24;60.26	-320.66;-288.25;-253.52;-218.11;-184.59;-150.86;-116.88;-85.49;-57.43;-34.40;-21.15;-17.25;-17.14;-16.92;-7.88	Stop once
21.82;24.82;28.22;34.21;39.72;42.79;46.23;54.81;61.21;63.72	-47.40;-29.48;-22.24;-20.00;-20.00;-20.00;-20.00;-20.00;-11.66;8.71	Stop once
43.18;46.41;52.40;55.41;60.91	-207.13;-181.97;-97.80;-78.88;-41.02	No stop
10.17;13.19;15.68;19.03;22.18;25.18;27.66;31.04;34.19;37.17;39.68;43.02;46.18;49.17;51.66;55.03;58.19;61.17;63.68;67.02;70.22	-327.71;-297.96;-264.09;-214.07;-188.12;-150.37;-114.29;-71.87;-56.18;-42.15;-39.26;-39.26;-39.26;-39.26;-39.26;-39.26;-39.26;-39.15;-35.47;-11.54;3.92	Stop once
27.69;30.69;33.69;36.69;39.71;42.65;45.69;48.69;51.69;54.69;57.69;60.68;63.69	-308.58;-272.94;-234.97;-197.00;-162.26;-126.18;-90.67;-60.73;-38.11;-28.65;-28.09;-19.40;2.18	No stop
40.77;43.84;46.39;49.85;51.85;54.97;58.35;61.31;63.87;66.97;70.37;72.83;75.97;79.35;82.33;84.85;87.97;91.35;93.86;96.97;100.35;103.35;106.35;109.37;112.37;115.33;117.85;120.97;124.35;127.38;129.99;133.38;136.35;138.87;141.95;145.35;148.35	-306.75;-272.68;-235.59;-196.40;-158.77;-124.03;-93.73;-66.24;-45.99;-38.42;-37.30;-36.97;-30.29;-15.39;-8.71;-8.71;-8.71;-8.71;-8.71;-8.71;-8.71;-8.71;-8.71;-8.71;-8.71;-8.71;-8.71;-8.71;-8.71;-8.71;-8.71;-8.71;-8.71;-8.71;-8.71;-8.71;-5.93	Stop more than once
55.98;61.72	-46.30;-21.71	No stop
45.28;48.80;51.79;54.28;57.30;60.78;63.77;66.80;69.78;72.78	-313.08;-267.21;-221.01;-175.59;-133.28;-100.22;-74.84;-54.37;-36.11;-11.52	No stop
27.87;33.87;42.87	-195.33;-124.98;-44.84	No stop
17.14;20.14;23.19;26.14;29.13;32.14;35.14;38.10;41.14;44.14;47.14;50.14;53.13;56.14;59.14	-319.32;-284.80;-252.19;-222.11;-191.52;-157.02;-121.50;-88.11;-56.94;-30.89;-14.87;-8.64;-6.97;-6.97;-0.52	Stop once
31.37;34.36;36.86;40.18;42.86;46.38;49.35;51.87;54.86;58.37;61.35;63.86	-324.48;-288.73;-251.54;-201.65;-176.59;-139.49;-104.31;-72.14;-45.09;-27.84;-15.60;6.54	No stop
48.17;50.71;54.17;60.23;63.57;65.67;71.67	-115.60;-95.00;-72.63;-65.84;-65.84;-65.84;-33.81	Stop once
31.28;34.39;37.31;40.39;43.29;46.75;49.30;52.52;55.78;58.39;61.28;64.39	-306.03;-270.52;-240.68;-213.05;-182.09;-147.57;-113.50;-83.44;-59.28;-43.47;-34.56;-14.86	No stop
14.03;17.35;20.53;23.53;26.33;29.53;32.54;35.05;38.33;41.55;44.05;47.33;50.53;53.53;56.67;59.05	-328.74;-277.29;-250.23;-208.48;-152.82;-126.55;-90.36;-58.52;-30.02;-23.12;-22.34;-21.23;-21.12;-21.12;-20.89;-8.21	Stop once
34.44;37.94;40.94;49.92;52.98	-178.44;-141.37;-106.17;-34.92;-31.92	No stop
23.66;26.65;30.15;33.18;36.16;38.67;41.66;45.15;48.15;50.65;53.65;57.15;60.14;62.64	-312.52;-275.00;-235.03;-193.95;-154.43;-117.45;-83.39;-53.11;-33.51;-28.95;-28.95;-28.95;-27.28;-11.03	Stop once
18.94;21.94;24.96;27.94;30.94;33.94;36.94;39.92;42.94;45.94;48.96;51.94;54.95;57.94;60.94;63.92	-313.82;-283.76;-252.05;-219.83;-187.77;-155.62;-126.57;-100.75;-74.48;-49.88;-33.51;-25.05;-23.48;-23.37;-13.57;7.12	Stop once
47.12;56.14;62.13;64.33;68.13	-137.96;-79.17;-53.33;-44.07;-22.81	No stop
24.54;27.03;30.23;33.56;36.06;42.54;48.05;54.24;57.04;66.04	-316.86;-283.68;-234.14;-197.30;-172.69;-101.55;-47.12;-36.10;-36.10;10.75	Stop once
64.92;71.44;73.96;76.94	-187.56;-98.92;-56.26;-10.17	No stop
50.34;52.84;55.84;59.34;62.32;65.36;67.84;70.82;74.34;77.33;79.85	-327.94;-289.85;-252.00;-213.69;-176.27;-142.20;-112.04;-89.33;-66.06;-36.91;-1.74	No stop
44.06;50.07;53.17;56.08;65.06;68.07	-308.44;-234.96;-197.88;-160.70;-85.21;-73.08	No stop
9.50;12.50;15.50;18.45;21.50;24.51;27.50;30.50;33.50;36.51;39.50;42.46;45.50;48.50;51.50;54.50;57.50;60.50;63.50	-333.12;-304.37;-269.95;-231.43;-191.36;-150.18;-109.21;-72.03;-44.63;-31.73;-28.28;-28.28;-28.28;-28.28;-28.28;-28.28;-28.28;-25.94;-10.58	Stop once
17.98;21.44;24.05;27.49;30.47;32.98;36.07;39.48;42.46;44.99;48.10;51.48;54.47;56.95;60.07;63.48;66.47	-329.50;-293.09;-243.44;-217.95;-180.22;-142.04;-94.94;-74.46;-51.31;-41.74;-41.51;-41.51;-41.51;-41.51;-39.07;-30.60;-8.45	Stop once
56.43;59.87;62.95;65.93;68.43;71.87;74.96;77.93;80.45;83.87;86.95;89.93;92.45;95.86;99.37;104.87;108.29;113.92;116.93;119.45;122.87;125.93;128.94;131.41;134.89;137.96;140.91;143.45;146.87;149.93	-323.75;-287.78;-251.04;-214.63;-178.45;-142.16;-104.74;-67.45;-35.72;-15.57;-8.33;-7.22;-7.22;-7.22;-7.22;-7.22;-7.22;-7.22;-7.22;-7.22;-7.22;-7.22;-7.22;-7.22;-7.22;-7.22;-7.22;-7.22;-6.21;8.37	Stop once
20.84;23.36;27.16;30.18;32.90;35.88;38.36;41.54;44.84;47.37;50.38;53.88;56.87;59.36;62.86;65.87	-308.04;-265.28;-219.40;-173.09;-128.65;-92.36;-63.54;-42.28;-32.71;-30.26;-30.26;-30.26;-30.26;-30.26;-23.69;-3.44	Stop once
40.12;43.10;45.58;48.61;52.10;55.12;58.10;61.40;64.38;67.11;70.08;72.60;75.59;79.10;82.36;85.34;87.60;91.10;94.10;96.59;99.61;103.11;106.10;108.60;111.60;115.10;118.32;121.32;124.32;126.57;130.10;133.10;135.62;138.61;142.30;145.34;147.59;150.60;154.09;157.10;160.12	-316.24;-297.54;-273.49;-249.66;-224.62;-202.80;-183.98;-167.95;-165.72;-165.72;-165.72;-165.72;-165.72;-165.61;-158.04;-137.63;-121.48;-98.31;-75.60;-56.23;-47.44;-45.54;-45.54;-45.54;-45.54;-45.54;-45.54;-45.54;-45.54;-45.54;-45.54;-45.54;-45.54;-45.54;-45.54;-44.99;-44.65;-44.65;-41.65;-24.41;3.42	Stop more than once
16.44;19.58;22.93;25.94;28.47;31.57;34.97;37.94;40.42;43.57;46.92;49.94;52.47;55.57;59.06;62.42;65.00	-314.57;-268.46;-244.86;-209.00;-174.36;-132.83;-113.46;-86.62;-65.48;-46.23;-42.22;-39.65;-38.76;-38.42;-36.97;-25.51;-4.60	Stop once
12.17;15.22;18.22;21.23;24.22;27.21;30.22;33.22;36.17;39.22;42.22;45.23;48.22;51.21;54.22;57.22;60.17	-324.45;-292.56;-254.06;-212.34;-170.17;-128.88;-89.49;-53.45;-28.63;-14.84;-10.39;-10.39;-10.39;-10.39;-10.39;-9.39;1.86	Stop once
66.60;72.60	-58.32;-14.70	No stop
27.68;30.19;33.20;36.69;39.70;42.19;45.18;48.66;51.68;54.21;57.20;60.18;63.70;66.66;69.18	-328.56;-290.37;-253.51;-217.44;-182.92;-149.63;-118.67;-91.17;-66.35;-49.32;-45.09;-42.64;-33.85;-15.93;9.33	Stop once
30.06;33.06;36.02;39.06;42.06;45.06;48.06;51.06;54.06;57.06;60.02;63.06;66.06;69.06;72.06	-308.11;-276.36;-247.30;-219.37;-192.64;-166.15;-140.97;-118.80;-97.10;-76.51;-59.14;-49.24;-37.22;-16.96;8.67	No stop
27.92;30.92;33.94;36.92;39.92;42.92;45.92;48.92;51.92;54.92;57.93;60.92;63.92;66.92;69.92	-305.19;-268.22;-231.15;-194.19;-158.90;-124.06;-91.22;-64.61;-49.92;-44.58;-41.57;-40.68;-38.34;-23.86;-0.04	Stop once
17.68;20.68;23.69;26.68;29.63;32.68;35.68;38.69;41.68;44.68;47.68;50.68;53.63;56.68;59.68;62.69	-332.94;-294.41;-252.17;-209.49;-167.75;-127.46;-90.81;-59.43;-36.94;-29.26;-29.03;-29.03;-29.03;-29.03;-26.80;-7.44	Stop once
24.99;28.00;30.61;33.98;39.50	-87.54;-56.14;-39.33;-37.11;-37.11	Stop once
42.62;51.61;60.49;63.49;66.64	-37.16;-37.16;-34.82;-17.57;11.79	Stop once
33.39;36.43;39.41;42.39;45.41;48.40;51.39;54.38;63.41	-320.88;-281.70;-242.62;-202.42;-161.79;-121.03;-81.29;-50.46;-10.16	No stop
34.33;43.35;52.35;55.33;64.31	-133.33;-56.86;-31.48;-31.48;-0.11	Stop once
10.16;16.20;22.17;25.20;34.18;37.20;43.23;49.20;55.20;58.18	-293.62;-231.89;-164.17;-129.55;-36.58;-15.42;-8.08;-8.08;-7.86;1.93	Stop once
24.99;28.00;30.96;34.02;37.00;40.00;43.00;46.00;49.00;52.00;54.96;58.00;61.00	-328.27;-290.53;-251.67;-211.71;-171.76;-131.55;-91.35;-54.95;-28.34;-19.44;-17.77;-17.55;-4.53	Stop once
45.07;48.06;51.08;57.08;63.09;69.02	-169.09;-138.02;-111.85;-73.44;-65.98;-46.83	Stop once
35.16;41.17;44.17;50.18;59.16;62.14	-211.26;-132.88;-100.04;-44.63;-9.89;10.36	No stop
23.90;29.90;32.90;35.96;41.90;44.90;53.90;56.90;59.90	-265.87;-188.15;-150.07;-112.76;-49.10;-28.63;-13.48;-13.37;-2.47	Stop once
30.64;36.65;43.15;45.64;48.62;52.17;57.65;67.13	-245.99;-164.25;-91.30;-64.14;-47.99;-42.64;-41.63;11.13	Stop once
56.70;59.20;62.26;65.24;67.76;71.16;74.26;77.22;79.74;83.17;86.24;89.22;91.77;95.16;98.24;101.24;103.74;107.16;110.24;113.25;116.22;119.24;121.76;125.23;128.21;130.76;134.14;137.26;140.22;142.78;146.16;149.24	-276.06;-244.34;-211.94;-179.97;-149.22;-118.71;-85.55;-50.83;-26.78;-14.43;-8.42;-7.87;-7.87;-7.87;-7.87;-7.19;-7.19;-7.19;-7.19;-7.19;-7.19;-7.19;-7.19;-7.19;-6.08;-5.41;-5.30;-5.30;-5.30;-5.30;-5.19;-2.30	Stop once
25.76;29.18;32.29;35.23;37.76;41.15;44.26;47.23;49.76;53.18;58.37;59.43;61.76;65.15;68.25	-315.62;-275.07;-236.99;-200.81;-163.18;-127.11;-93.02;-66.74;-51.37;-47.70;-47.70;-47.70;-42.69;-22.98;8.38	Stop once
26.92;29.93;32.93;35.92;38.93;41.93;44.93;47.91;50.93;53.93;56.93;59.93;62.93;65.93;68.93	-328.76;-290.79;-251.27;-214.10;-178.93;-142.86;-110.24;-83.50;-62.79;-47.64;-42.83;-42.38;-41.38;-27.21;1.60	Stop once
13.50;16.50;19.50;22.51;25.45;28.51;31.50;34.51;37.50;40.51;43.50;46.51;49.51;52.51;55.51;58.53;61.49	-323.51;-290.22;-250.90;-208.80;-166.27;-125.40;-88.21;-54.92;-32.99;-22.08;-18.75;-17.97;-17.97;-17.97;-17.97;-17.86;-6.40	Stop once
17.97;21.46;24.44;26.97;29.97;33.47;36.46;38.95;41.99;45.47;48.44;50.96;54.01;57.45;60.43;63.48;65.95;68.96	-320.10;-288.02;-253.08;-214.10;-173.92;-135.28;-99.68;-71.29;-51.15;-39.02;-36.02;-36.02;-36.02;-36.02;-36.02;-35.91;-26.90;-2.75	Stop once
32.15;35.19;38.19;41.19;44.19;47.19;50.19;53.19;56.15;59.19;62.19;65.19;68.19;71.19;74.19	-317.22;-287.60;-255.87;-226.04;-198.88;-174.72;-153.36;-132.67;-114.40;-98.25;-83.11;-70.31;-54.28;-29.80;-1.64	No stop
39.18;42.18;45.18;48.19;51.18;54.18;57.17;60.18;63.18;66.18	-298.37;-258.60;-221.19;-187.13;-155.75;-124.68;-93.82;-63.53;-32.92;0.69	No stop
24.18;26.68;29.70;31.71;34.68;38.20;40.69;43.72;46.69;49.70;52.72;55.84;59.18;61.70;64.20	-322.87;-286.45;-249.82;-225.78;-190.61;-143.52;-120.47;-88.74;-54.57;-43.22;-35.51;-35.18;-35.18;-32.73;-18.15	Stop once
16.68;19.68;22.20;25.18;28.70;31.68;34.20;37.20;40.70;43.68;46.20;49.18;52.70;55.68;58.20;61.21;65.18;67.72	-295.98;-253.55;-210.74;-167.77;-131.13;-101.85;-77.13;-59.65;-56.20;-56.20;-56.20;-56.20;-56.20;-56.20;-56.20;-53.97;-37.95;-10.47	Stop once
66.74;70.25;73.25;75.74;79.23;82.25;85.22;87.72;91.23;94.25;97.25;99.74;103.24;106.25;109.22;111.74;115.24;118.25;121.25;123.76;128.03;129.92;134.04;136.23;138.74;142.23;145.28;148.23	-194.51;-156.64;-117.78;-78.50;-34.41;-19.61;-7.70;-6.69;-6.69;-6.69;-6.69;-6.69;-6.69;-6.69;-6.69;-6.69;-6.69;-6.69;-6.69;-6.69;-6.69;-6.69;-6.69;-6.69;-6.69;-6.69;-6.69;-3.24	Stop once
43.24;46.25;49.22;52.25;55.25;58.24;61.25;64.24;67.25;70.25;73.19;76.25;79.25	-297.78;-256.67;-218.92;-183.97;-152.57;-125.29;-100.23;-79.52;-71.95;-67.50;-51.35;-25.97;5.75	No stop
25.49;29.00;31.96;34.51;37.49;40.49;44.00;46.49;49.45;53.00;55.96;58.51;61.99	-327.13;-295.62;-264.78;-233.16;-199.98;-166.03;-133.41;-102.45;-74.29;-49.35;-30.54;-19.63;-9.72	No stop
17.42;20.89;23.48;26.42;29.94;32.90;35.43;38.42;41.92;44.90;47.43;50.42;53.91;56.90;59.42;62.40	-309.85;-276.11;-244.59;-210.21;-177.80;-147.74;-116.67;-84.49;-57.79;-43.54;-38.42;-35.52;-35.08;-34.41;-19.26;7.78	Stop once
24.63;27.17;30.17;33.63;36.63;39.13;42.19;45.67;48.63;51.17;54.17;57.67;60.68	-307.12;-268.15;-212.82;-184.08;-141.29;-108.23;-74.93;-62.34;-45.06;-28.89;-20.97;-18.30;0.28	Stop once
16.60;20.05;24.05;25.55;28.55;32.57;36.05;37.55;40.60;44.06;47.04;49.54;52.57;56.60;59.55;62.05	-308.92;-267.94;-212.83;-185.22;-146.02;-97.49;-63.53;-45.60;-26.78;-19.87;-19.76;-19.76;-19.76;-19.76;-12.20;2.72	Stop once
26.15;32.65;41.68;44.64;53.66;62.41	-265.55;-207.31;-111.01;-82.51;-31.31;-26.08	No stop
35.90;38.88;41.87;44.89;47.91;50.39;53.90;56.38;59.92;62.38;65.88;68.90;71.89;74.88;77.89;80.94;83.89;86.88;89.87;92.88;95.88;98.89;101.90;104.89;107.89;110.91;113.90;116.88;119.90;122.87;125.89;128.97;131.38;134.89;137.38;140.91;143.40;146.90;149.92	-304.21;-266.36;-229.17;-190.20;-156.69;-128.96;-113.04;-99.46;-90.99;-88.10;-87.43;-86.98;-85.87;-85.31;-74.06;-48.90;-23.62;-12.93;-11.93;-11.93;-11.93;-11.93;-11.93;-11.93;-11.93;-11.93;-11.93;-11.93;-11.93;-11.93;-11.93;-11.93;-11.93;-11.93;-11.93;-11.93;-11.93;-11.82;0.20	Stop more than once
60.59;63.10;66.08;69.59;72.57;75.11;78.06;81.58;84.57;87.10;90.08;93.13;96.10;99.59;102.09;105.09;108.60;111.59;114.08;117.09;120.59;123.57;126.09;129.10;132.59;135.58;138.10;141.10;144.62;147.58;150.08;154.02	-325.91;-288.61;-244.51;-199.64;-156.67;-116.70;-76.86;-43.34;-26.17;-18.58;-17.58;-17.58;-17.58;-17.58;-17.58;-17.58;-17.58;-17.58;-17.58;-17.58;-17.58;-17.58;-17.58;-17.58;-17.58;-17.58;-17.58;-17.58;-17.58;-17.58;-17.58;-1.45	Stop once
27.71;30.71;33.67;36.70;39.71;42.85;45.71;48.71;51.71;54.71;57.67;60.71;63.71;66.71;69.71;72.71;75.71	-315.18;-279.43;-241.70;-204.84;-171.21;-138.92;-115.42;-98.50;-91.71;-90.82;-90.82;-90.82;-90.82;-90.82;-84.21;-60.84;-26.65	Stop once
26.72;29.23;32.74;35.74;38.72;41.27;44.72;47.73;50.72;53.24;56.72;59.73;62.72	-324.06;-289.33;-252.48;-214.07;-175.44;-137.37;-102.07;-71.00;-46.06;-32.60;-30.15;-21.69;0.67	No stop
42.41;44.45;47.97;50.95;53.44;56.47;59.95;62.94;65.47;68.45;71.97;74.95	-308.29;-284.46;-249.72;-214.63;-180.12;-147.51;-116.78;-91.50;-72.91;-54.65;-28.82;2.80	No stop
38.05;40.53;43.56;47.05;50.03;52.56;55.70;58.54;61.56;65.06;68.05;71.57;73.55;77.04	-301.22;-263.13;-224.82;-186.85;-151.21;-119.47;-91.85;-80.16;-79.94;-78.60;-71.48;-54.56;-26.80;5.80	Stop once
48.49;51.48;54.48;57.48;59.98;62.95;66.48;69.46;72.46	-308.49;-268.96;-227.77;-186.36;-146.51;-107.87;-68.02;-29.83;8.90	No stop
29.13;38.14;47.14;53.14	-228.87;-131.20;-68.77;-39.17	No stop
25.27;28.25;31.27;34.28;37.29;40.27;43.27;46.27;49.27;52.25;55.27;58.27;61.29;64.27;67.29	-317.91;-284.48;-250.63;-217.12;-183.50;-150.10;-117.81;-86.53;-61.82;-49.46;-46.23;-45.56;-42.33;-25.87;0.61	Stop once
24.57;28.07;30.60;34.12;36.58;40.09;42.58;46.11;48.60;52.09;55.08;58.08;61.07;64.07	-302.49;-264.52;-225.65;-186.36;-146.84;-107.97;-71.34;-43.73;-30.82;-29.70;-29.70;-29.70;-24.14;-6.22	Stop once
55.41;58.40;64.89	-78.89;-51.41;-4.20	No stop
12.54;16.01;18.52;21.52;25.04;28.02;30.55;34.04;37.02;39.54;42.52;45.70;49.04;52.06;54.52;58.03;61.02	-292.25;-243.15;-192.83;-143.63;-98.10;-59.01;-34.30;-23.39;-19.83;-19.49;-19.49;-19.49;-19.49;-19.49;-19.05;-12.70;9.32	Stop once
15.32;19.13;21.67;27.70;33.67;39.64;42.66	-293.72;-256.20;-230.39;-146.00;-88.22;-33.56;-19.54	No stop
43.60;46.60;49.60;52.56;55.60;58.60;61.60;64.60;67.60;70.60;73.60	-296.79;-262.27;-231.10;-202.14;-172.08;-140.90;-110.84;-83.35;-60.53;-35.82;-4.09	No stop
19.10;22.59;25.14;28.57;31.09;34.10;37.58;40.58;43.08;46.60;48.10;52.09;55.10;58.56;61.58	-311.37;-278.53;-243.57;-210.50;-178.21;-147.39;-120.88;-97.84;-77.59;-59.55;-48.19;-29.83;-24.59;-21.03;-4.24	No stop
49.63;55.12;61.12	-50.46;-23.64;-2.50	Stop once
11.60;14.61;17.59;20.59;23.56;26.61;29.59;32.59;35.59;38.60;41.59;44.59;47.57;50.59;53.61;56.61;59.59;62.61	-316.87;-283.20;-249.90;-216.16;-180.88;-147.80;-117.86;-88.71;-62.11;-38.30;-20.04;-14.92;-14.92;-14.92;-14.92;-14.92;-14.14;0.76	Stop once
29.56;32.53;35.56;38.53;41.56;44.56;47.52;50.56;53.56;56.78;59.56;62.56;65.56	-318.34;-276.91;-236.27;-201.32;-169.48;-140.86;-113.59;-88.76;-66.83;-49.34;-36.88;-24.97;-4.50	No stop
33.81;36.81;39.82;42.80;45.81;48.80;51.81;54.81;57.81;60.81;63.83;66.81;69.81;72.80;75.81	-330.27;-295.31;-261.57;-235.18;-209.69;-184.30;-155.13;-127.95;-106.80;-89.21;-83.07;-82.18;-75.62;-55.37;-24.42	Stop once
53.62;56.57;59.06;62.52;65.60;68.58;71.58;74.58;77.08;80.69;83.58;86.08;89.52;92.60;95.58;98.10;101.50;104.60;107.59;110.08;113.52;116.60;119.58;122.11;125.53;128.60;131.58;134.58;137.58;140.50;143.60;146.58;149.08	-310.00;-284.74;-253.25;-218.40;-184.11;-148.48;-112.85;-78.32;-45.89;-20.62;-9.38;-8.83;-8.83;-8.83;-8.83;-8.83;-8.83;-8.83;-8.83;-8.83;-8.83;-8.83;-8.83;-8.83;-8.83;-8.83;-8.83;-8.83;-8.83;-8.83;-8.83;-8.16;2.74	Stop once
53.47;56.77;59.97;62.96;65.45;68.77;72.08;74.94	-310.90;-265.81;-217.92;-168.37;-120.62;-76.42;-33.93;7.02	No stop
18.31;21.30;23.84;26.81;30.31;32.83;36.17;39.31;42.31;44.81;48.35;51.31;53.83;57.19;60.33	-308.59;-272.83;-236.97;-198.65;-158.33;-120.47;-87.85;-60.04;-36.44;-21.74;-15.84;-14.73;-14.73;-14.40;-4.04	Stop once
42.66;45.66;48.66;51.64;54.66;57.66;60.68;63.66;66.67	-182.27;-140.63;-99.43;-63.57;-42.86;-36.51;-34.39;-24.04;0.88	No stop
10.42;13.40;16.40;19.42;22.42;25.42;28.42;31.42;34.42;37.42;40.41;43.42;46.42;49.36;52.42;55.42;58.41;61.42;64.43	-312.88;-284.94;-253.41;-220.78;-187.39;-154.20;-123.13;-94.73;-69.25;-46.43;-29.71;-22.26;-20.92;-20.92;-20.92;-20.92;-19.03;-7.68;11.68	Stop once
-1.64;1.87;4.87;7.40;10.38;13.87;16.87;19.35;22.39;25.88;28.87;31.39;34.39;37.35;40.88;43.88;46.38;49.39;52.88;55.87;58.38;61.40	-321.93;-292.07;-255.10;-216.59;-178.40;-140.43;-102.35;-64.61;-35.00;-25.65;-25.65;-25.65;-25.65;-25.65;-25.65;-25.65;-25.65;-25.65;-25.65;-25.65;-25.42;-12.41	Stop once
19.81;22.81;25.81;28.81;31.81;34.81;37.81;40.77;43.81;46.81;49.81;52.81;55.81;58.80;61.81	-320.39;-281.96;-241.12;-200.82;-161.28;-123.53;-89.58;-56.53;-30.91;-19.44;-17.43;-17.43;-17.43;-11.21;9.49	Stop once
-29.75;-26.78;-24.26;-20.86;-17.76;-14.78;-12.28;-8.86;-5.76;-2.77;-0.26;3.57;5.75;9.15;12.20;15.23;17.73;21.15;24.20;27.22;29.74;33.15;36.23;39.23;41.72;45.14;48.21;51.23;53.74;57.15;60.24;63.36;66.23;69.23	-307.30;-276.90;-246.95;-215.32;-183.26;-151.18;-120.57;-90.17;-63.23;-43.39;-31.80;-25.68;-22.54;-22.54;-22.54;-22.54;-22.54;-22.54;-22.54;-22.54;-22.54;-22.54;-22.54;-22.54;-22.54;-22.54;-22.54;-22.54;-20.98;-20.08;-20.08;-19.97;-10.85;8.75	Stop once
65.74;72.24;75.22;77.71;80.70;84.25;87.24;96.24;99.27;107.76;117.22;122.72;131.78;134.77;138.24;143.79;146.77;150.26;153.20	-215.39;-150.36;-118.19;-87.01;-59.85;-38.35;-24.32;-16.08;-16.08;-16.08;-15.63;-15.63;-14.07;-13.96;-13.96;-12.51;-12.06;-12.06;-9.61	Stop once
12.23;15.39;18.35;20.87;24.24;27.39;30.36;32.87;36.23;39.39;42.37;44.98;48.24;51.37;54.37;57.80;60.35;63.23	-327.07;-291.00;-251.47;-212.06;-174.09;-137.90;-102.72;-70.10;-41.93;-25.56;-18.44;-18.10;-18.10;-18.10;-17.10;-16.32;-10.76;8.28	Stop once
31.16;36.67;43.16;51.66;58.16;60.66	-177.28;-109.68;-54.36;-32.26;-31.81;-30.48	Stop once
50.81;53.80;56.80;59.80;62.77;65.80;68.80;71.81	-253.68;-219.74;-184.43;-148.13;-114.16;-80.64;-42.92;-4.98	No stop
10.22;13.19;16.21;19.21;22.23;25.21;28.21;31.21;34.21;37.19;40.21;43.24;46.21;49.21;52.21;55.22;58.22;61.19	-330.88;-292.02;-248.50;-203.98;-161.03;-122.27;-88.88;-60.72;-37.92;-24.01;-19.56;-19.33;-19.33;-19.33;-19.33;-19.22;-13.77;3.36	Stop once
23.38;26.36;28.90;32.28;35.39;38.37;40.90;44.27;47.38;50.38;52.86;56.28;59.40;62.37;64.88;68.27;71.38	-311.53;-271.76;-231.34;-193.49;-159.10;-130.36;-106.29;-81.24;-65.33;-60.32;-59.10;-59.10;-59.10;-58.99;-56.87;-41.62;-16.24	Stop once
21.81;25.08;28.32;31.30;33.79;37.08;40.32;43.32;45.79;49.07;52.30;55.30;57.79;61.10	-323.08;-270.43;-217.77;-165.22;-116.24;-73.50;-41.44;-22.62;-16.72;-16.72;-16.72;-16.72;-16.28;-3.93	Stop once
34.93;37.93;40.93;43.89;46.93;49.93;52.93;55.93;58.92;61.92;64.93;67.88	-334.22;-291.13;-248.37;-205.29;-165.20;-131.46;-103.62;-80.14;-60.87;-43.49;-20.02;9.25	No stop
41.06;44.56;47.56;50.56;53.10;56.57;59.56;62.56;65.05;68.56;71.56;74.56;77.07;83.62;86.55;89.70;92.10;95.56;98.60;101.56;104.08;107.56;110.56;113.56;116.06;119.56;122.56;125.56;128.08;131.56;134.58;137.56;140.06;143.54;146.56;149.56;152.58;155.06	-322.63;-276.83;-254.34;-219.05;-174.84;-147.78;-132.97;-119.50;-113.37;-110.14;-109.37;-107.92;-100.69;-59.49;-49.69;-33.54;-27.63;-27.41;-27.41;-27.41;-27.41;-27.41;-27.41;-27.41;-27.41;-27.41;-27.41;-27.41;-27.41;-27.41;-27.41;-27.41;-27.41;-27.41;-26.97;-26.29;-20.29;-2.04	Stop more than once
48.07;51.05;53.60;56.58;60.06;63.04;65.70;69.03;72.02;74.56;77.95;80.58;84.07;87.04;89.58;92.57;96.06;99.03;101.61;104.55;108.05;111.03;113.57;116.56;120.09;123.04;125.54;128.56;132.07;135.04;138.06;140.55;143.55;147.09;150.05	-331.65;-302.04;-271.41;-242.00;-217.72;-194.34;-165.83;-135.11;-104.16;-68.10;-31.68;-13.88;-11.10;-11.10;-11.10;-11.10;-11.10;-11.10;-11.10;-11.10;-11.10;-11.10;-11.10;-11.10;-11.10;-11.10;-11.10;-11.10;-11.10;-11.10;-11.10;-11.10;-11.10;-11.10;-6.54	Stop once
51.98;54.97;58.00;61.04;63.94;66.97;69.98;72.98;75.98;78.98;81.98;84.97;88.00;90.98;93.98;96.97;99.97;102.98;105.98;108.98;112.00;114.98;117.98;120.98;123.98;126.98;130.00;132.98;136.00;138.99;141.98;144.98;148.00;150.98;153.98;157.01;160.00	-298.85;-262.77;-228.47;-196.18;-168.87;-156.84;-155.37;-155.37;-155.37;-155.04;-146.35;-126.97;-105.15;-85.23;-71.52;-67.06;-66.17;-66.17;-65.16;-63.83;-63.83;-63.83;-63.83;-63.83;-63.83;-63.83;-63.83;-63.83;-63.83;-63.83;-63.49;-60.93;-57.15;-55.03;-51.03;-33.67;-5.96	Stop more than once
44.16;47.61;50.63;53.19;56.23;59.65;62.63;68.22;74.64;77.16	-138.76;-109.91;-78.97;-55.36;-46.35;-44.56;-44.56;-44.56;-31.99;-7.39	Stop once
18.69;21.69;24.69;27.65;30.69;33.69;36.69;39.69;42.69;45.69;48.69;51.65;54.69;57.69;60.69;63.69	-327.51;-289.76;-250.45;-210.81;-179.86;-149.91;-121.61;-96.00;-72.96;-52.69;-39.89;-34.43;-34.21;-33.99;-23.75;0.84	Stop once
27.10;30.10;33.10;36.10;39.10;42.10;45.06;48.10;51.10;54.10;57.10;60.10;63.06;66.10	-326.24;-285.05;-244.64;-204.09;-166.56;-132.84;-105.44;-86.41;-69.38;-50.12;-41.11;-37.88;-21.97;4.62	No stop
46.16;49.16;52.16;55.16;58.13;61.16;64.16;67.16;70.17;73.16	-325.52;-288.22;-250.82;-212.41;-173.44;-135.71;-100.74;-68.90;-39.74;-10.47	No stop
21.86;24.90;28.38;31.36;34.56;37.38;39.88;42.88;46.38;49.38;51.88;54.90;58.38;61.38;63.88;66.90	-310.96;-267.52;-224.44;-180.81;-137.96;-98.31;-65.57;-45.54;-40.76;-40.76;-40.76;-40.76;-40.42;-37.85;-24.05;5.77	Stop once
36.60;39.58;42.60;45.60;48.62;51.60;54.61;57.60;60.60;63.58;66.61;69.60	-323.74;-291.98;-261.36;-230.20;-198.70;-166.29;-133.78;-102.83;-74.56;-51.74;-27.93;-0.23	No stop
18.24;21.24;24.24;27.24;30.24;33.26;36.24;39.24;42.26;45.24;48.23;51.23;54.25;57.26;60.26	-321.67;-281.04;-242.08;-201.56;-160.93;-122.84;-86.11;-53.05;-28.55;-17.52;-16.05;-16.05;-16.05;-15.83;-2.59	Stop once
42.82;45.95;48.82;51.80;54.82;57.82;60.84;63.82;66.82;69.82;72.82	-318.41;-285.68;-253.61;-220.54;-186.93;-152.64;-120.13;-90.61;-59.56;-30.96;-4.92	No stop
-12.58;-9.48;-6.56;-3.54;-0.56;8.44;11.42;17.44;23.44;26.44;32.44;35.42;44.46;47.99;50.44;56.44;62.44	-315.66;-285.95;-246.76;-202.91;-160.48;-62.83;-36.78;-9.28;-8.16;-8.16;-8.16;-8.16;-8.16;-8.16;-8.16;-8.16;7.30	Stop once
8.18;11.32;14.69;17.68;20.18;23.32;26.69;29.35;32.67;35.19;38.33;41.70;44.68;47.21;50.33;53.68;56.20;59.35	-307.62;-270.65;-229.33;-186.25;-143.39;-101.62;-61.31;-32.46;-14.21;-8.32;-8.32;-8.32;-8.32;-8.32;-8.32;-8.32;-7.64;6.61	Stop once
24.06;27.06;30.06;33.06;36.06;42.05;45.05;48.06;51.05;54.06;57.06;60.07;63.00;69.06;72.06	-318.70;-289.75;-251.46;-210.36;-172.06;-109.57;-85.98;-67.84;-59.04;-58.70;-58.70;-58.70;-58.70;-28.85;4.41	Stop once
12.73;15.75;18.73;21.73;24.73;27.73;30.73;33.75;36.73;39.74;42.74;45.73;48.74;51.73;54.73;57.75;60.73	-331.57;-293.16;-253.21;-212.48;-172.07;-131.99;-92.90;-55.84;-26.57;-10.32;-8.76;-8.76;-8.76;-8.76;-8.76;-7.42;9.06	Stop once
21.57;24.58;27.10;30.09;33.60;36.91;39.73;48.57;51.59	-271.55;-232.82;-191.29;-150.87;-112.34;-76.27;-44.65;-14.82;-14.82	Stop once
27.04;30.05;33.06;36.06;39.05;42.05;45.06;48.05;51.03;54.06;57.02;60.06;63.06;66.06;69.06	-326.10;-292.48;-259.73;-228.80;-197.18;-165.10;-132.48;-104.21;-88.07;-72.92;-62.34;-55.43;-42.30;-20.38;9.34	No stop
25.10;28.08;31.08;34.08;37.08;40.06;43.08;46.08;49.08;52.08;55.08;58.08;61.08;64.06	-325.92;-291.41;-256.34;-222.60;-193.99;-175.62;-162.25;-138.64;-105.90;-78.74;-59.38;-46.69;-33.45;-12.87	No stop
22.65;25.65;28.66;31.66;34.63;37.64;40.65;43.67;46.65;49.65;52.65;55.65;58.63;61.65;64.65	-326.40;-287.87;-248.69;-209.94;-171.41;-135.32;-101.36;-69.41;-45.80;-36.99;-36.32;-36.32;-36.32;-32.20;-12.85	Stop once
7.91;10.40;13.88;16.87;19.36;22.45;25.88;28.88;31.44;34.89;37.89;40.88;43.36;46.43;49.57;52.40;55.43;58.89;61.89	-322.65;-289.14;-249.18;-207.09;-164.89;-124.70;-86.95;-55.66;-36.40;-28.16;-26.04;-24.37;-23.25;-23.25;-23.25;-23.25;-22.81;-21.31;-10.62	Stop once
-21.72;-18.76;-15.70;-12.70;-9.70;-7.54;-4.70;-1.70;1.30;4.30;7.30;10.31;13.26;16.33;19.30;22.30;25.30;28.33;31.30;34.30;37.26;40.30;43.30;46.30;49.30;52.30;55.30;58.30	-313.12;-281.94;-242.53;-197.98;-154.79;-126.41;-83.44;-44.22;-22.07;-17.95;-17.95;-17.95;-17.95;-17.95;-17.95;-17.95;-17.95;-17.95;-17.95;-17.95;-17.95;-17.95;-17.95;-17.95;-17.95;-17.95;-17.84;-9.33	Stop once
17.18;20.14;23.19;26.18;29.14;32.18;35.18;38.19;41.18;44.14;47.19;50.19;53.20;56.18;59.18	-329.58;-292.06;-254.43;-213.11;-172.24;-135.17;-98.77;-64.26;-34.86;-19.28;-17.71;-17.71;-17.71;-15.59;5.00	Stop once
23.59;26.60;29.58;32.59;35.57;38.59;41.59;44.59;47.59;50.59;53.59;56.59;59.57	-306.74;-271.89;-235.81;-198.18;-160.54;-123.23;-87.06;-54.68;-30.28;-16.82;-13.93;-12.59;1.43	Stop once
54.71;57.71;60.73	-98.21;-64.04;-30.43	No stop
32.39;35.38;38.88;41.91;44.88;47.85;50.39;53.38;56.89;59.85;61.39;64.88;67.87;70.37	-327.88;-281.34;-236.25;-193.62;-153.65;-119.35;-89.87;-67.93;-54.02;-49.79;-49.44;-44.66;-25.85;4.42	Stop once
14.64;17.64;20.14;23.14;26.64;29.63;32.13;35.16;38.64;41.62;44.14;47.16;50.65;53.15;56.62;59.15;62.15	-304.08;-262.20;-217.67;-174.02;-135.38;-105.63;-77.82;-52.32;-36.40;-26.72;-25.05;-25.05;-25.05;-25.05;-25.05;-21.04;-1.13	Stop once
20.04;23.00;25.58;28.51;32.01;37.53;44.02;52.54;56.04;59.02;61.54;64.52	-320.72;-286.76;-252.91;-217.39;-181.97;-116.60;-61.38;-33.66;-33.66;-33.00;-19.98;2.27	Stop once
34.57;37.79;41.20;46.59;53.08;58.56;61.80;65.03	-259.47;-223.29;-187.89;-119.62;-62.51;-35.80;-28.67;-6.18	No stop
20.94;23.96;26.94;29.94;32.94;35.91;36.96;40.94;43.90;47.87;49.94;52.93;55.94;58.94;61.90;64.96;67.90;70.94;73.94	-302.60;-264.41;-225.54;-186.58;-147.95;-110.31;-88.36;-64.65;-57.08;-56.86;-56.86;-56.86;-56.86;-56.75;-54.97;-53.08;-43.73;-20.48;9.58	Stop once
-11.98;-8.50;-5.50;-3.00;-0.00;3.52;6.50;9.00;11.99;15.52;18.50;21.02;23.99;27.52;30.49;33.00;36.02;39.52;42.50;45.80;48.00;51.51;54.49;57.00;60.00	-331.55;-319.61;-290.56;-231.66;-200.94;-150.72;-127.45;-85.79;-66.98;-40.60;-21.57;-10.89;-10.78;-10.78;-10.78;-10.78;-10.78;-10.78;-10.78;-10.78;-10.78;-10.78;-10.78;-10.22;5.02	Stop once
37.43;46.94;49.44;55.94;61.43	-79.34;-28.77;-24.66;-24.43;-10.07	Stop once
45.92;49.05;51.60;54.92;58.10;61.08;63.60;66.93;70.07;73.07	-292.03;-267.76;-231.47;-184.38;-161.55;-125.92;-90.73;-57.56;-39.97;-10.24	No stop
67.99;70.97	-22.71;5.56	No stop
19.37;22.36;25.37;28.38;31.37;34.35;37.37;40.33;43.38;46.38;49.37;52.37;55.37;58.37	-317.98;-282.01;-242.47;-202.25;-163.18;-122.45;-85.03;-54.09;-29.71;-15.24;-9.68;-9.24;-9.24;-2.32	Stop once
31.23;34.21;37.21;40.21;43.21;46.18;49.21;52.21;55.23;58.20;61.21	-332.93;-299.74;-266.32;-232.25;-198.30;-163.10;-128.47;-95.95;-67.90;-43.86;-16.90	No stop
21.64;24.64;27.64;30.59;33.64;36.65;39.64;42.64;45.64;48.64;51.64;54.60;57.64;60.64	-317.25;-278.61;-241.09;-203.90;-169.40;-137.01;-103.83;-68.44;-40.04;-25.22;-17.10;-13.99;-12.32;4.14	Stop once
44.52;47.02;50.02;53.49;56.49;59.02;62.02;65.52;68.49;71.02	-322.22;-283.58;-245.29;-205.65;-167.32;-128.12;-90.16;-58.89;-32.40;-4.69	No stop
30.55;33.55;36.56;39.55;42.56;45.55;48.55;51.55;54.55;57.56;60.56;63.56;66.55;69.69;72.55;75.55;78.55;81.51;84.56;87.56;90.55;93.56;96.55;99.56;102.55;105.55;108.55;111.55;114.56;117.55;120.55;123.55;126.55;129.55;132.55;135.55;138.55;141.56;144.55;147.55	-317.09;-284.92;-251.74;-218.44;-185.04;-156.32;-129.26;-107.54;-93.40;-86.05;-82.82;-81.37;-81.37;-81.37;-72.31;-49.72;-27.01;-13.99;-8.99;-8.64;-8.64;-8.64;-8.64;-8.64;-8.64;-8.64;-8.64;-8.64;-8.64;-8.64;-8.64;-8.64;-8.64;-8.64;-8.64;-8.64;-8.64;-8.64;-8.64;-4.86	Stop more than once
34.31;37.31;39.79;42.81;46.31;49.31;51.81;54.83;58.31;61.31;63.79;66.81;70.32;73.31;75.85;78.79	-340.03;-339.87;-339.36;-330.10;-307.11;-272.89;-234.70;-195.85;-159.23;-126.72;-102.34;-88.54;-77.40;-57.38;-30.35;2.49	Stop once
44.15;50.20;53.19;56.19;62.19;68.20;71.18;74.20	-191.05;-117.56;-87.50;-70.13;-65.90;-58.33;-39.19;-11.15	Stop once
33.97;36.97;39.97;42.95;45.97;48.97;51.99;54.97;57.97;60.97;63.97;66.94;69.97;72.97	-331.03;-303.21;-275.37;-247.88;-218.14;-187.08;-156.90;-131.96;-111.57;-96.74;-82.26;-63.34;-38.18;-6.13	No stop
38.62;41.98;44.48;47.48;50.98;53.98;56.48	-68.96;-42.92;-26.33;-20.88;-20.77;-19.78;-19.44	Stop once
14.29;16.81;20.13;22.79;25.79;29.31;32.30;34.79;37.81;41.32;44.30;46.79;49.80;53.31;56.29;58.82;61.81;65.30	-325.32;-289.46;-251.96;-214.44;-179.03;-146.29;-118.10;-94.62;-74.14;-54.44;-40.63;-35.95;-34.62;-33.16;-33.16;-32.49;-22.25;-1.78	Stop more than once
58.03;61.00;64.51;70.04	-105.15;-71.20;-34.91;26.95	No stop
-16.08;-13.04;-10.04;-7.03;-4.02;-1.02;1.98;4.98;7.92;10.97;13.98;16.98;19.98;22.98;25.98;28.98;31.92;34.98;37.98;40.98;43.98;46.97;49.98;52.98;55.92;58.98	-311.77;-280.81;-242.38;-201.08;-160.32;-120.89;-83.15;-50.66;-26.17;-15.59;-14.92;-14.92;-14.92;-14.92;-14.92;-14.92;-14.92;-14.92;-14.92;-14.92;-14.92;-14.92;-14.92;-14.92;-12.48;7.88	Stop once
15.98;21.98;27.94;33.98;36.98;45.98;48.98;54.99;57.98;60.98	-329.37;-254.91;-177.27;-99.71;-63.28;-16.75;-16.75;-16.75;-13.31;9.07	Stop once
25.48;28.48;31.51;34.48;37.48;40.48;43.49;46.49;49.48;52.48;54.51;58.64	-327.67;-293.94;-257.66;-218.13;-178.84;-142.33;-107.46;-75.61;-47.79;-26.64;-17.30;-5.05	No stop
22.82;28.84;31.84;34.32;40.86;49.54;55.84	-310.59;-239.75;-205.45;-170.27;-103.36;-32.55;-27.09	Stop once
41.47;47.96;50.96;53.47;56.97;59.96;62.95	-76.03;-37.97;-32.29;-30.74;-30.74;-29.96;-18.49	Stop once
38.99;42.89;44.35;48.49;51.48;54.00;56.98;60.49;63.47;65.97;69.00	-319.09;-294.48;-264.10;-235.60;-207.09;-178.38;-148.43;-116.80;-82.85;-49.00;-15.15	No stop
39.46;42.97;45.93;48.45;51.45;54.97;57.93;61.20;64.07;67.29;70.47	-303.04;-259.62;-216.74;-174.20;-133.22;-100.72;-74.56;-54.29;-41.50;-24.03;5.35	No stop
34.22;37.19;39.69;42.68;46.20;49.20;51.69;55.20;58.19;60.70;62.70	-307.38;-273.64;-240.91;-205.50;-170.31;-137.57;-107.39;-78.22;-50.63;-23.13;10.92	No stop
34.67;37.67;40.19;43.17;49.17;55.67;58.63;61.17	-32.52;-29.29;-29.29;-29.29;-29.29;-29.29;-25.83;-9.59	Stop once
36.19;40.22;42.23;45.22;48.23;51.23;54.23;57.23;60.18;63.23;66.23;69.23;72.24	-304.52;-268.87;-232.47;-191.63;-153.09;-124.03;-101.65;-80.61;-64.59;-60.58;-50.79;-26.42;5.08	No stop
56.86;59.81;65.36	-130.04;-98.63;-23.72	No stop
38.29;47.10;53.29;59.12;62.31;67.80;71.62	-239.48;-152.87;-123.36;-111.11;-101.54;-63.81;-35.43	No stop
26.30;29.27;32.30;35.30;38.30;41.30;44.30;47.30;50.30;53.28;56.30;59.30;62.31;65.30;68.30;71.30	-320.13;-283.49;-245.52;-209.56;-183.06;-158.69;-131.53;-100.68;-76.73;-63.60;-58.36;-56.69;-53.80;-42.23;-20.86;6.85	Stop once
23.95;27.00;33.00;35.96;39.00;42.00;45.01;48.00;51.00;54.00;59.96	-217.62;-178.44;-97.17;-59.89;-28.38;-9.34;-6.12;-6.12;-6.12;-6.12;7.69	Stop once
32.08;35.33;37.60;41.09;44.08;46.60;49.58;53.10;55.60;58.60;62.06;65.07;68.55;70.60	-310.85;-249.83;-219.98;-177.78;-138.81;-104.41;-78.67;-62.97;-62.30;-62.30;-62.30;-60.18;-33.02;-12.66	Stop once
42.65;48.65;51.63	-78.61;-25.52;-11.50	No stop
24.88;27.41;30.88;34.12;36.88;39.90;42.88;45.40;48.90;51.90;54.87;57.39;60.89;63.40;66.86;69.90	-310.70;-279.96;-248.90;-217.60;-187.08;-156.68;-128.73;-103.44;-81.75;-68.50;-64.04;-62.90;-62.90;-56.33;-35.52;-8.59	Stop once
58.73;61.72;65.56;67.73;70.69;73.73;76.72;79.72;82.72;85.73;88.72;91.73;94.69;97.73;100.73;103.73;106.73;109.73;112.73;115.73;118.68;121.73;124.73;127.72;130.73;133.73;136.74;139.74;142.69;145.73;148.73	-322.45;-282.13;-242.38;-201.18;-159.65;-117.01;-74.72;-39.10;-15.82;-8.47;-8.30;-8.30;-8.30;-8.30;-8.30;-8.30;-8.30;-8.30;-8.30;-8.30;-8.30;-8.30;-8.30;-8.30;-8.30;-8.30;-8.30;-8.30;-8.30;-5.75;11.51	Stop once
10.65;13.66;16.61;19.65;22.65;25.65;28.67;31.65;34.64;37.65;40.60;43.66;46.65;49.65;52.65;55.65;58.64	-315.20;-277.67;-237.03;-196.37;-155.85;-115.76;-78.46;-48.74;-29.26;-19.02;-17.13;-17.13;-17.13;-17.13;-17.13;-16.99;-7.63	Stop once
20.90;24.89;27.88;30.90;33.88;36.89;39.84;42.88;45.86;48.88;51.88;54.89;57.87;60.88	-323.46;-284.49;-247.86;-212.33;-177.26;-141.51;-108.87;-80.71;-55.67;-33.29;-20.04;-15.48;-8.81;8.99	No stop
40.51;46.53;53.01	-37.33;-15.39;-13.94	No stop
-22.16;-19.16;-16.16;-13.21;-10.17;-7.16;-4.16;-1.16;1.84;4.83;7.84;9.83;12.80;15.84;18.80;21.83;24.84;27.85;30.84;33.84;36.84;39.84;42.80;45.84;48.84;51.84;54.84;57.84	-313.81;-281.29;-241.89;-201.04;-159.18;-115.99;-74.01;-42.18;-22.26;-17.14;-17.14;-17.14;-17.03;-16.81;-16.81;-16.81;-16.47;-16.03;-15.92;-15.92;-15.92;-15.92;-15.78;-15.67;-15.67;-15.67;-15.33;-6.42	Stop once
21.20;24.22;26.70;30.19;33.28;35.69;38.71;42.23;44.85;47.71;51.19;54.19;56.69;59.71;62.71;66.40	-323.09;-293.79;-260.05;-222.74;-185.96;-153.31;-124.49;-99.78;-69.71;-56.91;-49.79;-47.34;-46.15;-46.15;-35.02;3.94	Stop once
43.90;50.03	-99.17;-45.95	No stop
-11.51;-8.51;-5.51;-2.50;0.49;3.45;6.49;9.50;12.49;15.49;17.79;21.49;24.49;27.45;30.49;33.49;36.49;39.49;42.49;45.49;48.49;51.45;54.49	-316.14;-286.30;-246.65;-202.00;-155.11;-109.44;-68.35;-36.07;-15.60;-6.47;-5.91;-5.91;-5.91;-5.91;-5.91;-5.91;-5.91;-5.91;-5.91;-5.91;-5.91;-5.91;-2.69	Stop once
21.10;24.12;28.21;30.14;33.12;36.12;39.12;42.12;45.10;48.12;51.12;54.14;57.12	-309.19;-276.10;-242.25;-207.17;-172.64;-138.91;-105.85;-73.45;-45.19;-23.49;-13.70;-10.47;5.11	No stop
-17.67;-14.68;-12.17;-9.16;-5.69;-2.19;0.33;4.32;5.90;9.32;12.28;14.83;17.81;21.33;24.33;26.83;29.81;33.33;36.31;38.83;41.83;45.33;48.31;50.84;53.81;57.33;60.34;63.33	-306.84;-278.00;-245.53;-211.88;-175.92;-140.59;-107.75;-78.02;-53.64;-35.73;-27.61;-27.17;-27.17;-27.17;-27.17;-27.17;-27.17;-27.17;-27.17;-27.17;-27.17;-27.17;-27.17;-27.17;-27.17;-27.17;-24.83;-8.92	Stop once
40.08;42.59;45.59;50.60;54.62;58.13	-307.60;-264.16;-222.39;-155.82;-103.40;-69.24	No stop
52.14;58.28;61.13;67.14;70.14;73.14	-106.90;-67.60;-59.25;-47.11;-23.63;7.86	Stop once
23.27;26.23;28.78;31.76;35.25;38.27;40.78;43.76;47.28;50.26;52.78;55.79;58.80	-326.89;-296.94;-265.10;-231.81;-197.74;-165.55;-136.27;-109.77;-87.62;-69.59;-53.89;-39.65;-14.50	No stop
10.36;13.80;16.79;19.86;22.85;25.35;28.81;31.87;34.86;37.36;40.79;43.86;46.86;49.36;52.81;55.34	-331.70;-271.46;-224.14;-192.63;-146.30;-103.77;-55.56;-36.74;-16.70;-7.24;-6.46;-6.46;-6.46;-6.35;-6.13;-2.79	Stop once
26.06;29.06;32.51;35.51;38.08;41.06;44.51;47.51;50.06;53.06;56.53;59.51	-305.03;-261.60;-218.42;-178.31;-141.12;-106.39;-75.66;-49.61;-36.80;-32.46;-29.78;-16.09	Stop once
21.34;23.85;26.85;30.33;33.34;35.85;38.84;42.35;45.33;48.37;51.35;53.83;57.33;60.33;62.85	-304.31;-270.90;-237.93;-203.86;-170.57;-139.82;-112.86;-90.92;-70.21;-48.96;-30.47;-23.90;-22.78;-15.11;8.92	Stop once
12.54;15.54;18.55;21.54;24.54;27.53;30.54;33.51;36.54;39.54;42.55;45.54;48.54;51.54;54.54;57.52	-323.38;-286.18;-246.32;-204.12;-160.82;-116.61;-74.86;-41.46;-18.31;-9.30;-9.19;-9.19;-9.19;-9.19;-7.07;7.50	Stop once
38.38;46.89;49.88;53.37;56.37	-66.05;-30.99;-30.99;-30.99;-30.99	Stop once
17.28;20.80;23.80;26.78;29.30;33.28;35.80;38.80;41.78;44.29;47.78;50.80;53.76;56.32;59.80;62.80	-312.48;-265.61;-243.45;-210.60;-178.31;-132.98;-100.45;-78.29;-51.79;-36.88;-32.09;-32.09;-32.09;-31.98;-17.84;0.07	Stop once
18.57;21.57;24.59;27.58;30.59;33.57;36.57;39.57;42.57;45.57;48.57;51.58;55.78;56.80;60.57;63.56	-331.18;-295.99;-258.69;-220.50;-181.54;-144.90;-112.39;-84.79;-61.75;-43.16;-31.47;-27.02;-25.79;-25.79;-24.79;-13.20	Stop once
30.53;33.53;36.53;39.49;42.53;48.53;54.53;57.52;60.53;63.76;66.52;69.53	-307.76;-263.90;-216.80;-173.27;-131.51;-72.84;-49.69;-48.58;-48.58;-46.13;-28.98;1.84	Stop once
52.29;55.31;58.31;61.31;64.31;67.31;70.31	-319.18;-272.99;-225.25;-176.93;-126.96;-76.77;-26.60	No stop
37.61;40.11;43.61;46.60;49.09;52.09;55.61;58.59;61.61;65.07;67.61	-307.35;-267.60;-227.51;-188.00;-147.14;-106.94;-70.99;-49.50;-41.48;-29.46;-14.21	No stop
20.43;23.95;26.93;29.43;32.46;35.93;38.93;41.42;44.43;47.95;50.95;53.45;56.47;59.94;62.93	-304.16;-265.07;-228.33;-191.60;-156.53;-124.68;-97.51;-75.81;-58.55;-42.18;-32.60;-30.71;-30.60;-20.92;2.23	Stop once
56.41;58.91;65.41	-84.27;-64.22;-42.96	No stop
45.53;48.51;51.51;54.50;57.51;60.51;63.52;66.52;69.51	-325.81;-282.27;-237.61;-193.29;-150.32;-109.24;-70.82;-34.76;1.30	No stop
28.83;31.87;34.87;37.87;40.87;43.87;46.87;49.87;52.83;55.87;59.94;60.97;64.87;67.87	-326.23;-291.36;-256.28;-223.00;-192.15;-163.42;-130.80;-97.73;-73.23;-57.66;-53.21;-50.76;-38.08;-17.82	Stop once
34.29;39.79;42.91;49.27;51.74;61.27	-316.74;-242.41;-207.77;-145.96;-117.22;-37.84	No stop
14.58;20.55;23.08;29.56;35.06;38.28;41.70;50.28;56.56;62.28	-309.02;-227.17;-186.56;-109.83;-51.15;-39.90;-38.01;-24.88;-24.88;1.93	Stop once
31.80;35.28;37.80;40.80;44.30;47.28;49.78;52.78;56.30;59.29;61.80;64.80;68.30;71.28	-299.43;-268.79;-243.05;-215.11;-189.38;-164.79;-140.29;-119.90;-101.07;-84.15;-71.35;-57.78;-38.53;-10.60	No stop
27.48;30.52;33.52;36.52;39.52;42.51;45.51;47.95;51.48;54.47;57.47;60.51;63.51	-299.54;-258.77;-219.24;-179.72;-140.86;-104.01;-70.15;-44.33;-29.98;-24.08;-23.08;-13.18;11.75	No stop
33.11;36.11;39.11;42.11;45.11;48.11;51.07;54.11;57.11;60.11;63.11;66.11	-303.77;-265.16;-221.32;-178.12;-137.79;-102.17;-71.43;-51.40;-45.92;-45.79;-35.88;-10.85	No stop
47.55;50.07;53.05;62.05	-169.28;-133.20;-102.70;-14.01	No stop
29.80;32.98;35.81;38.80;41.80;44.80;47.78;50.80;53.18;56.81;59.81;62.80;65.80;68.81;71.79;74.80	-326.49;-287.09;-250.23;-223.84;-200.44;-171.50;-139.99;-113.26;-102.23;-84.53;-74.17;-74.17;-74.17;-66.61;-39.68;-6.61	Stop once
14.22;16.72;19.87;23.24;26.22;28.74;31.86;35.23;38.22;40.73;43.87;47.23;50.22;53.23;56.23;58.74;61.86;65.22;68.22;70.75;73.87;77.36	-331.85;-297.11;-261.14;-224.29;-188.99;-157.38;-130.43;-109.17;-96.36;-90.91;-89.91;-89.46;-89.13;-89.13;-89.02;-86.90;-85.12;-84.56;-79.00;-62.63;-40.82;-12.99	Stop once
44.46;46.99;49.96;52.99;56.49;58.99;61.98;65.49	-293.80;-250.16;-208.75;-167.88;-130.03;-96.41;-62.03;-26.75	No stop
24.79;27.78;30.29;33.29;36.81;39.82;42.32;45.79;48.78;51.31;54.31;57.79;60.44;63.77;66.30	-309.91;-266.24;-221.59;-177.60;-135.40;-97.21;-67.15;-50.89;-46.22;-44.97;-44.97;-44.97;-44.97;-33.84;-4.91	Stop once
34.62;37.59;40.07;43.12;49.60;55.63;58.59;61.11;67.60;70.59	-187.25;-155.51;-126.67;-99.29;-65.32;-64.99;-64.99;-64.54;-38.71;-8.22	Stop once
36.23;42.24;51.71;54.27	-34.45;-15.42;-14.17;-14.06	Stop once
11.64;14.69;17.69;20.71;23.68;26.69;29.69;32.69;35.65;38.68;41.69;44.69;46.70;50.68;53.69;56.69;59.64	-331.08;-292.46;-252.06;-210.54;-168.78;-127.58;-89.05;-55.21;-30.28;-19.92;-19.36;-19.36;-19.36;-19.36;-19.36;-17.35;-0.41	Stop once
25.67;28.66;31.67;34.65;37.67;40.67;43.67;46.67;49.67;52.67;55.77;58.65;61.67;64.67	-325.58;-293.08;-258.13;-222.16;-184.86;-148.80;-113.84;-82.10;-57.72;-45.91;-43.01;-38.55;-26.29;-2.93	No stop
33.00;35.98;38.99;41.99;44.99;48.08;50.49;54.15;56.50;59.99;62.48	-294.95;-270.57;-226.60;-208.12;-158.35;-132.85;-97.55;-68.62;-45.80;-29.67;-10.76	No stop
21.22;24.73;27.71;29.19;32.38;36.04;38.90;42.21;44.19;47.74;50.68;53.22;56.23;59.20;62.21	-310.08;-272.98;-232.78;-219.98;-172.10;-147.94;-100.49;-78.22;-51.17;-33.58;-33.03;-33.03;-32.57;-23.45;-10.76	Stop once
48.22;54.23;56.74;60.22	-20.65;-20.65;-19.42;3.73	Stop once
46.17;49.17;52.67;55.67;58.68;61.17;64.17;67.68;70.67;73.18;76.17;79.66;82.67;85.19;88.19;91.68;94.67;97.20;100.19;103.66;107.66;109.32;112.18;116.19;118.72;121.19;124.19;127.67;130.66;133.18;136.17;139.67;142.66;145.20	-333.04;-296.96;-261.10;-226.17;-190.54;-153.12;-122.60;-106.35;-96.11;-77.18;-53.58;-33.22;-17.64;-10.74;-9.73;-8.70;-8.70;-8.70;-8.70;-8.70;-8.70;-8.70;-8.70;-8.70;-8.70;-8.70;-8.59;-8.48;-8.48;-8.48;-8.48;-8.48;-8.48;-3.59	Stop once
32.97;35.94;38.47;41.67;44.97;47.96;50.47;53.68;57.10;59.97;62.95;65.97;68.95	-323.88;-288.01;-251.60;-214.20;-177.69;-142.28;-106.42;-78.71;-61.57;-58.28;-57.16;-39.47;-13.20	Stop once
53.48;56.82;62.32;68.82	-66.79;-55.65;-48.42;3.53	No stop
16.85;19.37;22.67;25.85;28.84;32.00;34.43;37.66;40.87;43.83;46.39;49.66;52.85;55.85;58.34	-315.49;-273.40;-214.06;-183.99;-140.57;-99.61;-63.20;-29.26;-21.35;-18.24;-18.24;-18.24;-18.24;-18.13;-8.33	Stop once
34.81;37.81;40.81;43.81;46.82;49.82;52.81;55.81;58.81;61.81;64.78;67.81	-326.36;-285.37;-244.51;-205.33;-168.71;-135.30;-105.35;-79.41;-56.80;-39.44;-21.52;4.53	No stop
23.85;26.38;29.44;32.88;35.84;38.38;41.42;44.86;47.84;50.37;53.44;56.86;59.84;62.37;65.94	-329.73;-298.77;-266.04;-233.86;-202.90;-174.62;-144.57;-113.28;-85.89;-62.63;-49.05;-46.49;-43.92;-27.89;-0.28	No stop
37.93;40.95;43.93;46.93;49.92;52.93;55.93;58.93;61.93;64.95	-333.64;-296.88;-257.21;-216.46;-174.82;-137.29;-102.56;-66.49;-35.99;-4.17	No stop
15.00;18.50;20.48;23.50;26.99;30.00;32.61;35.49;38.98;41.99;44.50;47.49;50.52;54.00;56.98;59.49;62.50	-309.43;-268.78;-224.93;-180.83;-136.62;-97.31;-65.93;-44.56;-34.54;-31.18;-31.18;-31.18;-30.40;-30.40;-30.29;-23.50;-0.01	Stop more than once
60.81;63.81;67.33	-41.12;-21.87;6.95	No stop
4.87;10.88;13.88;19.88;22.88;25.88;28.88;31.88;34.88;37.88;40.84;43.88;46.88;49.88;52.88;55.88	-45.54;-7.69;-7.49;-7.49;-7.49;-7.49;-7.49;-7.49;-7.49;-7.49;-7.49;-7.49;-7.49;-7.49;-7.49;-5.60	Stop once
9.11;12.11;15.13;18.11;21.11;24.11;26.49;30.09;33.12;36.11;39.13;42.11;45.11;48.11;51.11;54.09;57.11	-311.91;-279.73;-243.88;-206.69;-170.50;-136.33;-104.48;-74.65;-47.58;-24.43;-9.96;-7.63;-7.63;-7.63;-7.41;-6.84;3.06	Stop once
38.18;41.82;51.22;53.68;59.21;65.71	-49.33;-44.76;-44.65;-44.65;-44.43;-26.35	Stop once
41.40;44.36;53.40;61.89;65.41;68.39;70.91	-145.39;-112.97;-56.53;-52.18;-44.17;-22.25;9.47	Stop once
26.99;30.01;32.51;36.04;39.01;42.01;51.01;54.02;63.03	-321.45;-289.13;-254.95;-220.08;-185.34;-152.71;-66.44;-47.63;-6.22	No stop
39.07;41.12;45.08;48.08;50.84;54.08;57.08;60.04;63.08;66.08;68.12	-325.80;-291.74;-251.44;-210.13;-171.41;-133.90;-101.29;-74.68;-53.42;-36.94;-13.66	No stop
15.34;18.36;21.36;24.36;27.32;30.36;33.36;36.36;39.36;42.34;45.34;48.34;51.32;54.34;57.34;60.36	-319.49;-282.04;-243.40;-204.10;-164.34;-128.26;-95.98;-66.47;-44.43;-33.40;-30.06;-29.95;-29.95;-29.95;-24.94;-7.36	Stop once
24.41;27.58;30.55;36.42;39.58;42.57;51.57;54.55;60.37	-260.64;-222.78;-186.25;-114.63;-82.11;-54.50;-33.35;-33.35;-15.66	Stop once
39.69;41.71;47.66;51.16;53.67;62.16;65.65	-299.74;-262.88;-191.50;-159.66;-128.81;-30.63;1.19	No stop
45.26;47.76;57.25;62.78	-87.96;-68.14;-46.43;-34.40	Stop once
29.84;32.85;39.31;41.84;44.82;48.33;53.82;59.84	-43.84;-29.59;-26.81;-26.81;-26.81;-26.81;-26.81;-12.68	Stop once
49.28;58.29;61.28	-26.77;-14.97;-6.29	No stop
29.59;32.59;36.06;38.60;41.59;45.10;48.06;50.60;53.59;57.11;60.07;62.63;65.59	-291.23;-243.46;-196.03;-150.04;-108.05;-75.98;-57.72;-53.27;-53.27;-53.27;-51.27;-34.90;-4.75	Stop once
49.91;52.87;55.91;58.91;61.91;64.91;67.91;70.90;73.91	-305.91;-268.50;-232.43;-196.69;-161.51;-128.78;-94.15;-57.42;-19.92	No stop
17.34;20.34;23.34;26.34;29.36;32.34;35.34;38.34;41.35;44.34;47.34;50.34;53.35;56.35;59.35	-305.38;-270.31;-238.59;-206.53;-173.35;-139.39;-108.22;-81.28;-57.35;-36.08;-18.94;-13.27;-13.27;-13.27;-5.26	Stop once
23.43;26.35;29.11;37.91;44.42;46.91;53.48;56.41	-285.73;-234.18;-209.80;-114.17;-68.52;-59.61;-40.91;-38.57	Stop once
60.36;62.36;64.86;67.86;71.38;74.36;76.85;79.85;83.36;86.36;88.85;91.86;95.38;98.36;100.85;103.86;107.38;110.36;113.01;116.36;118.85;121.87;125.38;128.38;130.87;133.89;137.36;140.36;142.89;145.89;149.36	-311.19;-272.66;-233.69;-195.71;-158.19;-119.67;-80.05;-44.93;-23.00;-16.43;-15.21;-15.21;-15.21;-15.21;-15.21;-15.21;-15.21;-15.21;-15.21;-15.21;-15.21;-15.21;-15.21;-14.20;-14.09;-14.09;-14.09;-14.09;-14.09;-13.31;4.50	Stop once
25.92;28.90;32.70;34.90;40.88;46.90;49.91;55.90;58.74;67.88;71.22;73.72	-317.99;-277.35;-223.48;-183.74;-123.06;-51.03;-35.67;-9.97;-8.52;-5.40;-1.15;2.31	Stop once
55.07;58.53;67.07	-99.49;-71.65;-18.57	No stop
31.16;34.64;40.67;46.15;49.19;52.68;55.65;61.19;64.65;70.19	-253.55;-220.24;-160.21;-99.29;-74.34;-58.98;-54.96;-53.07;-44.17;7.36	Stop once
56.26;62.71;65.24	-47.05;-15.11;9.37	No stop
45.63;48.61;51.63;57.57;63.61;66.61	-224.29;-182.88;-140.46;-65.98;-46.28;-29.92	No stop
67.14;70.08	-72.75;-34.13	No stop
14.62;17.64;21.12;24.12;26.62;30.52;32.83;35.64;39.12;41.62;44.61;48.32;51.14;53.64;56.62;60.12;63.16	-329.61;-292.31;-253.24;-214.16;-175.86;-137.91;-102.05;-70.77;-42.94;-27.57;-24.67;-24.67;-24.67;-24.67;-24.23;-16.10;7.93	Stop once
35.94;38.90;41.41;44.41;47.92;50.90;52.69;56.41;59.92;62.90;64.41;67.93	-308.36;-270.77;-232.80;-194.84;-158.10;-125.14;-99.32;-78.05;-56.79;-36.31;-20.28;11.66	No stop
-22.23;-19.24;-16.23;-13.23;-10.20;-7.21;-4.23;-1.23;1.79;4.77;7.77;10.77;13.76;16.79;19.77;22.79;25.79;28.10;31.77;34.79;37.79;40.79;43.79;46.79;49.78;52.79;55.77;58.79;61.79	-304.84;-269.65;-228.01;-182.57;-139.23;-100.58;-67.94;-42.76;-26.39;-19.05;-18.16;-18.16;-18.16;-18.16;-18.16;-18.16;-18.16;-18.16;-18.16;-18.16;-18.16;-18.16;-18.16;-18.16;-18.16;-18.16;-18.16;-16.27;-2.48	Stop once
34.89;37.91;40.89;43.89;46.90;49.89;52.88;55.89;58.90;61.91;64.90;67.89	-321.79;-285.15;-248.73;-212.43;-177.24;-142.93;-109.76;-79.25;-58.99;-49.32;-38.52;-16.05	No stop
18.38;21.37;24.37;27.36;30.37;33.48;36.37;38.87;42.39;44.86;48.38;50.87;54.34;57.37;60.37;63.38	-318.56;-279.25;-240.39;-201.87;-161.69;-123.26;-88.75;-57.25;-33.75;-23.38;-22.94;-22.94;-22.94;-22.94;-20.26;-1.68	Stop once
49.27;52.27;54.77;57.77;61.27;64.28;66.77;69.77;73.50	-328.47;-289.94;-249.85;-208.33;-166.13;-124.25;-88.74;-58.24;-24.96	No stop
28.87;31.87;34.86;37.88;40.85;43.88;46.87;49.88;52.87;55.87;58.87;61.87;64.85;67.87	-314.42;-276.77;-234.34;-189.23;-146.70;-105.50;-68.21;-42.50;-32.04;-31.58;-31.58;-30.69;-17.23;8.70	Stop once
39.43;42.63;45.45;47.96;51.43;54.46;57.45;59.97;63.43;66.46;69.44;71.97;75.43	-294.98;-266.15;-224.28;-185.19;-143.00;-128.30;-111.38;-94.46;-72.08;-69.97;-60.95;-38.36;4.04	No stop
50.66;53.67;57.88;58.91;62.67;65.67;68.67;71.67;74.66;77.67;80.67;83.62;86.67;89.67;92.67;95.67;98.67;101.67;104.67;107.61;110.67;113.67;116.67;119.67;122.67;125.67;128.67;131.62;134.67;137.67;140.67;143.67;146.67;149.67	-309.56;-276.05;-240.54;-206.58;-177.84;-152.56;-130.18;-106.25;-74.86;-42.12;-21.53;-9.82;-8.71;-8.71;-8.71;-8.71;-8.71;-8.71;-8.71;-8.71;-8.71;-8.71;-8.71;-8.71;-8.71;-8.71;-8.71;-8.71;-8.71;-8.71;-8.71;-8.71;-7.48;10.66	Stop once
8.47;11.43;13.96;17.03;20.47;23.41;25.97;29.03;32.45;35.05;38.44;40.97;44.03;47.45;50.40;52.94;56.05;59.47	-326.65;-295.60;-261.40;-226.35;-189.50;-153.52;-117.88;-83.62;-52.02;-29.08;-14.37;-10.25;-10.25;-10.25;-10.25;-10.25;-10.03;2.11	Stop once
19.53;22.50;25.52;28.50;31.48;34.01;37.00;40.51;43.25;46.24;49.00;51.50;55.48;58.03;61.03;64.49;66.50	-326.32;-295.48;-261.52;-224.66;-188.59;-153.30;-118.11;-84.38;-55.87;-38.28;-32.16;-31.94;-31.94;-31.94;-29.37;-10.23;11.04	Stop once
41.22;44.21;50.23;53.20;56.21;62.21;71.20	-302.80;-265.60;-191.55;-157.37;-126.64;-80.66;-10.33	No stop
23.68;26.67;29.67;32.68;35.64;38.68;41.68;44.63;47.68;50.67;53.69;56.68;59.64;62.68	-303.62;-262.11;-222.91;-184.29;-146.09;-110.81;-79.31;-51.83;-33.13;-29.24;-29.24;-29.24;-25.79;-6.88	Stop once
25.46;28.46;31.48;34.46;37.46;40.47;43.46;46.44;49.46;52.45;55.48;58.46;61.48	-317.59;-279.29;-236.55;-194.02;-154.49;-120.52;-90.69;-60.30;-37.04;-27.13;-25.80;-23.35;-3.99	Stop once
23.90;29.91;35.91;44.91;48.43;50.91	-300.63;-222.14;-143.09;-57.95;-39.14;-13.66	No stop
20.62;23.60;26.62;29.61;32.63;35.60;38.62;41.62;44.63;47.69;50.62;53.62;56.64;59.63	-305.96;-265.88;-226.59;-185.94;-145.31;-106.89;-72.83;-44.00;-23.85;-20.73;-20.73;-20.73;-20.73;-11.27	Stop once
18.76;22.12;25.12;27.62;30.76;33.42;37.10;39.62;42.78;46.12;49.13;51.60;54.76;58.12;61.10	-298.14;-272.63;-233.00;-191.91;-139.79;-115.96;-83.46;-53.53;-24.46;-17.89;-14.55;-13.21;-12.66;-10.21;7.49	Stop once
28.02;37.49;40.02;46.50;49.01;55.54;58.54	-123.28;-36.69;-28.11;-23.44;-23.44;-23.44;-17.98	Stop once
42.06;45.55;48.53;51.03;54.06;57.51;60.54;63.05;66.06;69.55;73.05;75.52	-319.07;-290.46;-253.90;-215.80;-178.28;-142.65;-109.92;-81.63;-67.38;-60.70;-39.77;-5.95	No stop
20.20;22.86;25.75;29.20;32.19;35.72;37.97;40.72;44.18;46.70;49.72;53.20;56.18;58.70;61.72;65.21	-330.50;-295.09;-264.70;-232.19;-196.11;-160.36;-124.52;-91.22;-61.84;-38.90;-29.89;-28.10;-27.21;-22.87;-12.96;11.09	Stop once
6.99;9.99;12.94;15.99;19.00;22.00;25.00;27.99;30.99;34.00;36.96;40.01;42.93;45.99;49.01;52.00;54.99;57.99;60.96	-334.18;-304.56;-270.92;-234.51;-195.65;-155.36;-115.39;-76.32;-43.71;-21.35;-8.66;-4.98;-4.98;-4.98;-4.98;-4.98;-4.98;-4.84;6.89	Stop once
43.04;46.04;51.92;55.04;60.54;63.91;67.05;70.02;72.54	-179.03;-144.62;-90.63;-80.83;-72.26;-70.93;-66.47;-47.66;-20.95	Stop once
23.07;26.02;28.52;31.54;35.05;38.02;40.53;43.55;47.03;50.03;52.64;55.53;59.02	-328.55;-293.25;-259.85;-227.67;-193.82;-161.75;-129.69;-99.28;-71.98;-49.38;-34.02;-24.11;-3.85	No stop
24.13;27.19;30.63;33.61;36.14;42.63;45.60;54.63;57.62	-219.03;-181.38;-143.29;-108.66;-76.26;-32.75;-28.07;-26.50;-26.39	Stop once
49.00;52.04;54.61;58.04;61.04;64.04;67.03;70.04;73.00	-333.34;-293.05;-251.96;-209.78;-169.83;-131.10;-90.58;-48.29;-7.57	No stop
8.73;11.73;14.73;17.73;20.73;23.73;26.75;29.73;32.73;35.73;38.73;41.72;44.73;47.73;50.75;53.72;56.73	-314.35;-282.31;-248.26;-213.96;-178.44;-142.82;-109.18;-76.68;-49.30;-27.81;-13.22;-10.88;-10.88;-10.88;-10.88;-10.88;-6.21	Stop once
20.26;22.39;26.42;29.26;32.26;35.26;38.26;41.26;44.26;47.22;50.26;53.26;56.26;59.26;62.26;65.27	-315.80;-276.51;-235.10;-192.68;-156.28;-125.79;-99.96;-75.03;-53.22;-37.31;-30.52;-29.18;-28.85;-27.17;-19.38;-1.36	Stop once
-15.03;-12.41;-9.01;-6.01;-3.51;-0.39;2.99;5.99;8.47;11.59;15.00;17.97;20.47;23.61;26.99;30.02;32.49;35.61;39.02;45.07;47.99;56.95	-314.27;-281.88;-237.23;-188.92;-144.16;-104.30;-70.35;-43.87;-28.41;-19.84;-15.61;-14.17;-12.25;-11.80;-11.80;-11.80;-11.80;-11.46;-9.46;-8.68;-8.68;-3.12	Stop once
51.11;54.11;57.12;60.12;63.11;66.11;69.11;71.43;75.11;78.11;81.13;84.11;87.11;90.11;93.11;96.09;99.11;102.12;105.13;108.11;111.12;114.13;117.11;120.08;123.12;126.11;129.13;132.11;134.39;138.11;140.46;144.07;147.12;150.11;153.14	-316.98;-274.08;-232.45;-191.49;-159.22;-135.95;-122.82;-117.25;-112.57;-97.56;-76.07;-57.04;-39.55;-27.98;-27.31;-27.31;-27.31;-27.31;-27.31;-27.31;-27.31;-27.31;-27.31;-27.31;-27.31;-27.31;-27.31;-27.31;-27.31;-27.31;-27.31;-27.31;-27.09;-25.42;-7.51	Stop more than once
18.33;21.33;24.33;27.33;30.31;33.34;36.34;39.35;42.33;45.33;48.33;51.33;54.34;57.32;60.34;63.35	-308.28;-268.52;-230.33;-193.26;-156.41;-120.89;-85.15;-53.31;-35.28;-31.05;-30.94;-30.94;-30.94;-30.94;-25.93;-6.69	Stop once
27.71;30.71;33.23;36.22;39.73;42.72;45.22;48.22;51.72;54.70;57.22;60.22	-316.51;-276.07;-236.21;-194.68;-154.38;-116.20;-83.70;-54.54;-31.94;-20.92;-19.47;-6.67	No stop
37.47;40.47;43.47;46.47;49.43;52.47;54.79;58.47;60.75;64.46;67.47;70.47	-303.45;-268.82;-235.63;-203.33;-170.26;-141.55;-122.62;-104.02;-90.89;-69.39;-39.23;-3.62	No stop
-8.39;-5.39;-2.39;0.61;3.61;6.61;9.61;12.59;15.61;18.61;21.61;24.61;27.61;30.62;33.61;36.59;39.60;42.61;45.61;48.61;51.61;54.61;57.61	-328.35;-309.55;-278.94;-240.63;-200.89;-161.35;-122.27;-86.86;-56.48;-31.40;-14.03;-8.92;-8.69;-8.69;-8.69;-8.69;-8.69;-8.69;-8.69;-8.69;-8.69;-8.58;0.21	Stop once
26.25;29.21;32.25;35.25;38.25;41.25;44.25;47.25;50.25;53.37;56.25;59.26;62.25	-332.03;-300.30;-266.42;-230.35;-193.61;-156.88;-120.14;-83.52;-53.13;-36.55;-30.87;-25.09;-4.72	No stop
44.91;47.43;50.55;53.93;56.93;59.44;62.57;65.99;68.78	-306.73;-267.53;-227.57;-187.50;-148.85;-110.20;-73.92;-39.85;10.23	No stop
23.42;27.18;30.17;32.69;35.85;39.22;42.17;44.71;47.84;51.19;54.17;56.70	-325.07;-293.53;-260.90;-227.95;-197.54;-168.60;-139.64;-114.04;-90.21;-65.51;-40.66;-13.17	No stop
12.59;15.59;18.54;21.59;24.55;27.59;30.59;33.59;36.59;39.59;42.59;45.59;48.55;51.59;54.59;57.59;60.59;63.58;66.60	-312.34;-280.89;-244.93;-208.55;-172.72;-137.44;-106.06;-78.80;-54.54;-36.63;-29.51;-29.17;-29.17;-29.17;-29.17;-29.17;-28.61;-15.37;10.57	Stop once
14.70;17.71;20.57;23.71;26.70;29.20;32.57;35.69;39.20;41.19;44.58;47.71;50.69;53.21;56.55;59.70	-309.63;-269.21;-228.34;-187.06;-145.31;-103.10;-63.58;-32.07;-12.82;-10.19;-10.19;-10.19;-10.19;-10.19;-10.19;0.83	Stop once
29.85;33.33;36.64;38.85;42.38;45.34;47.86;50.85;54.36;57.34;60.45;62.84;66.36;69.34	-334.34;-305.39;-262.54;-238.59;-201.84;-166.88;-135.59;-106.77;-67.47;-53.55;-39.75;-36.30;-23.84;-2.79	No stop
71.33;77.83	-78.78;-18.25	No stop
42.87;45.87;48.88;52.38;55.35;58.17;61.37;64.35;66.86	-300.61;-261.07;-222.32;-184.01;-145.49;-115.42;-88.14;-54.97;-18.35	No stop
64.59;70.61	-76.53;-9.52	No stop
56.55;63.03;65.55	-107.88;-46.22;-15.85	No stop
46.07;49.07;52.08;55.06;58.06;60.57;64.06;66.57;70.06;73.05	-323.30;-303.81;-260.83;-241.12;-210.85;-174.22;-134.35;-94.37;-57.08;-23.81	No stop
20.85;23.85;27.37;30.32;32.84;35.85;39.37;42.33;44.83;48.11;50.81;54.34;57.33;59.83;62.83	-324.89;-287.91;-253.94;-220.42;-187.68;-157.82;-132.32;-111.16;-92.12;-70.41;-50.36;-35.55;-29.19;-16.07;10.43	No stop
30.62;33.64;36.62;39.62;42.62;45.62;48.62;50.98;54.64;57.64;60.62;63.62;66.62;69.62	-334.20;-298.90;-263.27;-229.43;-198.25;-168.52;-137.78;-112.95;-92.03;-71.68;-55.98;-44.49;-30.12;-3.95	No stop
39.64;42.63;45.60;48.60;51.60;54.60;57.60;60.62;63.61;66.55;69.60	-318.17;-289.24;-259.84;-228.34;-195.48;-164.66;-133.38;-101.43;-71.72;-39.13;1.37	No stop
14.59;17.58;20.59;23.58;26.59;29.59;32.60;35.59;38.59;41.60;44.59;47.58;50.59;53.59;56.61;59.60	-330.10;-291.02;-250.95;-209.53;-167.44;-125.92;-88.17;-54.67;-27.29;-11.94;-6.93;-5.26;-5.26;-5.26;-4.37;11.65	Stop once
18.27;20.78;24.07;27.29;30.26;32.78;36.08;39.27;42.27;44.78;48.24;51.08;54.28;57.26;59.78;63.08;66.28	-321.28;-286.43;-253.03;-219.72;-186.22;-153.48;-120.40;-89.68;-63.65;-44.84;-34.93;-34.04;-34.04;-34.04;-32.25;-16.79;7.36	Stop once
9.64;12.77;15.41;18.27;21.78;24.77;27.27;30.28;33.77;36.26;39.52;42.77;45.77;48.28;51.28;55.25;57.28;60.29;63.79	-328.37;-303.85;-276.82;-245.86;-212.23;-177.71;-143.66;-110.14;-79.31;-54.93;-40.90;-36.78;-36.11;-36.11;-36.11;-35.56;-34.66;-28.51;-8.81	Stop once
26.17;28.64;31.98;34.97;37.47;40.50;43.97;47.23;49.47;52.99;55.97;58.49;61.47;64.97;67.97;70.46	-319.20;-284.24;-249.28;-213.76;-179.02;-144.51;-111.99;-84.05;-61.69;-48.89;-45.21;-45.10;-44.99;-37.97;-19.71;7.67	Stop once
35.75;38.77;41.75;44.77;47.73;50.75;53.77;56.77;59.77;62.77;65.77;68.74	-300.16;-257.74;-219.00;-187.61;-153.31;-117.11;-89.16;-70.23;-62.20;-60.41;-46.94;-19.11	No stop
21.25;24.23;27.19;30.26;33.25;36.26;39.25;42.26;45.25;48.24;51.25;54.25;57.25;60.25;63.25;66.24	-299.73;-259.64;-216.55;-176.12;-140.94;-110.55;-81.61;-57.02;-38.53;-27.85;-23.50;-23.39;-22.95;-21.28;-10.26;9.44	Stop once
40.42;43.40;45.91;48.92;52.40;55.40;57.91;60.90;64.42	-152.23;-125.18;-100.12;-74.64;-53.60;-40.91;-37.23;-34.45;-21.99	Stop once
29.22;32.50;34.98;38.20;41.48;44.48;46.98;50.20;53.50;56.48;58.98;62.20;65.50;68.48;71.01	-307.29;-271.98;-237.59;-204.86;-174.12;-150.19;-135.05;-122.02;-108.42;-92.51;-74.04;-65.13;-61.90;-47.33;-20.28	No stop
39.73;42.74;45.73;48.73;51.71;54.72;57.73;60.75;63.73;66.74	-303.84;-259.97;-212.54;-164.78;-119.03;-80.40;-53.46;-37.53;-23.84;1.30	No stop
43.08;49.08;52.06;55.08;58.08;61.09	-45.58;-22.42;-21.64;-21.64;-20.31;-3.72	Stop once
36.05;39.05;42.06;45.05;48.05;51.05;54.05;57.03;60.05;63.05;66.05	-323.06;-280.20;-239.56;-200.49;-164.75;-134.44;-105.27;-76.44;-55.40;-42.04;-19.21	No stop
32.99;36.16;38.68;42.49;44.15;48.14;51.50;54.16;57.49;60.48;62.99;66.17;69.50	-315.89;-256.88;-227.72;-185.07;-145.77;-100.22;-79.97;-53.48;-49.36;-48.69;-41.45;-11.74;9.51	No stop
80.36;81.52	-72.33;-36.17	No stop
12.87;15.84;19.08;21.14;24.64;27.64;30.14;33.12;36.64;39.64;42.16;45.64;48.64;51.14;54.16;57.66	-321.10;-286.23;-246.93;-205.63;-166.43;-127.69;-90.94;-57.88;-29.29;-13.37;-10.48;-10.48;-10.48;-10.48;-10.48;-2.24	Stop once
14.13;17.41;20.61;23.60;26.13;29.43;32.41;35.60;38.13;41.43;44.63;47.62;50.61;53.63;56.61;59.11;62.41;65.61;68.61	-333.75;-294.66;-255.46;-217.48;-182.85;-149.78;-120.83;-95.56;-77.29;-63.15;-54.03;-49.80;-45.89;-42.98;-41.90;-38.45;-25.53;-9.49;10.98	Stop once
13.38;16.38;19.38;22.38;25.38;28.38;31.38;34.34;37.38;40.38;43.38;46.38;49.38;52.38;55.37;58.34;61.38	-309.48;-271.85;-234.09;-196.34;-158.27;-119.97;-82.35;-49.17;-30.13;-23.12;-22.01;-22.01;-22.01;-22.01;-22.01;-18.45;-2.42	Stop once
13.17;16.15;19.17;22.17;25.19;28.17;31.17;34.17;37.17;40.15;43.17;46.17;49.18;52.17;55.17;58.17	-310.53;-259.42;-204.30;-150.74;-101.30;-57.34;-26.84;-14.14;-13.47;-12.47;-11.91;-11.91;-11.91;-11.91;-11.91;-4.68	Stop once
22.98;23.97;25.50;29.50;32.87;35.50;38.78;42.00;44.50;47.78;51.07;53.98;56.50;59.76;63.04	-306.09;-293.40;-266.46;-208.10;-164.14;-121.16;-81.42;-50.37;-33.34;-28.66;-28.66;-28.66;-26.44;-14.74;9.17	Stop once
49.24;58.22;61.58;64.72;67.69;70.22;73.19	-190.08;-92.30;-71.59;-61.46;-47.32;-22.50;8.67	No stop
50.88;53.88;56.88;59.86;62.88;65.88;68.90;71.88;74.90	-304.72;-258.96;-213.31;-175.01;-142.95;-112.32;-78.04;-37.42;5.54	No stop
23.16;25.64;32.13;35.13;40.64;44.13;49.63;52.63;59.13;65.37	-324.27;-288.20;-211.00;-174.25;-110.21;-82.27;-40.97;-33.96;-33.18;-0.15	Stop once
30.15;33.14;36.15;39.12;42.15;45.15;48.15;51.14;54.14;57.15;60.15;63.12;66.15;69.81;72.16	-297.00;-258.47;-219.41;-177.34;-142.37;-113.53;-93.04;-75.12;-61.41;-53.73;-52.39;-52.06;-41.26;-18.22;10.95	Stop once
58.42;61.12;64.39;66.93;69.92;73.42;76.39;78.92;81.91;85.42;88.40;90.91;93.90;97.40;100.38;102.90;105.91;109.43;112.40;114.90;117.92;120.92;124.39;127.40;129.92;132.91;136.40;139.40;141.90;144.91;148.40;151.40;153.07	-301.26;-263.28;-227.19;-193.57;-160.62;-128.10;-95.69;-64.42;-46.49;-36.70;-34.36;-33.09;-33.09;-33.09;-33.09;-33.09;-33.09;-33.09;-33.09;-33.09;-33.09;-33.09;-33.09;-33.09;-33.09;-33.09;-33.09;-33.09;-33.09;-33.09;-29.97;-15.59;7.23	Stop once
22.84;26.00;32.33;41.34;47.44;49.82;52.99	-140.46;-103.51;-46.18;-12.14;-11.70;-11.70;-11.70	Stop once
25.05;28.54;31.52;34.03;37.05;40.52;43.52;46.03;49.07;52.54;55.52;58.01;61.05	-319.28;-285.54;-252.35;-222.16;-193.11;-165.03;-138.74;-110.69;-84.74;-62.47;-43.99;-23.62;3.89	No stop
12.12;15.23;18.21;20.73;24.10;27.25;30.23;32.74;36.11;36.74;40.10;43.26;46.21;48.74;52.26;55.52;58.24;60.31	-315.83;-289.43;-259.71;-229.43;-197.13;-164.18;-131.44;-101.84;-75.90;-67.33;-42.51;-26.36;-22.58;-22.58;-22.58;-22.58;-18.68;-1.65	Stop once
57.00;60.01;63.49;66.49;68.98;71.99;75.51;78.07;81.51;84.49;86.99;89.99;93.49;96.48;98.98;101.99;105.49;108.54;111.51;114.03;117.01;120.51;123.49;126.00;128.98;132.52;135.46;138.03;140.98;144.51;146.99;150.50	-326.01;-285.36;-244.40;-203.20;-162.88;-124.25;-86.06;-37.21;-22.63;-12.61;-12.39;-12.39;-12.39;-12.39;-12.39;-12.39;-12.39;-12.39;-12.39;-12.39;-12.39;-12.39;-12.39;-12.39;-12.39;-12.39;-12.39;-12.39;-12.39;-12.39;-10.72;8.86	Stop once
-18.46;-15.46;-12.46;-9.46;-6.48;-3.44;-0.44;2.55;5.56;7.87;11.51;14.52;17.49;20.55;23.51;26.55;29.51;32.56;35.56;38.56;41.51;44.55;47.56;50.49;53.51;56.55	-327.59;-306.18;-270.90;-227.15;-180.61;-134.30;-89.63;-45.99;-14.49;-7.36;-7.36;-7.36;-7.36;-7.36;-7.36;-7.36;-7.36;-7.36;-7.36;-7.36;-7.36;-7.36;-7.36;-7.36;-7.36;-3.69	Stop once
35.55;39.02;41.99;44.52;48.01;50.97;54.03;56.53;59.52;63.02	-41.41;-25.71;-22.26;-21.26;-21.26;-21.26;-21.15;-20.93;-14.92;6.89	Stop once
34.10;37.11;40.11;43.10;46.10;49.11;52.11;55.06;58.11;61.11;64.10;67.10;70.11	-301.10;-266.59;-227.87;-191.02;-162.85;-135.23;-110.74;-83.47;-64.99;-55.86;-42.51;-18.69;11.34	No stop
47.22;50.20;52.72;55.71;59.20;61.71;64.72;68.22;71.20;76.72;80.20;82.72;85.71;89.22;92.23;95.20;97.70;101.23;109.72	-306.32;-267.79;-228.05;-189.31;-154.46;-127.40;-112.14;-107.02;-96.45;-49.79;-31.42;-23.52;-19.62;-17.28;-16.95;-16.95;-16.95;-16.95;-16.95	Stop once
37.40;39.81;40.51;44.21;47.23;49.69;53.22;54.53;56.20;58.72;61.22	-105.47;-47.93;-47.93;-47.15;-47.15;-47.15;-47.15;-46.48;-45.14;-31.77;-16.95	Stop once
54.84;60.88;66.88	-160.99;-92.62;-38.19	No stop
23.43;26.43;29.43;32.43;35.43;38.43;41.43;44.39;47.43;50.43;53.43;56.43;59.42;62.42	-192.89;-159.16;-126.32;-94.59;-64.77;-41.07;-25.05;-19.38;-19.27;-19.27;-19.27;-19.27;-16.70;-0.02	Stop once
56.53;65.59;68.58;71.57;74.58	-86.24;-63.10;-47.75;-25.83;7.90	No stop
42.87;45.85;48.37;51.37;54.87;57.84;60.37;64.37;67.37	-327.26;-284.62;-242.64;-200.11;-159.14;-121.06;-86.77;-47.26;-15.42	No stop
47.44;52.97;58.98;64.97;71.48;74.47	-255.45;-183.62;-122.49;-78.41;-32.07;4.10	No stop
19.88;22.88;25.88;28.99;31.88;34.88;37.88;40.87;43.90;46.88;49.87;52.88;55.88;58.88;61.88	-307.26;-268.85;-228.89;-188.71;-152.97;-120.56;-88.84;-60.90;-36.08;-21.26;-15.59;-15.14;-15.14;-10.36;9.22	Stop once
-5.43;-2.49;0.03;3.54;6.51;9.51;12.01;15.51;18.53;21.51;24.01;27.54;30.53;33.49;36.51;39.51;42.51;45.51;48.51;51.51;54.82;57.49	-335.61;-320.76;-300.58;-264.57;-245.30;-215.21;-185.24;-144.14;-123.98;-95.24;-69.06;-40.65;-31.08;-22.41;-20.41;-20.41;-20.41;-20.41;-20.41;-20.41;-20.41;-16.73	Stop once
35.33;38.33;41.70;47.86	-190.61;-147.30;-106.31;-45.76	No stop
24.64;27.65;30.63;33.64;36.63;39.64;42.60;45.64;48.63;51.65;54.65;57.64;60.63;63.63	-296.40;-259.75;-223.44;-189.61;-158.76;-129.59;-97.75;-67.48;-43.54;-28.38;-21.68;-21.45;-17.88;1.60	No stop
17.97;20.95;24.45;27.45;29.97;32.97;36.46;39.78;42.65;45.93;48.17;51.44;54.45;56.94;59.97	-302.73;-261.09;-217.12;-175.82;-139.20;-107.81;-81.43;-57.83;-38.24;-25.88;-22.76;-22.76;-22.76;-22.65;-10.95	Stop once
59.60;62.58;65.10;68.10	-128.78;-97.38;-70.00;-40.16	No stop
30.31;33.32;42.33;45.31;47.81;50.92;54.34;57.31;60.35	-167.91;-136.27;-46.00;-29.19;-25.18;-25.18;-25.18;-25.18;-20.73	Stop once
39.81;45.91;51.35;54.80;63.35;72.84	-315.80;-254.89;-186.20;-155.58;-110.94;-20.67	No stop
47.90;50.88;53.88;56.87;59.90;62.87;65.90;68.90;71.90;74.88;77.90	-298.10;-256.46;-215.13;-174.70;-135.49;-102.97;-82.71;-71.69;-48.21;-21.27;5.54	No stop
30.92;36.41;39.91;42.92;45.43;48.44;51.94;57.44	-291.70;-202.73;-157.63;-114.09;-76.01;-47.39;-28.46;-12.99	No stop
20.89;23.89;26.90;29.89;32.85;35.89;38.89;41.88;44.89;47.89;50.89;53.89;56.85;59.89;62.89;65.89;68.89;71.89	-314.44;-282.14;-248.96;-215.22;-180.94;-147.10;-114.35;-85.50;-62.79;-53.55;-53.33;-53.33;-53.33;-52.88;-51.21;-41.64;-19.72;11.77	Stop once
59.43;62.47;65.47;68.47;71.46;74.47;77.47;80.47;83.42;86.47;89.47;92.47;95.47;98.47;101.42;104.47;107.43;110.47;113.47;116.47;119.47;122.47;125.47;126.49;129.47;132.62;135.47;138.47;141.47;144.47;147.42	-323.28;-275.30;-226.00;-176.57;-126.58;-76.37;-28.52;-5.90;-3.01;-3.01;-3.01;-3.01;-3.01;-3.01;-3.01;-3.01;-3.01;-3.01;-3.01;-3.01;-3.01;-3.01;-3.01;-3.01;-3.01;-3.01;-3.01;-3.01;-3.01;-3.01;2.33	Stop once
22.86;25.62;28.16;31.14;34.65;37.65;40.64;43.17;46.15;49.64;52.64;55.15;58.17;61.65;64.64	-310.11;-280.49;-252.21;-225.04;-199.77;-175.60;-151.55;-127.72;-106.79;-89.41;-74.49;-61.34;-50.77;-36.30;-13.57	No stop
8.31;10.83;13.83;17.33;20.31;22.83;25.79;29.33;32.31;34.83;37.79;41.33;44.34;47.41;49.84;52.83;56.30;59.31	-319.29;-285.40;-246.51;-206.24;-164.94;-125.20;-88.25;-56.08;-32.26;-20.24;-18.46;-18.46;-18.46;-18.46;-18.46;-18.46;-18.12;-7.88	Stop once
38.05;40.54;47.06;50.03;52.57;55.55;62.03;64.56;67.55	-304.27;-265.60;-183.53;-144.45;-106.70;-74.32;-42.82;-29.46;-6.32	No stop
31.74;34.73;37.74;40.74;43.75;46.73;49.73;52.73;55.74;58.73;61.07;64.73	-317.63;-281.89;-246.27;-209.98;-173.56;-137.15;-102.41;-71.79;-45.86;-30.84;-17.70;5.89	No stop
48.46;51.79;57.73;66.78	-120.83;-105.35;-79.63;-25.21	No stop
35.67;38.66;41.67;44.66;47.66;50.66;53.68;56.66;59.66;62.66;65.67;68.64;71.66	-298.31;-258.04;-216.43;-174.27;-133.00;-100.40;-77.14;-62.66;-59.08;-58.53;-49.06;-26.81;4.45	Stop once
33.68;36.67;40.17;43.15;46.19;48.67;51.66;55.15;57.67;60.67;64.17;67.14	-298.73;-258.54;-217.57;-177.72;-140.64;-106.67;-77.14;-57.11;-46.86;-40.62;-22.04;5.91	No stop
35.05;44.05;52.56;55.51;59.07;62.02	-124.47;-48.10;-23.17;-23.17;-20.50;-4.48	Stop once
39.74;43.23;46.22;48.74;51.75;55.24;58.22;60.74;63.73;67.23;70.22;72.75	-316.08;-291.26;-268.10;-242.94;-215.72;-187.88;-159.71;-127.43;-98.15;-72.44;-42.61;-6.76	No stop
27.89;30.91;33.88;36.89;39.85;42.91;45.89;49.06;51.89;54.89;57.89	-325.05;-285.51;-244.63;-206.23;-168.48;-131.95;-97.31;-66.13;-37.98;-20.84;-10.93	No stop
15.70;18.72;22.19;25.17;27.68;30.68;34.19;37.17;39.67;46.20;49.18;51.69;54.69;58.19	-309.48;-271.16;-230.65;-188.34;-147.47;-109.63;-72.89;-40.05;-16.90;-9.00;-9.00;-9.00;-9.00;-2.31	Stop once
28.77;31.76;35.28;38.26;40.78;43.78;47.30;50.28;52.78;55.77;59.78;62.30;65.28;67.78	-305.53;-264.00;-221.25;-177.61;-134.68;-98.49;-71.87;-55.51;-47.72;-46.27;-46.19;-44.63;-30.16;-3.13	Stop once
16.15;19.11;22.15;25.15;28.15;31.11;34.15;37.15;40.15;43.11;46.15;49.15;52.15;55.15;58.15;61.15	-300.17;-258.53;-215.79;-174.49;-137.09;-102.02;-70.51;-47.92;-33.67;-29.77;-29.77;-29.77;-29.77;-29.77;-25.21;-5.63	Stop once
13.95;16.95;19.94;22.95;25.95;28.91;31.95;34.95;37.94;40.95;43.94;46.96;49.95;52.91;55.95;58.95	-332.46;-295.38;-258.30;-222.12;-183.70;-143.61;-105.76;-72.25;-41.42;-19.06;-8.82;-7.15;-7.15;-7.15;-5.48;11.10	Stop once
47.01;50.54;53.51;56.01;59.00;62.51;65.54;68.02	-304.16;-267.27;-230.41;-192.43;-150.77;-109.55;-63.81;-17.39	No stop
-8.10;-5.10;-2.16;0.90;3.90;6.91;9.90;12.90;15.91;18.91;21.86;24.90;27.91;30.90;33.90;36.90;39.90;42.90;45.86;48.90;51.91;54.90;57.90;60.90	-261.51;-230.65;-197.13;-161.94;-126.33;-92.47;-62.75;-37.69;-19.33;-9.53;-6.41;-6.41;-6.41;-6.41;-6.41;-6.41;-6.41;-6.41;-6.41;-6.41;-6.41;-6.41;-5.40;1.94	Stop once
31.19;34.50;37.53;40.01;43.19;46.52;49.51;52.01;55.05;58.72;61.57;64.31;67.03	-309.80;-271.71;-229.30;-187.22;-147.03;-107.27;-73.87;-52.83;-45.14;-45.03;-43.95;-40.72;-20.02	Stop once
32.20;35.70;38.71;41.26;44.20;47.20;50.72;53.68;56.22;59.18;62.70	-328.65;-283.88;-236.01;-187.11;-144.12;-104.14;-73.64;-50.59;-38.12;-28.44;-5.30	No stop
26.11;28.62;31.63;35.11;38.11;40.80;44.10;46.61;49.63;53.12;56.11;58.61;61.59;65.10;68.10	-306.61;-274.86;-243.12;-211.84;-182.22;-155.82;-132.21;-110.83;-88.00;-63.63;-47.92;-42.58;-36.23;-17.65;9.39	No stop
47.69;50.69;54.21;57.17;59.69;62.67;65.17;68.21;70.67;74.55;76.75	-310.99;-285.27;-259.32;-234.72;-208.11;-177.50;-154.79;-123.17;-94.34;-59.27;-19.09	No stop
47.52;49.99;54.04;62.52;65.03	-72.51;-49.92;-42.24;-40.68;-23.65	Stop once
37.15;40.66;43.64;46.16;49.17;52.66;55.64;58.13;61.15;64.64;67.88	-303.95;-265.65;-233.69;-205.74;-177.91;-150.19;-125.81;-105.43;-78.82;-47.32;-13.70	No stop
67.04;69.57;72.53;75.05;78.14;81.55;84.53;87.05;90.05;93.54;96.55;99.05;102.07;105.57;108.52;111.07;114.03;117.57;120.55;123.05;126.07;129.44;132.55;135.52;138.05;141.05;144.55;147.51	-111.46;-96.65;-80.29;-57.03;-32.98;-16.62;-10.05;-9.61;-9.61;-9.61;-9.61;-9.61;-9.61;-9.61;-9.61;-9.61;-9.61;-9.61;-9.61;-9.61;-9.61;-9.61;-9.61;-9.61;-9.61;-9.61;-9.61;-6.05	Stop once
19.70;23.18;26.15;28.65;31.67;35.15;37.67;40.67;44.18;47.14;49.67;53.18;56.17;58.67	-308.51;-285.11;-249.04;-213.08;-177.89;-143.70;-113.98;-89.60;-63.19;-37.92;-16.33;-8.88;-8.66;1.80	Stop once
54.72;57.72;60.74;63.72;66.72;69.72;72.74;75.68;78.73;81.72;84.74;87.74;90.72;93.72;96.72;99.70;102.72;105.74;108.74;111.74;114.75;117.72;120.74;123.68;126.74;129.72;132.74;135.74;138.75;141.74;144.74;147.71	-359.40;-353.98;-353.90;-352.89;-349.77;-337.69;-319.55;-284.19;-240.41;-194.77;-149.12;-104.16;-62.22;-30.28;-14.37;-12.92;-12.92;-12.92;-12.92;-12.92;-12.92;-12.92;-12.92;-12.81;-10.92;-10.69;-10.69;-10.58;-9.92;-9.92;-9.02;1.67	Stop more than once
36.27;45.07;51.27;53.75;57.11;60.31;66.39	-78.25;-41.19;-40.07;-40.07;-40.07;-39.63;1.89	Stop once
34.68;37.68;40.69;43.64;46.68	-106.87;-79.38;-57.13;-42.56;-34.77	No stop
22.57;25.55;28.05;31.38;34.57;37.53;40.03;43.41;46.55;48.71;52.03;55.41;58.57;61.54	-326.54;-284.90;-244.02;-190.25;-164.09;-127.67;-95.04;-57.73;-42.26;-23.34;-14.88;-14.65;-11.53;7.27	No stop
21.15;23.64;26.90;30.14;33.15;35.64;38.92;42.19;45.17;48.15;50.64;53.90;57.17;60.15	-299.89;-259.69;-222.29;-187.56;-153.14;-119.28;-87.89;-58.82;-35.78;-21.75;-19.41;-19.41;-18.74;-7.04	Stop once
38.64;42.16;45.26;48.34;50.62;54.14;56.62;60.15;62.62;66.26;68.64;72.12;74.64;78.11;81.15;84.14;86.64;90.16;91.90;96.16;98.64;102.16;105.16;108.36;111.12;114.12;117.12;120.12;123.14;126.14;129.14;132.12;135.16;138.14;141.14;144.12;147.64	-287.36;-239.48;-190.71;-144.61;-107.64;-90.39;-89.94;-89.94;-89.27;-89.16;-88.72;-83.93;-68.57;-48.76;-24.36;-9.76;-8.54;-8.54;-8.54;-8.54;-8.54;-8.54;-8.54;-8.54;-8.54;-8.54;-8.54;-8.54;-8.54;-8.54;-8.54;-8.54;-8.54;-8.54;-8.54;-8.54;-5.76	Stop more than once
19.29;21.60;25.25;28.25;31.24;34.27;37.29;40.27;43.29;46.27;49.27;52.24;55.27;58.27;61.27	-325.55;-305.96;-268.21;-247.61;-200.42;-174.47;-122.95;-99.34;-57.93;-40.79;-22.64;-20.19;-19.08;-18.52;1.06	Stop once
21.37;24.87;27.89;30.84;33.37;36.36;39.38;42.36;45.37;48.87;51.81;54.37;57.37	-303.36;-265.50;-224.41;-181.54;-138.44;-97.81;-63.75;-36.56;-19.96;-12.39;-9.60;-9.49;-7.38	Stop once
35.39;38.66;41.87;44.38;47.66;50.86;53.87;56.39;59.65;62.89;65.85	-315.48;-275.95;-256.23;-228.40;-189.32;-167.16;-132.19;-102.12;-68.63;-48.50;-15.57	No stop
28.75;31.73;34.75;37.78;40.77;43.75;46.76;49.75;52.75;55.73;58.74;61.75;64.77	-311.27;-270.41;-229.22;-189.48;-152.51;-119.34;-89.73;-62.15;-41.34;-35.88;-35.64;-29.75;-9.13	Stop once
65.17;68.16;71.16;74.16;77.14;80.16;83.17;86.18;89.30;92.16;95.17;98.17;101.14;104.17;107.16;110.18;113.17;116.17;119.16;122.16;125.14;128.16;131.16;134.19;137.16;140.16;143.16;146.17;149.14	-343.73;-330.17;-308.66;-273.36;-226.38;-177.30;-131.10;-86.78;-49.17;-23.02;-13.01;-11.65;-11.65;-11.65;-11.65;-11.65;-11.65;-11.65;-11.65;-11.65;-11.65;-11.65;-11.65;-11.65;-11.65;-11.65;-11.65;-11.51;2.06	Stop once
32.39;35.39;37.66;41.38;44.39;47.39;50.39;53.39;56.39;59.39;62.37;65.39;68.39	-289.97;-261.69;-236.18;-209.22;-181.60;-157.00;-133.84;-112.13;-92.31;-75.50;-58.91;-35.08;-3.59	No stop
29.81;32.80;35.57;38.80;41.76;44.81;47.80;50.81;53.75;56.81;59.53;62.74;65.75;68.80;71.75;74.97	-314.47;-281.41;-245.80;-213.18;-184.90;-156.63;-127.34;-101.70;-80.10;-65.07;-60.83;-60.83;-60.72;-53.48;-34.34;-4.41	Stop once
8.39;11.39;14.37;17.39;20.38;23.38;26.39;29.39;32.39;35.39;38.37;41.39;45.03;47.41;50.39;53.39;56.40;59.39;62.36	-326.42;-295.65;-258.22;-218.70;-179.42;-142.26;-107.06;-72.90;-43.29;-26.82;-18.92;-17.48;-17.48;-17.48;-17.48;-17.48;-17.48;-14.81;-0.68	Stop once
19.26;21.88;24.89;27.37;30.88;33.38;36.90;39.37;43.38;45.87;48.88;51.90;54.87;57.86;60.86;64.16	-311.56;-277.92;-243.40;-207.89;-172.04;-136.19;-101.34;-67.73;-41.90;-28.98;-26.31;-26.31;-26.31;-26.31;-19.63;1.62	Stop once
23.35;26.35;29.82;32.83;35.34;38.37;41.85;44.83;47.32;50.35;53.83;56.82;59.35;62.35;65.85	-320.71;-289.42;-257.67;-224.93;-192.09;-160.92;-130.76;-100.70;-73.87;-51.72;-38.02;-34.46;-34.32;-24.53;1.30	Stop once
38.00;41.02;44.00;47.00;49.99;52.99;55.97;59.00;62.00;65.02;67.99	-315.04;-277.07;-237.98;-197.78;-158.01;-121.25;-90.52;-65.92;-48.63;-33.82;-11.00	No stop
50.93;59.97;62.93	-103.21;-33.85;-27.40	No stop
33.16;36.67;39.64;42.17;45.17;48.65;51.64;54.17;57.18;60.67;63.66;66.17;69.15;72.67	-323.46;-294.50;-264.65;-236.37;-211.21;-188.28;-164.45;-140.63;-119.37;-100.11;-76.40;-50.69;-25.09;4.39	No stop
33.11;36.59;39.57;42.07;45.08;48.59;51.57;54.09;57.11;60.59;63.87;66.59	-321.16;-287.53;-256.25;-223.63;-190.93;-156.30;-123.22;-96.62;-74.36;-55.55;-34.52;-5.48	No stop
21.09;24.09;26.59;30.35;32.85;36.09;39.09;41.61;44.87;48.09;51.11;53.57;56.85;60.09;63.09;65.59	-311.48;-275.30;-238.79;-188.38;-152.86;-131.26;-102.98;-77.49;-47.54;-38.75;-34.96;-34.96;-34.52;-32.29;-29.51;-15.01	Stop once
46.80;49.78;52.30;55.27;58.98;61.78;64.78;67.76;70.76	-307.03;-271.49;-236.09;-208.81;-173.74;-134.33;-95.01;-57.06;-20.56	No stop
30.00;33.00;36.00;39.00;42.02;45.00;48.00;50.99;54.00;56.96;60.00	-307.59;-263.17;-221.63;-183.57;-149.51;-119.78;-93.38;-69.77;-48.96;-30.82;-12.57	No stop
28.50;31.46;34.48;36.95;40.28;43.49;46.45;48.98;52.27;55.48;58.46;60.98;64.28;67.46;70.46;72.98	-323.13;-288.05;-252.19;-217.99;-185.70;-153.51;-124.12;-99.52;-77.94;-61.91;-56.35;-54.90;-53.79;-43.22;-22.41;3.42	Stop once
51.41;54.15;60.41;63.41;66.41;69.42	-121.80;-91.30;-53.34;-43.08;-37.08;-16.72	No stop
10.28;13.30;16.31;19.32;22.31;25.33;28.30;31.31;34.29;37.30;40.30;43.32;46.31;49.30;52.30;55.30;58.28;61.31	-324.67;-293.24;-262.17;-232.79;-203.18;-174.25;-146.54;-119.47;-92.51;-65.02;-41.43;-27.40;-21.73;-19.83;-19.83;-19.83;-19.83;-9.37	Stop once
33.46;36.46;39.46;42.43;45.45;48.46;51.48;54.46;57.46;60.46;63.46;66.44	-307.71;-266.96;-225.55;-184.36;-143.72;-105.29;-74.11;-52.29;-43.05;-39.48;-28.68;-9.22	No stop
33.26;36.47;39.28;42.22;45.28;48.28;51.28;54.28;57.28;60.27;63.28;66.22;69.27;72.28;75.28;78.28;81.28;84.28;87.28;90.22;93.28;96.28;99.27;102.28;105.28;108.28;111.28;114.30;117.28;120.28;123.28;126.28;129.27;132.28;135.28;138.22;141.28;144.28;147.28;150.28	-305.72;-268.52;-230.67;-194.16;-160.55;-136.73;-125.48;-119.03;-117.91;-117.91;-117.91;-117.91;-117.91;-115.12;-100.66;-77.94;-52.67;-28.95;-13.03;-7.25;-7.25;-7.25;-7.25;-7.25;-7.25;-7.25;-7.25;-7.25;-7.25;-7.25;-7.25;-7.25;-7.25;-7.25;-7.25;-7.25;-7.25;-7.25;-6.13;8.66	Stop more than once
25.83;29.33;32.32;34.82;37.84;41.33;44.31;46.82;49.83;53.32;56.09;59.32;61.84	-326.31;-294.34;-263.50;-234.11;-202.60;-172.10;-142.93;-113.86;-85.92;-61.33;-40.39;-23.47;2.90	No stop
22.67;25.63;28.67;31.67;34.66;37.67;40.66;43.67;46.67;49.63;52.67;55.67;58.67;61.80;64.67	-332.32;-301.26;-268.64;-235.89;-202.81;-170.08;-139.91;-113.07;-86.57;-62.41;-41.04;-26.35;-20.67;-13.44;5.81	No stop
25.70;28.71;31.63;34.68;37.68;40.69;43.69;46.69;49.64;52.69;55.69;58.69;61.69	-310.00;-275.38;-236.31;-194.23;-155.36;-118.05;-83.65;-54.59;-33.55;-21.76;-15.75;-13.41;-3.48	No stop
8.59;11.60;14.59;17.59;20.59;23.59;26.59;29.62;32.59;35.59;38.59;41.59;44.59;47.59;50.59;53.61;56.59;59.60;62.59;65.59	-332.15;-307.54;-276.45;-241.24;-205.05;-168.76;-132.57;-100.39;-71.57;-46.29;-27.92;-20.02;-19.79;-19.79;-19.79;-19.79;-19.79;-19.45;-11.54;10.03	Stop once
15.29;18.28;20.80;23.80;27.28;29.78;32.92;36.30;39.28;41.80;45.51;48.31;51.28;53.76;56.92;60.30	-326.62;-288.54;-249.66;-213.03;-178.50;-147.43;-118.25;-89.31;-60.69;-36.65;-21.75;-17.41;-17.07;-17.07;-16.41;-5.17	Stop once
40.68;43.68;46.68;49.79;52.68;55.68;58.68;61.68;64.68;67.68;70.68;73.63	-310.45;-275.24;-238.17;-200.42;-164.69;-131.39;-102.33;-83.74;-77.84;-69.27;-46.55;-18.63	No stop
44.53;47.23;50.53;53.03;56.03;59.53;62.53;65.05;68.03;71.53;74.53;77.02;80.03;83.59;86.52;89.02;92.00;95.53;98.53;101.00;104.05;107.05;110.57;113.53;116.03;119.03;122.53;125.53;128.00;131.05;134.52;137.52;140.00;143.03;146.53;149.53;152.03	-320.74;-279.88;-242.25;-206.61;-171.87;-138.36;-110.53;-95.27;-91.16;-86.03;-69.45;-41.07;-17.58;-12.24;-12.00;-12.00;-12.00;-12.00;-12.00;-12.00;-12.00;-12.00;-12.00;-12.00;-12.00;-12.00;-12.00;-12.00;-12.00;-12.00;-11.89;-10.30;-10.30;-10.30;-10.30;-7.63;9.85	Stop once
12.30;15.29;17.79;20.82;24.31;27.29;29.83;33.00;36.33;39.31;41.81;44.81;48.30;50.81;54.31;56.83;59.82;63.35	-264.45;-231.09;-207.32;-201.77;-200.60;-195.74;-176.74;-146.35;-116.62;-85.43;-64.49;-52.02;-39.43;-30.30;-26.73;-26.29;-19.72;2.76	Stop more than once
41.73;44.73;47.73;50.73;53.69;56.73;59.73;62.75;65.73;68.90;71.73;74.73;77.69;80.74;83.74;86.75;89.73;92.74;95.74;98.74;101.69;104.73;107.74;110.75;113.74;116.74;119.74;122.74;125.69;128.74;131.74;134.75;137.74;140.74;143.74;146.74;149.69	-332.33;-297.93;-262.19;-226.89;-194.72;-168.23;-147.85;-127.92;-108.21;-97.73;-89.61;-74.69;-49.32;-25.61;-11.47;-9.91;-9.91;-9.91;-9.91;-9.91;-9.91;-9.91;-9.91;-9.91;-9.91;-9.91;-9.91;-9.91;-9.91;-9.91;-9.58;-9.58;-9.58;-9.58;-9.58;-9.47;1.93	Stop once
51.96;54.49;57.49;60.96;63.93;66.45;69.50;72.78;75.95;78.94;81.48;84.47;87.95;90.94;93.49;96.49;99.96;102.94;105.48;108.47;111.95;114.94;117.48;120.48;123.95;126.94;129.48;132.95;135.48;138.97;141.97;144.47;147.48;150.97;153.96	-308.13;-272.39;-238.21;-202.92;-169.40;-142.25;-127.22;-116.43;-105.07;-82.14;-58.98;-40.16;-26.57;-18.44;-17.99;-17.99;-17.99;-17.99;-17.99;-17.99;-17.99;-17.99;-17.99;-17.99;-17.99;-17.99;-17.99;-17.99;-17.99;-17.99;-17.99;-17.99;-17.88;-10.98;4.49	Stop once
54.84;57.84;60.36;63.36;66.86;69.83;72.36;75.30;78.83	-306.93;-267.50;-227.74;-188.44;-149.69;-111.16;-72.64;-32.01;9.62	No stop
39.76;46.17;51.66;58.15;61.15;70.16	-250.54;-196.32;-145.32;-97.54;-73.27;-30.18	No stop
15.57;19.24;21.57;24.59;27.57;30.56;33.53;36.59;39.59;42.58;45.56;48.58;51.56;54.59;57.54;60.59;63.81	-327.50;-299.21;-265.78;-229.14;-189.72;-151.29;-118.77;-90.06;-64.24;-44.77;-31.63;-24.51;-24.39;-24.39;-24.28;-18.61;-1.14	Stop once
7.33;10.60;13.54;16.59;19.57;22.57;25.35;28.59;31.35;34.57;37.35;40.57;43.75;46.55;49.57;52.55;55.57;58.35;61.59	-321.86;-301.48;-265.19;-212.08;-184.92;-133.69;-100.19;-80.38;-47.32;-33.96;-19.49;-18.15;-18.15;-18.15;-18.15;-18.15;-17.93;-16.81;-12.81	Stop once
35.89;39.37;42.37;43.41;46.37;48.91;51.89;55.37;58.37;61.06;63.91;66.89	-315.68;-271.46;-228.38;-213.79;-171.82;-133.42;-98.45;-67.39;-47.58;-39.23;-27.54;-2.05	No stop
30.14;33.10;35.62;38.62;42.11;45.10;47.62;50.62;54.12;57.08;59.60;62.62	-324.81;-289.19;-253.34;-220.05;-186.21;-150.57;-116.94;-87.22;-62.17;-41.91;-30.88;-17.41	No stop
6.24;9.26;12.75;15.74;18.26;21.25;24.74;27.74;30.24;33.26;36.76;39.76;42.24;45.28;48.78;52.10;54.76;57.26	-327.35;-295.74;-257.55;-214.91;-170.49;-126.51;-85.42;-50.21;-23.16;-10.91;-9.69;-9.69;-9.69;-9.69;-9.69;-9.69;-9.45;-6.89	Stop once
14.04;16.54;19.66;23.06;26.05;28.56;31.64;35.04;38.04;40.56;43.64;47.04;50.04;52.56;55.64;59.05;62.04	-304.71;-260.52;-216.33;-173.57;-131.82;-92.73;-62.01;-39.75;-27.28;-22.38;-21.60;-21.60;-21.60;-21.60;-21.60;-14.48;7.34	Stop once
44.86;47.37;53.85;56.73;62.86	-215.94;-180.30;-116.94;-89.00;-36.46	No stop
7.55;11.05;14.03;16.52;19.54;23.05;26.03;28.55;31.55;35.55;38.03;41.04;43.55;46.53;50.05;53.03;55.58;58.53	-328.70;-293.19;-250.68;-205.59;-159.95;-115.59;-76.07;-44.57;-25.09;-19.73;-19.73;-19.73;-19.73;-19.73;-19.73;-19.73;-18.62;-4.82	Stop once
8.94;12.38;15.37;17.90;20.96;24.39;27.37;29.90;32.94;36.40;39.38;41.87;44.96;48.39;51.39;53.92;56.93;60.39;63.47;66.90;69.60	-313.69;-275.24;-234.51;-192.87;-151.78;-111.37;-73.62;-44.56;-31.20;-29.53;-28.61;-28.61;-28.61;-28.61;-28.61;-28.61;-28.61;-28.61;-26.16;-11.70;10.79	Stop once
34.56;37.54;40.54;43.52;46.54;49.04;51.22;55.54;58.52;61.23	-309.99;-267.58;-221.05;-173.74;-128.20;-86.99;-55.49;-35.11;-25.21;-9.52	No stop
73.08;76.03	-32.21;1.61	No stop
16.70;19.67;22.69;25.69;28.71;31.69;34.69;37.69;40.70;43.67;46.70;49.70;52.71;55.69;58.70;61.70	-327.51;-289.10;-249.12;-207.14;-166.84;-128.98;-96.58;-69.09;-44.25;-25.11;-18.10;-17.90;-17.90;-17.90;-10.11;10.92	Stop once
7.64;10.93;14.28;17.15;19.67;22.91;26.15;29.15;31.66;34.93;38.17;41.15;43.65;46.91;50.21;53.17;55.66	-325.27;-295.07;-261.01;-225.14;-189.98;-156.02;-122.27;-89.90;-60.84;-36.79;-18.87;-9.52;-8.07;-7.96;-7.96;-7.96;-4.73	Stop once
37.56;43.64;46.68;55.60;58.68;64.64;70.60	-302.59;-217.40;-175.65;-78.23;-59.20;-42.05;-11.20	No stop
29.16;32.16;35.11;38.16;41.16;44.16;47.16;50.16;53.15;56.16;59.12;62.15;65.16;68.16	-325.97;-292.67;-254.26;-212.06;-168.76;-130.11;-96.48;-63.75;-38.37;-29.47;-29.20;-29.09;-18.61;4.54	Stop once
33.51;36.51;39.51;42.51;45.51;48.51;51.49;54.50;57.51;60.53;63.52;66.51	-322.56;-288.83;-258.88;-224.91;-189.40;-158.34;-130.51;-103.01;-76.95;-59.03;-42.23;-15.74	No stop
44.68;53.56;59.55;65.55	-62.87;-36.94;-36.94;-18.57	Stop once
66.93;69.94;73.44	-79.96;-62.38;-37.21	No stop
14.34;17.34;20.34;23.34;26.33;29.34;32.30;35.34;38.34;41.36;44.34;47.34;50.34;53.34;56.30;59.34	-333.49;-299.65;-262.77;-223.13;-183.95;-146.10;-109.91;-77.06;-48.67;-24.96;-10.26;-5.92;-5.81;-5.81;-5.70;1.76	Stop once
15.79;18.80;21.79;24.80;27.79;30.79;33.73;36.79;39.79;42.79;45.79;48.79;51.79;54.79;57.75;60.80	-304.09;-259.34;-211.13;-162.26;-114.40;-70.20;-40.38;-24.79;-20.56;-20.56;-20.56;-20.56;-20.56;-20.56;-19.77;-5.30	Stop once
17.04;19.99;23.04;26.05;29.04;32.04;35.04;38.04;41.09;44.04;47.04;50.05;53.04;56.04;59.04;62.04	-303.15;-268.20;-233.04;-198.31;-163.69;-130.30;-98.56;-68.95;-42.80;-23.44;-17.76;-17.29;-17.29;-17.29;-14.73;2.95	Stop once
20.32;23.18;26.18;29.18;32.18;35.18;38.18;41.18;44.18;47.18;50.18;53.19;56.18;59.18;62.18;65.18;68.18	-312.59;-273.95;-235.30;-199.23;-164.28;-130.55;-99.03;-72.43;-52.61;-41.92;-39.02;-38.78;-38.78;-37.89;-34.56;-21.51;2.64	Stop once
13.47;16.48;19.68;22.47;25.47;28.47;31.45;34.47;37.47;40.47;43.47;46.47;49.46;52.47;55.45;58.00;61.47;64.47;67.47;70.47;73.46	-327.05;-294.29;-256.31;-214.23;-170.94;-128.89;-91.38;-63.89;-55.11;-54.87;-54.87;-54.87;-54.87;-54.87;-54.87;-54.87;-54.76;-51.19;-37.73;-15.93;11.55	Stop once
40.40;42.92;46.20;54.89;58.18;67.38;73.18	-323.94;-294.65;-266.91;-176.40;-138.65;-71.29;-37.46	No stop
35.07;41.08;47.09;53.08;62.08	-334.14;-257.42;-176.47;-100.88;-11.37	No stop
50.49;53.49;56.51;59.52;62.49;65.49;68.51;71.45;74.51;77.49;80.51;83.51;86.51;89.49;92.49;95.45;98.51;101.51;104.51;107.51;110.51;113.51;116.51;119.45;122.52;125.51;128.49;131.49;134.50;137.50;140.49;143.47;146.51;149.49;152.51	-312.90;-270.25;-227.39;-187.42;-153.02;-128.63;-118.39;-118.27;-118.27;-116.61;-101.03;-72.09;-38.37;-20.34;-16.55;-16.55;-16.55;-16.55;-16.55;-16.55;-16.55;-16.55;-16.55;-16.55;-16.55;-16.55;-16.55;-16.55;-16.55;-16.55;-16.55;-16.55;-16.55;-12.43;9.93	Stop more than once
26.36;29.40;32.40;35.40;38.40;41.40;44.40;47.40;50.36;53.41;56.40;59.42;62.40;65.40;68.41;71.41	-303.05;-263.28;-222.63;-182.44;-145.48;-110.64;-82.03;-64.23;-55.98;-52.54;-52.54;-52.43;-52.31;-46.30;-27.16;-1.67	Stop once
23.54;26.05;29.10;32.54;35.54;38.05;41.09;44.54;47.54;50.04;53.09;56.54;59.54;62.05;65.09;68.55;72.07	-309.64;-273.57;-240.95;-209.44;-174.91;-140.95;-111.22;-86.28;-68.15;-64.47;-64.36;-64.36;-64.36;-63.36;-53.45;-35.09;-7.94	Stop once
31.51;34.51;37.52;40.52;43.48;46.52;49.52;52.52;55.52;58.52;61.52;64.52;67.48	-302.09;-261.55;-222.81;-186.41;-156.01;-133.40;-114.92;-105.23;-97.88;-79.85;-62.82;-38.88;-10.06	No stop
15.27;18.27;21.27;24.27;27.27;30.21;33.27;36.27;39.26;42.27;45.26;48.26;51.27;54.21;57.27;60.27;63.27	-315.09;-283.00;-248.92;-216.51;-183.34;-149.17;-114.65;-82.71;-55.42;-34.05;-21.25;-14.91;-13.68;-13.68;-13.68;-10.90;6.46	Stop once
30.59;34.01;37.01;39.55;42.56;46.00;49.01;51.53;54.57;58.03;61.01;63.53;66.55;70.03;73.01;75.53	-334.65;-310.38;-279.86;-246.78;-216.61;-188.43;-161.47;-135.43;-113.04;-91.99;-80.08;-77.85;-77.29;-68.50;-45.80;-15.98	Stop once
7.15;10.14;13.15;16.14;19.15;22.15;25.14;28.14;31.16;34.14;37.15;40.14;43.15;46.14;49.15;52.14;55.16;58.14;61.24;64.17	-333.13;-305.42;-272.55;-236.69;-200.74;-166.10;-132.26;-101.06;-72.44;-48.50;-35.04;-29.03;-26.69;-26.69;-26.69;-26.69;-26.69;-26.58;-22.79;-7.67	Stop once
19.75;22.73;25.75;28.75;31.92;34.75;37.75;40.75;43.75;46.73;49.76;52.75;55.77;58.75;61.75;64.75	-311.17;-266.53;-222.33;-179.00;-136.46;-97.60;-63.88;-39.28;-26.93;-24.70;-24.70;-24.70;-24.70;-24.70;-20.47;-6.01	Stop once
40.90;43.89;46.90;49.90;52.84;55.89;58.89;61.89;64.13;67.90;70.89;73.90	-310.97;-273.45;-234.37;-196.07;-159.77;-124.47;-96.85;-83.16;-79.93;-73.14;-51.61;-21.67	Stop once
27.40;30.37;32.89;36.16;38.86;42.40;45.37;47.89;51.15;54.39;57.37;59.90;63.13;66.37	-303.77;-267.67;-228.60;-190.41;-154.33;-121.14;-89.74;-60.80;-38.43;-29.19;-28.07;-25.51;-12.04;11.55	No stop
45.59;48.11;51.22;60.10;66.60;69.59;72.11	-188.13;-153.72;-124.99;-60.65;-37.28;-19.37;10.13	No stop
4.86;7.86;10.86;13.86;16.86;19.86;22.88;25.88;28.89;31.88;34.88;37.86;40.86;43.88;46.88;49.86;52.38;55.90;58.88;61.38	-332.77;-311.72;-262.76;-236.80;-184.81;-158.98;-108.53;-83.71;-39.54;-23.18;-9.71;-9.38;-9.38;-9.38;-9.38;-9.38;-9.38;-9.38;-9.38;4.09	Stop once
39.44;41.92;44.94;48.44;51.44;53.95;56.92;60.44;63.45;66.44	-331.53;-293.01;-254.83;-216.09;-177.90;-141.17;-106.43;-74.37;-44.53;-13.48	No stop
36.95;40.31;43.28;45.81;48.95;52.31;55.27;56.97;60.32;64.28;66.95;70.31;73.27	-303.98;-278.81;-242.39;-207.32;-164.12;-144.76;-117.04;-89.41;-73.60;-58.69;-48.90;-32.66;-0.48	No stop
35.12;38.08;40.62;43.63;47.12;50.10;53.16;56.14;59.12;61.64;64.66	-307.91;-277.39;-245.77;-214.71;-185.66;-157.27;-128.86;-102.14;-74.52;-45.46;-15.08	No stop
28.92;31.92;34.88;37.92;40.92;43.92;46.92;49.92;52.92;55.93;58.88;61.92;64.92;67.92;70.92	-305.85;-269.89;-236.51;-203.32;-167.91;-133.84;-100.66;-71.95;-51.82;-42.92;-37.69;-36.58;-25.79;-8.87;1.64	No stop
45.12;48.17;51.18;54.18;57.16;60.18;63.18;66.18;69.14;72.18;75.18	-314.08;-275.46;-239.05;-209.54;-187.72;-162.88;-135.27;-109.00;-83.85;-56.13;-23.40	No stop
35.95;38.97;41.97;44.99;47.97;50.97;53.97;56.98;59.95;62.97;65.97	-323.95;-286.75;-249.23;-215.26;-186.32;-157.39;-122.44;-88.23;-59.96;-32.59;-3.67	No stop
17.58;21.07;24.03;27.05;29.55;32.60;36.04;39.03;41.53;44.59;48.06;51.01;53.54;56.58;60.03;63.03;65.53	-299.96;-260.41;-220.31;-180.36;-143.27;-109.53;-78.71;-53.33;-37.18;-32.84;-32.84;-32.84;-32.84;-32.84;-32.39;-19.26;9.24	Stop once
45.60;48.56;51.60;54.59;57.60;60.59;63.60;66.60;69.60;72.56;75.59	-306.02;-274.40;-243.91;-216.31;-189.59;-158.30;-124.00;-92.49;-64.78;-40.95;-12.33	No stop
28.69;28.69;28.69	-41.41;-30.50;-4.34	No stop
-14.93;-11.93;-8.93;-5.97;-2.92;0.08;3.08;6.08;9.08;12.04;15.08;18.08;21.08;24.08;27.08;30.08;33.08;36.03;39.08;42.08;45.08;48.07;51.08;54.07;57.08;60.04;63.08;66.08	-286.81;-252.59;-215.73;-178.65;-142.68;-107.50;-74.21;-46.82;-29.12;-25.79;-25.79;-25.79;-25.79;-25.79;-25.79;-25.79;-25.79;-25.79;-25.79;-25.79;-25.79;-25.79;-25.79;-25.79;-25.79;-25.56;-14.54;10.05	Stop once
35.76;41.75;44.76;47.76;50.76;53.77;56.76	-169.78;-91.96;-58.90;-31.39;-11.56;-3.11;-1.08	No stop
40.75;49.74;55.75;58.70	-55.72;-29.52;-29.52;-29.30	Stop once
7.97;10.49;13.72;16.98;19.98;22.49;25.71;28.98;31.95;34.47;37.72;40.99;43.97;46.47;49.69;52.99;55.95;58.99	-328.85;-297.34;-260.30;-222.70;-186.27;-150.18;-114.36;-79.85;-48.35;-23.42;-11.29;-10.17;-10.17;-10.17;-10.17;-10.17;-10.06;-0.38	Stop once
34.51;37.53;40.52;43.51;46.51;49.51;52.49;55.51;58.52;61.53;64.52;68.17;70.51;73.52	-311.91;-270.27;-230.74;-193.77;-158.91;-127.07;-99.78;-81.07;-74.04;-72.70;-71.25;-63.80;-41.53;-10.70	Stop once
27.35;30.76;33.77;36.77;39.75;42.29;45.35;48.76;51.76;54.28;57.33;60.78;63.78;66.73;69.27;72.34;75.78;78.77;81.28	-275.44;-242.70;-196.17;-155.72;-131.48;-105.96;-62.20;-41.68;-18.19;-8.27;-7.27;-7.16;-5.60;-5.49;-5.49;-5.49;-5.49;-5.38;1.99	Stop once
30.12;33.12;36.08;39.13;42.12;45.12;48.12;51.12;54.12;57.12;60.08;63.12	-314.90;-278.37;-239.72;-200.98;-164.47;-131.06;-102.55;-79.07;-56.46;-34.98;-20.84;-2.48	No stop
67.13;70.13	-39.55;10.29	No stop
17.47;20.77;23.45;26.97;29.95;32.49;35.47;38.97;41.69;44.47;48.12;50.97;53.47;56.47;59.99;62.49	-301.98;-267.36;-232.96;-199.32;-168.04;-138.31;-110.70;-86.10;-67.18;-52.49;-40.30;-31.62;-28.50;-27.60;-22.70;-6.01	Stop once
52.48;55.61;58.98;61.96;64.97;67.97;70.48;73.62;76.95;79.96;82.47;85.59;88.98;91.97;94.46;97.62;100.96;103.97;106.48;109.59;112.97;115.96;118.47;121.62;124.96;127.96;130.97;133.94;136.46;138.72;142.98;145.96;148.46;151.62;154.97;157.96	-301.89;-267.12;-233.93;-205.30;-182.25;-161.20;-143.26;-132.47;-127.34;-117.88;-96.73;-73.34;-52.53;-40.40;-38.84;-38.84;-38.84;-38.84;-38.84;-38.84;-38.84;-38.84;-38.84;-38.84;-38.84;-38.84;-38.84;-38.84;-38.84;-38.84;-38.84;-38.84;-38.84;-37.39;-21.37;8.78	Stop once
15.88;21.92;24.93;30.92;36.93;39.88;45.93;48.93;51.93;60.92	-204.66;-122.92;-85.73;-28.49;-15.12;-15.12;-15.12;-15.01;-14.68;-2.54	Stop once
47.34;53.82;59.34	-71.30;-36.13;-30.46	No stop
31.55;34.52;37.04;40.51;43.53;46.03;55.51;58.54;61.24	-52.01;-35.55;-31.10;-26.98;-26.53;-26.53;-26.53;-22.31;0.72	Stop once
11.09;14.10;17.05;20.09;23.10;26.09;29.09;32.09;35.10;38.09;41.05;44.10;47.10;50.09;53.09;56.10;59.11	-333.05;-291.74;-248.64;-204.90;-163.02;-121.94;-82.86;-48.80;-23.97;-11.07;-9.29;-9.29;-9.29;-9.29;-9.29;-9.29;-3.17	Stop once
21.57;28.06;30.58;34.08;40.56;48.59;51.82;54.56	-241.26;-170.81;-137.29;-105.33;-46.12;-11.38;-11.38;-10.46	Stop once
29.51;32.49;35.51;38.51;41.53;44.51;47.53;50.51;53.41;56.49;59.51;62.51;65.48;68.51;71.48	-301.99;-278.27;-228.40;-201.79;-154.05;-134.23;-95.49;-79.57;-58.85;-55.07;-53.62;-52.62;-47.39;-37.26;-0.31	Stop once
12.33;12.33;12.33;12.33;12.33;12.33;12.33;12.33;12.33;12.33	-200.56;-164.94;-132.11;-107.18;-88.36;-70.77;-56.74;-40.60;-19.90;8.37	No stop
54.97;57.97;60.96;63.97;66.97;69.97;72.98;75.99	-317.33;-274.79;-227.03;-179.61;-132.98;-85.79;-40.07;3.09	No stop
42.16;44.64;48.16;51.16;54.18;57.16;60.19;63.46;66.14;68.64;72.16;75.16	-309.35;-270.48;-232.18;-196.55;-162.93;-131.64;-102.80;-83.09;-76.41;-68.62;-47.58;-17.76	No stop
11.29;14.27;17.27;20.26;23.27;26.24;29.27;32.27;35.28;38.28;41.27;44.27;47.27;50.25;53.27;56.27;59.29;62.27	-322.80;-283.37;-243.40;-203.20;-165.56;-129.80;-97.95;-70.23;-46.86;-29.94;-21.37;-19.48;-19.03;-19.03;-19.03;-17.69;-9.08;9.40	Stop once
44.33;47.08;50.08;53.08;56.08;59.08;62.08;65.08;68.04;71.07;74.08;77.08;80.08	-316.31;-291.71;-267.00;-238.74;-208.46;-180.18;-156.25;-134.55;-110.60;-87.33;-57.17;-25.68;8.59	No stop
18.87;22.38;25.35;28.15;31.35;34.35;36.87;39.87;43.35;46.37;48.88;52.35;55.35;57.85;61.23;63.85;67.03	-249.30;-203.77;-157.45;-112.91;-78.84;-62.36;-54.80;-52.79;-51.01;-50.79;-50.67;-50.67;-50.67;-50.67;-48.89;-34.54;-8.71	Stop once
40.98;44.42;47.47;50.47;52.97;56.40;58.94;62.47;65.47;68.10;71.42;74.46	-334.52;-291.20;-246.66;-204.13;-167.16;-138.77;-112.72;-89.34;-79.32;-69.31;-46.59;-16.44	No stop
55.44;58.93;61.91;64.43;67.50;70.93;73.89;76.75	-327.04;-281.06;-234.53;-187.55;-141.56;-96.81;-54.06;-14.10	No stop
58.07;63.59	-83.59;-20.26	No stop
5.20;8.24;11.22;13.72;17.18;20.22;23.18;25.75;29.19;32.22;35.22;37.73;41.19;44.23;47.19;49.75;53.22;56.23;59.23	-332.79;-314.09;-280.02;-243.27;-194.39;-170.45;-132.60;-96.42;-51.00;-32.08;-14.49;-10.93;-10.93;-10.93;-10.93;-10.93;-10.93;-10.59;2.87	Stop once
38.12;41.63;47.11;53.62;59.12	-264.43;-226.68;-154.87;-87.74;-52.43	No stop
31.22;37.27;43.27;46.27;55.22	-319.45;-241.42;-160.37;-118.51;-28.49	No stop
60.08;66.57	-38.80;6.14	No stop
22.31;27.82;31.33;40.07;46.34;49.31;54.83	-218.99;-144.84;-108.20;-25.05;-15.71;-15.71;-15.60	Stop once
36.40;39.18;42.38;45.18;48.40;51.17;54.40;57.17;60.40;63.18;66.38;69.67	-319.90;-288.50;-258.55;-228.16;-199.55;-170.94;-144.10;-120.49;-95.24;-63.85;-31.35;-0.52	No stop
30.85;33.86;36.88;39.86;42.53;45.86;48.86;51.85;54.87;57.87;60.88;63.86;66.88	-329.61;-295.07;-258.44;-222.03;-191.74;-160.80;-137.07;-121.59;-104.45;-78.07;-55.90;-37.99;-11.50	No stop
31.82;37.76;44.29;53.31;56.29;58.81;61.81	-113.87;-60.55;-31.61;-28.94;-28.94;-27.38;-12.81	Stop once
20.10;23.18;26.58;29.09;32.10;35.63;38.58;41.10;44.60;47.11;50.60;53.58;56.11;59.10;62.60;65.60	-329.63;-295.43;-261.13;-227.05;-192.31;-158.80;-127.18;-97.11;-71.28;-52.70;-42.79;-40.90;-38.32;-37.76;-24.64;-1.38	Stop once
36.16;44.76;48.13;51.15;56.77	-181.03;-83.26;-54.21;-35.83;-28.38	No stop
40.65;43.64;49.64;58.64;61.64;64.64	-83.49;-51.53;-27.36;-26.91;-16.43;2.82	No stop
36.10;39.14;41.64;45.12;48.12;51.10;53.66;57.87;59.62;63.85;66.14;68.64	-315.15;-274.17;-230.53;-187.99;-148.68;-113.81;-83.10;-59.60;-48.91;-44.35;-27.33;3.16	No stop
44.70;48.16;51.17;53.67;56.67;60.17;63.19;65.34;68.67;72.19;75.17;77.66;80.70;84.17;87.17;90.17;95.67;99.17;102.15;104.69;107.69;111.19;114.17;116.67;119.68;123.19;126.15;131.69;135.67;139.19;142.15;144.67;148.67	-311.25;-270.80;-231.71;-194.52;-160.01;-126.38;-102.55;-94.09;-91.98;-81.07;-58.13;-27.40;-8.93;-5.60;-5.60;-5.60;-5.60;-5.60;-5.60;-5.60;-5.60;-5.60;-5.60;-5.60;-5.60;-5.60;-5.60;-5.60;-5.60;-5.60;-5.37;-4.15;4.53	Stop more than once
49.63;52.58;55.64;64.59;67.60;70.57	-203.83;-175.45;-155.63;-57.22;-27.60;4.03	No stop
36.37;39.37;42.37;45.42;48.37;51.37;54.39;57.37;60.37;63.37;66.37	-334.26;-301.09;-267.66;-232.03;-196.41;-162.79;-131.18;-102.22;-73.93;-47.10;-18.83	No stop
29.14;32.12;34.64;38.14;41.14;44.12;46.62;50.10;53.14;56.12;58.62;62.10;65.14;68.12;70.64;74.10	-330.33;-286.08;-243.76;-208.91;-178.06;-150.45;-124.62;-100.69;-80.64;-70.96;-69.85;-69.28;-68.62;-60.16;-37.24;-5.86	Stop once
44.78;50.27;53.28;56.78;59.76;62.28;65.28;68.78	-320.97;-230.32;-185.68;-145.16;-107.65;-73.26;-41.87;-2.92	No stop
32.57;39.05;41.57;45.04;53.57;59.57	-42.78;-14.40;-13.84;-12.84;-12.84;2.52	Stop once
55.55;57.88;61.35;64.42;67.38;69.88;73.32;76.06;79.38;81.88;85.34;88.36;91.36;93.89;95.38;97.88;101.34;104.40;107.38;109.88;113.38;116.40;119.40;121.88;125.34;128.38;131.36;133.88;137.34;140.38;143.38;145.88;149.34;152.36;155.36	-312.66;-275.21;-230.89;-208.96;-176.78;-145.83;-103.40;-80.35;-51.97;-34.72;-27.82;-27.82;-27.82;-27.82;-27.82;-27.82;-27.82;-27.82;-27.60;-27.60;-27.60;-27.60;-27.60;-27.60;-27.60;-27.60;-27.60;-27.60;-27.60;-27.38;-27.38;-27.38;-26.82;-21.36;-1.44	Stop once
18.14;20.84;23.38;26.37;29.37;32.35;35.87;38.34;41.38;44.86;47.86;50.38;53.36;56.88;59.85	-311.14;-272.27;-237.29;-213.57;-183.28;-145.53;-105.21;-65.91;-35.52;-17.60;-11.92;-11.81;-11.81;-11.81;-4.02	Stop once
53.49;56.85;59.97;62.97;65.47;68.84;71.96;74.97	-319.97;-277.77;-234.80;-191.50;-148.08;-105.09;-62.57;-20.27	No stop
7.06;10.11;13.05;16.04;18.57;22.04;25.04;27.56;30.54;34.06;37.06;39.56;42.57;46.08;49.06;51.56;54.58;58.05;61.08;63.54	-314.15;-276.50;-236.08;-196.56;-158.49;-121.76;-85.70;-54.54;-37.51;-34.61;-34.61;-34.61;-34.61;-34.61;-34.61;-34.61;-34.61;-34.61;-28.05;-5.45	Stop once
29.03;31.98;34.49;37.76;41.01;44.00;46.52;49.99;52.75;56.01;59.00;61.48;64.78	-321.91;-287.62;-255.54;-224.34;-194.18;-164.00;-134.28;-106.66;-81.28;-58.35;-41.54;-27.17;-8.58	No stop
15.84;19.13;22.36;25.36;31.14;34.37;37.37;39.86;43.35;45.86;49.37;52.35;54.87;58.14;61.36;64.35;66.87;70.14	-334.41;-293.63;-250.56;-207.47;-125.64;-93.13;-75.66;-68.42;-67.64;-66.75;-64.86;-64.86;-64.86;-64.86;-64.86;-59.07;-38.15;-8.88	Stop once
55.41;58.43;61.41;64.42;67.40;70.41;73.39;76.42	-309.39;-264.84;-220.08;-175.76;-136.57;-101.72;-65.99;-28.16	No stop
45.56;48.08;51.36;54.58;57.72;60.08;63.37;66.80;69.58;72.56;75.06;78.59	-312.03;-276.18;-240.99;-204.03;-169.17;-145.35;-129.30;-112.93;-93.88;-73.61;-43.11;-4.48	No stop
5.07;8.03;10.53;13.53;17.03;20.03;22.53;25.55;29.05;32.03;34.53;38.40;40.50;43.55;47.03;49.55;52.53;56.03;59.01	-333.21;-300.12;-259.57;-214.27;-171.19;-131.46;-94.40;-61.91;-34.85;-17.83;-13.82;-13.82;-13.82;-13.82;-13.82;-13.82;-13.82;-13.26;-1.68	Stop once
19.15;22.69;25.65;28.63;31.19;34.19;37.65;41.17;43.17;46.65;49.65;52.17;55.19;58.63;61.19	-300.12;-263.81;-227.97;-192.34;-158.05;-124.53;-93.13;-63.74;-41.02;-27.89;-25.21;-25.21;-25.21;-19.98;-0.63	Stop once
48.91;51.91;54.87;57.91;60.91;63.93;66.92;69.91;73.04;75.91;78.87;81.91;84.91;87.92;90.92;93.92;96.92;99.92;102.87;105.91;108.92;111.93;114.92;117.92;120.91;123.91;126.86;129.91;132.92;135.92;138.92;141.91;144.92;147.92	-322.03;-290.18;-261.22;-230.58;-196.51;-163.78;-130.81;-100.19;-72.93;-43.54;-22.51;-10.82;-10.37;-10.37;-10.37;-10.37;-10.37;-10.37;-10.37;-10.37;-10.37;-10.37;-10.37;-10.37;-10.37;-10.37;-10.37;-10.37;-10.37;-10.37;-10.37;-10.37;-10.37;-5.69	Stop once
5.33;8.34;11.33;14.31;17.32;20.33;23.35;26.33;29.33;32.33;35.33;38.31;41.33;44.33;47.35;50.33;53.33;56.33;59.33;62.31;65.33	-321.36;-283.40;-236.86;-187.09;-137.10;-88.77;-50.04;-28.33;-19.99;-18.54;-18.54;-18.54;-18.54;-17.88;-16.87;-16.76;-16.54;-15.65;-15.65;-12.31;9.93	Stop once
50.72;53.20;56.22;59.72;62.73;65.22;68.22;71.74;74.72;77.22;80.22;86.72;89.22;92.23;95.74;99.14;102.00;104.22;107.72;110.22;113.22;116.72;119.75;122.22;125.22;128.72;131.72;134.22;137.22;140.74;143.70;146.22;149.21;152.74	-322.27;-281.41;-240.21;-198.69;-158.59;-127.40;-111.92;-105.69;-92.00;-65.50;-41.79;-34.66;-34.66;-34.66;-34.66;-34.66;-34.66;-34.66;-34.66;-34.66;-34.66;-34.66;-34.66;-34.66;-34.66;-34.66;-34.66;-34.66;-34.66;-34.66;-34.66;-34.32;-24.20;2.61	Stop once
31.96;37.97;40.96;43.94;50.44;52.94;59.04;61.96	-59.81;-22.63;-19.62;-19.62;-19.62;-19.62;-13.05;8.64	Stop once
13.03;16.12;19.12;22.22;24.63;28.03;31.13;34.11;36.63;40.03;43.13;46.11;48.63;52.03;55.13;58.12;60.62;64.03;67.12	-320.68;-294.40;-254.75;-213.66;-171.46;-117.11;-93.73;-67.23;-52.76;-48.64;-48.64;-48.64;-48.64;-48.64;-48.64;-48.64;-48.31;-30.83;-15.03	Stop once
54.86;57.86;60.86;63.86;66.87;69.88;72.88;75.88;78.86;81.86;84.88;87.15;90.88;93.87;96.88;99.88;102.88;105.86;108.89;111.88;114.88;117.88;120.88;123.88;126.88;129.86;132.87;135.88;138.88;141.88;144.88;147.88	-317.50;-289.17;-253.62;-215.21;-175.03;-132.86;-90.70;-48.42;-19.17;-13.82;-13.82;-13.49;-13.38;-13.38;-13.38;-13.38;-13.38;-13.38;-13.38;-13.38;-13.38;-13.38;-13.38;-13.38;-13.38;-13.38;-13.38;-13.38;-13.38;-13.38;-13.38;-5.81	Stop once
24.27;30.63;39.16;45.65;48.64	-245.72;-184.07;-90.10;-43.25;-25.78	No stop
32.24;35.51;38.21;41.23;44.23;47.21;50.22;53.21;56.21;59.21;62.23;65.23;68.23;71.21;74.23;77.21;80.23;83.23;86.25;89.23;92.23;95.21;98.01;101.23;103.98;107.23;110.01;113.27;116.01;119.27;122.02;125.23;128.01;131.23;134.01;137.23;140.00;143.21;146.51;149.23	-334.08;-305.91;-280.29;-249.34;-212.49;-173.87;-138.12;-111.18;-90.69;-78.01;-76.45;-76.45;-76.45;-76.22;-63.76;-36.23;-14.97;-11.07;-11.07;-11.07;-11.07;-11.07;-11.07;-11.07;-11.07;-11.07;-11.07;-11.07;-11.07;-11.07;-11.07;-11.07;-11.07;-11.07;-11.07;-11.07;-11.07;-11.07;-10.51;3.63	Stop more than once
38.34;41.36;44.34;47.36;50.37;53.38;56.36;59.36;62.36;65.36;68.34;71.36	-290.56;-244.33;-198.58;-153.69;-111.93;-78.86;-65.95;-65.05;-63.94;-54.82;-33.22;-1.84	Stop once
36.27;42.26;48.28;57.27;63.28	-176.91;-107.30;-39.86;-14.38;4.42	Stop once
38.63;41.63;44.62;47.64;50.63;53.59;56.63;59.63;62.63;65.63;68.64	-310.12;-276.82;-243.08;-208.89;-175.50;-141.77;-111.60;-85.87;-66.94;-44.01;-16.18	No stop
20.64;23.64;26.64;29.64;32.64;35.59;38.64;41.62;44.64;47.64;50.66;53.64;56.64;59.64;62.64	-318.78;-284.59;-249.27;-211.18;-171.65;-131.34;-92.60;-59.96;-35.92;-20.12;-16.34;-16.34;-16.34;-9.32;11.27	Stop once
20.61;23.75;26.25;29.61;32.75;35.73;38.25;41.61;44.77;47.75;50.25;53.61;56.75;59.72;62.25	-99.78;-87.17;-62.65;-36.83;-20.70;-18.80;-18.80;-18.80;-18.80;-18.80;-18.80;-18.80;-18.80;-11.57;7.90	Stop once
17.94;20.45;23.46;26.96;29.94;32.47;35.48;38.96;41.94;44.44;47.46;50.96;53.95;56.46;59.48	-334.64;-297.01;-257.60;-216.86;-176.34;-137.15;-98.72;-62.79;-33.21;-17.85;-12.84;-12.40;-12.40;-11.84;1.00	Stop once
10.30;13.31;16.30;19.29;22.29;25.29;28.29;31.29;34.30;37.32;40.30;43.30;46.29;49.30;52.30;55.29;58.30;61.32	-328.05;-297.28;-264.72;-232.54;-201.38;-168.52;-133.22;-98.60;-65.11;-36.29;-19.59;-13.58;-13.14;-13.14;-13.14;-13.14;-11.47;2.66	Stop once
13.57;16.57;19.57;22.57;25.57;28.57;31.52;34.57;37.57;40.57;43.57;46.52;49.56;52.57;58.57;61.57;64.57	-318.14;-275.70;-231.40;-188.77;-145.93;-105.63;-74.70;-50.32;-33.07;-26.29;-26.17;-26.17;-26.17;-26.17;-26.17;-20.38;2.31	Stop once
44.04;47.03;56.04	-170.81;-134.94;-54.43	No stop
43.76;49.73;58.76;67.77	-107.69;-58.71;-51.48;-24.12	Stop once
21.33;24.32;27.34;30.32;33.32;36.32;39.32;42.30;45.32;48.33;51.33;54.33;57.32;60.32;63.41;66.30	-324.91;-293.40;-258.99;-221.14;-182.18;-143.22;-105.36;-72.53;-49.46;-42.34;-40.78;-40.78;-40.66;-40.11;-26.85;0.75	Stop once
-16.25;-13.25;-9.67;-7.25;-1.25;1.73;4.75;7.42;10.76;13.75;16.76;19.75;22.75;25.73;28.42;31.75;34.75;37.75;40.76;43.75;46.75;52.76;55.75;58.75;61.75;64.75	-313.42;-284.45;-248.46;-209.27;-136.58;-102.93;-71.53;-44.70;-28.90;-25.01;-25.01;-23.94;-23.94;-23.94;-23.94;-23.94;-23.94;-23.94;-23.94;-23.94;-23.94;-23.94;-23.94;-23.94;-17.27;6.89	Stop once
23.74;26.74;30.23;33.24;36.24;39.24;42.24;44.76;47.74;51.74;54.26;57.63;59.74;63.24;66.24;68.76	-312.95;-277.43;-241.80;-205.06;-167.53;-130.56;-95.04;-62.73;-40.79;-34.88;-34.77;-34.77;-33.99;-31.98;-19.19;7.10	Stop once
38.06;41.23;44.24;47.06;50.24;59.06;62.24	-167.90;-137.51;-107.44;-76.26;-48.87;-21.39;-2.80	No stop
-9.31;-6.31;-3.81;-0.75;2.69;5.69;8.21;11.25;14.71;17.71;20.21;23.29;26.67;29.69;32.69;35.21;38.27;41.71;44.69;47.21;50.27;53.69;56.68;59.21	-307.78;-280.62;-248.78;-215.95;-182.11;-148.04;-114.08;-81.57;-52.64;-30.93;-19.25;-16.80;-16.80;-16.80;-16.58;-16.58;-15.35;-15.24;-15.24;-14.35;-14.01;-14.01;-14.01;-6.01	Stop once
38.64;41.16;45.16;47.66;50.64;53.16;57.00;60.65;62.71;65.66	-300.09;-257.91;-200.69;-172.52;-131.65;-93.31;-59.69;-28.85;-17.38;6.99	No stop
-23.83;-20.83;-17.86;-14.83;-11.86;-8.70;-5.81;-2.82;0.18;3.19;6.19;9.17;12.17;15.17;18.19;21.17;24.17;27.19;30.18;33.17;36.17;39.17;42.19;45.17;48.17;51.17;54.19;57.17	-275.19;-245.57;-219.41;-205.34;-195.49;-174.12;-141.06;-103.30;-66.67;-37.30;-17.61;-10.49;-10.15;-10.15;-10.15;-10.15;-10.15;-10.15;-10.15;-10.15;-10.15;-10.15;-10.15;-10.15;-10.15;-10.15;-10.15;-3.69	Stop once
31.47;34.49;37.99;40.98;43.47;46.47;49.99;52.97;55.47;58.51;61.97;64.98;67.49	-309.43;-275.12;-240.70;-207.18;-175.79;-148.07;-123.14;-98.99;-74.74;-56.26;-45.46;-33.55;-13.51	No stop
20.99;23.97;26.51;29.67;32.99;35.97;38.77;41.97;44.96;47.47;50.67;53.97;56.99;59.67;62.97	-306.65;-269.58;-234.62;-204.12;-177.51;-146.51;-115.00;-80.14;-48.09;-30.27;-27.71;-27.71;-27.27;-20.14;3.02	Stop once
62.45;65.62;68.97;71.94;74.45	-95.20;-86.63;-70.70;-40.62;-5.66	No stop
29.71;32.80;36.22;39.23;41.79;45.24;48.20;50.74;53.79;57.31;60.21;62.72;65.79;69.23	-296.05;-266.10;-231.69;-194.95;-157.55;-118.81;-80.96;-54.69;-41.88;-39.88;-39.77;-37.43;-21.50;5.99	Stop once
14.48;17.48;20.48;23.49;26.49;29.44;32.48;35.48;38.48;41.48;44.48;47.48;50.48;53.44;56.49;59.49;62.48	-298.33;-256.56;-215.37;-173.73;-132.65;-95.01;-61.18;-34.24;-19.89;-16.22;-16.10;-16.10;-16.10;-16.10;-16.10;-13.54;5.94	Stop once
27.62;30.64;33.11;36.12;39.60;42.60;45.12;48.10;51.64;54.60;57.60;60.12;63.12;66.64;69.62;72.12;75.12;78.64	-312.14;-277.17;-241.98;-207.36;-175.08;-145.69;-120.30;-99.48;-82.78;-71.65;-68.64;-68.64;-68.64;-68.64;-66.85;-55.16;-30.79;3.38	Stop once
-6.91;-3.89;-0.91;2.09;5.09;8.10;11.08;14.10;17.09;20.11;23.09;26.09;29.10;32.10;35.05;38.09;41.10;44.12;47.10;50.09;53.09;56.10;59.07	-291.15;-258.49;-225.52;-192.11;-158.04;-122.19;-87.66;-57.37;-32.66;-16.86;-11.08;-10.62;-9.40;-8.17;-8.17;-8.17;-8.17;-8.17;-8.17;-8.17;-8.17;-7.73;5.62	Stop once
16.41;19.41;22.41;25.41;28.39;31.41;34.41;37.43;40.41;43.41;46.40;49.42;52.39;55.41;58.41;61.42;64.41;67.42	-322.95;-280.31;-236.76;-193.79;-151.60;-110.95;-77.44;-56.07;-49.37;-48.93;-48.93;-48.93;-48.93;-48.93;-48.93;-47.26;-32.33;-5.73	Stop once
22.05;25.05;28.05;31.03;34.05;37.05;40.07;43.05;46.05;49.05;52.05;55.03;58.04;61.05;64.07	-331.56;-298.27;-258.84;-217.64;-176.34;-136.16;-98.65;-66.26;-42.22;-28.42;-24.75;-24.75;-24.75;-18.18;1.39	Stop once
19.36;22.33;25.35;28.35;31.37;34.36;37.35;40.34;43.36;46.33;49.36;52.36;55.37;58.36;61.36;64.36;67.36	-324.84;-292.22;-259.70;-227.76;-196.25;-165.07;-134.22;-104.60;-79.33;-60.62;-47.60;-41.70;-41.26;-41.26;-41.26;-33.92;-11.22	Stop once
-1.41;1.59;4.59;7.71;10.59;13.60;16.59;19.59;22.59;25.59;28.59;31.62;34.59;37.59;40.58;43.59;46.59;49.59;52.59;55.58;58.59;61.59	-310.19;-281.12;-244.82;-206.04;-165.94;-126.98;-91.03;-60.42;-37.28;-25.81;-24.59;-24.59;-24.59;-24.59;-24.59;-24.59;-24.48;-24.48;-24.48;-24.48;-21.80;-6.56	Stop once
31.48;34.47;37.48;40.48;43.44;46.47;49.48;52.48;55.47;58.55;61.45;64.48	-325.88;-280.23;-234.91;-192.05;-155.54;-125.36;-99.41;-72.81;-56.67;-44.99;-30.52;-10.93	No stop
21.17;24.18;27.17;30.13;33.17;36.18;39.17;41.80;45.17;48.17;51.32;54.13;57.17;60.17;63.18	-327.85;-294.54;-260.23;-225.83;-190.65;-155.35;-121.51;-90.78;-64.51;-44.59;-29.56;-24.00;-22.33;-17.99;-0.19	Stop once
31.37;34.88;37.87;43.38;46.86;55.38;58.87;64.38	-284.27;-253.32;-223.60;-162.38;-129.20;-37.35;-23.88;-1.28	No stop
41.56;44.56;48.08;50.56;53.58;57.06;60.08;62.56;65.56;69.57	-309.65;-275.91;-240.72;-203.76;-168.02;-133.95;-104.89;-80.19;-55.82;-23.43	No stop
42.01;44.99;47.51;50.65;57.00;66.01;68.98	-141.13;-114.08;-91.14;-71.55;-58.75;-45.74;-18.81	Stop once
18.77;21.75;24.76;27.73;30.76;33.76;36.75;39.76;42.77;45.75;48.75;51.77;54.78;57.76;60.77;63.78;66.78	-315.40;-277.31;-239.10;-202.93;-170.19;-141.24;-116.08;-91.91;-69.33;-55.07;-50.29;-49.95;-49.84;-49.62;-49.29;-48.50;-36.48	Stop once
17.30;20.73;22.81;26.34;29.31;31.81;34.81;38.31;41.31;43.83;47.31;50.31;52.79;55.83;59.31;61.95;64.81;68.35	-301.69;-263.64;-225.45;-187.74;-153.56;-120.93;-89.34;-62.40;-45.92;-39.80;-39.58;-39.58;-39.58;-39.58;-39.58;-34.46;-17.21;9.27	Stop once
22.56;25.56;28.56;31.54;34.56;37.56;40.58;43.56;46.56;49.56;52.51;55.53;58.52;61.56;64.58;67.56	-313.36;-277.97;-241.46;-203.40;-166.78;-135.17;-107.58;-82.54;-59.38;-42.57;-35.57;-35.34;-35.34;-34.01;-18.88;9.15	Stop once
48.23;51.75;57.73;60.21;63.73;69.73	-300.08;-257.77;-174.82;-134.40;-94.31;-18.63	No stop
-20.44;-17.44;-13.96;-10.96;-8.46;-5.40;-1.96;1.02;3.56;6.56;10.34;12.64;16.04;18.54;21.58;25.04;28.04;30.54;33.58;37.05;40.04;42.55;45.58;49.04;52.02;54.55;57.56;61.02	-321.16;-297.84;-266.52;-229.20;-187.09;-143.21;-100.55;-61.16;-31.76;-20.51;-19.40;-18.32;-18.32;-18.32;-18.32;-18.32;-18.32;-18.32;-18.32;-18.32;-18.32;-18.32;-16.76;-15.87;-15.53;-15.53;-13.08;4.40	Stop once
44.82;47.30;56.82	-144.64;-109.91;-36.76	No stop
58.54;61.30;63.96;67.27	-87.83;-67.23;-35.29;-17.47	No stop
27.27;30.76;33.83;36.74;39.75;42.24;45.78;48.74;51.26;54.28;57.76;60.74;63.26;66.28;69.76	-319.02;-281.94;-244.63;-211.23;-179.50;-148.66;-123.60;-105.56;-87.53;-71.94;-63.25;-59.69;-47.34;-22.85;7.30	No stop
36.84;39.50;42.31;45.02;48.31;51.52;54.82;57.78;60.31;63.33;66.30;69.30;72.32;75.30;78.33	-303.07;-260.52;-221.89;-189.95;-163.67;-141.30;-120.15;-98.77;-85.42;-79.86;-79.75;-79.41;-72.18;-52.15;-22.11	Stop once
53.08;62.57	-70.37;-26.40	No stop
-12.24;-9.24;-6.22;-2.77;-0.25;2.76;6.27;9.26;11.76;14.76;18.28;21.26;23.76;26.76;30.45;33.24;35.76;38.76;42.28;45.24;47.77;50.76;54.16;57.28;60.23	-304.54;-275.62;-243.68;-210.07;-175.78;-140.94;-105.87;-72.25;-43.54;-24.17;-18.05;-17.82;-17.82;-17.82;-17.82;-17.82;-17.82;-17.82;-17.82;-17.82;-17.82;-17.82;-17.82;-17.82;-10.03	Stop once
32.00;35.46;38.48;41.47;44.48;47.48;50.46;53.50;56.48;58.98;62.49;64.96;68.52	-301.97;-272.90;-240.39;-206.44;-177.26;-150.64;-122.26;-98.55;-76.48;-60.01;-51.10;-29.41;4.97	No stop
35.01;37.97;40.99;43.99;47.01;49.99;52.99;55.99;58.99;61.96	-305.96;-275.11;-246.49;-217.20;-187.02;-155.74;-125.43;-99.50;-70.78;-37.73	No stop
-13.09;-10.57;-7.07;-4.57;-1.07;1.91;4.41;7.45;10.91;13.90;16.40;19.41;22.91;25.94;28.43;31.41;34.90;37.91;40.41;43.43;46.93;49.56;52.43;55.45;58.43	-335.40;-319.45;-293.09;-257.91;-222.83;-189.20;-155.58;-122.29;-88.90;-55.61;-26.89;-12.31;-11.52;-11.52;-11.52;-11.52;-11.52;-11.52;-11.52;-11.52;-11.52;-11.52;-11.52;-11.52;-1.18	Stop once
27.74;30.95;33.92;36.42;39.74;42.94;45.92;48.44;51.98;54.94;57.92;60.43;63.74;66.95;69.92;72.44;75.82;78.74;81.94;84.92;87.44;90.77;93.92;96.90;99.42;102.77;105.94;108.91;111.44;114.74;117.92;120.90;123.44;126.75;129.92;132.92;135.94;138.42;141.74;144.94;147.90;150.44;153.75	-332.11;-294.69;-256.82;-219.75;-186.45;-167.53;-165.97;-165.97;-165.97;-163.74;-159.07;-155.06;-150.16;-145.93;-142.37;-141.47;-137.69;-126.67;-107.29;-79.47;-53.99;-38.07;-32.61;-32.39;-32.39;-32.39;-32.39;-32.39;-32.39;-32.39;-32.39;-32.39;-32.39;-32.39;-32.39;-32.39;-32.39;-32.39;-32.39;-32.39;-32.39;-25.49;-3.68	Stop more than once
27.55;30.55;33.58;36.55;39.55;42.56;45.55;48.54;51.55;54.56;57.57;60.56;63.55;66.55	-320.09;-281.67;-243.48;-204.72;-165.86;-129.10;-96.38;-68.76;-47.83;-35.25;-34.58;-33.35;-19.33;7.48	Stop once
23.94;26.47;29.59;32.94;35.59;38.95;41.45;44.59;47.97;50.98;53.47;56.58;59.95;62.95;64.72;68.59	-314.83;-279.83;-246.75;-212.24;-176.28;-143.54;-116.36;-93.42;-71.83;-58.58;-52.23;-46.89;-44.22;-43.32;-32.30;-4.49	Stop once
31.03;34.01;40.01;45.99;49.01;58.02;61.01;64.01	-214.06;-175.98;-105.07;-54.87;-41.51;-36.17;-33.33;-18.64	Stop once
49.56;52.55;55.03;58.06;61.54;64.54;67.05;70.02;73.56;76.52;79.06;82.05;85.54;88.52;91.05;94.03;97.54;100.54;103.03;106.03;109.65;112.54;116.06;118.03;121.56;124.54;127.03;130.03;133.56;136.52;139.03;142.04;145.55;148.54	-310.19;-273.11;-236.70;-202.63;-170.67;-137.94;-110.88;-91.40;-68.24;-37.84;-16.24;-12.90;-12.90;-12.90;-12.90;-12.90;-12.90;-12.90;-12.90;-12.90;-12.90;-12.90;-12.90;-12.90;-12.90;-12.90;-12.90;-12.90;-12.90;-12.90;-12.79;-12.79;-12.12;1.67	Stop once
34.65;38.59;41.59;44.57;47.59;50.59;52.60;55.65;60.18;62.59;65.59;68.57;71.59	-329.68;-291.15;-252.27;-216.32;-181.71;-146.64;-115.14;-89.76;-67.05;-52.91;-48.00;-31.31;-0.38	No stop
45.19;48.17;51.51;54.29;56.70;60.20;63.19;65.68;68.68;72.20;75.18;77.68;80.71;84.20;87.18;89.70;92.68;96.20;99.20;101.70;104.68;108.18;111.18;113.74;117.60;119.70;123.21;126.18;128.70;131.72;135.20;138.16;140.68;143.69;147.20	-314.19;-275.44;-237.36;-203.07;-173.02;-146.42;-124.11;-108.53;-104.19;-102.30;-86.77;-59.73;-34.57;-16.63;-11.84;-11.84;-11.84;-11.84;-11.84;-11.84;-11.84;-11.84;-11.84;-11.84;-11.84;-11.84;-11.84;-11.84;-11.84;-11.84;-11.84;-11.84;-11.84;-11.84;-7.39	Stop more than once
51.63;54.97;61.13;64.11;66.99	-27.77;-27.77;-27.77;-21.29;0.29	Stop once
38.34;41.34;44.35;47.34;50.34;53.34;56.32;59.33;62.34;65.34;68.34	-265.59;-243.95;-232.23;-230.42;-219.45;-197.67;-163.39;-123.09;-81.55;-44.13;-9.07	No stop
-16.99;-13.99;-10.97;-7.99;-4.99;-1.99;0.29;3.99;7.01;10.08;13.01;16.01;19.01;22.01;25.01;27.99;31.01;34.01;37.01;40.01;43.01;46.01;48.99;51.99;55.01;58.00;60.31	-311.63;-283.25;-251.86;-215.66;-173.79;-129.81;-88.28;-53.66;-27.73;-11.81;-9.36;-9.36;-9.36;-9.36;-9.36;-9.36;-9.36;-9.36;-9.36;-9.36;-9.36;-9.36;-9.36;-9.36;-9.36;-8.03;7.78	Stop once
31.96;35.01;38.01;41.00;44.00;47.00;50.02;53.01;55.97;59.00;62.00;65.01;68.01	-325.25;-284.49;-243.08;-203.00;-165.03;-128.29;-95.76;-69.83;-55.57;-53.46;-53.35;-42.78;-18.07	Stop once
22.72;26.20;29.20;31.70;34.67;38.20;41.20;43.72;46.70;50.19;53.21;55.70;58.70;62.19;65.20;67.72	-317.19;-281.09;-243.12;-203.93;-163.74;-123.32;-86.36;-55.19;-37.59;-34.59;-34.59;-34.59;-34.48;-31.87;-22.63;0.40	Stop once
32.57;36.03;39.03;41.55;44.57;48.03;50.55;53.55;57.07;60.03;62.57;65.55;69.03	-316.16;-287.32;-256.58;-224.51;-194.22;-167.50;-138.65;-114.04;-92.89;-74.18;-61.59;-40.32;-7.27	No stop
55.44;58.44;61.44;64.44;67.44;70.44;73.44	-312.79;-266.81;-220.49;-173.94;-126.61;-79.86;-33.47	No stop
36.42;45.46;48.44;54.40;57.43;63.43	-76.01;-32.72;-23.15;-19.36;-19.36;10.48	Stop once
-12.11;-9.12;-6.23;-3.11;-0.13;2.39;5.97;9.26;12.26;14.38;17.78;20.87;23.87;27.07;29.89;32.91;35.85;38.87;41.39;44.78;47.77;50.81;53.39;56.77;59.89;62.77;65.92;68.88	-326.11;-301.80;-267.38;-228.63;-187.33;-145.02;-103.60;-67.32;-47.62;-45.28;-45.28;-45.28;-45.28;-45.28;-45.28;-45.28;-45.28;-45.28;-45.28;-45.28;-45.28;-45.28;-45.28;-45.28;-45.28;-43.72;-24.69;5.90	Stop once
27.86;30.81;33.86;36.85;39.86;42.86;45.86;48.86;51.86;54.82;57.85;60.86;63.85;66.86;69.86	-319.56;-286.71;-254.27;-222.19;-190.77;-160.05;-130.19;-101.23;-73.18;-50.02;-41.34;-40.87;-38.42;-19.83;8.32	Stop once
43.21;49.21;55.21;58.21	-78.74;-35.69;-10.67;-6.99	No stop
13.93;17.43;20.39;23.43;26.41;29.41;32.43;34.91;38.40;41.41;44.75;47.41;49.91;53.39;56.43;58.95;62.43	-328.50;-289.43;-248.12;-205.67;-163.58;-122.62;-82.88;-50.59;-30.54;-24.19;-22.52;-22.52;-22.52;-22.52;-22.52;-17.96;1.95	Stop once
48.10;51.10;54.11;57.10;60.11;63.12;66.10;69.06;72.10;75.10;78.12	-315.90;-292.42;-259.36;-222.62;-188.78;-156.71;-125.87;-98.58;-71.75;-37.35;4.72	No stop
52.08;54.58;57.58;61.10;64.08;66.58;69.57;73.10	-303.41;-259.75;-216.20;-172.23;-128.46;-86.71;-45.09;-3.80	No stop
33.38;36.38;39.38;42.36;45.38;48.38;51.40;54.38;57.38;60.38;63.39;66.36	-305.63;-266.65;-229.46;-193.61;-158.21;-123.91;-92.62;-64.34;-44.52;-37.51;-33.17;-14.25	No stop
42.95;45.99;48.99;51.99;54.98;57.99;60.98;64.00;66.95;69.99;72.99	-315.64;-282.67;-247.70;-212.73;-181.11;-153.14;-126.28;-97.22;-66.61;-40.66;-16.63	No stop
24.67;27.73;31.17;34.15;36.67;39.71;43.17;46.15;48.67;51.71;55.19;58.15;60.67;63.71	-318.03;-286.94;-253.63;-220.22;-187.27;-154.99;-123.47;-95.17;-71.44;-52.17;-37.48;-32.14;-27.03;-9.34	No stop
-14.99;-12.01;-9.49;-6.17;-2.97;0.01;2.53;5.82;9.01;11.99;14.51;17.83;21.31;24.03;26.51;30.03;32.99;35.51;38.83;42.01;44.99;47.51;50.15;54.01;56.98	-294.86;-252.22;-206.35;-160.34;-114.78;-72.02;-39.62;-21.70;-15.35;-14.37;-14.37;-14.37;-14.37;-14.37;-14.37;-14.37;-14.37;-14.37;-14.37;-14.37;-14.37;-14.37;-14.37;-14.37;-14.26	Stop once
33.09;36.09;39.07;42.09;45.09;48.05;51.10;54.09;57.09;60.09;63.23;66.09	-327.54;-293.22;-257.57;-220.95;-184.22;-149.82;-119.53;-92.47;-68.33;-48.07;-34.15;-10.45	No stop
7.12;10.61;13.61;16.61;19.85;22.61;25.59;28.12;31.65;34.61;37.12;40.14;43.61;46.61;49.12;52.13;55.61;58.61;61.12;64.14;67.65;70.62	-330.81;-299.71;-263.27;-226.63;-177.85;-153.57;-118.40;-85.88;-57.83;-42.68;-38.10;-38.10;-38.10;-38.10;-38.10;-37.88;-37.31;-36.65;-36.42;-32.97;-16.71;8.88	Stop once
55.37;58.50;60.98;63.97;67.48;70.14;73.01	-296.20;-249.87;-201.10;-150.78;-104.55;-60.92;-21.96	No stop
34.39;37.37;39.88;42.90;46.38;49.37;51.90;54.87;58.40;61.38;63.87;66.89	-322.63;-279.87;-236.56;-192.91;-150.83;-109.75;-73.12;-50.75;-43.62;-38.06;-22.13;4.02	No stop
50.33;56.35;59.35;64.34;67.39;76.51	-166.80;-121.71;-99.77;-75.16;-75.05;-17.82	Stop once
33.32;36.37;39.37;48.37;51.36;60.37	-95.62;-56.99;-32.48;-25.13;-25.13;-24.90	Stop once
-18.40;-15.40;-12.40;-9.40;-3.45	-316.48;-290.56;-253.82;-208.85;-110.77	No stop
28.71;31.20;34.20;37.70;40.68;43.21;46.20;49.70;52.21;55.20;58.21;61.72;64.68;67.68;70.70;73.68	-314.55;-280.36;-246.29;-213.00;-180.71;-150.98;-125.92;-107.76;-94.29;-88.28;-88.17;-88.17;-83.94;-68.02;-49.21;-20.26	Stop once
28.52;31.47;34.52;37.52;40.51;43.52;46.52;49.51;52.52;55.47;58.51;61.52;64.51	-301.08;-266.89;-235.05;-204.77;-176.05;-149.33;-122.51;-95.69;-71.53;-49.82;-31.01;-20.66;-2.41	No stop
40.01;49.01;55.26;58.07	-82.86;-27.31;-27.31;-27.31	Stop once
7.58;11.09;13.61;16.62;20.09;23.11;25.61;28.61;32.11;35.09;38.22;40.63;44.11;47.11;49.61;52.61;56.13;59.09	-334.26;-306.06;-274.74;-241.58;-208.41;-175.34;-142.40;-110.76;-79.94;-53.67;-33.30;-21.61;-17.82;-17.38;-17.38;-17.38;-16.93;-6.02	Stop once
9.68;12.45;15.66;18.68;21.66;24.68;27.66;30.46;33.68;36.47;39.66;42.46;45.66;48.66;51.66;54.67;57.66;60.66	-332.35;-301.40;-253.86;-228.92;-180.27;-157.00;-124.16;-92.31;-62.15;-35.99;-16.64;-13.18;-13.18;-13.18;-13.18;-13.18;-13.18;-2.73	Stop once
24.19;27.15;30.19;33.21;36.19;38.25;42.18;45.19;48.19;51.15;54.19;57.19;59.25	-303.44;-267.15;-231.95;-197.86;-166.91;-136.29;-105.44;-75.85;-48.69;-24.97;-10.83;-8.04;6.76	No stop
54.61;57.63;60.61;63.61;66.61;69.62;72.57;75.61	-265.68;-231.63;-196.56;-162.04;-126.52;-89.88;-53.59;-19.08	No stop
28.85;32.26;35.25;37.77;40.83;44.27;47.25;49.77;52.85;56.27;59.25;61.77;64.83;68.27;71.26	-314.39;-280.54;-246.02;-210.62;-176.55;-145.15;-116.98;-92.71;-77.35;-69.84;-69.28;-69.28;-64.94;-45.14;-11.96	Stop once
48.70;51.69;54.70;57.70;60.70;63.70;66.70;69.69;72.70;75.69;78.70;81.67;84.70;87.70;90.71;93.70;96.70;99.70;102.70;105.66;108.70;111.70;114.72;117.71;120.70;123.69;126.70;129.67;132.70;135.70;138.71;141.70;144.70;147.69;150.70;153.67;156.70	-320.49;-281.05;-241.29;-204.54;-172.38;-149.89;-139.98;-138.09;-133.97;-129.07;-124.06;-112.03;-90.99;-65.73;-43.23;-33.87;-31.53;-31.20;-31.20;-31.20;-31.20;-31.20;-31.20;-31.20;-31.20;-31.20;-31.20;-31.20;-31.20;-31.20;-31.20;-31.20;-31.09;-29.85;-28.30;-20.61;3.44	Stop once
43.92;46.82;49.82;52.80;55.82;58.82;61.81;64.82;67.82;70.82;73.82;76.79;79.82	-315.36;-273.71;-229.96;-186.66;-145.68;-113.82;-95.90;-91.56;-84.76;-71.95;-50.91;-22.64;10.53	No stop
45.35;48.35;51.01;54.35;57.35;60.35;63.35;66.35;69.35;72.35;75.35	-325.21;-292.56;-256.61;-222.75;-190.33;-154.15;-123.40;-101.69;-81.00;-50.17;-10.89	No stop
24.30;27.31;30.33;33.33;36.32;39.33;41.62;45.29;48.31;51.31;54.33;57.31;60.31;63.31;66.33	-316.25;-281.07;-245.56;-208.03;-170.17;-134.43;-106.82;-86.56;-68.53;-51.62;-37.37;-31.26;-30.59;-23.25;-1.99	No stop
11.40;13.92;17.38;20.40;23.40;25.92;29.36;32.42;35.40;37.92;41.38;43.92;47.42;50.40;52.92;56.38;59.44;62.41;64.92	-317.06;-280.91;-242.58;-204.13;-168.86;-135.88;-103.91;-73.43;-48.15;-35.69;-32.39;-32.39;-32.39;-32.39;-32.39;-32.39;-32.06;-18.14;10.00	Stop once
13.22;16.22;19.22;22.22;25.17;28.22;31.22;34.22;37.22;40.22;43.22;46.22;49.17;52.21;55.22;58.22;61.22;64.22	-332.82;-295.28;-253.75;-212.11;-170.37;-129.50;-93.31;-64.28;-46.91;-44.44;-41.88;-38.54;-37.87;-37.87;-37.76;-35.31;-20.67;6.92	Stop once
27.12;29.64;32.88;36.12;39.12;41.64;44.88;48.14;51.10;53.64;57.14;59.86;63.14;66.12	-321.34;-286.72;-246.52;-207.35;-170.74;-142.11;-118.72;-97.34;-75.29;-56.36;-40.67;-32.21;-29.77;-10.68	No stop
23.74;26.24;29.30;32.76;35.75;38.26;41.35;44.72;47.74;50.73;53.29;56.32;59.76;62.74;65.26	-298.43;-257.12;-213.47;-169.16;-130.18;-101.67;-76.19;-54.15;-38.91;-29.55;-28.11;-27.05;-26.72;-17.03;6.46	Stop once
31.62;34.62;37.63;39.66;43.62;46.62;49.63;52.62;55.62;58.62;61.62;64.60;67.62;70.62	-331.26;-292.53;-254.68;-216.72;-178.97;-140.78;-104.26;-69.75;-48.49;-44.90;-44.90;-42.46;-26.30;3.51	Stop once
67.32;76.34	-98.93;-8.67	No stop
6.70;9.73;12.73;15.72;18.73;21.73;24.08;27.73;29.92;33.73;36.73;39.73;42.73;45.73;48.73;51.73;54.71;57.73;60.73	-333.58;-300.50;-259.64;-217.57;-172.49;-127.86;-90.12;-58.52;-36.50;-23.70;-21.70;-21.70;-21.70;-21.70;-21.25;-19.36;-18.14;-18.14;-7.45	Stop once
33.69;39.67;42.67;48.65;51.67;57.63;60.67	-88.72;-31.27;-18.15;-16.48;-16.48;-16.48;-7.36	Stop once
48.38;54.37;63.35	-100.10;-63.13;-13.14	No stop
46.86;56.13;58.34;64.84	-205.33;-128.83;-112.13;-63.81	No stop
17.67;20.96;24.14;27.16;29.66;32.97;36.16;39.15;41.67;44.96;48.14;51.16;53.85;56.97;63.19;65.67	-318.90;-282.49;-246.52;-212.23;-179.40;-148.53;-119.47;-90.30;-63.70;-47.12;-41.66;-38.99;-37.54;-36.87;-27.41;-5.46	Stop once
17.58;20.58;23.58;26.58;29.58;32.58;35.54;38.58;41.58;44.58;47.58;50.58;53.58;56.58;59.54;62.58	-307.58;-273.05;-237.43;-199.92;-161.71;-124.61;-92.86;-67.71;-47.56;-32.20;-27.08;-26.97;-26.97;-26.97;-19.73;1.62	Stop once
16.75;19.73;22.25;25.61;28.78;31.74;34.26;37.60;40.76;43.75;46.77;49.30;52.62;55.76;58.73;61.27	-328.52;-291.88;-255.81;-207.26;-183.33;-147.37;-111.73;-66.52;-49.71;-33.00;-20.99;-16.76;-16.76;-16.76;-9.97;10.28	Stop once
34.81;38.29;40.81;43.81;47.33;50.29;52.78;55.79;59.29;61.78;64.81;68.29	-315.07;-279.66;-244.36;-207.84;-173.11;-137.81;-107.64;-83.26;-57.87;-35.83;-17.79;11.25	No stop
16.57;19.56;22.54;31.54;37.54;40.54;49.54;55.54	-228.99;-194.00;-159.26;-60.99;-20.60;-17.38;-17.38;-17.38	Stop once
22.35;25.35;28.33;31.36;34.35;37.37;40.38;43.35;46.35;49.35;52.33;55.35;58.35;61.35;64.35	-305.88;-267.59;-227.29;-185.44;-143.69;-105.96;-73.91;-49.86;-34.39;-29.82;-29.60;-29.60;-29.38;-17.58;7.45	Stop once
45.17;48.16;51.17;53.66;56.92;60.13;63.17;65.66;68.91;72.13;75.13	-324.93;-289.29;-253.78;-214.91;-178.84;-152.02;-132.64;-115.38;-96.56;-67.30;-28.24	No stop
37.65;40.93;44.14;47.14;49.65;52.93;56.16;59.13;61.65;65.16;67.66;71.16;74.14	-323.26;-277.82;-253.67;-215.93;-184.64;-142.33;-121.61;-96.77;-84.41;-79.29;-72.72;-54.58;-23.20	No stop
16.12;18.64;22.11;25.72;28.51;30.84;34.00;37.12;40.16;43.01;46.14;49.12;51.65;55.01;61.13;64.01;67.12;70.11	-326.17;-287.31;-248.34;-210.05;-163.28;-133.22;-108.39;-94.48;-78.11;-63.28;-61.50;-60.83;-60.83;-60.83;-60.83;-55.82;-44.22;-18.52	Stop once
44.00;47.19;50.17;52.69;62.18;64.67	-112.49;-84.89;-59.73;-41.80;-21.87;-0.50	No stop
21.56;24.54;27.06;30.26;33.55;36.55;39.06;42.24;45.57;48.53;51.06;54.24;57.56;60.55;63.05;66.26;69.58;72.54	-328.89;-298.05;-269.31;-238.58;-200.60;-161.09;-122.67;-90.50;-66.34;-57.54;-56.65;-55.41;-55.41;-54.28;-53.50;-48.59;-32.31;-2.65	Stop once
38.25;41.20;44.25;47.25;50.25;53.27;56.21;59.30;62.25;65.27;68.25;71.26	-325.61;-294.23;-261.06;-227.53;-196.80;-171.75;-148.92;-123.76;-96.71;-68.55;-36.47;-2.74	No stop
34.22;37.24;40.71;43.72;46.71;49.26;52.25;55.74;58.71;61.25;64.22;67.73;70.71;73.89	-300.61;-262.52;-226.56;-195.50;-166.56;-139.83;-114.88;-89.72;-67.32;-60.64;-60.53;-57.86;-39.16;-6.67	Stop once
51.85;54.85;57.86;60.85;63.86;66.81;69.85;72.86;75.85	-58.77;-57.88;-57.88;-57.77;-57.77;-56.99;-46.54;-22.51;9.31	Stop once
28.98;32.28;35.39;38.36;40.88;44.30;47.58;50.30;53.38;56.38;58.88;62.30;65.38;68.36;70.88	-311.09;-280.81;-248.73;-215.10;-179.81;-145.73;-113.99;-85.05;-62.01;-46.65;-41.09;-40.87;-35.63;-16.94;11.21	Stop once
29.15;32.14;35.15;38.15;41.11;43.36;47.15;50.14;53.15;56.14;59.15;62.16;65.17;71.15	-304.97;-273.12;-245.52;-211.90;-179.72;-150.55;-124.71;-103.34;-87.54;-75.41;-68.51;-65.06;-60.61;-15.99	Stop once
25.47;28.49;31.46;34.42;37.46;40.47;43.48;46.47;49.48;52.47;55.46;58.43;61.47;64.47;67.48	-325.62;-291.56;-256.82;-225.32;-192.58;-159.85;-128.46;-100.19;-77.16;-59.92;-48.78;-43.66;-38.54;-24.51;-0.14	No stop
25.59;34.40;37.34;39.89;46.36;48.88;52.32;60.88	-318.46;-220.03;-187.62;-159.10;-100.73;-69.57;-36.72;-1.35	No stop
38.67;41.66;44.64;47.67;50.67;53.68;56.66;59.67;62.66;65.66	-332.08;-285.74;-241.87;-202.23;-158.60;-113.94;-75.42;-47.15;-21.32;10.17	No stop
25.53;28.53;31.53;34.53;37.55;40.53;43.53;46.52;49.54;52.53;55.53;58.53;61.55;64.53	-312.89;-280.24;-245.94;-210.43;-174.81;-139.39;-104.64;-73.48;-47.31;-31.06;-25.94;-25.17;-14.60;8.76	Stop once
23.84;26.83;29.84;32.83;35.81;38.84;41.83;44.85;47.83;50.84;53.83;56.83;59.81;62.83;65.84	-314.14;-270.04;-226.74;-186.12;-152.51;-123.35;-87.82;-59.42;-41.83;-36.59;-36.15;-35.26;-34.81;-24.46;2.90	Stop once
6.01;8.91;11.93;15.43;18.39;20.91;23.95;27.39;29.89;32.93;36.43;39.39;41.92;45.41;48.39;50.91;53.95;56.95;60.41;63.42;65.91;68.92	-331.25;-305.87;-276.91;-246.07;-212.79;-179.71;-146.31;-115.24;-89.52;-74.49;-65.36;-59.02;-58.13;-58.13;-58.13;-57.91;-53.86;-50.29;-49.85;-47.73;-32.16;-8.24	Stop once
60.93;63.93;66.88;69.93;72.93;75.93;78.93;81.92;84.93;87.93;90.89;93.93;96.93;99.93;102.93;105.92;108.93;111.93;114.89;117.93;120.93;123.93;126.93;129.92;132.93;135.93;138.89;141.93;144.93;147.93	-334.78;-293.36;-248.16;-197.50;-146.29;-96.63;-61.58;-49.23;-43.78;-37.08;-27.03;-19.36;-16.57;-14.21;-10.84;-8.74;-7.72;-5.94;-4.01;-3.29;-3.29;-3.29;-3.29;-3.29;-3.16;-2.92;-2.92;-2.92;-2.92;1.89	Stop once
37.27;42.76;45.78;49.29;51.79;54.78;63.79	-154.89;-92.09;-68.48;-56.11;-51.55;-50.54;-38.08	Stop once
22.40;25.49;27.98;31.41;34.48;37.49;40.01;43.41;46.49;49.49;51.99;55.39;58.48;61.48;63.99	-291.77;-270.72;-237.32;-190.00;-166.07;-132.23;-104.38;-69.97;-56.17;-41.59;-31.68;-26.89;-26.45;-23.22;-5.53	Stop once
5.90;8.21;11.90;14.86;17.90;20.90;23.12;26.90;29.90;32.90;35.90;38.88;41.90;44.88;47.92;50.90;53.88;56.90	-329.58;-294.05;-255.41;-216.44;-177.58;-139.84;-104.55;-71.83;-45.02;-29.43;-16.75;-8.63;-8.40;-8.40;-8.40;-8.40;-8.40;-5.96	Stop once
-17.02;-14.02;-11.19;-8.02;-5.04;-2.02;0.98;4.00;6.98;9.98;12.98;15.98;18.96;21.98;24.98;28.00;30.98;33.98;36.93;39.98;42.96;45.98;48.98;52.00;54.98;57.98	-307.05;-269.55;-227.04;-184.28;-141.75;-99.99;-59.37;-27.98;-15.08;-14.30;-14.30;-14.30;-14.30;-14.30;-14.30;-14.30;-14.30;-14.30;-14.30;-14.30;-14.30;-14.30;-14.30;-14.30;-14.30;-9.74	Stop once
21.04;24.53;27.53;30.04;33.06;36.55;39.51;42.38;45.53;48.06;51.04;54.55;57.51;60.06;63.06;66.55	-320.26;-284.51;-248.97;-213.52;-179.68;-149.84;-124.34;-97.50;-70.57;-49.97;-37.95;-36.39;-36.39;-36.05;-25.26;2.21	Stop once
22.47;25.47;28.47;31.47;34.46;37.47;40.47;43.49;46.47;49.47;52.46;55.47;58.44;61.47;64.47	-308.16;-262.82;-219.62;-175.76;-133.45;-96.15;-67.76;-46.95;-38.27;-37.04;-37.04;-36.37;-32.32;-28.75;-13.06	Stop once
59.38;62.38;65.38;68.33;71.37;74.38;77.86	-321.40;-276.29;-230.43;-184.58;-136.83;-87.07;-36.99	No stop
33.55;39.99;45.55;51.51;61.03	-201.17;-133.60;-84.18;-53.58;-46.68	No stop
51.68;58.14;60.68;63.68	-75.00;-46.40;-41.94;-34.48	No stop
49.11;52.12;58.12;67.12	-87.45;-70.86;-47.04;7.27	No stop
63.60;67.10;70.08;73.08;75.60;79.10;82.08;84.58;87.62;91.11;94.08;97.08;99.58;103.08;106.09;108.58;111.61;115.08;118.09;121.08;123.58;126.60;130.08;133.08;135.60;138.58;142.08;145.08;147.58;150.60;154.08	-101.73;-96.81;-96.72;-96.72;-96.72;-91.58;-77.42;-53.81;-33.44;-27.87;-27.87;-27.87;-27.87;-27.87;-27.87;-27.87;-27.87;-27.87;-27.87;-27.87;-27.87;-27.87;-27.87;-27.87;-27.87;-27.87;-27.87;-27.87;-27.43;-18.07;4.98	Stop more than once
-19.47;-16.49;-13.47;-10.47;-7.47;-4.47;-1.47;1.53;4.53;7.51;10.53;13.53;16.55;19.53;22.52;25.66;28.53;31.51;34.53;37.53;40.55;43.53;46.53;49.53;52.53;55.50;58.53	-300.04;-264.76;-223.02;-178.37;-133.96;-89.97;-49.65;-22.04;-10.92;-10.36;-10.36;-10.36;-10.36;-10.36;-10.36;-10.36;-10.36;-10.36;-10.36;-10.36;-10.36;-10.36;-10.36;-10.36;-10.36;-9.24;4.57	Stop once
14.46;17.46;20.47;23.46;26.44;29.46;32.46;35.48;38.67;41.46;44.46;47.46;50.44;53.46;56.46;59.47	-331.89;-292.68;-251.60;-209.85;-168.42;-128.68;-89.71;-54.30;-29.70;-15.90;-11.11;-10.89;-10.89;-10.89;-10.55;1.24	Stop once
26.01;29.03;32.01;35.03;38.00;41.00;43.99;47.00;50.02;53.03;56.01;59.01;62.01;65.01;67.97	-330.46;-298.16;-263.99;-230.48;-199.64;-175.37;-153.77;-134.73;-118.14;-100.76;-86.28;-74.83;-59.70;-31.31;7.63	No stop
51.82;60.32;69.32	-172.14;-88.40;-15.49	No stop
41.89;44.89;47.89;50.89;53.89;56.89;59.89;62.89;65.89;68.89;71.89;74.89;77.75;80.89;83.89;85.95;89.89;92.89;95.89;98.89;102.15;105.00;107.89;110.89;113.89;116.89;119.89;122.76;125.89;128.89;131.89;134.89;137.89;140.89;143.89;146.21;149.89	-307.02;-277.94;-248.89;-219.95;-188.22;-159.69;-136.76;-124.63;-120.72;-112.71;-96.01;-71.30;-38.91;-16.74;-8.29;-7.62;-7.62;-7.62;-7.62;-7.62;-7.62;-7.62;-7.62;-7.62;-7.62;-7.62;-7.62;-7.62;-7.62;-7.62;-7.62;-7.62;-7.62;-7.62;-7.62;-6.51;9.63	Stop once
-21.34;-18.26;-15.28;-12.76;-9.32;-6.24;-3.28;-0.78;2.68;5.75;8.73;12.17;14.72;17.63;20.73;23.72;26.26;29.63;32.76;35.73;38.25;41.68;44.75;47.72;50.26;53.68;56.75	-328.59;-313.02;-280.84;-239.98;-187.30;-162.70;-127.18;-92.34;-50.05;-34.24;-20.67;-15.55;-15.55;-15.55;-15.55;-15.55;-15.55;-15.55;-15.55;-15.55;-15.55;-15.55;-15.55;-15.55;-15.22;-13.88;-13.44	Stop once
68.83;71.35	-34.35;3.93	No stop
40.10;43.09;45.60;48.95;52.12;55.10;57.62;60.95;64.11;67.10;69.62;72.95	-302.06;-266.66;-232.27;-199.54;-167.69;-138.52;-112.80;-89.53;-70.18;-56.05;-35.11;-8.39	No stop
24.11;27.31;30.30;32.82;36.11;39.31;42.85;45.53;47.81;52.48;54.31;56.83;60.13;63.31	-312.38;-276.19;-239.78;-206.92;-174.54;-139.35;-106.73;-83.25;-64.77;-49.49;-43.81;-41.80;-30.33;-7.96	Stop once
22.04;25.05;28.05;31.05;34.05;37.05;40.05;43.05;46.05;49.05;52.05;55.04;58.05;61.05	-304.41;-268.88;-231.25;-195.64;-163.12;-135.61;-111.33;-88.62;-65.35;-40.86;-25.06;-18.49;-13.15;10.43	No stop
-19.67;-14.83;-12.72;-9.47;-6.19;-4.51;-1.27;2.81;5.79;8.30;11.53;14.79;17.79;20.28;23.55;26.81;29.79;32.30;35.53;38.01;41.81;44.28;47.81;50.53;53.81;56.78;59.30;62.52;65.81	-318.57;-294.86;-264.12;-230.28;-196.52;-163.12;-130.16;-99.65;-72.03;-49.75;-35.39;-30.94;-30.82;-30.82;-30.82;-30.82;-30.82;-30.82;-30.82;-30.82;-30.82;-30.82;-30.82;-30.82;-30.82;-30.82;-30.71;-20.92;2.00	Stop once
35.18;38.68;41.68;44.67;47.69;50.70;53.71;56.69;59.21;62.70;65.20;68.70;71.19;74.96	-327.71;-283.82;-263.90;-228.28;-209.80;-171.27;-150.22;-120.93;-96.32;-77.94;-66.81;-55.02;-30.63;0.53	No stop
49.16;52.16;61.18;64.16;73.16	-146.67;-110.47;-57.92;-57.92;-7.39	Stop once
27.22;30.22;33.23;36.23;39.18;42.23;45.22;48.22;51.23;54.22;57.22;60.23;63.19;66.23;69.24;72.23;75.22	-316.90;-283.04;-248.85;-214.11;-179.59;-152.65;-134.83;-119.69;-103.66;-95.10;-84.64;-80.86;-78.52;-75.73;-69.05;-50.57;-20.07	Stop once
23.48;25.99;29.09;32.47;35.47;37.99;41.09;43.73;47.47;49.99;53.10;56.49;59.47;62.01;65.11	-332.60;-297.41;-259.66;-220.46;-181.64;-144.57;-111.63;-83.47;-58.31;-37.82;-27.58;-27.13;-26.80;-23.90;-6.32	Stop once
32.37;35.40;38.89;41.39;44.40;47.89;50.87;53.39;56.40;59.39;62.36;65.39;68.88;71.88	-328.21;-294.25;-264.64;-235.26;-208.31;-180.69;-148.51;-116.77;-88.82;-70.00;-59.87;-50.53;-29.04;1.56	No stop
42.22;45.25;48.25;51.25;54.25;57.26;60.25;63.26;66.21;69.25;72.26;75.26;78.24	-326.63;-282.53;-238.99;-198.03;-159.07;-122.77;-91.70;-65.76;-57.19;-56.63;-43.39;-20.56;10.15	No stop

## Sheet: Fig.3c
Signal Bar
start	end	signal
51	78	green
141	168	green
Number of arrivals and departures
time (s)	# of arrival	# of departure
0	17	5
3	21	0
6	23	3
9	13	2
12	19	1
15	22	0
18	11	0
21	9	0
24	10	1
27	9	2
30	43	0
33	46	0
36	98	1
39	113	1
42	140	1
45	144	0
48	175	6
51	161	12
54	159	21
57	155	146
60	141	353
63	122	335
66	103	350
69	88	256
72	83	189
75	57	133
78	44	67
81	31	12
84	19	4
87	10	4
90	0	0
93	0	1
96	0	0
99	0	1
102	0	0
105	0	0
108	0	1
111	0	1
114	0	0
117	0	1
120	0	0
123	0	0
126	0	0
129	0	0
132	0	1
135	0	0
138	0	0
141	0	1
144	0	6
147	0	45
150	0	60
153	0	30
156	0	18
159	0	8
162	0	2
165	0	3
168	0	2
171	0	0
174	0	0
177	0	0

## Sheet: Fig.3d
Signal Bar
start	end	signal
-1.5	1.5	red
1.5	4.5	red
4.5	7.5	red
7.5	10.5	red
10.5	13.5	red
13.5	16.5	red
16.5	19.5	red
19.5	22.5	red
22.5	25.5	red
25.5	28.5	red
28.5	31.5	red
31.5	34.5	red
34.5	37.5	red
37.5	40.5	red
40.5	43.5	red
43.5	46.5	red
46.5	49.5	red
49.5	52.5	green
52.5	55.5	green
55.5	58.5	green
58.5	61.5	green
61.5	64.5	green
64.5	67.5	green
67.5	70.5	green
70.5	73.5	green
73.5	76.5	green
76.5	79.5	green
79.5	82.5	green
82.5	85.5	red
85.5	88.5	red
88.5	91.5	red
91.5	94.5	red
94.5	97.5	red
97.5	100.5	red
100.5	103.5	red
103.5	106.5	red
106.5	109.5	red
109.5	112.5	red
112.5	115.5	red
115.5	118.5	red
118.5	121.5	red
121.5	124.5	red
124.5	127.5	red
127.5	130.5	red
130.5	133.5	red
133.5	136.5	red
136.5	139.5	red
139.5	142.5	green
142.5	145.5	green
145.5	148.5	green
148.5	151.5	green
151.5	154.5	green
154.5	157.5	green
157.5	160.5	green
160.5	163.5	green
163.5	166.5	green
166.5	169.5	green
169.5	172.5	green
172.5	175.5	red
175.5	178.5	red
178.5	181.5	red
Arrival, departure, and capacity
time (s)	scaled departure	scaled arrival	capacity	predicted arrival	predicted departure
0	0	0.0449607	0	0.0449607	0
3	0	0.0533908	0	0.0533908	0
6	0.00843012	0.064631	0	0.064631	0
9	0	0.0365305	0	0.0365305	0
12	0.00281004	0.0477707	0	0.0477707	0
15	0	0.0618209	0	0.0618209	0
18	0	0.0309105	0	0.0309105	0
21	0	0.0224803	0	0.0224803	0
24	0	0.0281004	0	0.0281004	0
27	0.00562008	0.0281004	0	0.0281004	0
30	0.00281004	0.118022	0	0.118022	0
33	0	0.129262	0	0.129262	0
36	0.00281004	0.275384	0	0.275384	0
39	0.00281004	0.317535	0	0.317535	0
42	0.00281004	0.393406	0	0.393406	0
45	0	0.401836	0	0.401836	0
48	0.0168602	0.491757	0	0.491757	0
51	0.0337205	0.449607	0.00324981	0.449607	0.00177031
54	0.0590109	0.446797	0.173166	0.446797	0.0955462
57	0.410266	0.435556	0.66341	0.435556	0.394634
60	0.980704	0.387786	0.993487	0.387786	0.72793
63	0.932934	0.342825	1	0.342825	0.843197
66	0.994755	0.303484	1	0.303484	0.855775
69	0.727801	0.255714	1	0.255714	0.798864
72	0.547958	0.250094	1	0.250094	0.70279
75	0.396216	0.179843	0.85559	0.179843	0.474753
78	0.191083	0.126452	0.383468	0.126452	0.163798
81	0.0337205	0.0899213	0.011241	0.0899213	0.00450525
84	0.00562008	0.0449607	0	0.0449607	0
87	0.00843012	0.0281004	0	0.0281004	0
90	0	0	0		0
93	0.00281004	0	0		0
96	0	0	0		0
99	0.00281004	0	0		0
102	0	0	0		0
105	0	0	0		0
108	0.00281004	0	0		0
111	0.00281004	0	0		0
114	0	0	0		0
117	0.00281004	0	0		0
120	0	0	0		0
123	0	0	0		0
126	0	0	0		0
129	0	0	0		0
132	0.00281004	0	0		0
135	0	0	0		0
138	0	0	0		0
141	0.00281004	0	0.00324981		0.00143372
144	0.0168602	0	0.173166		0.0762572
147	0.126452	0	0.66341		0.263931
150	0.168602	0	0.993487		0.249369
153	0.0843012	0	1		0.113262
156	0.0505807	0	1		0.0473739
159	0.0224803	0	1		0.0153936
162	0.00562008	0	1		0.00260746
165	0.00843012	0	0.85559		0
168	0.00562008	0	0.383468		0
171	0	0	0.011241		0
174	0	0	0		0
177	0	0	0		0

## Sheet: Fig.3e
Constants
example penetration rate	estimated penetration rate (%)	observed avg. control delay
6.00	7.33	21.29
Model-estimated avg. control delay based on different penetration rates
penetration rate (%)	model-estimated avg. control delay
5.00	57.95
5.01	56.99
5.02	56.00
5.03	55.16
5.04	54.30
5.05	53.42
5.06	52.56
5.07	51.62
5.08	50.82
5.09	50.00
5.10	49.32
5.11	48.72
5.12	48.12
5.13	47.59
5.14	47.01
5.15	46.49
5.16	45.98
5.17	45.48
5.18	44.98
5.19	44.50
5.20	43.87
5.21	43.53
5.22	43.07
5.23	42.64
5.24	42.08
5.25	41.68
5.26	41.28
5.27	40.88
5.28	40.41
5.29	40.07
5.30	39.72
5.31	39.40
5.32	39.10
5.33	38.79
5.34	38.49
5.35	38.21
5.36	37.92
5.37	37.65
5.38	37.38
5.39	37.11
5.40	36.85
5.41	36.59
5.42	36.34
5.43	36.10
5.44	35.84
5.45	35.59
5.46	35.37
5.47	35.13
5.48	34.89
5.49	34.68
5.50	34.47
5.51	34.26
5.52	34.06
5.53	33.86
5.54	33.64
5.55	33.46
5.56	33.27
5.57	33.09
5.58	32.91
5.59	32.73
5.60	32.55
5.61	32.39
5.62	32.22
5.63	32.08
5.64	31.92
5.65	31.76
5.66	31.60
5.67	31.44
5.68	31.29
5.69	31.13
5.70	30.98
5.71	30.84
5.72	30.69
5.73	30.55
5.74	30.41
5.75	30.27
5.76	30.13
5.77	29.99
5.78	29.86
5.79	29.73
5.80	29.60
5.81	29.47
5.82	29.38
5.83	29.25
5.84	29.17
5.85	29.05
5.86	28.98
5.87	28.87
5.88	28.75
5.89	28.63
5.90	28.52
5.91	28.41
5.92	28.30
5.93	28.26
5.94	28.15
5.95	28.10
5.96	28.00
5.97	27.89
5.98	27.79
5.99	27.69
6.00	27.59
6.01	27.49
6.02	27.39
6.03	27.31
6.04	27.21
6.05	27.12
6.06	27.02
6.07	26.93
6.08	26.84
6.09	26.75
6.10	26.66
6.11	26.57
6.12	26.48
6.13	26.39
6.14	26.31
6.15	26.22
6.16	26.14
6.17	26.05
6.18	26.00
6.19	25.92
6.20	25.83
6.21	25.75
6.22	25.68
6.23	25.60
6.24	25.57
6.25	25.49
6.26	25.42
6.27	25.34
6.28	25.27
6.29	25.19
6.30	25.18
6.31	25.11
6.32	25.04
6.33	24.96
6.34	24.89
6.35	24.82
6.36	24.75
6.37	24.69
6.38	24.62
6.39	24.55
6.40	24.49
6.41	24.42
6.42	24.35
6.43	24.29
6.44	24.23
6.45	24.27
6.46	24.21
6.47	24.15
6.48	24.08
6.49	24.02
6.50	23.96
6.51	23.90
6.52	23.84
6.53	23.78
6.54	23.72
6.55	23.76
6.56	23.70
6.57	23.85
6.58	23.80
6.59	23.74
6.60	23.72
6.61	23.67
6.62	23.85
6.63	23.79
6.64	23.74
6.65	23.68
6.66	23.63
6.67	23.57
6.68	23.52
6.69	23.47
6.70	23.41
6.71	23.36
6.72	23.31
6.73	23.30
6.74	23.25
6.75	23.20
6.76	23.15
6.77	23.10
6.78	23.05
6.79	23.04
6.80	22.99
6.81	22.95
6.82	22.90
6.83	22.86
6.84	22.81
6.85	22.77
6.86	22.72
6.87	22.67
6.88	22.63
6.89	22.58
6.90	22.54
6.91	22.50
6.92	22.45
6.93	22.41
6.94	22.36
6.95	22.32
6.96	22.28
6.97	22.24
6.98	22.19
6.99	22.22
7.00	22.18
7.01	22.14
7.02	22.10
7.03	22.06
7.04	22.02
7.05	21.98
7.06	21.94
7.07	21.90
7.08	21.86
7.09	21.82
7.10	21.78
7.11	21.74
7.12	21.71
7.13	21.67
7.14	21.63
7.15	21.59
7.16	21.56
7.17	21.52
7.18	21.54
7.19	21.51
7.20	21.47
7.21	21.43
7.22	21.45
7.23	21.41
7.24	21.38
7.25	21.34
7.26	21.31
7.27	21.50
7.28	21.46
7.29	21.42
7.30	21.39
7.31	21.35
7.32	21.32
7.33	21.28
7.34	21.31
7.35	21.28
7.36	21.25
7.37	21.21
7.38	21.18
7.39	21.14
7.40	21.11
7.41	21.08
7.42	21.04
7.43	21.01
7.44	20.98
7.45	20.95
7.46	20.92
7.47	20.88
7.48	20.85
7.49	20.82
7.50	20.79
7.51	20.76
7.52	20.73
7.53	20.70
7.54	20.67
7.55	20.64
7.56	20.61
7.57	20.58
7.58	20.55
7.59	20.52
7.60	20.49
7.61	20.46
7.62	20.59
7.63	20.56
7.64	20.53
7.65	20.50
7.66	20.47
7.67	20.44
7.68	20.41
7.69	20.38
7.70	20.36
7.71	20.33
7.72	20.30
7.73	20.27
7.74	20.25
7.75	20.22
7.76	20.19
7.77	20.16
7.78	20.26
7.79	20.23
7.80	20.21
7.81	20.27
7.82	20.24
7.83	20.21
7.84	20.19
7.85	20.16
7.86	20.14
7.87	20.11
7.88	20.08
7.89	20.19
7.90	20.16
7.91	20.14
7.92	20.11
7.93	20.08
7.94	20.06
7.95	20.03
7.96	20.01
7.97	19.98
7.98	19.96
7.99	19.93
8.00	19.91
8.01	19.88
8.02	19.86
8.03	19.83
8.04	19.81
8.05	19.79
8.06	19.86
8.07	19.84
8.08	19.81
8.09	19.79
8.10	19.76
8.11	19.74
8.12	19.72
8.13	19.69
8.14	19.67
8.15	19.65
8.16	19.62
8.17	19.60
8.18	19.58
8.19	19.56
8.20	19.53
8.21	19.51
8.22	19.49
8.23	19.47
8.24	19.44
8.25	19.42
8.26	19.40
8.27	19.38
8.28	19.36
8.29	19.34
8.30	19.32
8.31	19.29
8.32	19.27
8.33	19.25
8.34	19.23
8.35	19.21
8.36	19.19
8.37	19.17
8.38	19.15
8.39	19.13
8.40	19.11
8.41	19.09
8.42	19.07
8.43	19.05
8.44	19.03
8.45	19.01
8.46	18.99
8.47	18.97
8.48	18.95
8.49	18.94
8.50	18.92
8.51	18.90
8.52	18.88
8.53	18.86
8.54	18.84
8.55	18.99
8.56	18.97
8.57	18.95
8.58	18.94
8.59	18.92
8.60	18.90
8.61	18.95
8.62	18.94
8.63	18.92
8.64	18.90
8.65	18.88
8.66	18.86
8.67	18.84
8.68	18.82
8.69	18.80
8.70	18.79
8.71	18.77
8.72	18.75
8.73	18.73
8.74	18.71
8.75	18.70
8.76	18.68
8.77	18.66
8.78	18.64
8.79	18.63
8.80	18.61
8.81	18.59
8.82	18.58
8.83	18.56
8.84	18.54
8.85	18.52
8.86	18.51
8.87	18.49
8.88	18.47
8.89	18.46
8.90	18.44
8.91	18.43
8.92	18.41
8.93	18.39
8.94	18.38
8.95	18.36
8.96	18.35
8.97	18.33
8.98	18.31
8.99	18.30
9.00	18.28
9.01	18.27
9.02	18.25
9.03	18.35
9.04	18.34
9.05	18.32
9.06	18.31
9.07	18.45
9.08	18.43
9.09	18.42
9.10	18.40
9.11	18.81
9.12	18.79
9.13	18.77
9.14	18.76
9.15	18.74
9.16	18.72
9.17	18.71
9.18	18.69
9.19	18.67
9.20	18.66
9.21	18.64
9.22	18.62
9.23	18.61
9.24	18.59
9.25	18.58
9.26	18.56
9.27	18.55
9.28	18.53
9.29	18.51
9.30	18.56
9.31	18.54
9.32	18.53
9.33	18.51
9.34	18.50
9.35	18.48
9.36	18.47
9.37	18.58
9.38	18.56
9.39	18.55
9.40	18.53
9.41	18.52
9.42	18.50
9.43	18.49
9.44	18.47
9.45	18.46
9.46	18.44
9.47	18.43
9.48	18.41
9.49	18.40
9.50	18.38
9.51	18.37
9.52	18.35
9.53	18.34
9.54	18.32
9.55	18.31
9.56	18.29
9.57	18.28
9.58	18.27
9.59	18.25
9.60	18.24
9.61	18.22
9.62	18.21
9.63	18.20
9.64	18.18
9.65	18.17
9.66	18.16
9.67	18.14
9.68	18.13
9.69	18.11
9.70	18.10
9.71	18.09
9.72	18.07
9.73	18.06
9.74	18.05
9.75	18.04
9.76	18.02
9.77	18.01
9.78	18.00
9.79	17.98
9.80	17.97
9.81	17.96
9.82	17.95
9.83	17.93
9.84	18.05
9.85	18.04
9.86	18.03
9.87	18.01
9.88	18.00
9.89	17.99
9.90	17.98
9.91	17.96
9.92	17.95
9.93	17.94
9.94	17.92
9.95	17.91
9.96	17.90
9.97	17.89
9.98	17.87
9.99	17.86
10.00	17.85
10.01	17.84
10.02	17.82
10.03	17.81
10.04	17.80
10.05	17.79
10.06	17.78
10.07	17.76
10.08	17.75
10.09	17.74
10.10	17.73
10.11	17.72
10.12	17.71
10.13	17.69
10.14	17.68
10.15	17.67
10.16	17.66
10.17	17.65
10.18	17.64
10.19	17.63
10.20	17.61
10.21	17.60
10.22	17.59
10.23	17.58
10.24	17.57
10.25	17.95
10.26	17.94
10.27	17.93
10.28	17.91
10.29	17.90
10.30	17.89
10.31	17.88
10.32	17.86
10.33	17.85
10.34	17.84
10.35	17.83
10.36	17.90
10.37	17.89
10.38	17.88
10.39	17.86
10.40	17.85
10.41	17.84
10.42	17.83
10.43	17.81
10.44	17.80
10.45	17.79
10.46	17.78
10.47	17.77
10.48	17.75
10.49	17.74
10.50	17.73
10.51	17.72
10.52	17.71
10.53	17.70
10.54	17.69
10.55	17.67
10.56	17.66
10.57	17.65
10.58	17.64
10.59	17.63
10.60	17.62
10.61	17.61
10.62	17.59
10.63	17.58
10.64	17.57
10.65	17.56
10.66	17.55
10.67	17.54
10.68	17.53
10.69	17.52
10.70	17.51
10.71	17.50
10.72	17.49
10.73	17.48
10.74	17.46
10.75	17.45
10.76	17.44
10.77	17.43
10.78	17.42
10.79	17.41
10.80	17.40
10.81	17.39
10.82	17.38
10.83	17.37
10.84	17.36
10.85	17.35
10.86	17.34
10.87	17.33
10.88	17.32
10.89	17.31
10.90	17.30
10.91	17.29
10.92	17.28
10.93	17.27
10.94	17.26
10.95	17.25
10.96	17.24
10.97	17.23
10.98	17.22
10.99	17.21
11.00	17.20
11.01	17.19
11.02	17.18
11.03	17.17
11.04	17.16
11.05	17.16
11.06	17.15
11.07	17.14
11.08	17.13
11.09	17.12
11.10	17.11
11.11	17.10
11.12	17.09
11.13	17.08
11.14	17.07
11.15	17.06
11.16	17.05
11.17	17.05
11.18	17.04
11.19	17.03
11.20	17.02
11.21	17.01
11.22	17.00
11.23	16.99
11.24	16.98
11.25	17.38
11.26	17.37
11.27	17.36
11.28	17.35
11.29	17.34
11.30	17.33
11.31	17.32
11.32	17.31
11.33	17.30
11.34	17.29
11.35	17.28
11.36	17.27
11.37	17.26
11.38	17.26
11.39	17.25
11.40	17.24
11.41	17.23
11.42	17.22
11.43	17.21
11.44	17.20
11.45	17.19
11.46	17.18
11.47	17.17
11.48	17.16
11.49	17.15
11.50	17.14
11.51	17.14
11.52	17.13
11.53	17.12
11.54	17.11
11.55	17.10
11.56	17.09
11.57	17.19
11.58	17.18
11.59	17.17
11.60	17.16
11.61	17.15
11.62	17.14
11.63	17.13
11.64	17.12
11.65	17.11
11.66	17.11
11.67	17.10
11.68	17.09
11.69	17.08
11.70	17.07
11.71	17.06
11.72	17.05
11.73	17.05
11.74	17.04
11.75	17.03
11.76	17.02
11.77	17.11
11.78	17.11
11.79	17.10
11.80	17.09
11.81	17.08
11.82	17.07
11.83	17.06
11.84	17.06
11.85	17.05
11.86	17.04
11.87	17.03
11.88	17.02
11.89	17.02
11.90	17.01
11.91	17.19
11.92	17.18
11.93	17.17
11.94	17.16
11.95	17.15
11.96	17.14
11.97	17.14
11.98	17.13
11.99	17.12

## Sheet: Fig.3f
Signal Bar
start	end	signal
0	53	red
53	74	green
74	77.5	yellow
77.5	80	red clearance
80	90	red
PTS Segments
t1	s1	t2	s2	probability
-14.5547	-6.636	-13.5547	-6.636	0.199442
-13.5547	-6.636	-12.5547	-6.636	0.336242
-12.5547	-6.636	-11.5547	-6.636	0.41337
-11.5547	-6.636	-10.5547	-6.636	0.501585
-10.5547	-6.636	-9.55471	-6.636	0.552686
-9.55471	-6.636	-8.55471	-6.636	0.604664
-8.55471	-6.636	-7.55471	-6.636	0.639793
-7.55471	-6.636	-6.55471	-6.636	0.666876
-6.55471	-6.636	-5.55471	-6.636	0.696477
-5.55471	-6.636	-4.55471	-6.636	0.713074
-4.55471	-6.636	-3.55471	-6.636	0.728763
-3.55471	-6.636	-2.55471	-6.636	0.734325
-2.55471	-6.636	-1.55471	-6.636	0.743405
-1.55471	-6.636	-0.554705	-6.636	0.752175
-0.554705	-6.636	0.445295	-6.636	0.755562
0.445295	-6.636	1.44529	-6.636	0.760575
1.44529	-6.636	2.44529	-6.636	0.767121
2.44529	-6.636	3.44529	-6.636	0.779855
3.44529	-6.636	4.44529	-6.636	0.785874
4.44529	-6.636	5.44529	-6.636	0.796119
5.44529	-6.636	6.44529	-6.636	0.805874
6.44529	-6.636	7.44529	-6.636	0.812509
7.44529	-6.636	8.44529	-6.636	0.824043
8.44529	-6.636	9.44529	-6.636	0.828854
9.44529	-6.636	10.4453	-6.636	0.840552
10.4453	-6.636	11.4453	-6.636	0.844911
11.4453	-6.636	12.4453	-6.636	0.851272
12.4453	-6.636	13.4453	-6.636	0.854321
13.4453	-6.636	14.4453	-6.636	0.860296
14.4453	-6.636	15.4453	-6.636	0.863161
15.4453	-6.636	16.4453	-6.636	0.870643
16.4453	-6.636	17.4453	-6.636	0.875064
17.4453	-6.636	18.4453	-6.636	0.881042
18.4453	-6.636	19.4453	-6.636	0.889173
19.4453	-6.636	20.4453	-6.636	0.891446
20.4453	-6.636	21.4453	-6.636	0.895156
21.4453	-6.636	22.4453	-6.636	0.897306
22.4453	-6.636	23.4453	-6.636	0.898007
23.4453	-6.636	24.4453	-6.636	0.900099
24.4453	-6.636	25.4453	-6.636	0.90283
25.4453	-6.636	26.4453	-6.636	0.903494
26.4453	-6.636	27.4453	-6.636	0.906133
27.4453	-6.636	28.4453	-6.636	0.909341
28.4453	-6.636	29.4453	-6.636	0.91182
29.4453	-6.636	30.4453	-6.636	0.913025
30.4453	-6.636	31.4453	-6.636	0.915403
31.4453	-6.636	32.4453	-6.636	0.922342
32.4453	-6.636	33.4453	-6.636	0.930835
33.4453	-6.636	34.4453	-6.636	0.937454
34.4453	-6.636	35.4453	-6.636	0.943011
35.4453	-6.636	36.4453	-6.636	0.947296
36.4453	-6.636	37.4453	-6.636	0.955222
37.4453	-6.636	38.4453	-6.636	0.961649
38.4453	-6.636	39.4453	-6.636	0.972397
39.4453	-6.636	40.4453	-6.636	0.979189
40.4453	-6.636	41.4453	-6.636	0.984452
41.4453	-6.636	42.4453	-6.636	0.988384
42.4453	-6.636	43.4453	-6.636	0.991481
43.4453	-6.636	44.4453	-6.636	0.994276
44.4453	-6.636	45.4453	-6.636	0.995802
45.4453	-6.636	46.4453	-6.636	0.997323
46.4453	-6.636	47.4453	-6.636	0.998274
47.4453	-6.636	48.4453	-6.636	0.998781
48.4453	-6.636	49.4453	-6.636	0.999181
49.4453	-6.636	50.4453	-6.636	0.999461
50.4453	-6.636	51.4453	-6.636	0.999682
51.4453	-6.636	52.4453	-6.636	0.999823
52.4453	-6.636	53.4453	-6.636	0.999879
53.4453	-6.636	54.4453	-6.636	0.999924
54.4453	-6.636	55.4453	-6.636	0.999955
-13.8594	-10.272	-12.8594	-10.272	0.0513126
-12.8594	-10.272	-11.8594	-10.272	0.0844211
-11.8594	-10.272	-10.8594	-10.272	0.133887
-10.8594	-10.272	-9.85941	-10.272	0.171586
-9.85941	-10.272	-8.85941	-10.272	0.21587
-8.85941	-10.272	-7.85941	-10.272	0.250417
-7.85941	-10.272	-6.85941	-10.272	0.279694
-6.85941	-10.272	-5.85941	-10.272	0.314098
-5.85941	-10.272	-4.85941	-10.272	0.335007
-4.85941	-10.272	-3.85941	-10.272	0.35568
-3.85941	-10.272	-2.85941	-10.272	0.363331
-2.85941	-10.272	-1.85941	-10.272	0.37601
-1.85941	-10.272	-0.859411	-10.272	0.388566
-0.859411	-10.272	0.140589	-10.272	0.393537
0.140589	-10.272	1.14059	-10.272	0.40096
1.14059	-10.272	2.14059	-10.272	0.410793
2.14059	-10.272	3.14059	-10.272	0.430277
3.14059	-10.272	4.14059	-10.272	0.439835
4.14059	-10.272	5.14059	-10.272	0.456392
5.14059	-10.272	6.14059	-10.272	0.472647
6.14059	-10.272	7.14059	-10.272	0.484035
7.14059	-10.272	8.14059	-10.272	0.504242
8.14059	-10.272	9.14059	-10.272	0.512986
9.14059	-10.272	10.1406	-10.272	0.534576
10.1406	-10.272	11.1406	-10.272	0.542942
11.1406	-10.272	12.1406	-10.272	0.555326
12.1406	-10.272	13.1406	-10.272	0.561394
13.1406	-10.272	14.1406	-10.272	0.573408
14.1406	-10.272	15.1406	-10.272	0.579291
15.1406	-10.272	16.1406	-10.272	0.594813
16.1406	-10.272	17.1406	-10.272	0.60424
17.1406	-10.272	18.1406	-10.272	0.617198
18.1406	-10.272	19.1406	-10.272	0.635232
19.1406	-10.272	20.1406	-10.272	0.64044
20.1406	-10.272	21.1406	-10.272	0.649018
21.1406	-10.272	22.1406	-10.272	0.654065
22.1406	-10.272	23.1406	-10.272	0.655728
23.1406	-10.272	24.1406	-10.272	0.660696
24.1406	-10.272	25.1406	-10.272	0.667241
25.1406	-10.272	26.1406	-10.272	0.668852
26.1406	-10.272	27.1406	-10.272	0.675267
27.1406	-10.272	28.1406	-10.272	0.683157
28.1406	-10.272	29.1406	-10.272	0.689341
29.1406	-10.272	30.1406	-10.272	0.692383
30.1406	-10.272	31.1406	-10.272	0.698415
31.1406	-10.272	32.1406	-10.272	0.716213
32.1406	-10.272	33.1406	-10.272	0.738756
33.1406	-10.272	34.1406	-10.272	0.757137
34.1406	-10.272	35.1406	-10.272	0.77316
35.1406	-10.272	36.1406	-10.272	0.78593
36.1406	-10.272	37.1406	-10.272	0.810196
37.1406	-10.272	38.1406	-10.272	0.831013
38.1406	-10.272	39.1406	-10.272	0.867623
39.1406	-10.272	40.1406	-10.272	0.893404
40.1406	-10.272	41.1406	-10.272	0.9151
41.1406	-10.272	42.1406	-10.272	0.932639
42.1406	-10.272	43.1406	-10.272	0.947499
43.1406	-10.272	44.1406	-10.272	0.961929
44.1406	-10.272	45.1406	-10.272	0.970552
45.1406	-10.272	46.1406	-10.272	0.979699
46.1406	-10.272	47.1406	-10.272	0.985963
47.1406	-10.272	48.1406	-10.272	0.989582
48.1406	-10.272	49.1406	-10.272	0.9926
49.1406	-10.272	50.1406	-10.272	0.994849
50.1406	-10.272	51.1406	-10.272	0.996741
51.1406	-10.272	52.1406	-10.272	0.998047
52.1406	-10.272	53.1406	-10.272	0.998606
53.1406	-10.272	54.1406	-10.272	0.999084
54.1406	-10.272	55.1406	-10.272	0.999423
55.1406	-10.272	56.1406	-10.272	0.999656
-13.1641	-13.908	-12.1641	-13.908	0.0167236
-12.1641	-13.908	-11.1641	-13.908	0.0269036
-11.1641	-13.908	-10.1641	-13.908	0.0378725
-10.1641	-13.908	-9.16412	-13.908	0.0534099
-9.16412	-13.908	-8.16412	-13.908	0.0678458
-8.16412	-13.908	-7.16412	-13.908	0.0815729
-7.16412	-13.908	-6.16412	-13.908	0.0991775
-6.16412	-13.908	-5.16412	-13.908	0.11093
-5.16412	-13.908	-4.16412	-13.908	0.123183
-4.16412	-13.908	-3.16412	-13.908	0.12795
-3.16412	-13.908	-2.16412	-13.908	0.135995
-2.16412	-13.908	-1.16412	-13.908	0.144197
-1.16412	-13.908	-0.164116	-13.908	0.147538
-0.164116	-13.908	0.835884	-13.908	0.152582
0.835884	-13.908	1.83588	-13.908	0.159373
1.83588	-13.908	2.83588	-13.908	0.173121
2.83588	-13.908	3.83588	-13.908	0.180152
3.83588	-13.908	4.83588	-13.908	0.192577
4.83588	-13.908	5.83588	-13.908	0.2052
5.83588	-13.908	6.83588	-13.908	0.21434
6.83588	-13.908	7.83588	-13.908	0.230931
7.83588	-13.908	8.83588	-13.908	0.238404
8.83588	-13.908	9.83588	-13.908	0.257172
9.83588	-13.908	10.8359	-13.908	0.264756
10.8359	-13.908	11.8359	-13.908	0.276165
11.8359	-13.908	12.8359	-13.908	0.28189
12.8359	-13.908	13.8359	-13.908	0.293352
13.8359	-13.908	14.8359	-13.908	0.299095
14.8359	-13.908	15.8359	-13.908	0.314417
15.8359	-13.908	16.8359	-13.908	0.324
16.8359	-13.908	17.8359	-13.908	0.337408
17.8359	-13.908	18.8359	-13.908	0.356533
18.8359	-13.908	19.8359	-13.908	0.362247
19.8359	-13.908	20.8359	-13.908	0.371755
20.8359	-13.908	21.8359	-13.908	0.377441
21.8359	-13.908	22.8359	-13.908	0.379331
22.8359	-13.908	23.8359	-13.908	0.384999
23.8359	-13.908	24.8359	-13.908	0.392537
24.8359	-13.908	25.8359	-13.908	0.394414
25.8359	-13.908	26.8359	-13.908	0.401918
26.8359	-13.908	27.8359	-13.908	0.41126
27.8359	-13.908	28.8359	-13.908	0.418694
28.8359	-13.908	29.8359	-13.908	0.422394
29.8359	-13.908	30.8359	-13.908	0.429775
30.8359	-13.908	31.8359	-13.908	0.45181
31.8359	-13.908	32.8359	-13.908	0.480726
32.8359	-13.908	33.8359	-13.908	0.505418
33.8359	-13.908	34.8359	-13.908	0.527785
34.8359	-13.908	35.8359	-13.908	0.546234
35.8359	-13.908	36.8359	-13.908	0.582279
36.8359	-13.908	37.8359	-13.908	0.614994
37.8359	-13.908	38.8359	-13.908	0.675532
38.8359	-13.908	39.8359	-13.908	0.722799
39.8359	-13.908	40.8359	-13.908	0.765946
40.8359	-13.908	41.8359	-13.908	0.803668
41.8359	-13.908	42.8359	-13.908	0.838048
42.8359	-13.908	43.8359	-13.908	0.873958
43.8359	-13.908	44.8359	-13.908	0.897409
44.8359	-13.908	45.8359	-13.908	0.923906
45.8359	-13.908	46.8359	-13.908	0.943737
46.8359	-13.908	47.8359	-13.908	0.956148
47.8359	-13.908	48.8359	-13.908	0.967117
48.8359	-13.908	49.8359	-13.908	0.975826
49.8359	-13.908	50.8359	-13.908	0.983628
50.8359	-13.908	51.8359	-13.908	0.989454
51.8359	-13.908	52.8359	-13.908	0.992156
52.8359	-13.908	53.8359	-13.908	0.994581
53.8359	-13.908	54.8359	-13.908	0.996397
54.8359	-13.908	55.8359	-13.908	0.997721
55.8359	-13.908	56.8359	-13.908	0.998316
-12.4688	-17.544	-11.4688	-17.544	0.00811831
-11.4688	-17.544	-10.4688	-17.544	0.0100443
-10.4688	-17.544	-9.46882	-17.544	0.0132779
-9.46882	-17.544	-8.46882	-17.544	0.016844
-8.46882	-17.544	-7.46882	-17.544	0.0206787
-7.46882	-17.544	-6.46882	-17.544	0.0260896
-6.46882	-17.544	-5.46882	-17.544	0.0300862
-5.46882	-17.544	-4.46882	-17.544	0.0345069
-4.46882	-17.544	-3.46882	-17.544	0.0363253
-3.46882	-17.544	-2.46882	-17.544	0.0394566
-2.46882	-17.544	-1.46882	-17.544	0.0427559
-1.46882	-17.544	-0.468822	-17.544	0.0441427
-0.468822	-17.544	0.531178	-17.544	0.0462629
0.531178	-17.544	1.53118	-17.544	0.0491698
1.53118	-17.544	2.53118	-17.544	0.0551959
2.53118	-17.544	3.53118	-17.544	0.0584201
3.53118	-17.544	4.53118	-17.544	0.0642446
4.53118	-17.544	5.53118	-17.544	0.0703849
5.53118	-17.544	6.53118	-17.544	0.0749923
6.53118	-17.544	7.53118	-17.544	0.0835646
7.53118	-17.544	8.53118	-17.544	0.0875938
8.53118	-17.544	9.53118	-17.544	0.097902
9.53118	-17.544	10.5312	-17.544	0.102257
10.5312	-17.544	11.5312	-17.544	0.108921
11.5312	-17.544	12.5312	-17.544	0.11235
12.5312	-17.544	13.5312	-17.544	0.119303
13.5312	-17.544	14.5312	-17.544	0.122872
14.5312	-17.544	15.5312	-17.544	0.132509
15.5312	-17.544	16.5312	-17.544	0.138726
16.5312	-17.544	17.5312	-17.544	0.14759
17.5312	-17.544	18.5312	-17.544	0.160565
18.5312	-17.544	19.5312	-17.544	0.164583
19.5312	-17.544	20.5312	-17.544	0.171339
20.5312	-17.544	21.5312	-17.544	0.175448
21.5312	-17.544	22.5312	-17.544	0.176829
22.5312	-17.544	23.5312	-17.544	0.180981
23.5312	-17.544	24.5312	-17.544	0.186559
24.5312	-17.544	25.5312	-17.544	0.187967
25.5312	-17.544	26.5312	-17.544	0.193612
26.5312	-17.544	27.5312	-17.544	0.200731
27.5312	-17.544	28.5312	-17.544	0.206487
28.5312	-17.544	29.5312	-17.544	0.209388
29.5312	-17.544	30.5312	-17.544	0.215212
30.5312	-17.544	31.5312	-17.544	0.232811
31.5312	-17.544	32.5312	-17.544	0.256761
32.5312	-17.544	33.5312	-17.544	0.278193
33.5312	-17.544	34.5312	-17.544	0.298384
34.5312	-17.544	35.5312	-17.544	0.315632
35.5312	-17.544	36.5312	-17.544	0.350309
36.5312	-17.544	37.5312	-17.544	0.383606
37.5312	-17.544	38.5312	-17.544	0.448451
38.5312	-17.544	39.5312	-17.544	0.504329
39.5312	-17.544	40.5312	-17.544	0.559581
40.5312	-17.544	41.5312	-17.544	0.611771
41.5312	-17.544	42.5312	-17.544	0.662926
42.5312	-17.544	43.5312	-17.544	0.720382
43.5312	-17.544	44.5312	-17.544	0.761321
44.5312	-17.544	45.5312	-17.544	0.810622
45.5312	-17.544	46.5312	-17.544	0.850887
46.5312	-17.544	47.5312	-17.544	0.878177
47.5312	-17.544	48.5312	-17.544	0.903758
48.5312	-17.544	49.5312	-17.544	0.925412
49.5312	-17.544	50.5312	-17.544	0.946088
50.5312	-17.544	51.5312	-17.544	0.962766
51.5312	-17.544	52.5312	-17.544	0.971157
52.5312	-17.544	53.5312	-17.544	0.979051
53.5312	-17.544	54.5312	-17.544	0.985314
54.5312	-17.544	55.5312	-17.544	0.990162
55.5312	-17.544	56.5312	-17.544	0.992487
56.5312	-17.544	57.5312	-17.544	0.994479
-11.7735	-21.18	-10.7735	-21.18	0.00404625
-10.7735	-21.18	-9.77353	-21.18	0.00474322
-9.77353	-21.18	-8.77353	-21.18	0.0055016
-8.77353	-21.18	-7.77353	-21.18	0.00635441
-7.77353	-21.18	-6.77353	-21.18	0.00762724
-6.77353	-21.18	-5.77353	-21.18	0.0086368
-5.77353	-21.18	-4.77353	-21.18	0.00980969
-4.77353	-21.18	-3.77353	-21.18	0.0103161
-3.77353	-21.18	-2.77353	-21.18	0.011205
-2.77353	-21.18	-1.77353	-21.18	0.0121705
-1.77353	-21.18	-0.773527	-21.18	0.0125887
-0.773527	-21.18	0.226473	-21.18	0.0132357
0.226473	-21.18	1.22647	-21.18	0.0141387
1.22647	-21.18	2.22647	-21.18	0.0160543
2.22647	-21.18	3.22647	-21.18	0.0171244
3.22647	-21.18	4.22647	-21.18	0.0191003
4.22647	-21.18	5.22647	-21.18	0.0212603
5.22647	-21.18	6.22647	-21.18	0.0229392
6.22647	-21.18	7.22647	-21.18	0.0261413
7.22647	-21.18	8.22647	-21.18	0.0277114
8.22647	-21.18	9.22647	-21.18	0.0318045
9.22647	-21.18	10.2265	-21.18	0.0336116
10.2265	-21.18	11.2265	-21.18	0.0364269
11.2265	-21.18	12.2265	-21.18	0.0379134
12.2265	-21.18	13.2265	-21.18	0.0409662
13.2265	-21.18	14.2265	-21.18	0.0425725
14.2265	-21.18	15.2265	-21.18	0.0469635
15.2265	-21.18	16.2265	-21.18	0.0498871
16.2265	-21.18	17.2265	-21.18	0.0541377
17.2265	-21.18	18.2265	-21.18	0.0605254
18.2265	-21.18	19.2265	-21.18	0.0625768
19.2265	-21.18	20.2265	-21.18	0.066063
20.2265	-21.18	21.2265	-21.18	0.0682217
21.2265	-21.18	22.2265	-21.18	0.0689546
22.2265	-21.18	23.2265	-21.18	0.0711667
23.2265	-21.18	24.2265	-21.18	0.0741691
24.2265	-21.18	25.2265	-21.18	0.0749373
25.2265	-21.18	26.2265	-21.18	0.0780277
26.2265	-21.18	27.2265	-21.18	0.0819779
27.2265	-21.18	28.2265	-21.18	0.0852247
28.2265	-21.18	29.2265	-21.18	0.0868824
29.2265	-21.18	30.2265	-21.18	0.0902319
30.2265	-21.18	31.2265	-21.18	0.100483
31.2265	-21.18	32.2265	-21.18	0.114955
32.2265	-21.18	33.2265	-21.18	0.128525
33.2265	-21.18	34.2265	-21.18	0.141824
34.2265	-21.18	35.2265	-21.18	0.153596
35.2265	-21.18	36.2265	-21.18	0.177962
36.2265	-21.18	37.2265	-21.18	0.202701
37.2265	-21.18	38.2265	-21.18	0.253398
38.2265	-21.18	39.2265	-21.18	0.301395
39.2265	-21.18	40.2265	-21.18	0.352717
40.2265	-21.18	41.2265	-21.18	0.405034
41.2265	-21.18	42.2265	-21.18	0.460145
42.2265	-21.18	43.2265	-21.18	0.526676
43.2265	-21.18	44.2265	-21.18	0.578313
44.2265	-21.18	45.2265	-21.18	0.644611
45.2265	-21.18	46.2265	-21.18	0.703616
46.2265	-21.18	47.2265	-21.18	0.746901
47.2265	-21.18	48.2265	-21.18	0.789972
48.2265	-21.18	49.2265	-21.18	0.82886
49.2265	-21.18	50.2265	-21.18	0.868457
50.2265	-21.18	51.2265	-21.18	0.902948
51.2265	-21.18	52.2265	-21.18	0.921756
52.2265	-21.18	53.2265	-21.18	0.940328
53.2265	-21.18	54.2265	-21.18	0.955944
54.2265	-21.18	55.2265	-21.18	0.968792
55.2265	-21.18	56.2265	-21.18	0.975365
56.2265	-21.18	57.2265	-21.18	0.981217
57.2265	-21.18	58.2265	-21.18	0.985387
-3.07823	-24.816	-2.07823	-24.816	0.00405414
-2.07823	-24.816	-1.07823	-24.816	0.0041651
-1.07823	-24.816	-0.078233	-24.816	0.00433783
-0.078233	-24.816	0.921767	-24.816	0.00458111
0.921767	-24.816	1.92177	-24.816	0.00510373
1.92177	-24.816	2.92177	-24.816	0.00540313
2.92177	-24.816	3.92177	-24.816	0.00596396
3.92177	-24.816	4.92177	-24.816	0.00659249
4.92177	-24.816	5.92177	-24.816	0.00709378
5.92177	-24.816	6.92177	-24.816	0.00806854
6.92177	-24.816	7.92177	-24.816	0.00856267
7.92177	-24.816	8.92177	-24.816	0.00987153
8.92177	-24.816	9.92177	-24.816	0.0104712
9.92177	-24.816	10.9218	-24.816	0.0114202
10.9218	-24.816	11.9218	-24.816	0.011933
11.9218	-24.816	12.9218	-24.816	0.0129985
12.9218	-24.816	13.9218	-24.816	0.013572
13.9218	-24.816	14.9218	-24.816	0.0151578
14.9218	-24.816	15.9218	-24.816	0.0162448
15.9218	-24.816	16.9218	-24.816	0.0178545
16.9218	-24.816	17.9218	-24.816	0.0203345
17.9218	-24.816	18.9218	-24.816	0.0211586
18.9218	-24.816	19.9218	-24.816	0.0225742
19.9218	-24.816	20.9218	-24.816	0.0234659
20.9218	-24.816	21.9218	-24.816	0.0237718
21.9218	-24.816	22.9218	-24.816	0.0246983
22.9218	-24.816	23.9218	-24.816	0.0259688
23.9218	-24.816	24.9218	-24.816	0.0262983
24.9218	-24.816	25.9218	-24.816	0.0276281
25.9218	-24.816	26.9218	-24.816	0.0293506
26.9218	-24.816	27.9218	-24.816	0.0307895
27.9218	-24.816	28.9218	-24.816	0.0315336
28.9218	-24.816	29.9218	-24.816	0.0330469
29.9218	-24.816	30.9218	-24.816	0.0377374
30.9218	-24.816	31.9218	-24.816	0.0445995
31.9218	-24.816	32.9218	-24.816	0.051332
32.9218	-24.816	33.9218	-24.816	0.0581913
33.9218	-24.816	34.9218	-24.816	0.0644794
34.9218	-24.816	35.9218	-24.816	0.0778803
35.9218	-24.816	36.9218	-24.816	0.092246
36.9218	-24.816	37.9218	-24.816	0.1232
37.9218	-24.816	38.9218	-24.816	0.155238
38.9218	-24.816	39.9218	-24.816	0.192202
39.9218	-24.816	40.9218	-24.816	0.232797
40.9218	-24.816	41.9218	-24.816	0.278711
41.9218	-24.816	42.9218	-24.816	0.338238
42.9218	-24.816	43.9218	-24.816	0.38847
43.9218	-24.816	44.9218	-24.816	0.457244
44.9218	-24.816	45.9218	-24.816	0.52384
45.9218	-24.816	46.9218	-24.816	0.576679
46.9218	-24.816	47.9218	-24.816	0.632528
47.9218	-24.816	48.9218	-24.816	0.686336
48.9218	-24.816	49.9218	-24.816	0.744787
49.9218	-24.816	50.9218	-24.816	0.799732
50.9218	-24.816	51.9218	-24.816	0.832185
51.9218	-24.816	52.9218	-24.816	0.865858
52.9218	-24.816	53.9218	-24.816	0.89589
53.9218	-24.816	54.9218	-24.816	0.922161
54.9218	-24.816	55.9218	-24.816	0.936504
55.9218	-24.816	56.9218	-24.816	0.949785
56.9218	-24.816	57.9218	-24.816	0.959668
57.9218	-24.816	58.9218	-24.816	0.969513
10.6171	-28.452	11.6171	-28.452	0.00393014
11.6171	-28.452	12.6171	-28.452	0.00425835
12.6171	-28.452	13.6171	-28.452	0.00443757
13.6171	-28.452	14.6171	-28.452	0.00493706
14.6171	-28.452	15.6171	-28.452	0.00528636
15.6171	-28.452	16.6171	-28.452	0.00581069
16.6171	-28.452	17.6171	-28.452	0.00663391
17.6171	-28.452	18.6171	-28.452	0.00691485
18.6171	-28.452	19.6171	-28.452	0.00740165
19.6171	-28.452	20.6171	-28.452	0.00771277
20.6171	-28.452	21.6171	-28.452	0.00782045
21.6171	-28.452	22.6171	-28.452	0.00814754
22.6171	-28.452	23.6171	-28.452	0.00860006
23.6171	-28.452	24.6171	-28.452	0.00871877
24.6171	-28.452	25.6171	-28.452	0.00919942
25.6171	-28.452	26.6171	-28.452	0.00982924
26.6171	-28.452	27.6171	-28.452	0.010363
27.6171	-28.452	28.6171	-28.452	0.0106422
28.6171	-28.452	29.6171	-28.452	0.0112134
29.6171	-28.452	30.6171	-28.452	0.0130042
30.6171	-28.452	31.6171	-28.452	0.0157092
31.6171	-28.452	32.6171	-28.452	0.0184738
32.6171	-28.452	33.6171	-28.452	0.0213935
33.6171	-28.452	34.6171	-28.452	0.0241602
34.6171	-28.452	35.6171	-28.452	0.0302232
35.6171	-28.452	36.6171	-28.452	0.0370639
36.6171	-28.452	37.6171	-28.452	0.0525284
37.6171	-28.452	38.6171	-28.452	0.0699185
38.6171	-28.452	39.6171	-28.452	0.0914961
39.6171	-28.452	40.6171	-28.452	0.116965
40.6171	-28.452	41.6171	-28.452	0.147843
41.6171	-28.452	42.6171	-28.452	0.190779
42.6171	-28.452	43.6171	-28.452	0.230088
43.6171	-28.452	44.6171	-28.452	0.287465
44.6171	-28.452	45.6171	-28.452	0.34781
45.6171	-28.452	46.6171	-28.452	0.399548
46.6171	-28.452	47.6171	-28.452	0.457663
47.6171	-28.452	48.6171	-28.452	0.517425
48.6171	-28.452	49.6171	-28.452	0.586698
49.6171	-28.452	50.6171	-28.452	0.656935
50.6171	-28.452	51.6171	-28.452	0.701834
51.6171	-28.452	52.6171	-28.452	0.750838
52.6171	-28.452	53.6171	-28.452	0.797223
53.6171	-28.452	54.6171	-28.452	0.840386
54.6171	-28.452	55.6171	-28.452	0.865539
55.6171	-28.452	56.6171	-28.452	0.889792
56.6171	-28.452	57.6171	-28.452	0.908655
57.6171	-28.452	58.6171	-28.452	0.928182
58.6171	-28.452	59.6171	-28.452	0.943154
29.3124	-32.088	30.3124	-32.088	0.00439675
30.3124	-32.088	31.3124	-32.088	0.0053381
31.3124	-32.088	32.3124	-32.088	0.00633054
32.3124	-32.088	33.3124	-32.088	0.00740956
33.3124	-32.088	34.3124	-32.088	0.00846098
34.3124	-32.088	35.3124	-32.088	0.0108218
35.3124	-32.088	36.3124	-32.088	0.0136066
36.3124	-32.088	37.3124	-32.088	0.0201804
37.3124	-32.088	38.3124	-32.088	0.0281402
38.3124	-32.088	39.3124	-32.088	0.0387061
39.3124	-32.088	40.3124	-32.088	0.0520569
40.3124	-32.088	41.3124	-32.088	0.0693597
41.3124	-32.088	42.3124	-32.088	0.0951093
42.3124	-32.088	43.3124	-32.088	0.120612
43.3124	-32.088	44.3124	-32.088	0.160272
44.3124	-32.088	45.3124	-32.088	0.20548
45.3124	-32.088	46.3124	-32.088	0.247313
46.3124	-32.088	47.3124	-32.088	0.29726
47.3124	-32.088	48.3124	-32.088	0.35208
48.3124	-32.088	49.3124	-32.088	0.41989
49.3124	-32.088	50.3124	-32.088	0.494001
50.3124	-32.088	51.3124	-32.088	0.545231
51.3124	-32.088	52.3124	-32.088	0.604104
52.3124	-32.088	53.3124	-32.088	0.663279
53.3124	-32.088	54.3124	-32.088	0.721873
54.3124	-32.088	55.3124	-32.088	0.758326
55.3124	-32.088	56.3124	-32.088	0.794967
56.3124	-32.088	57.3124	-32.088	0.824782
57.3124	-32.088	58.3124	-32.088	0.856886
58.3124	-32.088	59.3124	-32.088	0.882714
59.3124	-32.088	60.3124	-32.088	0.899652
35.0077	-35.724	36.0077	-35.724	0.00477269
36.0077	-35.724	37.0077	-35.724	0.00724836
37.0077	-35.724	38.0077	-35.724	0.0104305
38.0077	-35.724	39.0077	-35.724	0.0149094
39.0077	-35.724	40.0077	-35.724	0.0209277
40.0077	-35.724	41.0077	-35.724	0.0292259
41.0077	-35.724	42.0077	-35.724	0.0423935
42.0077	-35.724	43.0077	-35.724	0.0564461
43.0077	-35.724	44.0077	-35.724	0.0796915
44.0077	-35.724	45.0077	-35.724	0.108332
45.0077	-35.724	46.0077	-35.724	0.136886
46.0077	-35.724	47.0077	-35.724	0.173116
47.0077	-35.724	48.0077	-35.724	0.215544
48.0077	-35.724	49.0077	-35.724	0.271539
49.0077	-35.724	50.0077	-35.724	0.33745
50.0077	-35.724	51.0077	-35.724	0.386673
51.0077	-35.724	52.0077	-35.724	0.446281
52.0077	-35.724	53.0077	-35.724	0.509928
53.0077	-35.724	54.0077	-35.724	0.577012
54.0077	-35.724	55.0077	-35.724	0.621569
55.0077	-35.724	56.0077	-35.724	0.668307
56.0077	-35.724	57.0077	-35.724	0.708132
57.0077	-35.724	58.0077	-35.724	0.752782
58.0077	-35.724	59.0077	-35.724	0.790496
59.0077	-35.724	60.0077	-35.724	0.81634
60.0077	-35.724	61.0077	-35.724	0.846521
37.7029	-39.36	38.7029	-39.36	0.00540474
38.7029	-39.36	39.7029	-39.36	0.0078085
39.7029	-39.36	40.7029	-39.36	0.0113057
40.7029	-39.36	41.7029	-39.36	0.0171852
41.7029	-39.36	42.7029	-39.36	0.0239051
42.7029	-39.36	43.7029	-39.36	0.0356936
43.7029	-39.36	44.7029	-39.36	0.0513319
44.7029	-39.36	45.7029	-39.36	0.0680852
45.7029	-39.36	46.7029	-39.36	0.090658
46.7029	-39.36	47.7029	-39.36	0.118839
47.7029	-39.36	48.7029	-39.36	0.158499
48.7029	-39.36	49.7029	-39.36	0.208721
49.7029	-39.36	50.7029	-39.36	0.249196
50.7029	-39.36	51.7029	-39.36	0.300879
51.7029	-39.36	52.7029	-39.36	0.359517
52.7029	-39.36	53.7029	-39.36	0.425315
53.7029	-39.36	54.7029	-39.36	0.471975
54.7029	-39.36	55.7029	-39.36	0.5231
55.7029	-39.36	56.7029	-39.36	0.568756
56.7029	-39.36	57.7029	-39.36	0.622106
57.7029	-39.36	58.7029	-39.36	0.669446
58.7029	-39.36	59.7029	-39.36	0.703369
59.7029	-39.36	60.7029	-39.36	0.744295
60.7029	-39.36	61.7029	-39.36	0.775039
39.3982	-42.996	40.3982	-42.996	0.00413552
40.3982	-42.996	41.3982	-42.996	0.00648801
41.3982	-42.996	42.3982	-42.996	0.0093396
42.3982	-42.996	43.3982	-42.996	0.0146162
43.3982	-42.996	44.3982	-42.996	0.0221078
44.3982	-42.996	45.3982	-42.996	0.0306972
45.3982	-42.996	46.3982	-42.996	0.0429639
46.3982	-42.996	47.3982	-42.996	0.0592639
47.3982	-42.996	48.3982	-42.996	0.0836965
48.3982	-42.996	49.3982	-42.996	0.11693
49.3982	-42.996	50.3982	-42.996	0.145791
50.3982	-42.996	51.3982	-42.996	0.184665
51.3982	-42.996	52.3982	-42.996	0.231532
52.3982	-42.996	53.3982	-42.996	0.287519
53.3982	-42.996	54.3982	-42.996	0.329903
54.3982	-42.996	55.3982	-42.996	0.378458
55.3982	-42.996	56.3982	-42.996	0.423936
56.3982	-42.996	57.3982	-42.996	0.47937
57.3982	-42.996	58.3982	-42.996	0.531078
58.3982	-42.996	59.3982	-42.996	0.569855
59.3982	-42.996	60.3982	-42.996	0.618223
60.3982	-42.996	61.3982	-42.996	0.656139
61.3982	-42.996	62.3982	-42.996	0.695962
42.0935	-46.632	43.0935	-46.632	0.0055868
43.0935	-46.632	44.0935	-46.632	0.00879614
44.0935	-46.632	45.0935	-46.632	0.0127086
45.0935	-46.632	46.0935	-46.632	0.0186105
46.0935	-46.632	47.0935	-46.632	0.0269336
47.0935	-46.632	48.0935	-46.632	0.0401927
48.0935	-46.632	49.0935	-46.632	0.059521
49.0935	-46.632	50.0935	-46.632	0.0775717
50.0935	-46.632	51.0935	-46.632	0.103218
51.0935	-46.632	52.0935	-46.632	0.136064
52.0935	-46.632	53.0935	-46.632	0.177827
53.0935	-46.632	54.0935	-46.632	0.211567
54.0935	-46.632	55.0935	-46.632	0.25201
55.0935	-46.632	56.0935	-46.632	0.291768
56.0935	-46.632	57.0935	-46.632	0.342358
57.0935	-46.632	58.0935	-46.632	0.391993
58.0935	-46.632	59.0935	-46.632	0.430971
59.0935	-46.632	60.0935	-46.632	0.481284
60.0935	-46.632	61.0935	-46.632	0.522468
61.0935	-46.632	62.0935	-46.632	0.567238
62.0935	-46.632	63.0935	-46.632	0.599793
43.7888	-50.268	44.7888	-50.268	0.00491952
44.7888	-50.268	45.7888	-50.268	0.00747506
45.7888	-50.268	46.7888	-50.268	0.0112807
46.7888	-50.268	47.7888	-50.268	0.0177002
47.7888	-50.268	48.7888	-50.268	0.0276934
48.7888	-50.268	49.7888	-50.268	0.0377007
49.7888	-50.268	50.7888	-50.268	0.0526897
50.7888	-50.268	51.7888	-50.268	0.0730668
51.7888	-50.268	52.7888	-50.268	0.100625
52.7888	-50.268	53.7888	-50.268	0.124371
53.7888	-50.268	54.7888	-50.268	0.154171
54.7888	-50.268	55.7888	-50.268	0.184934
55.7888	-50.268	56.7888	-50.268	0.225827
56.7888	-50.268	57.7888	-50.268	0.268042
57.7888	-50.268	58.7888	-50.268	0.302779
58.7888	-50.268	59.7888	-50.268	0.349219
59.7888	-50.268	60.7888	-50.268	0.388937
60.7888	-50.268	61.7888	-50.268	0.433661
61.7888	-50.268	62.7888	-50.268	0.467443
62.7888	-50.268	63.7888	-50.268	0.50001
45.4841	-53.904	46.4841	-53.904	0.0044236
46.4841	-53.904	47.4841	-53.904	0.00723581
47.4841	-53.904	48.4841	-53.904	0.011885
48.4841	-53.904	49.4841	-53.904	0.0168555
49.4841	-53.904	50.4841	-53.904	0.024692
50.4841	-53.904	51.4841	-53.904	0.0359829
51.4841	-53.904	52.4841	-53.904	0.0522054
52.4841	-53.904	53.4841	-53.904	0.0670987
53.4841	-53.904	54.4841	-53.904	0.0866723
54.4841	-53.904	55.4841	-53.904	0.107895
55.4841	-53.904	56.4841	-53.904	0.137384
56.4841	-53.904	57.4841	-53.904	0.169424
57.4841	-53.904	58.4841	-53.904	0.197061
58.4841	-53.904	59.4841	-53.904	0.235359
59.4841	-53.904	60.4841	-53.904	0.269603
60.4841	-53.904	61.4841	-53.904	0.309571
61.4841	-53.904	62.4841	-53.904	0.340954
62.4841	-53.904	63.4841	-53.904	0.372079
63.4841	-53.904	64.4841	-53.904	0.402684
47.1794	-57.54	48.1794	-57.54	0.00476656
48.1794	-57.54	49.1794	-57.54	0.00700476
49.1794	-57.54	50.1794	-57.54	0.010708
50.1794	-57.54	51.1794	-57.54	0.0163475
51.1794	-57.54	52.1794	-57.54	0.0249371
52.1794	-57.54	53.1794	-57.54	0.0333244
53.1794	-57.54	54.1794	-57.54	0.0448672
54.1794	-57.54	55.1794	-57.54	0.0580116
55.1794	-57.54	56.1794	-57.54	0.0771058
56.1794	-57.54	57.1794	-57.54	0.0989425
57.1794	-57.54	58.1794	-57.54	0.118695
58.1794	-57.54	59.1794	-57.54	0.147084
59.1794	-57.54	60.1794	-57.54	0.173633
60.1794	-57.54	61.1794	-57.54	0.205776
61.1794	-57.54	62.1794	-57.54	0.232026
62.1794	-57.54	63.1794	-57.54	0.25883
63.1794	-57.54	64.1794	-57.54	0.285923
64.1794	-57.54	65.1794	-57.54	0.320241
48.8747	-61.176	49.8747	-61.176	0.00434656
49.8747	-61.176	50.8747	-61.176	0.00691201
50.8747	-61.176	51.8747	-61.176	0.0110396
51.8747	-61.176	52.8747	-61.176	0.0153143
52.8747	-61.176	53.8747	-61.176	0.0214695
53.8747	-61.176	54.8747	-61.176	0.0288262
54.8747	-61.176	55.8747	-61.176	0.0399976
55.8747	-61.176	56.8747	-61.176	0.0534407
56.8747	-61.176	57.8747	-61.176	0.0661923
57.8747	-61.176	58.8747	-61.176	0.0852122
58.8747	-61.176	59.8747	-61.176	0.10382
59.8747	-61.176	60.8747	-61.176	0.127202
60.8747	-61.176	61.8747	-61.176	0.147074
61.8747	-61.176	62.8747	-61.176	0.167978
62.8747	-61.176	63.8747	-61.176	0.189713
63.8747	-61.176	64.8747	-61.176	0.21799
64.8747	-61.176	65.8747	-61.176	0.238957
50.57	-64.812	51.57	-64.812	0.00457278
51.57	-64.812	52.57	-64.812	0.00656188
52.57	-64.812	53.57	-64.812	0.00955311
53.57	-64.812	54.57	-64.812	0.0132999
54.57	-64.812	55.57	-64.812	0.0192429
55.57	-64.812	56.57	-64.812	0.0267617
56.57	-64.812	57.57	-64.812	0.0342383
57.57	-64.812	58.57	-64.812	0.0458142
58.57	-64.812	59.57	-64.812	0.0576632
59.57	-64.812	60.57	-64.812	0.0731224
60.57	-64.812	61.57	-64.812	0.0867994
61.57	-64.812	62.57	-64.812	0.101631
62.57	-64.812	63.57	-64.812	0.117503
63.57	-64.812	64.57	-64.812	0.138727
64.57	-64.812	65.57	-64.812	0.15498
65.57	-64.812	66.57	-64.812	0.175644
52.2653	-68.448	53.2653	-68.448	0.00398685
53.2653	-68.448	54.2653	-68.448	0.005737
54.2653	-68.448	55.2653	-68.448	0.00863186
55.2653	-68.448	56.2653	-68.448	0.0124759
56.2653	-68.448	57.2653	-68.448	0.0164794
57.2653	-68.448	58.2653	-68.448	0.0229129
58.2653	-68.448	59.2653	-68.448	0.0298005
59.2653	-68.448	60.2653	-68.448	0.0391324
60.2653	-68.448	61.2653	-68.448	0.0477286
61.2653	-68.448	62.2653	-68.448	0.0573427
62.2653	-68.448	63.2653	-68.448	0.0679379
63.2653	-68.448	64.2653	-68.448	0.082506
64.2653	-68.448	65.2653	-68.448	0.0940345
65.2653	-68.448	66.2653	-68.448	0.109031
66.2653	-68.448	67.2653	-68.448	0.121325
54.9606	-72.084	55.9606	-72.084	0.00544704
55.9606	-72.084	56.9606	-72.084	0.00741684
56.9606	-72.084	57.9606	-72.084	0.0106999
57.9606	-72.084	58.9606	-72.084	0.014373
58.9606	-72.084	59.9606	-72.084	0.01954
59.9606	-72.084	60.9606	-72.084	0.024495
60.9606	-72.084	61.9606	-72.084	0.0302121
61.9606	-72.084	62.9606	-72.084	0.0367026
62.9606	-72.084	63.9606	-72.084	0.0458832
63.9606	-72.084	64.9606	-72.084	0.0533929
64.9606	-72.084	65.9606	-72.084	0.0633935
65.9606	-72.084	66.9606	-72.084	0.071816
66.9606	-72.084	67.9606	-72.084	0.0812914
56.6559	-75.72	57.6559	-75.72	0.00469141
57.6559	-75.72	58.6559	-75.72	0.00649847
58.6559	-75.72	59.6559	-75.72	0.00913585
59.6559	-75.72	60.6559	-75.72	0.0117671
60.6559	-75.72	61.6559	-75.72	0.014899
61.6559	-75.72	62.6559	-75.72	0.0185624
62.6559	-75.72	63.6559	-75.72	0.0238941
63.6559	-75.72	64.6559	-75.72	0.0284031
64.6559	-75.72	65.6559	-75.72	0.0345523
65.6559	-75.72	66.6559	-75.72	0.039875
66.6559	-75.72	67.6559	-75.72	0.0459881
67.6559	-75.72	68.6559	-75.72	0.055399
58.3512	-79.356	59.3512	-79.356	0.00402
59.3512	-79.356	60.3512	-79.356	0.00531382
60.3512	-79.356	61.3512	-79.356	0.00690177
61.3512	-79.356	62.3512	-79.356	0.00881498
62.3512	-79.356	63.3512	-79.356	0.0116799
63.3512	-79.356	64.3512	-79.356	0.0141845
64.3512	-79.356	65.3512	-79.356	0.0176833
65.3512	-79.356	66.3512	-79.356	0.0207965
66.3512	-79.356	67.3512	-79.356	0.0244479
67.3512	-79.356	68.3512	-79.356	0.0301899
68.3512	-79.356	69.3512	-79.356	0.0344977
-20.9535	-82.992	-19.9535	-82.992	0.0207832
61.0465	-82.992	62.0465	-82.992	0.00394745
62.0465	-82.992	63.0465	-82.992	0.0053781
63.0465	-82.992	64.0465	-82.992	0.00667033
64.0465	-82.992	65.0465	-82.992	0.00851933
65.0465	-82.992	66.0465	-82.992	0.0102105
66.0465	-82.992	67.0465	-82.992	0.0122366
67.0465	-82.992	68.0465	-82.992	0.0154918
68.0465	-82.992	69.0465	-82.992	0.0180034
-21.2582	-86.628	-20.2582	-86.628	0.010402
-20.2582	-86.628	-19.2582	-86.628	0.012176
64.7418	-86.628	65.7418	-86.628	0.00473436
65.7418	-86.628	66.7418	-86.628	0.00578243
66.7418	-86.628	67.7418	-86.628	0.00750293
67.7418	-86.628	68.7418	-86.628	0.00886807
-21.5629	-90.264	-20.5629	-90.264	0.00492572
-20.5629	-90.264	-19.5629	-90.264	0.00586152
-19.5629	-90.264	-18.5629	-90.264	0.00659525
67.4371	-90.264	68.4371	-90.264	0.00413501
55.75	-3	55.4453	-6.636	0.999975
56.75	-3	56.4453	-6.636	0.999762
57.75	-3	57.4453	-6.636	0.998891
58.75	-3	58.4453	-6.636	0.996215
59.75	-3	59.4453	-6.636	0.99098
60.75	-3	60.4453	-6.636	0.980557
61.75	-3	61.4453	-6.636	0.959085
62.75	-3	62.4453	-6.636	0.936005
63.75	-3	63.4453	-6.636	0.89268
64.75	-3	64.4453	-6.636	0.850385
65.75	-3	65.4453	-6.636	0.772854
66.75	-3	66.4453	-6.636	0.698271
67.75	-3	67.4453	-6.636	0.619624
68.75	-3	68.4453	-6.636	0.578244
69.75	-3	69.4453	-6.636	0.45963
70.75	-3	70.4453	-6.636	0.426226
71.75	-3	71.4453	-6.636	0.32778
72.75	-3	72.4453	-6.636	0.289492
73.75	-3	73.4453	-6.636	0.326195
74.75	-3	74.4453	-6.636	0.216813
-14.5547	-6.636	-14.8594	-10.272	0.199442
-13.5547	-6.636	-13.8594	-10.272	0.1368
-12.5547	-6.636	-12.8594	-10.272	0.077128
-11.5547	-6.636	-11.8594	-10.272	0.0882146
-10.5547	-6.636	-10.8594	-10.272	0.0511018
-9.55471	-6.636	-9.85941	-10.272	0.0519774
-8.55471	-6.636	-8.85941	-10.272	0.0351288
-7.55471	-6.636	-7.85941	-10.272	0.0270831
-6.55471	-6.636	-6.85941	-10.272	0.0296008
-5.55471	-6.636	-5.85941	-10.272	0.0165972
-4.55471	-6.636	-4.85941	-10.272	0.0156897
-3.55471	-6.636	-3.85941	-10.272	0.0055619
-2.55471	-6.636	-2.85941	-10.272	0.00907974
-1.55471	-6.636	-1.85941	-10.272	0.00876943
0.445295	-6.636	0.140589	-10.272	0.00501237
1.44529	-6.636	1.14059	-10.272	0.00654611
2.44529	-6.636	2.14059	-10.272	0.0127343
3.44529	-6.636	3.14059	-10.272	0.00601897
4.44529	-6.636	4.14059	-10.272	0.0102452
5.44529	-6.636	5.14059	-10.272	0.00975501
6.44529	-6.636	6.14059	-10.272	0.00663447
7.44529	-6.636	7.14059	-10.272	0.0115339
8.44529	-6.636	8.14059	-10.272	0.00481084
9.44529	-6.636	9.14059	-10.272	0.0116983
10.4453	-6.636	10.1406	-10.272	0.00435946
11.4453	-6.636	11.1406	-10.272	0.00636041
13.4453	-6.636	13.1406	-10.272	0.00597448
15.4453	-6.636	15.1406	-10.272	0.00748263
16.4453	-6.636	16.1406	-10.272	0.00442092
17.4453	-6.636	17.1406	-10.272	0.00597776
18.4453	-6.636	18.1406	-10.272	0.00813106
31.4453	-6.636	31.1406	-10.272	0.00693887
32.4453	-6.636	32.1406	-10.272	0.00849297
33.4453	-6.636	33.1406	-10.272	0.00661863
34.4453	-6.636	34.1406	-10.272	0.00555775
35.4453	-6.636	35.1406	-10.272	0.00428484
36.4453	-6.636	36.1406	-10.272	0.00792534
37.4453	-6.636	37.1406	-10.272	0.00642749
38.4453	-6.636	38.1406	-10.272	0.0107476
39.4453	-6.636	39.1406	-10.272	0.0067923
40.4453	-6.636	40.1406	-10.272	0.00526318
41.4453	-6.636	41.1406	-10.272	0.0039321
56.4453	-6.636	56.1406	-10.272	0.999762
57.4453	-6.636	57.1406	-10.272	0.998891
58.4453	-6.636	58.1406	-10.272	0.996215
59.4453	-6.636	59.1406	-10.272	0.99098
60.4453	-6.636	60.1406	-10.272	0.980557
61.4453	-6.636	61.1406	-10.272	0.959085
62.4453	-6.636	62.1406	-10.272	0.936005
63.4453	-6.636	63.1406	-10.272	0.89268
64.4453	-6.636	64.1406	-10.272	0.850385
65.4453	-6.636	65.1406	-10.272	0.772854
66.4453	-6.636	66.1406	-10.272	0.698271
67.4453	-6.636	67.1406	-10.272	0.619624
68.4453	-6.636	68.1406	-10.272	0.578244
69.4453	-6.636	69.1406	-10.272	0.45963
70.4453	-6.636	70.1406	-10.272	0.426226
71.4453	-6.636	71.1406	-10.272	0.32778
72.4453	-6.636	72.1406	-10.272	0.289492
73.4453	-6.636	73.1406	-10.272	0.326195
74.4453	-6.636	74.1406	-10.272	0.216813
-14.8594	-10.272	-15.1641	-13.908	0.199442
-13.8594	-10.272	-14.1641	-13.908	0.188113
-12.8594	-10.272	-13.1641	-13.908	0.110237
-11.8594	-10.272	-12.1641	-13.908	0.13768
-10.8594	-10.272	-11.1641	-13.908	0.0888013
-9.85941	-10.272	-10.1641	-13.908	0.0962608
-8.85941	-10.272	-9.16412	-13.908	0.0696763
-7.85941	-10.272	-8.16412	-13.908	0.0563593
-6.85941	-10.272	-7.16412	-13.908	0.064005
-5.85941	-10.272	-6.16412	-13.908	0.0375064
-4.85941	-10.272	-5.16412	-13.908	0.0363631
-3.85941	-10.272	-4.16412	-13.908	0.0132122
-2.85941	-10.272	-3.16412	-13.908	0.0217589
-1.85941	-10.272	-2.16412	-13.908	0.0213256
-0.859411	-10.272	-1.16412	-13.908	0.00835859
0.140589	-10.272	-0.164116	-13.908	0.012436
1.14059	-10.272	0.835884	-13.908	0.0163783
2.14059	-10.272	1.83588	-13.908	0.032219
3.14059	-10.272	2.83588	-13.908	0.0155768
4.14059	-10.272	3.83588	-13.908	0.026802
5.14059	-10.272	4.83588	-13.908	0.0260098
6.14059	-10.272	5.83588	-13.908	0.0180229
7.14059	-10.272	6.83588	-13.908	0.0317407
8.14059	-10.272	7.83588	-13.908	0.0135545
9.14059	-10.272	8.83588	-13.908	0.0332886
10.1406	-10.272	9.83588	-13.908	0.0127251
11.1406	-10.272	10.8359	-13.908	0.0187446
12.1406	-10.272	11.8359	-13.908	0.00911836
13.1406	-10.272	12.8359	-13.908	0.0179878
14.1406	-10.272	13.8359	-13.908	0.00874758
15.1406	-10.272	14.8359	-13.908	0.0230052
16.1406	-10.272	15.8359	-13.908	0.0138477
17.1406	-10.272	16.8359	-13.908	0.0189358
18.1406	-10.272	17.8359	-13.908	0.0261654
19.1406	-10.272	18.8359	-13.908	0.00747982
20.1406	-10.272	19.8359	-13.908	0.0122884
21.1406	-10.272	20.8359	-13.908	0.00719713
23.1406	-10.272	22.8359	-13.908	0.00705954
24.1406	-10.272	23.8359	-13.908	0.00927689
26.1406	-10.272	25.8359	-13.908	0.00905391
27.1406	-10.272	26.8359	-13.908	0.0110981
28.1406	-10.272	27.8359	-13.908	0.00866278
29.1406	-10.272	28.8359	-13.908	0.00424685
30.1406	-10.272	29.8359	-13.908	0.00841055
31.1406	-10.272	30.8359	-13.908	0.0247368
32.1406	-10.272	31.8359	-13.908	0.031036
33.1406	-10.272	32.8359	-13.908	0.0249993
34.1406	-10.272	33.8359	-13.908	0.0215803
35.1406	-10.272	34.8359	-13.908	0.0170556
36.1406	-10.272	35.8359	-13.908	0.0321908
37.1406	-10.272	36.8359	-13.908	0.0272445
38.1406	-10.272	37.8359	-13.908	0.0473578
39.1406	-10.272	38.8359	-13.908	0.0325738
40.1406	-10.272	39.8359	-13.908	0.0269584
41.1406	-10.272	40.8359	-13.908	0.0214716
42.1406	-10.272	41.8359	-13.908	0.0179567
43.1406	-10.272	42.8359	-13.908	0.017225
44.1406	-10.272	43.8359	-13.908	0.0101487
45.1406	-10.272	44.8359	-13.908	0.010668
46.1406	-10.272	45.8359	-13.908	0.00721556
47.1406	-10.272	46.8359	-13.908	0.00412565
57.1406	-10.272	56.8359	-13.908	0.998891
58.1406	-10.272	57.8359	-13.908	0.996215
59.1406	-10.272	58.8359	-13.908	0.99098
60.1406	-10.272	59.8359	-13.908	0.980557
61.1406	-10.272	60.8359	-13.908	0.959085
62.1406	-10.272	61.8359	-13.908	0.936005
63.1406	-10.272	62.8359	-13.908	0.89268
64.1406	-10.272	63.8359	-13.908	0.850385
65.1406	-10.272	64.8359	-13.908	0.772854
66.1406	-10.272	65.8359	-13.908	0.698271
67.1406	-10.272	66.8359	-13.908	0.619624
68.1406	-10.272	67.8359	-13.908	0.578244
69.1406	-10.272	68.8359	-13.908	0.45963
70.1406	-10.272	69.8359	-13.908	0.426226
71.1406	-10.272	70.8359	-13.908	0.32778
72.1406	-10.272	71.8359	-13.908	0.289492
73.1406	-10.272	72.8359	-13.908	0.326195
74.1406	-10.272	73.8359	-13.908	0.216813
-15.1641	-13.908	-15.4688	-17.544	0.199442
-14.1641	-13.908	-14.4688	-17.544	0.188113
-13.1641	-13.908	-13.4688	-17.544	0.12696
-12.1641	-13.908	-12.4688	-17.544	0.14786
-11.1641	-13.908	-11.4688	-17.544	0.0997702
-10.1641	-13.908	-10.4688	-17.544	0.111798
-9.16412	-13.908	-9.46882	-17.544	0.0841122
-8.16412	-13.908	-8.46882	-17.544	0.0700864
-7.16412	-13.908	-7.46882	-17.544	0.0816097
-6.16412	-13.908	-6.46882	-17.544	0.0492587
-5.16412	-13.908	-5.46882	-17.544	0.048616
-4.16412	-13.908	-4.46882	-17.544	0.0179798
-3.16412	-13.908	-3.46882	-17.544	0.0298033
-2.16412	-13.908	-2.46882	-17.544	0.0295284
-1.16412	-13.908	-1.46882	-17.544	0.0116992
-0.164116	-13.908	-0.468822	-17.544	0.0174803
0.835884	-13.908	0.531178	-17.544	0.0231692
1.83588	-13.908	1.53118	-17.544	0.0459671
2.83588	-13.908	2.53118	-17.544	0.0226076
3.83588	-13.908	3.53118	-17.544	0.039227
4.83588	-13.908	4.53118	-17.544	0.0386325
5.83588	-13.908	5.53118	-17.544	0.0271632
6.83588	-13.908	6.53118	-17.544	0.0483315
7.83588	-13.908	7.53118	-17.544	0.0210271
8.83588	-13.908	8.53118	-17.544	0.0520569
9.83588	-13.908	9.53118	-17.544	0.0203096
10.8359	-13.908	10.5312	-17.544	0.0301534
11.8359	-13.908	11.5312	-17.544	0.0148427
12.8359	-13.908	12.5312	-17.544	0.0294507
13.8359	-13.908	13.5312	-17.544	0.0144903
14.8359	-13.908	14.5312	-17.544	0.0383268
15.8359	-13.908	15.5312	-17.544	0.0234306
16.8359	-13.908	16.5312	-17.544	0.0323444
17.8359	-13.908	17.5312	-17.544	0.0452897
18.8359	-13.908	18.5312	-17.544	0.0131948
19.8359	-13.908	19.5312	-17.544	0.0217959
20.8359	-13.908	20.5312	-17.544	0.0128826
21.8359	-13.908	21.5312	-17.544	0.00425534
22.8359	-13.908	22.5312	-17.544	0.0127273
23.8359	-13.908	23.5312	-17.544	0.0168147
24.8359	-13.908	24.5312	-17.544	0.00415215
25.8359	-13.908	25.5312	-17.544	0.0165573
26.8359	-13.908	26.5312	-17.544	0.0204402
27.8359	-13.908	27.5312	-17.544	0.0160967
28.8359	-13.908	28.5312	-17.544	0.00794673
29.8359	-13.908	29.5312	-17.544	0.0157923
30.8359	-13.908	30.5312	-17.544	0.0467714
31.8359	-13.908	31.5312	-17.544	0.0599521
32.8359	-13.908	32.5312	-17.544	0.049691
33.8359	-13.908	33.5312	-17.544	0.0439476
34.8359	-13.908	34.5312	-17.544	0.0355047
35.8359	-13.908	35.5312	-17.544	0.0682351
36.8359	-13.908	36.5312	-17.544	0.0599597
37.8359	-13.908	37.5312	-17.544	0.107896
38.8359	-13.908	38.5312	-17.544	0.0798414
39.8359	-13.908	39.5312	-17.544	0.070105
40.8359	-13.908	40.5312	-17.544	0.0591931
41.8359	-13.908	41.5312	-17.544	0.0523372
42.8359	-13.908	42.5312	-17.544	0.053135
43.8359	-13.908	43.5312	-17.544	0.0335995
44.8359	-13.908	44.5312	-17.544	0.0371654
45.8359	-13.908	45.5312	-17.544	0.0270462
46.8359	-13.908	46.5312	-17.544	0.0165366
47.8359	-13.908	47.5312	-17.544	0.0143875
48.8359	-13.908	48.5312	-17.544	0.0112381
49.8359	-13.908	49.5312	-17.544	0.00991402
50.8359	-13.908	50.5312	-17.544	0.00727401
57.8359	-13.908	57.5312	-17.544	0.996215
58.8359	-13.908	58.5312	-17.544	0.99098
59.8359	-13.908	59.5312	-17.544	0.980557
60.8359	-13.908	60.5312	-17.544	0.959085
61.8359	-13.908	61.5312	-17.544	0.936005
62.8359	-13.908	62.5312	-17.544	0.89268
63.8359	-13.908	63.5312	-17.544	0.850385
64.8359	-13.908	64.5312	-17.544	0.772854
65.8359	-13.908	65.5312	-17.544	0.698271
66.8359	-13.908	66.5312	-17.544	0.619624
67.8359	-13.908	67.5312	-17.544	0.578244
68.8359	-13.908	68.5312	-17.544	0.45963
69.8359	-13.908	69.5312	-17.544	0.426226
70.8359	-13.908	70.5312	-17.544	0.32778
71.8359	-13.908	71.5312	-17.544	0.289492
72.8359	-13.908	72.5312	-17.544	0.326195
73.8359	-13.908	73.5312	-17.544	0.216813
-15.4688	-17.544	-15.7735	-21.18	0.199442
-14.4688	-17.544	-14.7735	-21.18	0.188113
-13.4688	-17.544	-13.7735	-21.18	0.12696
-12.4688	-17.544	-12.7735	-21.18	0.155979
-11.4688	-17.544	-11.7735	-21.18	0.101696
-10.4688	-17.544	-10.7735	-21.18	0.115032
-9.46882	-17.544	-9.77353	-21.18	0.0876782
-8.46882	-17.544	-8.77353	-21.18	0.0739211
-7.46882	-17.544	-7.77353	-21.18	0.0870206
-6.46882	-17.544	-6.77353	-21.18	0.0532553
-5.46882	-17.544	-5.77353	-21.18	0.0530367
-4.46882	-17.544	-4.77353	-21.18	0.0197981
-3.46882	-17.544	-3.77353	-21.18	0.0329347
-2.46882	-17.544	-2.77353	-21.18	0.0328277
-1.46882	-17.544	-1.77353	-21.18	0.013086
-0.468822	-17.544	-0.773527	-21.18	0.0196005
0.531178	-17.544	0.226473	-21.18	0.0260761
1.53118	-17.544	1.22647	-21.18	0.0519932
2.53118	-17.544	2.22647	-21.18	0.0258318
3.53118	-17.544	3.22647	-21.18	0.0450514
4.53118	-17.544	4.22647	-21.18	0.0447728
5.53118	-17.544	5.22647	-21.18	0.0317707
6.53118	-17.544	6.22647	-21.18	0.0569038
7.53118	-17.544	7.22647	-21.18	0.0250562
8.53118	-17.544	8.22647	-21.18	0.0623651
9.53118	-17.544	9.22647	-21.18	0.0246642
10.5312	-17.544	10.2265	-21.18	0.0368177
11.5312	-17.544	11.2265	-21.18	0.0182722
12.5312	-17.544	12.2265	-21.18	0.0364038
13.5312	-17.544	13.2265	-21.18	0.0180593
14.5312	-17.544	14.2265	-21.18	0.047963
15.5312	-17.544	15.2265	-21.18	0.0296475
16.5312	-17.544	16.2265	-21.18	0.0412091
17.5312	-17.544	17.2265	-21.18	0.0582642
18.5312	-17.544	18.2265	-21.18	0.0172132
19.5312	-17.544	19.2265	-21.18	0.0285514
20.5312	-17.544	20.2265	-21.18	0.0169923
21.5312	-17.544	21.2265	-21.18	0.00563601
22.5312	-17.544	22.2265	-21.18	0.0168797
23.5312	-17.544	23.2265	-21.18	0.0223927
24.5312	-17.544	24.2265	-21.18	0.00556006
25.5312	-17.544	25.2265	-21.18	0.0222017
26.5312	-17.544	26.2265	-21.18	0.0275593
27.5312	-17.544	27.2265	-21.18	0.0218528
28.5312	-17.544	28.2265	-21.18	0.0108477
29.5312	-17.544	29.2265	-21.18	0.0216161
30.5312	-17.544	30.2265	-21.18	0.0643706
31.5312	-17.544	31.2265	-21.18	0.0839027
32.5312	-17.544	32.2265	-21.18	0.071123
33.5312	-17.544	33.2265	-21.18	0.0641383
34.5312	-17.544	34.2265	-21.18	0.0527528
35.5312	-17.544	35.2265	-21.18	0.102912
36.5312	-17.544	36.2265	-21.18	0.0932566
37.5312	-17.544	37.2265	-21.18	0.172741
38.5312	-17.544	38.2265	-21.18	0.135719
39.5312	-17.544	39.2265	-21.18	0.125357
40.5312	-17.544	40.2265	-21.18	0.111384
41.5312	-17.544	41.2265	-21.18	0.103492
42.5312	-17.544	42.2265	-21.18	0.110591
43.5312	-17.544	43.2265	-21.18	0.074539
44.5312	-17.544	44.2265	-21.18	0.0864655
45.5312	-17.544	45.2265	-21.18	0.0673112
46.5312	-17.544	46.2265	-21.18	0.0438267
47.5312	-17.544	47.2265	-21.18	0.0399692
48.5312	-17.544	48.2265	-21.18	0.0328917
49.5312	-17.544	49.2265	-21.18	0.0305896
50.5312	-17.544	50.2265	-21.18	0.0239528
51.5312	-17.544	51.2265	-21.18	0.011707
52.5312	-17.544	52.2265	-21.18	0.010843
53.5312	-17.544	53.2265	-21.18	0.0084481
54.5312	-17.544	54.2265	-21.18	0.00642445
58.5312	-17.544	58.2265	-21.18	0.99098
59.5312	-17.544	59.2265	-21.18	0.980557
60.5312	-17.544	60.2265	-21.18	0.959085
61.5312	-17.544	61.2265	-21.18	0.936005
62.5312	-17.544	62.2265	-21.18	0.89268
63.5312	-17.544	63.2265	-21.18	0.850385
64.5312	-17.544	64.2265	-21.18	0.772854
65.5312	-17.544	65.2265	-21.18	0.698271
66.5312	-17.544	66.2265	-21.18	0.619624
67.5312	-17.544	67.2265	-21.18	0.578244
68.5312	-17.544	68.2265	-21.18	0.45963
69.5312	-17.544	69.2265	-21.18	0.426226
70.5312	-17.544	70.2265	-21.18	0.32778
71.5312	-17.544	71.2265	-21.18	0.289492
72.5312	-17.544	72.2265	-21.18	0.326195
73.5312	-17.544	73.2265	-21.18	0.216813
-15.7735	-21.18	-16.0782	-24.816	0.199442
-14.7735	-21.18	-15.0782	-24.816	0.188113
-13.7735	-21.18	-14.0782	-24.816	0.12696
-12.7735	-21.18	-13.0782	-24.816	0.155979
-11.7735	-21.18	-12.0782	-24.816	0.105742
-10.7735	-21.18	-11.0782	-24.816	0.115729
-9.77353	-21.18	-10.0782	-24.816	0.0884366
-8.77353	-21.18	-9.07823	-24.816	0.0747739
-7.77353	-21.18	-8.07823	-24.816	0.0882934
-6.77353	-21.18	-7.07823	-24.816	0.0542648
-5.77353	-21.18	-6.07823	-24.816	0.0542096
-4.77353	-21.18	-5.07823	-24.816	0.0203046
-3.77353	-21.18	-4.07823	-24.816	0.0338236
-2.77353	-21.18	-3.07823	-24.816	0.0337932
-1.77353	-21.18	-2.07823	-24.816	0.0135041
-0.773527	-21.18	-1.07823	-24.816	0.0202476
0.226473	-21.18	-0.078233	-24.816	0.0269791
1.22647	-21.18	0.921767	-24.816	0.0539088
2.22647	-21.18	1.92177	-24.816	0.026902
3.22647	-21.18	2.92177	-24.816	0.0470273
4.22647	-21.18	3.92177	-24.816	0.0469328
5.22647	-21.18	4.92177	-24.816	0.0334496
6.22647	-21.18	5.92177	-24.816	0.060106
7.22647	-21.18	6.92177	-24.816	0.0266262
8.22647	-21.18	7.92177	-24.816	0.0664582
9.22647	-21.18	8.92177	-24.816	0.0264714
10.2265	-21.18	9.92177	-24.816	0.039633
11.2265	-21.18	10.9218	-24.816	0.0197588
12.2265	-21.18	11.9218	-24.816	0.0394565
13.2265	-21.18	12.9218	-24.816	0.0196657
14.2265	-21.18	13.9218	-24.816	0.0523539
15.2265	-21.18	14.9218	-24.816	0.0325711
16.2265	-21.18	15.9218	-24.816	0.0454597
17.2265	-21.18	16.9218	-24.816	0.0646519
18.2265	-21.18	17.9218	-24.816	0.0192646
19.2265	-21.18	18.9218	-24.816	0.0320375
20.2265	-21.18	19.9218	-24.816	0.019151
21.2265	-21.18	20.9218	-24.816	0.00636892
22.2265	-21.18	21.9218	-24.816	0.0190917
23.2265	-21.18	22.9218	-24.816	0.0253952
24.2265	-21.18	23.9218	-24.816	0.00632827
25.2265	-21.18	24.9218	-24.816	0.0252921
26.2265	-21.18	25.9218	-24.816	0.0315095
27.2265	-21.18	26.9218	-24.816	0.0250996
28.2265	-21.18	27.9218	-24.816	0.0125054
29.2265	-21.18	28.9218	-24.816	0.0249655
30.2265	-21.18	29.9218	-24.816	0.0746218
31.2265	-21.18	30.9218	-24.816	0.0983746
32.2265	-21.18	31.9218	-24.816	0.0846929
33.2265	-21.18	32.9218	-24.816	0.0774376
34.2265	-21.18	33.9218	-24.816	0.0645242
35.2265	-21.18	34.9218	-24.816	0.127278
36.2265	-21.18	35.9218	-24.816	0.117995
37.2265	-21.18	36.9218	-24.816	0.223439
38.2265	-21.18	37.9218	-24.816	0.183715
39.2265	-21.18	38.9218	-24.816	0.17668
40.2265	-21.18	39.9218	-24.816	0.1637
41.2265	-21.18	40.9218	-24.816	0.158603
42.2265	-21.18	41.9218	-24.816	0.177122
43.2265	-21.18	42.9218	-24.816	0.126176
44.2265	-21.18	43.9218	-24.816	0.152764
45.2265	-21.18	44.9218	-24.816	0.126317
46.2265	-21.18	45.9218	-24.816	0.0871116
47.2265	-21.18	46.9218	-24.816	0.0830395
48.2265	-21.18	47.9218	-24.816	0.0717797
49.2265	-21.18	48.9218	-24.816	0.0701871
50.2265	-21.18	49.9218	-24.816	0.0584432
51.2265	-21.18	50.9218	-24.816	0.0305153
52.2265	-21.18	51.9218	-24.816	0.029415
53.2265	-21.18	52.9218	-24.816	0.0240646
54.2265	-21.18	53.9218	-24.816	0.0192724
55.2265	-21.18	54.9218	-24.816	0.00959907
56.2265	-21.18	55.9218	-24.816	0.00841919
57.2265	-21.18	56.9218	-24.816	0.00590579
58.2265	-21.18	57.9218	-24.816	0.00559352
59.2265	-21.18	58.9218	-24.816	0.980557
60.2265	-21.18	59.9218	-24.816	0.959085
61.2265	-21.18	60.9218	-24.816	0.936005
62.2265	-21.18	61.9218	-24.816	0.89268
63.2265	-21.18	62.9218	-24.816	0.850385
64.2265	-21.18	63.9218	-24.816	0.772854
65.2265	-21.18	64.9218	-24.816	0.698271
66.2265	-21.18	65.9218	-24.816	0.619624
67.2265	-21.18	66.9218	-24.816	0.578244
68.2265	-21.18	67.9218	-24.816	0.45963
69.2265	-21.18	68.9218	-24.816	0.426226
70.2265	-21.18	69.9218	-24.816	0.32778
71.2265	-21.18	70.9218	-24.816	0.289492
72.2265	-21.18	71.9218	-24.816	0.326195
73.2265	-21.18	72.9218	-24.816	0.216813
-16.0782	-24.816	-16.3829	-28.452	0.199442
-15.0782	-24.816	-15.3829	-28.452	0.188113
-14.0782	-24.816	-14.3829	-28.452	0.12696
-13.0782	-24.816	-13.3829	-28.452	0.155979
-12.0782	-24.816	-12.3829	-28.452	0.105742
-11.0782	-24.816	-11.3829	-28.452	0.117791
-10.0782	-24.816	-10.3829	-28.452	0.0886749
-9.07823	-24.816	-9.38294	-28.452	0.0750147
-8.07823	-24.816	-8.38294	-28.452	0.0886323
-7.07823	-24.816	-7.38294	-28.452	0.0545244
-6.07823	-24.816	-6.38294	-28.452	0.0545102
-5.07823	-24.816	-5.38294	-28.452	0.0204352
-4.07823	-24.816	-4.38294	-28.452	0.0340542
-3.07823	-24.816	-3.38294	-28.452	0.0340463
-2.07823	-24.816	-2.38294	-28.452	0.0136151
-1.07823	-24.816	-1.38294	-28.452	0.0204203
-0.078233	-24.816	-0.382938	-28.452	0.0272223
0.921767	-24.816	0.617062	-28.452	0.0544314
1.92177	-24.816	1.61706	-28.452	0.0272014
2.92177	-24.816	2.61706	-28.452	0.0475881
3.92177	-24.816	3.61706	-28.452	0.0475613
4.92177	-24.816	4.61706	-28.452	0.0339509
5.92177	-24.816	5.61706	-28.452	0.0610807
6.92177	-24.816	6.61706	-28.452	0.0271203
7.92177	-24.816	7.61706	-28.452	0.0677671
8.92177	-24.816	8.61706	-28.452	0.027071
9.92177	-24.816	9.61706	-28.452	0.040582
10.9218	-24.816	10.6171	-28.452	0.0202715
11.9218	-24.816	11.6171	-28.452	0.040522
12.9218	-24.816	12.6171	-28.452	0.0202392
13.9218	-24.816	13.6171	-28.452	0.0539397
14.9218	-24.816	14.6171	-28.452	0.0336581
15.9218	-24.816	15.6171	-28.452	0.0470694
16.9218	-24.816	16.6171	-28.452	0.067132
17.9218	-24.816	17.6171	-28.452	0.0200887
18.9218	-24.816	18.6171	-28.452	0.0334531
19.9218	-24.816	19.6171	-28.452	0.0200428
20.9218	-24.816	20.6171	-28.452	0.00667484
21.9218	-24.816	21.6171	-28.452	0.0200183
22.9218	-24.816	22.6171	-28.452	0.0266657
23.9218	-24.816	23.6171	-28.452	0.00665773
24.9218	-24.816	24.6171	-28.452	0.0266219
25.9218	-24.816	25.6171	-28.452	0.033232
26.9218	-24.816	26.6171	-28.452	0.0265385
27.9218	-24.816	27.6171	-28.452	0.0132496
28.9218	-24.816	28.6171	-28.452	0.0264788
29.9218	-24.816	29.6171	-28.452	0.0793122
30.9218	-24.816	30.6171	-28.452	0.105237
31.9218	-24.816	31.6171	-28.452	0.0914254
32.9218	-24.816	32.6171	-28.452	0.0842968
33.9218	-24.816	33.6171	-28.452	0.0708123
34.9218	-24.816	34.6171	-28.452	0.140679
35.9218	-24.816	35.6171	-28.452	0.132361
36.9218	-24.816	36.6171	-28.452	0.254393
37.9218	-24.816	37.6171	-28.452	0.215753
38.9218	-24.816	38.6171	-28.452	0.213643
39.9218	-24.816	39.6171	-28.452	0.204295
40.9218	-24.816	40.6171	-28.452	0.204517
41.9218	-24.816	41.6171	-28.452	0.236649
42.9218	-24.816	42.6171	-28.452	0.176409
43.9218	-24.816	43.6171	-28.452	0.221537
44.9218	-24.816	44.6171	-28.452	0.192913
45.9218	-24.816	45.6171	-28.452	0.139951
46.9218	-24.816	46.6171	-28.452	0.138888
47.9218	-24.816	47.6171	-28.452	0.125588
48.9218	-24.816	48.6171	-28.452	0.128638
49.9218	-24.816	49.6171	-28.452	0.113389
50.9218	-24.816	50.6171	-28.452	0.0629683
51.9218	-24.816	51.6171	-28.452	0.0630879
52.9218	-24.816	52.6171	-28.452	0.0540965
53.9218	-24.816	53.6171	-28.452	0.0455433
54.9218	-24.816	54.6171	-28.452	0.0239421
55.9218	-24.816	55.6171	-28.452	0.0217004
56.9218	-24.816	56.6171	-28.452	0.0157885
57.9218	-24.816	57.6171	-28.452	0.0154379
58.9218	-24.816	58.6171	-28.452	0.0110446
59.9218	-24.816	59.6171	-28.452	0.959085
60.9218	-24.816	60.6171	-28.452	0.936005
61.9218	-24.816	61.6171	-28.452	0.89268
62.9218	-24.816	62.6171	-28.452	0.850385
63.9218	-24.816	63.6171	-28.452	0.772854
64.9218	-24.816	64.6171	-28.452	0.698271
65.9218	-24.816	65.6171	-28.452	0.619624
66.9218	-24.816	66.6171	-28.452	0.578244
67.9218	-24.816	67.6171	-28.452	0.45963
68.9218	-24.816	68.6171	-28.452	0.426226
69.9218	-24.816	69.6171	-28.452	0.32778
70.9218	-24.816	70.6171	-28.452	0.289492
71.9218	-24.816	71.6171	-28.452	0.326195
72.9218	-24.816	72.6171	-28.452	0.216813
-16.3829	-28.452	-16.6876	-32.088	0.199442
-15.3829	-28.452	-15.6876	-32.088	0.188113
-14.3829	-28.452	-14.6876	-32.088	0.12696
-13.3829	-28.452	-13.6876	-32.088	0.155979
-12.3829	-28.452	-12.6876	-32.088	0.105742
-11.3829	-28.452	-11.6876	-32.088	0.117791
-10.3829	-28.452	-10.6876	-32.088	0.0896731
-9.38294	-28.452	-9.68764	-32.088	0.0751125
-8.38294	-28.452	-8.68764	-32.088	0.0887607
-7.38294	-28.452	-7.68764	-32.088	0.0546149
-6.38294	-28.452	-6.68764	-32.088	0.05461
-5.38294	-28.452	-5.68764	-32.088	0.0204767
-4.38294	-28.452	-4.68764	-32.088	0.0341264
-3.38294	-28.452	-3.68764	-32.088	0.0341239
-2.38294	-28.452	-2.68764	-32.088	0.0136485
-1.38294	-28.452	-1.68764	-32.088	0.0204721
-0.382938	-28.452	-0.687644	-32.088	0.0272947
0.617062	-28.452	0.312356	-32.088	0.0545854
1.61706	-28.452	1.31236	-32.088	0.0272885
2.61706	-28.452	2.31236	-32.088	0.0477507
3.61706	-28.452	3.31236	-32.088	0.0477429
4.61706	-28.452	4.31236	-32.088	0.0340959
5.61706	-28.452	5.31236	-32.088	0.0613637
6.61706	-28.452	6.31236	-32.088	0.027265
7.61706	-28.452	7.31236	-32.088	0.0681526
8.61706	-28.452	8.31236	-32.088	0.0272505
9.61706	-28.452	9.31236	-32.088	0.0408684
10.6171	-28.452	10.3124	-32.088	0.0204283
11.6171	-28.452	11.3124	-32.088	0.0408502
12.6171	-28.452	12.3124	-32.088	0.0204184
13.6171	-28.452	13.3124	-32.088	0.0544392
14.6171	-28.452	14.3124	-32.088	0.0340075
15.6171	-28.452	15.3124	-32.088	0.0475937
16.6171	-28.452	16.3124	-32.088	0.0679552
17.6171	-28.452	17.3124	-32.088	0.0203697
18.6171	-28.452	18.3124	-32.088	0.0339399
19.6171	-28.452	19.3124	-32.088	0.0203539
20.6171	-28.452	20.3124	-32.088	0.00678252
21.6171	-28.452	21.3124	-32.088	0.0203453
22.6171	-28.452	22.3124	-32.088	0.0271182
23.6171	-28.452	23.3124	-32.088	0.00677645
24.6171	-28.452	24.3124	-32.088	0.0271026
25.6171	-28.452	25.3124	-32.088	0.0338618
26.6171	-28.452	26.3124	-32.088	0.0270722
27.6171	-28.452	27.3124	-32.088	0.0135288
28.6171	-28.452	28.3124	-32.088	0.02705
29.6171	-28.452	29.3124	-32.088	0.0811031
30.6171	-28.452	30.3124	-32.088	0.107942
31.6171	-28.452	31.3124	-32.088	0.09419
32.6171	-28.452	32.3124	-32.088	0.0872165
33.6171	-28.452	33.3124	-32.088	0.0735791
34.6171	-28.452	34.3124	-32.088	0.146742
35.6171	-28.452	35.3124	-32.088	0.139202
36.6171	-28.452	36.3124	-32.088	0.269858
37.6171	-28.452	37.3124	-32.088	0.233143
38.6171	-28.452	38.3124	-32.088	0.235221
39.6171	-28.452	39.3124	-32.088	0.229764
40.6171	-28.452	40.3124	-32.088	0.235394
41.6171	-28.452	41.3124	-32.088	0.279585
42.6171	-28.452	42.3124	-32.088	0.215717
43.6171	-28.452	43.3124	-32.088	0.278914
44.6171	-28.452	44.3124	-32.088	0.253258
45.6171	-28.452	45.3124	-32.088	0.191689
46.6171	-28.452	46.3124	-32.088	0.197003
47.6171	-28.452	47.3124	-32.088	0.18535
48.6171	-28.452	48.3124	-32.088	0.197911
49.6171	-28.452	49.3124	-32.088	0.183626
50.6171	-28.452	50.3124	-32.088	0.107867
51.6171	-28.452	51.3124	-32.088	0.112092
52.6171	-28.452	52.3124	-32.088	0.100482
53.6171	-28.452	53.3124	-32.088	0.0887058
54.6171	-28.452	54.3124	-32.088	0.0490951
55.6171	-28.452	55.3124	-32.088	0.0459538
56.6171	-28.452	56.3124	-32.088	0.0346517
57.6171	-28.452	57.3124	-32.088	0.0349644
58.6171	-28.452	58.3124	-32.088	0.0260175
59.6171	-28.452	59.3124	-32.088	0.0159307
60.6171	-28.452	60.3124	-32.088	0.936005
61.6171	-28.452	61.3124	-32.088	0.89268
62.6171	-28.452	62.3124	-32.088	0.850385
63.6171	-28.452	63.3124	-32.088	0.772854
64.6171	-28.452	64.3124	-32.088	0.698271
65.6171	-28.452	65.3124	-32.088	0.619624
66.6171	-28.452	66.3124	-32.088	0.578244
67.6171	-28.452	67.3124	-32.088	0.45963
68.6171	-28.452	68.3124	-32.088	0.426226
69.6171	-28.452	69.3124	-32.088	0.32778
70.6171	-28.452	70.3124	-32.088	0.289492
71.6171	-28.452	71.3124	-32.088	0.326195
72.6171	-28.452	72.3124	-32.088	0.216813
-16.6876	-32.088	-16.9923	-35.724	0.199442
-15.6876	-32.088	-15.9923	-35.724	0.188113
-14.6876	-32.088	-14.9923	-35.724	0.12696
-13.6876	-32.088	-13.9923	-35.724	0.155979
-12.6876	-32.088	-12.9923	-35.724	0.105742
-11.6876	-32.088	-11.9923	-35.724	0.117791
-10.6876	-32.088	-10.9923	-35.724	0.0896731
-9.68764	-32.088	-9.99235	-35.724	0.0755758
-8.68764	-32.088	-8.99235	-35.724	0.0888169
-7.68764	-32.088	-7.99235	-35.724	0.0546535
-6.68764	-32.088	-6.99235	-35.724	0.0546514
-5.68764	-32.088	-5.99235	-35.724	0.0204934
-4.68764	-32.088	-4.99235	-35.724	0.0341551
-3.68764	-32.088	-3.99235	-35.724	0.0341541
-2.68764	-32.088	-2.99235	-35.724	0.0136612
-1.68764	-32.088	-1.99235	-35.724	0.0204916
-0.687644	-32.088	-0.992349	-35.724	0.0273216
0.312356	-32.088	0.00765053	-35.724	0.0546417
1.31236	-32.088	1.00765	-35.724	0.0273193
2.31236	-32.088	2.00765	-35.724	0.0478074
3.31236	-32.088	3.00765	-35.724	0.0478046
4.31236	-32.088	4.00765	-35.724	0.0341441
5.31236	-32.088	5.00765	-35.724	0.0614564
6.31236	-32.088	6.00765	-35.724	0.0273114
7.31236	-32.088	7.00765	-35.724	0.0682753
8.31236	-32.088	8.00765	-35.724	0.0273068
9.31236	-32.088	9.00765	-35.724	0.0409579
10.3124	-32.088	10.0077	-35.724	0.0204771
11.3124	-32.088	11.0077	-35.724	0.0409522
12.3124	-32.088	12.0077	-35.724	0.020474
13.3124	-32.088	13.0077	-35.724	0.0545943
14.3124	-32.088	14.0077	-35.724	0.0341161
15.3124	-32.088	15.0077	-35.724	0.0477574
16.3124	-32.088	16.0077	-35.724	0.0682137
17.3124	-32.088	17.0077	-35.724	0.0204588
18.3124	-32.088	18.0077	-35.724	0.034095
19.3124	-32.088	19.0077	-35.724	0.0204538
20.3124	-32.088	20.0077	-35.724	0.00681725
21.3124	-32.088	21.0077	-35.724	0.020451
22.3124	-32.088	22.0077	-35.724	0.0272652
23.3124	-32.088	23.0077	-35.724	0.00681528
24.3124	-32.088	24.0077	-35.724	0.0272601
25.3124	-32.088	25.0077	-35.724	0.0340697
26.3124	-32.088	26.0077	-35.724	0.0272501
27.3124	-32.088	27.0077	-35.724	0.0136226
28.3124	-32.088	28.0077	-35.724	0.0272427
29.3124	-32.088	29.0077	-35.724	0.0817122
30.3124	-32.088	30.0077	-35.724	0.108883
31.3124	-32.088	31.0077	-35.724	0.0951825
32.3124	-32.088	32.0077	-35.724	0.0882956
33.3124	-32.088	33.0077	-35.724	0.0746305
34.3124	-32.088	34.0077	-35.724	0.149103
35.3124	-32.088	35.0077	-35.724	0.141987
36.3124	-32.088	36.0077	-35.724	0.276431
37.3124	-32.088	37.0077	-35.724	0.241103
38.3124	-32.088	38.0077	-35.724	0.245787
39.3124	-32.088	39.0077	-35.724	0.243115
40.3124	-32.088	40.0077	-35.724	0.252697
41.3124	-32.088	41.0077	-35.724	0.305335
42.3124	-32.088	42.0077	-35.724	0.241221
43.3124	-32.088	43.0077	-35.724	0.318574
44.3124	-32.088	44.0077	-35.724	0.298467
45.3124	-32.088	45.0077	-35.724	0.233521
46.3124	-32.088	46.0077	-35.724	0.24695
47.3124	-32.088	47.0077	-35.724	0.24017
48.3124	-32.088	48.0077	-35.724	0.265721
49.3124	-32.088	49.0077	-35.724	0.257737
50.3124	-32.088	50.0077	-35.724	0.159097
51.3124	-32.088	51.0077	-35.724	0.170965
52.3124	-32.088	52.0077	-35.724	0.159657
53.3124	-32.088	53.0077	-35.724	0.1473
54.3124	-32.088	54.0077	-35.724	0.0855478
55.3124	-32.088	55.0077	-35.724	0.0825949
56.3124	-32.088	56.0077	-35.724	0.0644666
57.3124	-32.088	57.0077	-35.724	0.0670687
58.3124	-32.088	58.0077	-35.724	0.0518454
59.3124	-32.088	59.0077	-35.724	0.0328687
60.3124	-32.088	60.0077	-35.724	0.0363527
61.3124	-32.088	61.0077	-35.724	0.89268
62.3124	-32.088	62.0077	-35.724	0.850385
63.3124	-32.088	63.0077	-35.724	0.772854
64.3124	-32.088	64.0077	-35.724	0.698271
65.3124	-32.088	65.0077	-35.724	0.619624
66.3124	-32.088	66.0077	-35.724	0.578244
67.3124	-32.088	67.0077	-35.724	0.45963
68.3124	-32.088	68.0077	-35.724	0.426226
69.3124	-32.088	69.0077	-35.724	0.32778
70.3124	-32.088	70.0077	-35.724	0.289492
71.3124	-32.088	71.0077	-35.724	0.326195
72.3124	-32.088	72.0077	-35.724	0.216813
-16.9923	-35.724	-17.2971	-39.36	0.199442
-15.9923	-35.724	-16.2971	-39.36	0.188113
-14.9923	-35.724	-15.2971	-39.36	0.12696
-13.9923	-35.724	-14.2971	-39.36	0.155979
-12.9923	-35.724	-13.2971	-39.36	0.105742
-11.9923	-35.724	-12.2971	-39.36	0.117791
-10.9923	-35.724	-11.2971	-39.36	0.0896731
-9.99235	-35.724	-10.2971	-39.36	0.0755758
-8.99235	-35.724	-9.29705	-39.36	0.0890303
-7.99235	-35.724	-8.29705	-39.36	0.0546702
-6.99235	-35.724	-7.29705	-39.36	0.0546693
-5.99235	-35.724	-6.29705	-39.36	0.0205006
-4.99235	-35.724	-5.29705	-39.36	0.0341675
-3.99235	-35.724	-4.29705	-39.36	0.034167
-2.99235	-35.724	-3.29705	-39.36	0.0136666
-1.99235	-35.724	-2.29705	-39.36	0.0204998
-0.992349	-35.724	-1.29705	-39.36	0.0273329
0.00765053	-35.724	-0.297055	-39.36	0.0546652
1.00765	-35.724	0.702945	-39.36	0.027332
2.00765	-35.724	1.70295	-39.36	0.0478303
3.00765	-35.724	2.70295	-39.36	0.0478292
4.00765	-35.724	3.70295	-39.36	0.0341629
5.00765	-35.724	4.70295	-39.36	0.061492
6.00765	-35.724	5.70295	-39.36	0.0273288
7.00765	-35.724	6.70295	-39.36	0.0683209
8.00765	-35.724	7.70295	-39.36	0.0273271
9.00765	-35.724	8.70295	-39.36	0.0409898
10.0077	-35.724	9.70295	-39.36	0.0204943
11.0077	-35.724	10.7029	-39.36	0.0409878
12.0077	-35.724	11.7029	-39.36	0.0204932
13.0077	-35.724	12.7029	-39.36	0.0546474
14.0077	-35.724	13.7029	-39.36	0.0341528
15.0077	-35.724	14.7029	-39.36	0.0478122
16.0077	-35.724	15.7029	-39.36	0.0682994
17.0077	-35.724	16.7029	-39.36	0.0204881
18.0077	-35.724	17.7029	-39.36	0.0341458
19.0077	-35.724	18.7029	-39.36	0.0204864
20.0077	-35.724	19.7029	-39.36	0.00682858
21.0077	-35.724	20.7029	-39.36	0.0204855
22.0077	-35.724	21.7029	-39.36	0.0273131
23.0077	-35.724	22.7029	-39.36	0.00682794
24.0077	-35.724	23.7029	-39.36	0.0273114
25.0077	-35.724	24.7029	-39.36	0.0341375
26.0077	-35.724	25.7029	-39.36	0.0273082
27.0077	-35.724	26.7029	-39.36	0.0136533
28.0077	-35.724	27.7029	-39.36	0.0273057
29.0077	-35.724	28.7029	-39.36	0.081912
30.0077	-35.724	29.7029	-39.36	0.109194
31.0077	-35.724	30.7029	-39.36	0.0955151
32.0077	-35.724	31.7029	-39.36	0.0886631
33.0077	-35.724	32.7029	-39.36	0.074995
34.0077	-35.724	33.7029	-39.36	0.149935
35.0077	-35.724	34.7029	-39.36	0.143
36.0077	-35.724	35.7029	-39.36	0.278907
37.0077	-35.724	36.7029	-39.36	0.244285
38.0077	-35.724	37.7029	-39.36	0.250266
39.0077	-35.724	38.7029	-39.36	0.249133
40.0077	-35.724	39.7029	-39.36	0.260995
41.0077	-35.724	40.7029	-39.36	0.318503
42.0077	-35.724	41.7029	-39.36	0.255273
43.0077	-35.724	42.7029	-39.36	0.341819
44.0077	-35.724	43.7029	-39.36	0.327107
45.0077	-35.724	44.7029	-39.36	0.262075
46.0077	-35.724	45.7029	-39.36	0.28318
47.0077	-35.724	46.7029	-39.36	0.282597
48.0077	-35.724	47.7029	-39.36	0.321717
49.0077	-35.724	48.7029	-39.36	0.323648
50.0077	-35.724	49.7029	-39.36	0.20832
51.0077	-35.724	50.7029	-39.36	0.230573
52.0077	-35.724	51.7029	-39.36	0.223303
53.0077	-35.724	52.7029	-39.36	0.214385
54.0077	-35.724	53.7029	-39.36	0.130105
55.0077	-35.724	54.7029	-39.36	0.129333
56.0077	-35.724	55.7029	-39.36	0.104291
57.0077	-35.724	56.7029	-39.36	0.111719
58.0077	-35.724	57.7029	-39.36	0.0895589
59.0077	-35.724	58.7029	-39.36	0.0587124
60.0077	-35.724	59.7029	-39.36	0.0665342
61.0077	-35.724	60.7029	-39.36	0.0461588
62.0077	-35.724	61.7029	-39.36	0.850385
63.0077	-35.724	62.7029	-39.36	0.772854
64.0077	-35.724	63.7029	-39.36	0.698271
65.0077	-35.724	64.7029	-39.36	0.619624
66.0077	-35.724	65.7029	-39.36	0.578244
67.0077	-35.724	66.7029	-39.36	0.45963
68.0077	-35.724	67.7029	-39.36	0.426226
69.0077	-35.724	68.7029	-39.36	0.32778
70.0077	-35.724	69.7029	-39.36	0.289492
71.0077	-35.724	70.7029	-39.36	0.326195
72.0077	-35.724	71.7029	-39.36	0.216813
-17.2971	-39.36	-17.6018	-42.996	0.199442
-16.2971	-39.36	-16.6018	-42.996	0.188113
[truncated: 15,534 more rows]

## Sheet: Fig.3g
Signal Bar
[truncated: 1,743 more rows]
