# Supplementary material for: Traffic light optimization with low penetration rate vehicle trajectory data
Source: Nat Commun. 2024 Feb 20;15:1306. doi: 10.1038/s41467-024-45427-4 (PMC10879128; doi:10.1038/s41467-024-45427-4)
Supplement: Supplementary file 11 — Source Data [file 41467_2024_45427_MOESM11_ESM.zip › FigSourceData/Fig4.xlsx]

## Sheet: Fig.4b
Signal Bar
start	end	signal	position
-10	36.2	green	132.816
36.2	39.7	yellow	132.816
39.7	42	red clearance	132.816
42	80	red	132.816
80	126.2	green	132.816
126.2	129.7	yellow	132.816
129.7	132	red clearance	132.816
132	170	red	132.816
170	216.2	green	132.816
216.2	219.7	yellow	132.816
219.7	222	red clearance	132.816
222	260	red	132.816
260	306.2	green	132.816
-53	1	green	591.172
1	4.5	yellow	591.172
4.5	7	red clearance	591.172
7	37	red	591.172
37	91	green	591.172
91	94.5	yellow	591.172
94.5	97	red clearance	591.172
97	127	red	591.172
127	181	green	591.172
181	184.5	yellow	591.172
184.5	187	red clearance	591.172
187	217	red	591.172
217	271	green	591.172
-53	1	green	658.663
1	4.5	yellow	658.663
4.5	7	red clearance	658.663
7	37	red	658.663
37	91	green	658.663
91	94.5	yellow	658.663
94.5	97	red clearance	658.663
97	127	red	658.663
127	181	green	658.663
181	184.5	yellow	658.663
184.5	187	red clearance	658.663
187	217	red	658.663
217	271	green	658.663
0	21	green	1005.24
21	24.5	yellow	1005.24
24.5	27	red clearance	1005.24
27	90	red	1005.24
90	111	green	1005.24
111	114.5	yellow	1005.24
114.5	117	red clearance	1005.24
117	180	red	1005.24
180	201	green	1005.24
201	204.5	yellow	1005.24
204.5	207	red clearance	1005.24
207	270	red	1005.24
-48	14.2	green	1333.03
14.2	17.7	yellow	1333.03
17.7	20	red clearance	1333.03
20	42	red	1333.03
42	104.2	green	1333.03
104.2	107.7	yellow	1333.03
107.7	110	red clearance	1333.03
110	132	red	1333.03
132	194.2	green	1333.03
194.2	197.7	yellow	1333.03
197.7	200	red clearance	1333.03
200	222	red	1333.03
222	284.2	green	1333.03
-25	1	red	1711.09
1	59	green	1711.09
59	62.5	yellow	1711.09
62.5	65	red clearance	1711.09
65	91	red	1711.09
91	149	green	1711.09
149	152.5	yellow	1711.09
152.5	155	red clearance	1711.09
155	181	red	1711.09
181	239	green	1711.09
239	242.5	yellow	1711.09
242.5	245	red clearance	1711.09
245	271	red	1711.09
Trajectories
time (sec)	distance (meter)
23.52;26.95;29.96	0.53;30.26;62.87
113.52;116.95;119.96	0.53;30.26;62.87
203.52;206.95;209.96	0.53;30.26;62.87
293.52;296.95;299.96	0.53;30.26;62.87
27.56;30.56	22.02;54.19
117.56;120.56	22.02;54.19
207.56;210.56	22.02;54.19
297.56;300.56	22.02;54.19
11.78;14.77	18.19;50.47
101.78;104.77	18.19;50.47
191.78;194.77	18.19;50.47
281.78;284.77	18.19;50.47
5.99;8.49	16.90;48.51
95.99;98.49	16.90;48.51
185.99;188.49	16.90;48.51
275.99;278.49	16.90;48.51
23.99;26.96	13.89;48.72
113.99;116.96	13.89;48.72
203.99;206.96	13.89;48.72
293.99;296.96	13.89;48.72
85.44;88.44	16.28;44.88
175.44;178.44	16.28;44.88
265.44;268.44	16.28;44.88
355.44;358.44	16.28;44.88
86.85;89.83	18.41;57.37
176.85;179.83	18.41;57.37
266.85;269.83	18.41;57.37
356.85;359.83	18.41;57.37
15.70;18.17	14.85;45.11
105.70;108.17	14.85;45.11
195.70;198.17	14.85;45.11
285.70;288.17	14.85;45.11
-1.95;-1.95;0.54	15.72;15.72;48.58
88.05;88.05;90.54	15.72;15.72;48.58
178.05;178.05;180.54	15.72;15.72;48.58
268.05;268.05;270.54	15.72;15.72;48.58
38.45;41.45	59.52;98.78
128.45;131.45	59.52;98.78
218.45;221.45	59.52;98.78
308.45;311.45	59.52;98.78
50.77;53.77;56.75	9.70;38.44;66.96
140.77;143.77;146.75	9.70;38.44;66.96
230.77;233.77;236.75	9.70;38.44;66.96
320.77;323.77;326.75	9.70;38.44;66.96
1.17;4.18	56.28;90.66
91.17;94.18	56.28;90.66
181.17;184.18	56.28;90.66
271.17;274.18	56.28;90.66
12.58;15.10	12.30;46.72
102.58;105.10	12.30;46.72
192.58;195.10	12.30;46.72
282.58;285.10	12.30;46.72
-1.46;1.54;4.54	5.09;39.81;74.46
88.54;91.54;94.54	5.09;39.81;74.46
178.54;181.54;184.54	5.09;39.81;74.46
268.54;271.54;274.54	5.09;39.81;74.46
22.99;26.00	57.19;94.15
112.99;116.00	57.19;94.15
202.99;206.00	57.19;94.15
292.99;296.00	57.19;94.15
81.83;84.83	58.93;93.67
171.83;174.83	58.93;93.67
261.83;264.83	58.93;93.67
351.83;354.83	58.93;93.67
30.28;33.30;36.27	8.51;36.13;53.08
120.28;123.30;126.27	8.51;36.13;53.08
210.28;213.30;216.27	8.51;36.13;53.08
300.28;303.30;306.27	8.51;36.13;53.08
11.72;17.67	50.61;123.89
101.72;107.67	50.61;123.89
191.72;197.67	50.61;123.89
281.72;287.67	50.61;123.89
32.21;35.20;38.21	5.18;32.27;67.45
122.21;125.20;128.21	5.18;32.27;67.45
212.21;215.20;218.21	5.18;32.27;67.45
302.21;305.20;308.21	5.18;32.27;67.45
10.95;13.95	58.60;96.91
100.95;103.95	58.60;96.91
190.95;193.95	58.60;96.91
280.95;283.95	58.60;96.91
80.94;83.94	16.17;46.44
170.94;173.94	16.17;46.44
260.94;263.94	16.17;46.44
350.94;353.94	16.17;46.44
83.59;86.11;89.12	5.62;34.75;64.48
173.59;176.11;179.12	5.62;34.75;64.48
263.59;266.11;269.12	5.62;34.75;64.48
353.59;356.11;359.12	5.62;34.75;64.48
78.50;81.86;85.02	9.44;41.48;75.21
168.50;171.86;175.02	9.44;41.48;75.21
258.50;261.86;265.02	9.44;41.48;75.21
348.50;351.86;355.02	9.44;41.48;75.21
21.10;24.11	16.36;51.88
111.10;114.11	16.36;51.88
201.10;204.11	16.36;51.88
291.10;294.11	16.36;51.88
40.15;49.63	79.19;172.23
130.15;139.63	79.19;172.23
220.15;229.63	79.19;172.23
310.15;319.63	79.19;172.23
-4.27;-1.27;2.21	3.56;26.39;56.13
85.73;88.73;92.21	3.56;26.39;56.13
175.73;178.73;182.21	3.56;26.39;56.13
265.73;268.73;272.21	3.56;26.39;56.13
34.84;40.34	58.23;130.93
124.84;130.34	58.23;130.93
214.84;220.34	58.23;130.93
304.84;310.34	58.23;130.93
26.38;29.42	20.52;51.13
116.38;119.42	20.52;51.13
206.38;209.42	20.52;51.13
296.38;299.42	20.52;51.13
29.32;32.34	15.64;52.14
119.32;122.34	15.64;52.14
209.32;212.34	15.64;52.14
299.32;302.34	15.64;52.14
13.12;16.12	14.26;46.89
103.12;106.12	14.26;46.89
193.12;196.12	14.26;46.89
283.12;286.12	14.26;46.89
6.42;8.93;11.96	9.44;41.77;76.28
96.42;98.93;101.96	9.44;41.77;76.28
186.42;188.93;191.96	9.44;41.77;76.28
276.42;278.93;281.96	9.44;41.77;76.28
4.76;7.76	15.36;54.32
94.76;97.76	15.36;54.32
184.76;187.76	15.36;54.32
274.76;277.76	15.36;54.32
21.42;24.41	20.64;56.38
111.42;114.41	20.64;56.38
201.42;204.41	20.64;56.38
291.42;294.41	20.64;56.38
84.75;87.73	59.03;95.40
174.75;177.73	59.03;95.40
264.75;267.73	59.03;95.40
354.75;357.73	59.03;95.40
89.78;92.78	58.00;100.85
179.78;182.78	58.00;100.85
269.78;272.78	58.00;100.85
359.78;362.78	58.00;100.85
31.34;34.34	56.71;87.89
121.34;124.34	56.71;87.89
211.34;214.34	56.71;87.89
301.34;304.34	56.71;87.89
22.82;25.82;28.41	3.37;33.61;69.47
112.82;115.82;118.41	3.37;33.61;69.47
202.82;205.82;208.41	3.37;33.61;69.47
292.82;295.82;298.41	3.37;33.61;69.47
9.13;12.43	15.35;44.52
99.13;102.43	15.35;44.52
189.13;192.43	15.35;44.52
279.13;282.43	15.35;44.52
86.07;89.48	52.14;92.21
176.07;179.48	52.14;92.21
266.07;269.48	52.14;92.21
356.07;359.48	52.14;92.21
2.20;5.73;8.71	11.59;42.00;72.85
92.20;95.73;98.71	11.59;42.00;72.85
182.20;185.73;188.71	11.59;42.00;72.85
272.20;275.73;278.71	11.59;42.00;72.85
34.07;36.58	20.90;60.07
124.07;126.58	20.90;60.07
214.07;216.58	20.90;60.07
304.07;306.58	20.90;60.07
4.52;7.04	14.06;48.56
94.52;97.04	14.06;48.56
184.52;187.04	14.06;48.56
274.52;277.04	14.06;48.56
31.37;34.43;37.39	20.69;40.50;75.12
121.37;124.43;127.39	20.69;40.50;75.12
211.37;214.43;217.39	20.69;40.50;75.12
301.37;304.43;307.39	20.69;40.50;75.12
81.92;84.89;87.39	4.39;35.88;71.73
171.92;174.89;177.39	4.39;35.88;71.73
261.92;264.89;267.39	4.39;35.88;71.73
351.92;354.89;357.39	4.39;35.88;71.73
33.78;36.78	54.89;94.53
123.78;126.78	54.89;94.53
213.78;216.78	54.89;94.53
303.78;306.78	54.89;94.53
13.99;17.01	19.49;57.12
103.99;107.01	19.49;57.12
193.99;197.01	19.49;57.12
283.99;287.01	19.49;57.12
85.93;89.36;92.45	11.56;38.71;66.68
175.93;179.36;182.45	11.56;38.71;66.68
265.93;269.36;272.45	11.56;38.71;66.68
355.93;359.36;362.45	11.56;38.71;66.68
83.93;86.93	53.42;95.12
173.93;176.93	53.42;95.12
263.93;266.93	53.42;95.12
353.93;356.93	53.42;95.12
15.30;18.28	22.29;56.09
105.30;108.28	22.29;56.09
195.30;198.28	22.29;56.09
285.30;288.28	22.29;56.09
8.77;11.75	21.11;59.81
98.77;101.75	21.11;59.81
188.77;191.75	21.11;59.81
278.77;281.75	21.11;59.81
3.80;6.80	16.21;53.40
93.80;96.80	16.21;53.40
183.80;186.80	16.21;53.40
273.80;276.80	16.21;53.40
39.12;42.12	18.67;52.96
129.12;132.12	18.67;52.96
219.12;222.12	18.67;52.96
309.12;312.12	18.67;52.96
24.72;28.23	21.05;56.66
114.72;118.23	21.05;56.66
204.72;208.23	21.05;56.66
294.72;298.23	21.05;56.66
85.64;91.62	62.61;129.97
175.64;181.62	62.61;129.97
265.64;271.62	62.61;129.97
355.64;361.62	62.61;129.97
1.58;4.06	9.42;44.38
91.58;94.06	9.42;44.38
181.58;184.06	9.42;44.38
271.58;274.06	9.42;44.38
-1.45;1.05;4.07	10.80;40.62;69.58
88.55;91.05;94.07	10.80;40.62;69.58
178.55;181.05;184.07	10.80;40.62;69.58
268.55;271.05;274.07	10.80;40.62;69.58
6.48;10.12	55.79;93.30
96.48;100.12	55.79;93.30
186.48;190.12	55.79;93.30
276.48;280.12	55.79;93.30
2.59;5.60;8.60	2.80;33.62;68.68
92.59;95.60;98.60	2.80;33.62;68.68
182.59;185.60;188.60	2.80;33.62;68.68
272.59;275.60;278.60	2.80;33.62;68.68
28.10;31.08	17.29;55.92
118.10;121.08	17.29;55.92
208.10;211.08	17.29;55.92
298.10;301.08	17.29;55.92
29.36;31.86	15.84;53.02
119.36;121.86	15.84;53.02
209.36;211.86	15.84;53.02
299.36;301.86	15.84;53.02
23.43;26.96	22.37;53.91
113.43;116.96	22.37;53.91
203.43;206.96	22.37;53.91
293.43;296.96	22.37;53.91
28.61;31.60	11.08;43.16
118.61;121.60	11.08;43.16
208.61;211.60	11.08;43.16
298.61;301.60	11.08;43.16
3.60;6.60	10.69;44.21
93.60;96.60	10.69;44.21
183.60;186.60	10.69;44.21
273.60;276.60	10.69;44.21
8.54;11.55	13.84;44.02
98.54;101.55	13.84;44.02
188.54;191.55	13.84;44.02
278.54;281.55	13.84;44.02
83.03;86.01;89.51	5.26;32.92;67.21
173.03;176.01;179.51	5.26;32.92;67.21
263.03;266.01;269.51	5.26;32.92;67.21
353.03;356.01;359.51	5.26;32.92;67.21
15.66;21.14;27.66	5.63;34.88;96.92
105.66;111.14;117.66	5.63;34.88;96.92
195.66;201.14;207.66	5.63;34.88;96.92
285.66;291.14;297.66	5.63;34.88;96.92
24.50;27.51;30.50	9.45;39.47;77.13
114.50;117.51;120.50	9.45;39.47;77.13
204.50;207.51;210.50	9.45;39.47;77.13
294.50;297.51;300.50	9.45;39.47;77.13
7.76;7.76;13.07	45.26;45.26;127.32
97.76;97.76;103.07	45.26;45.26;127.32
187.76;187.76;193.07	45.26;45.26;127.32
277.76;277.76;283.07	45.26;45.26;127.32
8.67;11.69	48.11;86.72
98.67;101.69	48.11;86.72
188.67;191.69	48.11;86.72
278.67;281.69	48.11;86.72
7.87;10.35	61.52;101.36
97.87;100.35	61.52;101.36
187.87;190.35	61.52;101.36
277.87;280.35	61.52;101.36
-2.63;0.39;6.85	1.97;29.52;94.65
87.37;90.39;96.85	1.97;29.52;94.65
177.37;180.39;186.85	1.97;29.52;94.65
267.37;270.39;276.85	1.97;29.52;94.65
79.70;83.20	53.26;88.59
169.70;173.20	53.26;88.59
259.70;263.20	53.26;88.59
349.70;353.20	53.26;88.59
2.23;6.08	20.94;55.78
92.23;96.08	20.94;55.78
182.23;186.08	20.94;55.78
272.23;276.08	20.94;55.78
-2.58;0.46;3.46	7.77;39.35;74.21
87.42;90.46;93.46	7.77;39.35;74.21
177.42;180.46;183.46	7.77;39.35;74.21
267.42;270.46;273.46	7.77;39.35;74.21
85.49;88.48	20.91;50.45
175.49;178.48	20.91;50.45
265.49;268.48	20.91;50.45
355.49;358.48	20.91;50.45
-1.60;1.78;4.41	8.07;35.96;66.92
88.40;91.78;94.41	8.07;35.96;66.92
178.40;181.78;184.41	8.07;35.96;66.92
268.40;271.78;274.41	8.07;35.96;66.92
5.20;7.72;10.95	5.87;35.89;69.65
95.20;97.72;100.95	5.87;35.89;69.65
185.20;187.72;190.95	5.87;35.89;69.65
275.20;277.72;280.95	5.87;35.89;69.65
53.53;56.48	55.30;84.70
143.53;146.48	55.30;84.70
233.53;236.48	55.30;84.70
323.53;326.48	55.30;84.70
17.01;17.01;20.02;20.02;23.00	3.00;3.00;25.46;25.46;51.85
107.01;107.01;110.02;110.02;113.00	3.00;3.00;25.46;25.46;51.85
197.01;197.01;200.02;200.02;203.00	3.00;3.00;25.46;25.46;51.85
287.01;287.01;290.02;290.02;293.00	3.00;3.00;25.46;25.46;51.85
33.42;36.80	53.53;92.17
123.42;126.80	53.53;92.17
213.42;216.80	53.53;92.17
303.42;306.80	53.53;92.17
-0.29;2.71	22.30;54.05
89.71;92.71	22.30;54.05
179.71;182.71	22.30;54.05
269.71;272.71	22.30;54.05
88.26;90.80	57.92;96.43
178.26;180.80	57.92;96.43
268.26;270.80	57.92;96.43
358.26;360.80	57.92;96.43
22.08;25.08;28.09	5.08;39.57;81.87
112.08;115.08;118.09	5.08;39.57;81.87
202.08;205.08;208.09	5.08;39.57;81.87
292.08;295.08;298.09	5.08;39.57;81.87
6.95;10.25	63.37;106.46
96.95;100.25	63.37;106.46
186.95;190.25	63.37;106.46
276.95;280.25	63.37;106.46
33.42;36.44;39.42	2.70;30.27;63.00
123.42;126.44;129.42	2.70;30.27;63.00
213.42;216.44;219.42	2.70;30.27;63.00
303.42;306.44;309.42	2.70;30.27;63.00
25.70;25.70;28.69	9.72;9.72;48.26
115.70;115.70;118.69	9.72;9.72;48.26
205.70;205.70;208.69	9.72;9.72;48.26
295.70;295.70;298.69	9.72;9.72;48.26
82.61;86.09;89.29	6.28;39.90;72.97
172.61;176.09;179.29	6.28;39.90;72.97
262.61;266.09;269.29	6.28;39.90;72.97
352.61;356.09;359.29	6.28;39.90;72.97
17.59;20.12;23.32	-4.75;26.57;65.43
107.59;110.12;113.32	-4.75;26.57;65.43
197.59;200.12;203.32	-4.75;26.57;65.43
287.59;290.12;293.32	-4.75;26.57;65.43
73.40;76.38	53.77;87.86
163.40;166.38	53.77;87.86
253.40;256.38	53.77;87.86
343.40;346.38	53.77;87.86
12.40;14.92;18.80	6.83;38.71;87.59
102.40;104.92;108.80	6.83;38.71;87.59
192.40;194.92;198.80	6.83;38.71;87.59
282.40;284.92;288.80	6.83;38.71;87.59
6.21;9.26	45.90;82.09
96.21;99.26	45.90;82.09
186.21;189.26	45.90;82.09
276.21;279.26	45.90;82.09
14.08;17.11;20.09	6.30;40.20;77.82
104.08;107.11;110.09	6.30;40.20;77.82
194.08;197.11;200.09	6.30;40.20;77.82
284.08;287.11;290.09	6.30;40.20;77.82
87.69;90.72	52.56;87.51
177.69;180.72	52.56;87.51
267.69;270.72	52.56;87.51
357.69;360.72	52.56;87.51
30.34;33.37	15.92;43.99
120.34;123.37	15.92;43.99
210.34;213.37	15.92;43.99
300.34;303.37	15.92;43.99
2.23;4.77	15.76;44.70
92.23;94.77	15.76;44.70
182.23;184.77	15.76;44.70
272.23;274.77	15.76;44.70
2.63;5.63	55.28;100.90
92.63;95.63	55.28;100.90
182.63;185.63	55.28;100.90
272.63;275.63	55.28;100.90
21.76;24.76;27.75	5.91;36.52;69.15
111.76;114.76;117.75	5.91;36.52;69.15
201.76;204.76;207.75	5.91;36.52;69.15
291.76;294.76;297.75	5.91;36.52;69.15
-2.77;-2.77;0.39;0.39;3.73	6.94;6.94;40.35;40.35;76.97
87.23;87.23;90.39;90.39;93.73	6.94;6.94;40.35;40.35;76.97
177.23;177.23;180.39;180.39;183.73	6.94;6.94;40.35;40.35;76.97
267.23;267.23;270.39;270.39;273.73	6.94;6.94;40.35;40.35;76.97
9.18;12.20	8.65;45.53
99.18;102.20	8.65;45.53
189.18;192.20	8.65;45.53
279.18;282.20	8.65;45.53
85.30;88.29;91.26	8.55;41.58;78.45
175.30;178.29;181.26	8.55;41.58;78.45
265.30;268.29;271.26	8.55;41.58;78.45
355.30;358.29;361.26	8.55;41.58;78.45
15.33;18.33	21.14;60.78
105.33;108.33	21.14;60.78
195.33;198.33	21.14;60.78
285.33;288.33	21.14;60.78
34.62;37.13;40.41	6.95;33.97;56.14
124.62;127.13;130.41	6.95;33.97;56.14
214.62;217.13;220.41	6.95;33.97;56.14
304.62;307.13;310.41	6.95;33.97;56.14
-0.22;2.78;5.77	2.93;35.06;67.67
89.78;92.78;95.77	2.93;35.06;67.67
179.78;182.78;185.77	2.93;35.06;67.67
269.78;272.78;275.77	2.93;35.06;67.67
77.68;80.69	14.62;44.46
167.68;170.69	14.62;44.46
257.68;260.69	14.62;44.46
347.68;350.69	14.62;44.46
85.43;90.95	56.61;101.04
175.43;180.95	56.61;101.04
265.43;270.95	56.61;101.04
355.43;360.95	56.61;101.04
20.20;23.24	16.01;49.52
110.20;113.24	16.01;49.52
200.20;203.24	16.01;49.52
290.20;293.24	16.01;49.52
14.79;17.78;20.78	8.15;39.19;76.83
104.79;107.78;110.78	8.15;39.19;76.83
194.79;197.78;200.78	8.15;39.19;76.83
284.79;287.78;290.78	8.15;39.19;76.83
31.58;34.44;37.56	-6.04;15.13;64.59
121.58;124.44;127.56	-6.04;15.13;64.59
211.58;214.44;217.56	-6.04;15.13;64.59
301.58;304.44;307.56	-6.04;15.13;64.59
43.81;49.86	72.66;142.58
133.81;139.86	72.66;142.58
223.81;229.86	72.66;142.58
313.81;319.86	72.66;142.58
32.82;35.86;38.86	7.33;38.89;73.75
122.82;125.86;128.86	7.33;38.89;73.75
212.82;215.86;218.86	7.33;38.89;73.75
302.82;305.86;308.86	7.33;38.89;73.75
8.54;11.53	18.36;51.64
98.54;101.53	18.36;51.64
188.54;191.53	18.36;51.64
278.54;281.53	18.36;51.64
47.30;50.81;59.31	8.24;32.22;105.61
137.30;140.81;149.31	8.24;32.22;105.61
227.30;230.81;239.31	8.24;32.22;105.61
317.30;320.81;329.31	8.24;32.22;105.61
35.65;38.65	14.53;50.04
125.65;128.65	14.53;50.04
215.65;218.65	14.53;50.04
305.65;308.65	14.53;50.04
0.68;3.61	12.72;48.33
90.68;93.61	12.72;48.33
180.68;183.61	12.72;48.33
270.68;273.61	12.72;48.33
-0.40;2.60;5.60	-0.14;34.14;71.99
89.60;92.60;95.60	-0.14;34.14;71.99
179.60;182.60;185.60	-0.14;34.14;71.99
269.60;272.60;275.60	-0.14;34.14;71.99
3.14;6.48	8.05;57.74
93.14;96.48	8.05;57.74
183.14;186.48	8.05;57.74
273.14;276.48	8.05;57.74
3.77;6.29	18.11;59.09
93.77;96.29	18.11;59.09
183.77;186.29	18.11;59.09
273.77;276.29	18.11;59.09
30.84;33.82	14.22;46.61
120.84;123.82	14.22;46.61
210.84;213.82	14.22;46.61
300.84;303.82	14.22;46.61
20.07;22.57;29.09	7.26;25.58;74.89
110.07;112.57;119.09	7.26;25.58;74.89
200.07;202.57;209.09	7.26;25.58;74.89
290.07;292.57;299.09	7.26;25.58;74.89
28.88;31.40;35.02	-1.14;25.88;56.03
118.88;121.40;125.02	-1.14;25.88;56.03
208.88;211.40;215.02	-1.14;25.88;56.03
298.88;301.40;305.02	-1.14;25.88;56.03
18.75;21.76	23.91;60.32
108.75;111.76	23.91;60.32
198.75;201.76	23.91;60.32
288.75;291.76	23.91;60.32
8.73;11.74;14.73	10.40;38.59;67.99
98.73;101.74;104.73	10.40;38.59;67.99
188.73;191.74;194.73	10.40;38.59;67.99
278.73;281.74;284.73	10.40;38.59;67.99
0.84;4.39	22.63;56.33
90.84;94.39	22.63;56.33
180.84;184.39	22.63;56.33
270.84;274.39	22.63;56.33
23.47;26.46	17.90;51.16
113.47;116.46	17.90;51.16
203.47;206.46	17.90;51.16
293.47;296.46	17.90;51.16
31.90;34.87;37.90	-1.13;30.85;72.83
121.90;124.87;127.90	-1.13;30.85;72.83
211.90;214.87;217.90	-1.13;30.85;72.83
301.90;304.87;307.90	-1.13;30.85;72.83
20.33;23.33;26.33	1.99;34.93;74.24
110.33;113.33;116.33	1.99;34.93;74.24
200.33;203.33;206.33	1.99;34.93;74.24
290.33;293.33;296.33	1.99;34.93;74.24
-1.52;1.46;4.46	5.24;36.12;70.96
88.48;91.46;94.46	5.24;36.12;70.96
178.48;181.46;184.46	5.24;36.12;70.96
268.48;271.46;274.46	5.24;36.12;70.96
63.00;67.00	46.80;94.67
153.00;157.00	46.80;94.67
243.00;247.00	46.80;94.67
333.00;337.00	46.80;94.67
-1.62;1.34;4.38	1.03;30.49;63.82
88.38;91.34;94.38	1.03;30.49;63.82
178.38;181.34;184.38	1.03;30.49;63.82
268.38;271.34;274.38	1.03;30.49;63.82
83.46;86.46	47.71;84.26
173.46;176.46	47.71;84.26
263.46;266.46	47.71;84.26
353.46;356.46	47.71;84.26
5.88;8.87	19.45;58.45
95.88;98.87	19.45;58.45
185.88;188.87	19.45;58.45
275.88;278.87	19.45;58.45
32.11;35.11	55.50;91.78
122.11;125.11	55.50;91.78
212.11;215.11	55.50;91.78
302.11;305.11	55.50;91.78
10.75;13.25;16.35	4.38;41.61;79.91
100.75;103.25;106.35	4.38;41.61;79.91
190.75;193.25;196.35	4.38;41.61;79.91
280.75;283.25;286.35	4.38;41.61;79.91
87.31;89.82	45.39;98.06
177.31;179.82	45.39;98.06
267.31;269.82	45.39;98.06
357.31;359.82	45.39;98.06
31.21;34.22;37.22	4.89;34.14;67.99
121.21;124.22;127.22	4.89;34.14;67.99
211.21;214.22;217.22	4.89;34.14;67.99
301.21;304.22;307.22	4.89;34.14;67.99
5.20;8.20;11.20	12.85;29.89;49.05
95.20;98.20;101.20	12.85;29.89;49.05
185.20;188.20;191.20	12.85;29.89;49.05
275.20;278.20;281.20	12.85;29.89;49.05
15.64;18.65;21.63	-1.98;29.17;69.04
105.64;108.65;111.63	-1.98;29.17;69.04
195.64;198.65;201.63	-1.98;29.17;69.04
285.64;288.65;291.63	-1.98;29.17;69.04
17.43;19.90;22.95	13.77;38.72;70.03
107.43;109.90;112.95	13.77;38.72;70.03
197.43;199.90;202.95	13.77;38.72;70.03
287.43;289.90;292.95	13.77;38.72;70.03
37.34;40.39	47.67;84.63
127.34;130.39	47.67;84.63
217.34;220.39	47.67;84.63
307.34;310.39	47.67;84.63
15.17;18.14	47.33;68.37
105.17;108.14	47.33;68.37
195.17;198.14	47.33;68.37
285.17;288.14	47.33;68.37
31.61;34.57	22.88;50.92
121.61;124.57	22.88;50.92
211.61;214.57	22.88;50.92
301.61;304.57	22.88;50.92
17.88;20.92	57.74;90.14
107.88;110.92	57.74;90.14
197.88;200.92	57.74;90.14
287.88;290.92	57.74;90.14
23.79;26.79	22.36;53.17
113.79;116.79	22.36;53.17
203.79;206.79	22.36;53.17
293.79;296.79	22.36;53.17
5.75;12.21	55.80;133.50
95.75;102.21	55.80;133.50
185.75;192.21	55.80;133.50
275.75;282.21	55.80;133.50
-0.41;3.08;6.06	-0.68;31.20;65.80
89.59;93.08;96.06	-0.68;31.20;65.80
179.59;183.08;186.06	-0.68;31.20;65.80
269.59;273.08;276.06	-0.68;31.20;65.80
30.50;37.38	1.66;72.12
120.50;127.38	1.66;72.12
210.50;217.38	1.66;72.12
300.50;307.38	1.66;72.12
1.23;4.23	20.16;58.89
91.23;94.23	20.16;58.89
181.23;184.23	20.16;58.89
271.23;274.23	20.16;58.89
27.60;30.60	14.24;44.21
117.60;120.60	14.24;44.21
207.60;210.60	14.24;44.21
297.60;300.60	14.24;44.21
0.32;2.84	22.70;58.32
90.32;92.84	22.70;58.32
180.32;182.84	22.70;58.32
270.32;272.84	22.70;58.32
6.76;13.06	62.07;132.58
96.76;103.06	62.07;132.58
186.76;193.06	62.07;132.58
276.76;283.06	62.07;132.58
36.18;39.18	24.02;59.29
126.18;129.18	24.02;59.29
216.18;219.18	24.02;59.29
306.18;309.18	24.02;59.29
23.63;26.67;29.66	4.60;35.60;66.54
113.63;116.67;119.66	4.60;35.60;66.54
203.63;206.67;209.66	4.60;35.60;66.54
293.63;296.67;299.66	4.60;35.60;66.54
16.13;22.14	78.21;151.82
106.13;112.14	78.21;151.82
196.13;202.14	78.21;151.82
286.13;292.14	78.21;151.82
21.84;27.69	57.23;118.94
111.84;117.69	57.23;118.94
201.84;207.69	57.23;118.94
291.84;297.69	57.23;118.94
49.03;55.54	70.05;126.87
139.03;145.54	70.05;126.87
229.03;235.54	70.05;126.87
319.03;325.54	70.05;126.87
32.66;38.63	8.20;69.26
122.66;128.63	8.20;69.26
212.66;218.63	8.20;69.26
302.66;308.63	8.20;69.26
77.04;80.04;83.53	12.68;40.97;67.93
167.04;170.04;173.53	12.68;40.97;67.93
257.04;260.04;263.53	12.68;40.97;67.93
347.04;350.04;353.53	12.68;40.97;67.93
-0.30;2.24;5.56	21.70;41.52;69.47
89.70;92.24;95.56	21.70;41.52;69.47
179.70;182.24;185.56	21.70;41.52;69.47
269.70;272.24;275.56	21.70;41.52;69.47
83.22;86.64;89.63	15.45;41.50;70.69
173.22;176.64;179.63	15.45;41.50;70.69
263.22;266.64;269.63	15.45;41.50;70.69
353.22;356.64;359.63	15.45;41.50;70.69
24.32;26.72	23.18;52.34
114.32;116.72	23.18;52.34
204.32;206.72	23.18;52.34
294.32;296.72	23.18;52.34
0.50;3.50;6.49	6.74;31.13;51.62
90.50;93.50;96.49	6.74;31.13;51.62
180.50;183.50;186.49	6.74;31.13;51.62
270.50;273.50;276.49	6.74;31.13;51.62
16.62;19.81;22.61	-2.24;27.88;59.07
106.62;109.81;112.61	-2.24;27.88;59.07
196.62;199.81;202.61	-2.24;27.88;59.07
286.62;289.81;292.61	-2.24;27.88;59.07
80.76;83.76	15.42;42.68
170.76;173.76	15.42;42.68
260.76;263.76	15.42;42.68
350.76;353.76	15.42;42.68
26.65;29.18	59.42;101.07
116.65;119.18	59.42;101.07
206.65;209.18	59.42;101.07
296.65;299.18	59.42;101.07
16.56;19.56	15.69;51.10
106.56;109.56	15.69;51.10
196.56;199.56	15.69;51.10
286.56;289.56	15.69;51.10
9.98;12.94	19.34;49.95
99.98;102.94	19.34;49.95
189.98;192.94	19.34;49.95
279.98;282.94	19.34;49.95
38.59;41.61	18.14;54.30
128.59;131.61	18.14;54.30
218.59;221.61	18.14;54.30
308.59;311.61	18.14;54.30
82.90;85.43	47.34;78.53
172.90;175.43	47.34;78.53
262.90;265.43	47.34;78.53
352.90;355.43	47.34;78.53
46.74;49.75	21.54;52.05
136.74;139.75	21.54;52.05
226.74;229.75	21.54;52.05
316.74;319.75	21.54;52.05
87.83;90.83	24.01;59.84
177.83;180.83	24.01;59.84
267.83;270.83	24.01;59.84
357.83;360.83	24.01;59.84
83.90;86.86	27.36;54.99
173.90;176.86	27.36;54.99
263.90;266.86	27.36;54.99
353.90;356.86	27.36;54.99
-2.75;0.75;3.24	10.49;30.64;52.69
87.25;90.75;93.24	10.49;30.64;52.69
177.25;180.75;183.24	10.49;30.64;52.69
267.25;270.75;273.24	10.49;30.64;52.69
35.37;38.39;41.33	3.54;31.44;62.53
125.37;128.39;131.33	3.54;31.44;62.53
215.37;218.39;221.33	3.54;31.44;62.53
305.37;308.39;311.33	3.54;31.44;62.53
81.46;84.46;87.95	5.91;37.98;78.38
171.46;174.46;177.95	5.91;37.98;78.38
261.46;264.46;267.95	5.91;37.98;78.38
351.46;354.46;357.95	5.91;37.98;78.38
22.69;32.19	70.52;140.19
112.69;122.19	70.52;140.19
202.69;212.19	70.52;140.19
292.69;302.19	70.52;140.19
42.70;46.04	9.12;51.33
132.70;136.04	9.12;51.33
222.70;226.04	9.12;51.33
312.70;316.04	9.12;51.33
35.22;38.22	48.57;73.95
125.22;128.22	48.57;73.95
215.22;218.22	48.57;73.95
305.22;308.22	48.57;73.95
80.49;83.47;86.01	7.51;30.80;57.07
170.49;173.47;176.01	7.51;30.80;57.07
260.49;263.47;266.01	7.51;30.80;57.07
350.49;353.47;356.01	7.51;30.80;57.07
-5.97;-2.47;0.55	3.91;25.46;45.50
84.03;87.53;90.55	3.91;25.46;45.50
174.03;177.53;180.55	3.91;25.46;45.50
264.03;267.53;270.55	3.91;25.46;45.50
7.03;9.54	12.71;42.10
97.03;99.54	12.71;42.10
187.03;189.54	12.71;42.10
277.03;279.54	12.71;42.10
5.16;8.16;10.66	18.75;41.35;66.73
95.16;98.16;100.66	18.75;41.35;66.73
185.16;188.16;190.66	18.75;41.35;66.73
275.16;278.16;280.66	18.75;41.35;66.73
21.64;27.58	61.03;139.74
111.64;117.58	61.03;139.74
201.64;207.58	61.03;139.74
291.64;297.58	61.03;139.74
19.63;24.89	53.99;112.57
109.63;114.89	53.99;112.57
199.63;204.89	53.99;112.57
289.63;294.89	53.99;112.57
56.71;59.69	55.21;88.54
146.71;149.69	55.21;88.54
236.71;239.69	55.21;88.54
326.71;329.69	55.21;88.54
5.82;8.31;11.60	16.52;36.14;56.41
95.82;98.31;101.60	16.52;36.14;56.41
185.82;188.31;191.60	16.52;36.14;56.41
275.82;278.31;281.60	16.52;36.14;56.41
72.52;75.51	13.07;43.88
162.52;165.51	13.07;43.88
252.52;255.51	13.07;43.88
342.52;345.51	13.07;43.88
27.60;30.12;33.39	3.88;32.38;64.89
117.60;120.12;123.39	3.88;32.38;64.89
207.60;210.12;213.39	3.88;32.38;64.89
297.60;300.12;303.39	3.88;32.38;64.89
6.17;9.16	23.17;55.48
96.17;99.16	23.17;55.48
186.17;189.16	23.17;55.48
276.17;279.16	23.17;55.48
5.74;8.73	50.18;90.04
95.74;98.73	50.18;90.04
185.74;188.73	50.18;90.04
275.74;278.73	50.18;90.04
7.94;10.93	20.19;58.20
97.94;100.93	20.19;58.20
187.94;190.93	20.19;58.20
277.94;280.93	20.19;58.20
11.45;14.34	59.22;93.39
101.45;104.34	59.22;93.39
191.45;194.34	59.22;93.39
281.45;284.34	59.22;93.39
5.24;8.73	23.30;54.58
95.24;98.73	23.30;54.58
185.24;188.73	23.30;54.58
275.24;278.73	23.30;54.58
14.59;17.60;20.61	5.08;35.09;69.83
104.59;107.60;110.61	5.08;35.09;69.83
194.59;197.60;200.61	5.08;35.09;69.83
284.59;287.60;290.61	5.08;35.09;69.83
3.76;6.72	16.34;51.43
93.76;96.72	16.34;51.43
183.76;186.72	16.34;51.43
273.76;276.72	16.34;51.43
2.81;6.11	28.25;51.52
92.81;96.11	28.25;51.52
182.81;186.11	28.25;51.52
272.81;276.11	28.25;51.52
85.04;88.04	55.89;92.49
175.04;178.04	55.89;92.49
265.04;268.04	55.89;92.49
355.04;358.04	55.89;92.49
10.72;16.16	53.79;139.41
100.72;106.16	53.79;139.41
190.72;196.16	53.79;139.41
280.72;286.16	53.79;139.41
20.52;23.52;26.52	-1.02;29.65;66.06
110.52;113.52;116.52	-1.02;29.65;66.06
200.52;203.52;206.52	-1.02;29.65;66.06
290.52;293.52;296.52	-1.02;29.65;66.06
83.38;85.94;88.92	7.19;29.27;62.10
173.38;175.94;178.92	7.19;29.27;62.10
263.38;265.94;268.92	7.19;29.27;62.10
353.38;355.94;358.92	7.19;29.27;62.10
29.94;32.45	23.42;58.70
119.94;122.45	23.42;58.70
209.94;212.45	23.42;58.70
299.94;302.45	23.42;58.70
84.12;87.10;90.13	0.51;39.41;83.26
174.12;177.10;180.13	0.51;39.41;83.26
264.12;267.10;270.13	0.51;39.41;83.26
354.12;357.10;360.13	0.51;39.41;83.26
34.18;37.66;40.66	18.62;38.31;64.50
124.18;127.66;130.66	18.62;38.31;64.50
214.18;217.66;220.66	18.62;38.31;64.50
304.18;307.66;310.66	18.62;38.31;64.50
21.39;24.41;27.41	7.45;38.89;71.42
111.39;114.41;117.41	7.45;38.89;71.42
201.39;204.41;207.41	7.45;38.89;71.42
291.39;294.41;297.41	7.45;38.89;71.42
16.36;19.36	20.01;61.00
106.36;109.36	20.01;61.00
196.36;199.36	20.01;61.00
286.36;289.36	20.01;61.00
56.35;58.85	53.12;84.08
146.35;148.85	53.12;84.08
236.35;238.85	53.12;84.08
326.35;328.85	53.12;84.08
24.12;27.08;33.56	-5.82;12.22;86.63
114.12;117.08;123.56	-5.82;12.22;86.63
204.12;207.08;213.56	-5.82;12.22;86.63
294.12;297.08;303.56	-5.82;12.22;86.63
-1.17;1.85;5.37	18.09;36.15;52.86
88.83;91.85;95.37	18.09;36.15;52.86
178.83;181.85;185.37	18.09;36.15;52.86
268.83;271.85;275.37	18.09;36.15;52.86
-4.58;-1.59;1.42	1.15;19.26;42.98
85.42;88.41;91.42	1.15;19.26;42.98
175.42;178.41;181.42	1.15;19.26;42.98
265.42;268.41;271.42	1.15;19.26;42.98
-2.68;0.29;3.33	2.62;34.91;73.57
87.32;90.29;93.33	2.62;34.91;73.57
177.32;180.29;183.33	2.62;34.91;73.57
267.32;270.29;273.33	2.62;34.91;73.57
85.65;88.72	22.58;56.73
175.65;178.72	22.58;56.73
265.65;268.72	22.58;56.73
355.65;358.72	22.58;56.73
29.64;32.81	60.79;98.40
119.64;122.81	60.79;98.40
209.64;212.81	60.79;98.40
299.64;302.81	60.79;98.40
27.45;36.47	46.36;132.31
117.45;126.47	46.36;132.31
207.45;216.47	46.36;132.31
297.45;306.47	46.36;132.31
34.23;37.23	17.13;48.28
124.23;127.23	17.13;48.28
214.23;217.23	17.13;48.28
304.23;307.23	17.13;48.28
2.85;5.85	21.33;49.94
92.85;95.85	21.33;49.94
182.85;185.85	21.33;49.94
272.85;275.85	21.33;49.94
4.07;7.07;10.07	4.17;29.99;53.91
94.07;97.07;100.07	4.17;29.99;53.91
184.07;187.07;190.07	4.17;29.99;53.91
274.07;277.07;280.07	4.17;29.99;53.91
-5.11;-2.11;0.85	1.85;23.89;47.23
84.89;87.89;90.85	1.85;23.89;47.23
174.89;177.89;180.85	1.85;23.89;47.23
264.89;267.89;270.85	1.85;23.89;47.23
7.50;10.50;14.01	-0.42;28.53;64.29
97.50;100.50;104.01	-0.42;28.53;64.29
187.50;190.50;194.01	-0.42;28.53;64.29
277.50;280.50;284.01	-0.42;28.53;64.29
2.64;5.17	22.99;47.94
92.64;95.17	22.99;47.94
182.64;185.17	22.99;47.94
272.64;275.17	22.99;47.94
15.77;18.78	16.63;55.95
105.77;108.78	16.63;55.95
195.77;198.78	16.63;55.95
285.77;288.78	16.63;55.95
30.34;33.89;36.86	4.37;36.57;73.41
120.34;123.89;126.86	4.37;36.57;73.41
210.34;213.89;216.86	4.37;36.57;73.41
300.34;303.89;306.86	4.37;36.57;73.41
8.87;12.03	52.22;88.20
98.87;102.03	52.22;88.20
188.87;192.03	52.22;88.20
278.87;282.03	52.22;88.20
88.53;91.53	55.14;90.08
178.53;181.53	55.14;90.08
268.53;271.53	55.14;90.08
358.53;361.53	55.14;90.08
29.49;32.49	61.13;102.21
119.49;122.49	61.13;102.21
209.49;212.49	61.13;102.21
299.49;302.49	61.13;102.21
80.72;83.68	10.08;43.07
170.72;173.68	10.08;43.07
260.72;263.68	10.08;43.07
350.72;353.68	10.08;43.07
26.67;29.63;32.63	7.37;38.07;71.69
116.67;119.63;122.63	7.37;38.07;71.69
206.67;209.63;212.63	7.37;38.07;71.69
296.67;299.63;302.63	7.37;38.07;71.69
4.58;7.58;10.58	14.72;35.02;55.61
94.58;97.58;100.58	14.72;35.02;55.61
184.58;187.58;190.58	14.72;35.02;55.61
274.58;277.58;280.58	14.72;35.02;55.61
82.13;85.14	60.11;97.15
172.13;175.14	60.11;97.15
262.13;265.14	60.11;97.15
352.13;355.14	60.11;97.15
3.02;6.02	8.91;44.65
93.02;96.02	8.91;44.65
183.02;186.02	8.91;44.65
273.02;276.02	8.91;44.65
-3.55;-0.05;2.46	1.61;26.80;56.65
86.45;89.95;92.46	1.61;26.80;56.65
176.45;179.95;182.46	1.61;26.80;56.65
266.45;269.95;272.46	1.61;26.80;56.65
32.68;39.14	6.10;76.60
122.68;129.14	6.10;76.60
212.68;219.14	6.10;76.60
302.68;309.14	6.10;76.60
33.17;36.17	21.53;55.48
123.17;126.17	21.53;55.48
213.17;216.17	21.53;55.48
303.17;306.17	21.53;55.48
-0.85;2.15;5.67	11.05;35.12;55.39
89.15;92.15;95.67	11.05;35.12;55.39
179.15;182.15;185.67	11.05;35.12;55.39
269.15;272.15;275.67	11.05;35.12;55.39
10.16;13.20;16.17	-0.57;20.18;56.35
100.16;103.20;106.17	-0.57;20.18;56.35
190.16;193.20;196.17	-0.57;20.18;56.35
280.16;283.20;286.17	-0.57;20.18;56.35
15.70;18.51	55.62;96.83
105.70;108.51	55.62;96.83
195.70;198.51	55.62;96.83
285.70;288.51	55.62;96.83
35.73;38.72	15.89;47.19
125.73;128.72	15.89;47.19
215.73;218.72	15.89;47.19
305.73;308.72	15.89;47.19
49.08;52.05	7.53;42.84
139.08;142.05	7.53;42.84
229.08;232.05	7.53;42.84
319.08;322.05	7.53;42.84
29.88;32.93	11.65;45.72
119.88;122.93	11.65;45.72
209.88;212.93	11.65;45.72
299.88;302.93	11.65;45.72
5.58;8.09	17.39;46.79
95.58;98.09	17.39;46.79
185.58;188.09	17.39;46.79
275.58;278.09	17.39;46.79
26.65;30.16	8.30;49.48
116.65;120.16	8.30;49.48
206.65;210.16	8.30;49.48
296.65;300.16	8.30;49.48
24.95;27.98;30.50	3.12;22.34;44.61
114.95;117.98;120.50	3.12;22.34;44.61
204.95;207.98;210.50	3.12;22.34;44.61
294.95;297.98;300.50	3.12;22.34;44.61
24.57;27.61	17.75;48.15
114.57;117.61	17.75;48.15
204.57;207.61	17.75;48.15
294.57;297.61	17.75;48.15
4.49;7.49;10.49	-1.34;29.26;59.78
94.49;97.49;100.49	-1.34;29.26;59.78
184.49;187.49;190.49	-1.34;29.26;59.78
274.49;277.49;280.49	-1.34;29.26;59.78
0.23;3.79	13.50;48.92
90.23;93.79	13.50;48.92
180.23;183.79	13.50;48.92
270.23;273.79	13.50;48.92
0.29;2.29;5.30	-4.02;13.31;46.15
90.29;92.29;95.30	-4.02;13.31;46.15
180.29;182.29;185.30	-4.02;13.31;46.15
270.29;272.29;275.30	-4.02;13.31;46.15
89.30;92.08	50.77;89.06
179.30;182.08	50.77;89.06
269.30;272.08	50.77;89.06
359.30;362.08	50.77;89.06
14.12;16.64	19.11;49.75
104.12;106.64	19.11;49.75
194.12;196.64	19.11;49.75
284.12;286.64	19.11;49.75
24.39;27.39	19.20;51.37
114.39;117.39	19.20;51.37
204.39;207.39	19.20;51.37
294.39;297.39	19.20;51.37
18.00;20.99	20.06;48.21
108.00;110.99	20.06;48.21
198.00;200.99	20.06;48.21
288.00;290.99	20.06;48.21
85.24;91.22	69.85;149.56
175.24;181.22	69.85;149.56
265.24;271.22	69.85;149.56
355.24;361.22	69.85;149.56
0.58;3.56	8.87;43.20
90.58;93.56	8.87;43.20
180.58;183.56	8.87;43.20
270.58;273.56	8.87;43.20
38.37;41.39	54.21;94.50
128.37;131.39	54.21;94.50
218.37;221.39	54.21;94.50
308.37;311.39	54.21;94.50
7.88;10.41	18.78;54.17
97.88;100.41	18.78;54.17
187.88;190.41	18.78;54.17
277.88;280.41	18.78;54.17
5.76;8.78;12.26	7.00;40.52;83.26
95.76;98.78;102.26	7.00;40.52;83.26
185.76;188.78;192.26	7.00;40.52;83.26
275.76;278.78;282.26	7.00;40.52;83.26
20.34;23.30;26.09	8.16;39.84;73.51
110.34;113.30;116.09	8.16;39.84;73.51
200.34;203.30;206.09	8.16;39.84;73.51
290.34;293.30;296.09	8.16;39.84;73.51
-2.60;0.11;7.55	5.21;39.97;102.37
87.40;90.11;97.55	5.21;39.97;102.37
177.40;180.11;187.55	5.21;39.97;102.37
267.40;270.11;277.55	5.21;39.97;102.37
12.04;15.04	21.60;50.65
102.04;105.04	21.60;50.65
192.04;195.04	21.60;50.65
282.04;285.04	21.60;50.65
87.57;93.90	47.98;105.98
177.57;183.90	47.98;105.98
267.57;273.90	47.98;105.98
357.57;363.90	47.98;105.98
11.74;14.69;17.69	1.90;31.55;65.17
101.74;104.69;107.69	1.90;31.55;65.17
191.74;194.69;197.69	1.90;31.55;65.17
281.74;284.69;287.69	1.90;31.55;65.17
42.24;45.74	26.49;57.12
132.24;135.74	26.49;57.12
222.24;225.74	26.49;57.12
312.24;315.74	26.49;57.12
13.14;16.13;18.64	4.47;37.18;73.46
103.14;106.13;108.64	4.47;37.18;73.46
193.14;196.13;198.64	4.47;37.18;73.46
283.14;286.13;288.64	4.47;37.18;73.46
78.52;81.47	15.02;45.52
168.52;171.47	15.02;45.52
258.52;261.47	15.02;45.52
348.52;351.47	15.02;45.52
52.21;55.22	58.12;91.51
142.21;145.22	58.12;91.51
232.21;235.22	58.12;91.51
322.21;325.22	58.12;91.51
31.48;34.48;37.48	4.03;35.73;65.90
121.48;124.48;127.48	4.03;35.73;65.90
211.48;214.48;217.48	4.03;35.73;65.90
301.48;304.48;307.48	4.03;35.73;65.90
14.44;17.47	7.82;42.15
104.44;107.47	7.82;42.15
194.44;197.47	7.82;42.15
284.44;287.47	7.82;42.15
32.03;35.04	21.63;48.25
122.03;125.04	21.63;48.25
212.03;215.04	21.63;48.25
302.03;305.04	21.63;48.25
12.13;15.14	60.29;100.24
102.13;105.14	60.29;100.24
192.13;195.14	60.29;100.24
282.13;285.14	60.29;100.24
67.03;72.55	71.36;130.61
157.03;162.55	71.36;130.61
247.03;252.55	71.36;130.61
337.03;342.55	71.36;130.61
14.68;17.68	15.17;52.91
104.68;107.68	15.17;52.91
194.68;197.68	15.17;52.91
284.68;287.68	15.17;52.91
-1.32;1.19	22.00;51.69
88.68;91.19	22.00;51.69
178.68;181.19	22.00;51.69
268.68;271.19	22.00;51.69
57.23;60.22	25.61;56.25
147.23;150.22	25.61;56.25
237.23;240.22	25.61;56.25
327.23;330.22	25.61;56.25
29.75;32.76	20.01;49.78
119.75;122.76	20.01;49.78
209.75;212.76	20.01;49.78
299.75;302.76	20.01;49.78
32.73;35.62;38.76	6.97;37.82;73.77
122.73;125.62;128.76	6.97;37.82;73.77
212.73;215.62;218.76	6.97;37.82;73.77
302.73;305.62;308.76	6.97;37.82;73.77
27.18;30.65;33.66	3.67;32.33;63.51
117.18;120.65;123.66	3.67;32.33;63.51
207.18;210.65;213.66	3.67;32.33;63.51
297.18;300.65;303.66	3.67;32.33;63.51
84.78;87.88;90.84	4.34;23.65;57.51
174.78;177.88;180.84	4.34;23.65;57.51
264.78;267.88;270.84	4.34;23.65;57.51
354.78;357.88;360.84	4.34;23.65;57.51
6.25;9.22	19.68;50.65
96.25;99.22	19.68;50.65
186.25;189.22	19.68;50.65
276.25;279.22	19.68;50.65
88.64;94.64	57.90;121.33
178.64;184.64	57.90;121.33
268.64;274.64	57.90;121.33
358.64;364.64	57.90;121.33
35.94;38.94;41.94	-0.35;29.85;58.24
125.94;128.94;131.94	-0.35;29.85;58.24
215.94;218.94;221.94	-0.35;29.85;58.24
305.94;308.94;311.94	-0.35;29.85;58.24
87.09;90.09	7.75;44.39
177.09;180.09	7.75;44.39
267.09;270.09	7.75;44.39
357.09;360.09	7.75;44.39
4.12;7.12;10.13	8.18;41.26;81.12
94.12;97.12;100.13	8.18;41.26;81.12
184.12;187.12;190.13	8.18;41.26;81.12
274.12;277.12;280.13	8.18;41.26;81.12
13.84;16.81;20.03	3.68;35.47;65.86
103.84;106.81;110.03	3.68;35.47;65.86
193.84;196.81;200.03	3.68;35.47;65.86
283.84;286.81;290.03	3.68;35.47;65.86
68.79;71.78	17.19;46.92
158.79;161.78	17.19;46.92
248.79;251.78	17.19;46.92
338.79;341.78	17.19;46.92
23.46;26.48	16.49;49.21
113.46;116.48	16.49;49.21
203.46;206.48	16.49;49.21
293.46;296.48	16.49;49.21
13.83;17.30;19.81	4.35;38.50;76.68
103.83;107.30;109.81	4.35;38.50;76.68
193.83;197.30;199.81	4.35;38.50;76.68
283.83;287.30;289.81	4.35;38.50;76.68
31.56;34.78	45.76;70.81
121.56;124.78	45.76;70.81
211.56;214.78	45.76;70.81
301.56;304.78	45.76;70.81
17.02;19.97;23.02	-1.38;21.60;50.34
107.02;109.97;113.02	-1.38;21.60;50.34
197.02;199.97;203.02	-1.38;21.60;50.34
287.02;289.97;293.02	-1.38;21.60;50.34
4.61;7.61;11.12	12.86;39.82;70.67
94.61;97.61;101.12	12.86;39.82;70.67
184.61;187.61;191.12	12.86;39.82;70.67
274.61;277.61;281.12	12.86;39.82;70.67
6.94;9.94;12.94	12.89;41.38;75.89
96.94;99.94;102.94	12.89;41.38;75.89
186.94;189.94;192.94	12.89;41.38;75.89
276.94;279.94;282.94	12.89;41.38;75.89
83.09;86.09	20.50;55.55
173.09;176.09	20.50;55.55
263.09;266.09	20.50;55.55
353.09;356.09	20.50;55.55
1.65;4.16	56.40;88.24
91.65;94.16	56.40;88.24
181.65;184.16	56.40;88.24
271.65;274.16	56.40;88.24
13.94;17.20	25.21;49.18
103.94;107.20	25.21;49.18
193.94;197.20	25.21;49.18
283.94;287.20	25.21;49.18
21.83;25.35;27.86	4.69;36.27;74.11
111.83;115.35;117.86	4.69;36.27;74.11
201.83;205.35;207.86	4.69;36.27;74.11
291.83;295.35;297.86	4.69;36.27;74.11
82.92;85.44	15.20;47.72
172.92;175.44	15.20;47.72
262.92;265.44	15.20;47.72
352.92;355.44	15.20;47.72
35.94;38.44;41.46	1.26;28.57;60.00
125.94;128.44;131.46	1.26;28.57;60.00
215.94;218.44;221.46	1.26;28.57;60.00
305.94;308.44;311.46	1.26;28.57;60.00
32.37;35.66;38.85	9.00;41.32;78.84
122.37;125.66;128.85	9.00;41.32;78.84
212.37;215.66;218.85	9.00;41.32;78.84
302.37;305.66;308.85	9.00;41.32;78.84
42.77;45.93	18.10;55.08
132.77;135.93	18.10;55.08
222.77;225.93	18.10;55.08
312.77;315.93	18.10;55.08
11.42;14.43	22.70;52.65
101.42;104.43	22.70;52.65
191.42;194.43	22.70;52.65
281.42;284.43	22.70;52.65
87.43;90.43	13.91;52.53
177.43;180.43	13.91;52.53
267.43;270.43	13.91;52.53
357.43;360.43	13.91;52.53
34.97;38.23;41.21	8.19;25.35;51.62
124.97;128.23;131.21	8.19;25.35;51.62
214.97;218.23;221.21	8.19;25.35;51.62
304.97;308.23;311.21	8.19;25.35;51.62
20.13;23.14	17.78;54.53
110.13;113.14	17.78;54.53
200.13;203.14	17.78;54.53
290.13;293.14	17.78;54.53
-0.62;5.38	13.49;69.45
89.38;95.38	13.49;69.45
179.38;185.38	13.49;69.45
269.38;275.38	13.49;69.45
17.96;21.01	13.46;43.17
107.96;111.01	13.46;43.17
197.96;201.01	13.46;43.17
287.96;291.01	13.46;43.17
6.05;9.50	18.21;56.94
96.05;99.50	18.21;56.94
186.05;189.50	18.21;56.94
276.05;279.50	18.21;56.94
5.38;8.38;11.35	3.06;31.62;66.48
95.38;98.38;101.35	3.06;31.62;66.48
185.38;188.38;191.35	3.06;31.62;66.48
275.38;278.38;281.35	3.06;31.62;66.48
24.32;27.32;30.32	8.98;39.25;71.11
114.32;117.32;120.32	8.98;39.25;71.11
204.32;207.32;210.32	8.98;39.25;71.11
294.32;297.32;300.32	8.98;39.25;71.11
44.12;47.29	16.51;48.14
134.12;137.29	16.51;48.14
224.12;227.29	16.51;48.14
314.12;317.29	16.51;48.14
48.74;52.06	14.52;46.12
138.74;142.06	14.52;46.12
228.74;232.06	14.52;46.12
318.74;322.06	14.52;46.12
2.69;5.87;8.85	-5.69;19.44;47.84
92.69;95.87;98.85	-5.69;19.44;47.84
182.69;185.87;188.85	-5.69;19.44;47.84
272.69;275.87;278.85	-5.69;19.44;47.84
45.86;48.86	52.18;87.59
135.86;138.86	52.18;87.59
225.86;228.86	52.18;87.59
315.86;318.86	52.18;87.59
21.22;23.73	53.34;90.96
111.22;113.73	53.34;90.96
201.22;203.73	53.34;90.96
291.22;293.73	53.34;90.96
15.24;18.41;21.40	2.99;24.38;59.56
105.24;108.41;111.40	2.99;24.38;59.56
195.24;198.41;201.40	2.99;24.38;59.56
285.24;288.41;291.40	2.99;24.38;59.56
6.88;9.87	19.01;47.29
96.88;99.87	19.01;47.29
186.88;189.87	19.01;47.29
276.88;279.87	19.01;47.29
4.04;7.07	22.05;61.34
94.04;97.07	22.05;61.34
184.04;187.07	22.05;61.34
274.04;277.07	22.05;61.34
11.75;15.02	63.04;104.26
101.75;105.02	63.04;104.26
191.75;195.02	63.04;104.26
281.75;285.02	63.04;104.26
27.88;30.85	49.98;87.14
117.88;120.85	49.98;87.14
207.88;210.85	49.98;87.14
297.88;300.85	49.98;87.14
4.73;7.76;10.75	7.55;28.15;61.21
94.73;97.76;100.75	7.55;28.15;61.21
184.73;187.76;190.75	7.55;28.15;61.21
274.73;277.76;280.75	7.55;28.15;61.21
86.36;89.36;92.36	9.74;37.92;75.19
176.36;179.36;182.36	9.74;37.92;75.19
266.36;269.36;272.36	9.74;37.92;75.19
356.36;359.36;362.36	9.74;37.92;75.19
0.88;3.84;6.36	6.02;39.57;77.42
90.88;93.84;96.36	6.02;39.57;77.42
180.88;183.84;186.36	6.02;39.57;77.42
270.88;273.84;276.36	6.02;39.57;77.42
15.63;18.62;21.62	12.44;40.19;71.04
105.63;108.62;111.62	12.44;40.19;71.04
195.63;198.62;201.62	12.44;40.19;71.04
285.63;288.62;291.62	12.44;40.19;71.04
6.52;9.51	17.37;50.52
96.52;99.51	17.37;50.52
186.52;189.51	17.37;50.52
276.52;279.51	17.37;50.52
8.00;11.02;14.48	7.40;37.91;70.20
98.00;101.02;104.48	7.40;37.91;70.20
188.00;191.02;194.48	7.40;37.91;70.20
278.00;281.02;284.48	7.40;37.91;70.20
86.78;89.28;92.30	0.69;35.94;73.01
176.78;179.28;182.30	0.69;35.94;73.01
266.78;269.28;272.30	0.69;35.94;73.01
356.78;359.28;362.30	0.69;35.94;73.01
23.19;26.19	11.32;46.90
113.19;116.19	11.32;46.90
203.19;206.19	11.32;46.90
293.19;296.19	11.32;46.90
17.98;20.96	56.02;92.43
107.98;110.96	56.02;92.43
197.98;200.96	56.02;92.43
287.98;290.96	56.02;92.43
18.37;21.39	46.34;84.85
108.37;111.39	46.34;84.85
198.37;201.39	46.34;84.85
288.37;291.39	46.34;84.85
15.59;18.10	57.94;93.01
105.59;108.10	57.94;93.01
195.59;198.10	57.94;93.01
285.59;288.10	57.94;93.01
2.63;5.64	15.33;42.85
92.63;95.64	15.33;42.85
182.63;185.64	15.33;42.85
272.63;275.64	15.33;42.85
1.23;4.24	51.14;85.42
91.23;94.24	51.14;85.42
181.23;184.24	51.14;85.42
271.23;274.24	51.14;85.42
29.43;32.40	44.55;83.86
119.43;122.40	44.55;83.86
209.43;212.40	44.55;83.86
299.43;302.40	44.55;83.86
1.00;4.28;7.48	3.28;31.78;47.36
91.00;94.28;97.48	3.28;31.78;47.36
181.00;184.28;187.48	3.28;31.78;47.36
271.00;274.28;277.48	3.28;31.78;47.36
46.71;56.20	48.91;119.97
136.71;146.20	48.91;119.97
226.71;236.20	48.91;119.97
316.71;326.20	48.91;119.97
82.18;85.66;88.66	9.74;34.56;62.55
172.18;175.66;178.66	9.74;34.56;62.55
262.18;265.66;268.66	9.74;34.56;62.55
352.18;355.66;358.66	9.74;34.56;62.55
3.14;6.10	5.33;42.19
93.14;96.10	5.33;42.19
183.14;186.10	5.33;42.19
273.14;276.10	5.33;42.19
10.41;13.41	54.53;90.49
100.41;103.41	54.53;90.49
190.41;193.41	54.53;90.49
280.41;283.41	54.53;90.49
87.92;90.91	53.01;87.30
177.92;180.91	53.01;87.30
267.92;270.91	53.01;87.30
357.92;360.91	53.01;87.30
23.77;24.02	70.14;161.06
113.77;114.02	70.14;161.06
203.77;204.02	70.14;161.06
293.77;294.02	70.14;161.06
86.44;89.43	24.18;58.13
176.44;179.43	24.18;58.13
266.44;269.43	24.18;58.13
356.44;359.43	24.18;58.13
12.14;15.14;18.14	4.68;29.69;56.73
102.14;105.14;108.14	4.68;29.69;56.73
192.14;195.14;198.14	4.68;29.69;56.73
282.14;285.14;288.14	4.68;29.69;56.73
33.17;36.21	13.91;43.11
123.17;126.21	13.91;43.11
213.17;216.21	13.91;43.11
303.17;306.21	13.91;43.11
84.85;87.36;90.77	1.98;33.85;82.71
174.85;177.36;180.77	1.98;33.85;82.71
264.85;267.36;270.77	1.98;33.85;82.71
354.85;357.36;360.77	1.98;33.85;82.71
28.73;31.71	56.17;97.80
118.73;121.71	56.17;97.80
208.73;211.71	56.17;97.80
298.73;301.71	56.17;97.80
78.23;81.21	15.16;43.66
168.23;171.21	15.16;43.66
258.23;261.21	15.16;43.66
348.23;351.21	15.16;43.66
19.84;23.03;26.01	17.16;36.66;67.29
109.84;113.03;116.01	17.16;36.66;67.29
199.84;203.03;206.01	17.16;36.66;67.29
289.84;293.03;296.01	17.16;36.66;67.29
6.02;8.51	16.27;44.32
96.02;98.51	16.27;44.32
186.02;188.51	16.27;44.32
276.02;278.51	16.27;44.32
-0.30;2.66	11.01;45.87
89.70;92.66	11.01;45.87
179.70;182.66	11.01;45.87
269.70;272.66	11.01;45.87
34.47;37.46;39.95	4.99;38.43;78.95
124.47;127.46;129.95	4.99;38.43;78.95
214.47;217.46;219.95	4.99;38.43;78.95
304.47;307.46;309.95	4.99;38.43;78.95
4.17;7.17	22.29;51.79
94.17;97.17	22.29;51.79
184.17;187.17	22.29;51.79
274.17;277.17	22.29;51.79
82.17;85.48	11.75;44.04
172.17;175.48	11.75;44.04
262.17;265.48	11.75;44.04
352.17;355.48	11.75;44.04
52.55;55.51	56.49;86.98
142.55;145.51	56.49;86.98
232.55;235.51	56.49;86.98
322.55;325.51	56.49;86.98
2.70;5.70	52.42;87.61
92.70;95.70	52.42;87.61
182.70;185.70	52.42;87.61
272.70;275.70	52.42;87.61
28.24;31.74	26.61;56.89
118.24;121.74	26.61;56.89
208.24;211.74	26.61;56.89
298.24;301.74	26.61;56.89
7.69;10.69;17.19	6.25;41.37;118.99
97.69;100.69;107.19	6.25;41.37;118.99
187.69;190.69;197.19	6.25;41.37;118.99
277.69;280.69;287.19	6.25;41.37;118.99
10.04;12.51;15.53	8.30;38.72;65.83
100.04;102.51;105.53	8.30;38.72;65.83
190.04;192.51;195.53	8.30;38.72;65.83
280.04;282.51;285.53	8.30;38.72;65.83
15.40;23.91	6.20;69.88
105.40;113.91	6.20;69.88
195.40;203.91	6.20;69.88
285.40;293.91	6.20;69.88
6.55;9.56	60.50;102.70
96.55;99.56	60.50;102.70
186.55;189.56	60.50;102.70
276.55;279.56	60.50;102.70
84.98;87.99;91.49	5.98;34.46;71.12
174.98;177.99;181.49	5.98;34.46;71.12
264.98;267.99;271.49	5.98;34.46;71.12
354.98;357.99;361.49	5.98;34.46;71.12
82.72;85.78	25.53;53.93
172.72;175.78	25.53;53.93
262.72;265.78	25.53;53.93
352.72;355.78	25.53;53.93
0.62;3.10;6.30	10.37;31.01;60.97
90.62;93.10;96.30	10.37;31.01;60.97
180.62;183.10;186.30	10.37;31.01;60.97
270.62;273.10;276.30	10.37;31.01;60.97
5.94;8.93;11.94	8.76;41.76;79.30
95.94;98.93;101.94	8.76;41.76;79.30
185.94;188.93;191.94	8.76;41.76;79.30
275.94;278.93;281.94	8.76;41.76;79.30
17.13;20.13	11.74;43.35
107.13;110.13	11.74;43.35
197.13;200.13	11.74;43.35
287.13;290.13	11.74;43.35
87.43;90.49	55.44;86.92
177.43;180.49	55.44;86.92
267.43;270.49	55.44;86.92
357.43;360.49	55.44;86.92
15.69;18.69;21.65	8.26;40.18;75.55
105.69;108.69;111.65	8.26;40.18;75.55
195.69;198.69;201.65	8.26;40.18;75.55
285.69;288.69;291.65	8.26;40.18;75.55
29.61;31.74;34.97	0.76;31.74;68.28
119.61;121.74;124.97	0.76;31.74;68.28
209.61;211.74;214.97	0.76;31.74;68.28
299.61;301.74;304.97	0.76;31.74;68.28
6.69;9.69	51.54;96.09
96.69;99.69	51.54;96.09
186.69;189.69	51.54;96.09
276.69;279.69	51.54;96.09
31.06;34.06;37.06	1.70;37.79;76.44
121.06;124.06;127.06	1.70;37.79;76.44
211.06;214.06;217.06	1.70;37.79;76.44
301.06;304.06;307.06	1.70;37.79;76.44
31.99;35.49	27.13;54.06
121.99;125.49	27.13;54.06
211.99;215.49	27.13;54.06
301.99;305.49	27.13;54.06
7.60;9.95	48.05;68.54
97.60;99.95	48.05;68.54
187.60;189.95	48.05;68.54
277.60;279.95	48.05;68.54
86.70;89.55	61.39;101.01
176.70;179.55	61.39;101.01
266.70;269.55	61.39;101.01
356.70;359.55	61.39;101.01
36.38;39.37;42.38	8.64;38.41;72.38
126.38;129.37;132.38	8.64;38.41;72.38
216.38;219.37;222.38	8.64;38.41;72.38
306.38;309.37;312.38	8.64;38.41;72.38
-3.44;-0.44;2.56	4.88;33.32;61.26
86.56;89.56;92.56	4.88;33.32;61.26
176.56;179.56;182.56	4.88;33.32;61.26
266.56;269.56;272.56	4.88;33.32;61.26
5.33;8.33;11.32	10.37;39.58;68.65
95.33;98.33;101.32	10.37;39.58;68.65
185.33;188.33;191.32	10.37;39.58;68.65
275.33;278.33;281.32	10.37;39.58;68.65
-1.96;1.00;3.99	4.46;40.36;80.69
88.04;91.00;93.99	4.46;40.36;80.69
178.04;181.00;183.99	4.46;40.36;80.69
268.04;271.00;273.99	4.46;40.36;80.69
-3.54;-0.50;2.97	5.37;36.81;69.20
86.46;89.50;92.97	5.37;36.81;69.20
176.46;179.50;182.97	5.37;36.81;69.20
266.46;269.50;272.97	5.37;36.81;69.20
3.83;6.33	8.59;42.34
93.83;96.33	8.59;42.34
183.83;186.33	8.59;42.34
273.83;276.33	8.59;42.34
2.42;5.91	10.71;46.20
92.42;95.91	10.71;46.20
182.42;185.91	10.71;46.20
272.42;275.91	10.71;46.20
6.96;9.97;12.98	0.34;33.26;75.02
96.96;99.97;102.98	0.34;33.26;75.02
186.96;189.97;192.98	0.34;33.26;75.02
276.96;279.97;282.98	0.34;33.26;75.02
37.92;40.91	18.22;44.73
127.92;130.91	18.22;44.73
217.92;220.91	18.22;44.73
307.92;310.91	18.22;44.73
83.44;86.42	16.53;49.55
173.44;176.42	16.53;49.55
263.44;266.42	16.53;49.55
353.44;356.42	16.53;49.55
20.46;23.41	8.20;44.10
110.46;113.41	8.20;44.10
200.46;203.41	8.20;44.10
290.46;293.41	8.20;44.10
83.38;85.90	22.19;54.81
173.38;175.90	22.19;54.81
263.38;265.90	22.19;54.81
353.38;355.90	22.19;54.81
82.06;85.02	17.37;45.00
172.06;175.02	17.37;45.00
262.06;265.02	17.37;45.00
352.06;355.02	17.37;45.00
14.54;17.55;21.04	1.66;26.11;42.93
104.54;107.55;111.04	1.66;26.11;42.93
194.54;197.55;201.04	1.66;26.11;42.93
284.54;287.55;291.04	1.66;26.11;42.93
-0.41;2.61;5.61	-0.76;26.83;54.33
89.59;92.61;95.61	-0.76;26.83;54.33
179.59;182.61;185.61	-0.76;26.83;54.33
269.59;272.61;275.61	-0.76;26.83;54.33
79.92;83.39	15.55;47.27
169.92;173.39	15.55;47.27
259.92;263.39	15.55;47.27
349.92;353.39	15.55;47.27
81.74;85.24;88.23	2.63;28.84;56.01
171.74;175.24;178.23	2.63;28.84;56.01
261.74;265.24;268.23	2.63;28.84;56.01
351.74;355.24;358.23	2.63;28.84;56.01
6.06;9.54	15.69;44.97
96.06;99.54	15.69;44.97
186.06;189.54	15.69;44.97
276.06;279.54	15.69;44.97
8.92;11.92	11.92;47.77
98.92;101.92	11.92;47.77
188.92;191.92	11.92;47.77
278.92;281.92	11.92;47.77
-2.33;1.03;4.04	-0.23;36.82;76.13
87.67;91.03;94.04	-0.23;36.82;76.13
177.67;181.03;184.04	-0.23;36.82;76.13
267.67;271.03;274.04	-0.23;36.82;76.13
29.53;36.03	17.81;64.57
119.53;126.03	17.81;64.57
209.53;216.03	17.81;64.57
299.53;306.03	17.81;64.57
19.40;22.90	18.18;55.14
109.40;112.90	18.18;55.14
199.40;202.90	18.18;55.14
289.40;292.90	18.18;55.14
25.68;29.14;32.14	0.36;36.90;79.00
115.68;119.14;122.14	0.36;36.90;79.00
205.68;209.14;212.14	0.36;36.90;79.00
295.68;299.14;302.14	0.36;36.90;79.00
1.80;4.34	13.68;46.52
91.80;94.34	13.68;46.52
181.80;184.34	13.68;46.52
271.80;274.34	13.68;46.52
7.56;10.56;13.55	13.03;38.86;64.47
97.56;100.56;103.55	13.03;38.86;64.47
187.56;190.56;193.55	13.03;38.86;64.47
277.56;280.56;283.55	13.03;38.86;64.47
81.94;84.98;87.48	9.33;39.18;68.69
171.94;174.98;177.48	9.33;39.18;68.69
261.94;264.98;267.48	9.33;39.18;68.69
351.94;354.98;357.48	9.33;39.18;68.69
33.74;42.74	68.04;139.51
123.74;132.74	68.04;139.51
213.74;222.74	68.04;139.51
303.74;312.74	68.04;139.51
81.19;84.19	21.75;54.12
171.19;174.19	21.75;54.12
261.19;264.19	21.75;54.12
351.19;354.19	21.75;54.12
64.47;67.45	52.21;79.28
154.47;157.45	52.21;79.28
244.47;247.45	52.21;79.28
334.47;337.45	52.21;79.28
30.84;33.87	16.31;51.92
120.84;123.87	16.31;51.92
210.84;213.87	16.31;51.92
300.84;303.87	16.31;51.92
4.04;6.52	13.65;46.93
94.04;96.52	13.65;46.93
184.04;186.52	13.65;46.93
274.04;276.52	13.65;46.93
20.36;23.38	18.14;59.54
110.36;113.38	18.14;59.54
200.36;203.38	18.14;59.54
290.36;293.38	18.14;59.54
31.81;34.33	57.48;90.45
121.81;124.33	57.48;90.45
211.81;214.33	57.48;90.45
301.81;304.33	57.48;90.45
88.58;92.06	51.10;83.72
178.58;182.06	51.10;83.72
268.58;272.06	51.10;83.72
358.58;362.06	51.10;83.72
82.33;84.82	27.70;50.19
172.33;174.82	27.70;50.19
262.33;264.82	27.70;50.19
352.33;354.82	27.70;50.19
18.73;21.27	23.60;56.78
108.73;111.27	23.60;56.78
198.73;201.27	23.60;56.78
288.73;291.27	23.60;56.78
5.44;8.47;11.47	-0.41;33.33;66.08
95.44;98.47;101.47	-0.41;33.33;66.08
185.44;188.47;191.47	-0.41;33.33;66.08
275.44;278.47;281.47	-0.41;33.33;66.08
82.61;86.02	24.06;57.03
172.61;176.02	24.06;57.03
262.61;266.02	24.06;57.03
352.61;356.02	24.06;57.03
24.57;27.55	13.29;46.39
114.57;117.55	13.29;46.39
204.57;207.55	13.29;46.39
294.57;297.55	13.29;46.39
30.53;33.57;36.56	-0.39;31.07;60.46
120.53;123.57;126.56	-0.39;31.07;60.46
210.53;213.57;216.56	-0.39;31.07;60.46
300.53;303.57;306.56	-0.39;31.07;60.46
33.73;36.71;39.73	4.86;29.46;57.00
123.73;126.71;129.73	4.86;29.46;57.00
213.73;216.71;219.73	4.86;29.46;57.00
303.73;306.71;309.73	4.86;29.46;57.00
32.94;35.43	57.80;94.41
122.94;125.43	57.80;94.41
212.94;215.43	57.80;94.41
302.94;305.43	57.80;94.41
7.85;10.85;14.13	7.56;26.39;67.03
97.85;100.85;104.13	7.56;26.39;67.03
187.85;190.85;194.13	7.56;26.39;67.03
277.85;280.85;284.13	7.56;26.39;67.03
7.38;10.38	21.26;51.42
97.38;100.38	21.26;51.42
187.38;190.38	21.26;51.42
277.38;280.38	21.26;51.42
22.56;25.56;28.54	6.29;33.55;63.05
112.56;115.56;118.54	6.29;33.55;63.05
202.56;205.56;208.54	6.29;33.55;63.05
292.56;295.56;298.54	6.29;33.55;63.05
-1.19;1.79;4.31	14.37;35.18;52.67
88.81;91.79;94.31	14.37;35.18;52.67
178.81;181.79;184.31	14.37;35.18;52.67
268.81;271.79;274.31	14.37;35.18;52.67
85.76;88.72;91.23	4.46;36.78;71.73
175.76;178.72;181.23	4.46;36.78;71.73
265.76;268.72;271.23	4.46;36.78;71.73
355.76;358.72;361.23	4.46;36.78;71.73
83.61;86.60	49.95;87.48
173.61;176.60	49.95;87.48
263.61;266.60	49.95;87.48
353.61;356.60	49.95;87.48
25.07;28.03	20.41;50.17
115.07;118.03	20.41;50.17
205.07;208.03	20.41;50.17
295.07;298.03	20.41;50.17
14.68;17.69	21.16;54.36
104.68;107.69	21.16;54.36
194.68;197.69	21.16;54.36
284.68;287.69	21.16;54.36
4.68;7.20;10.70	11.49;35.24;61.85
94.68;97.20;100.70	11.49;35.24;61.85
184.68;187.20;190.70	11.49;35.24;61.85
274.68;277.20;280.70	11.49;35.24;61.85
19.24;22.24	17.52;61.33
109.24;112.24	17.52;61.33
199.24;202.24	17.52;61.33
289.24;292.24	17.52;61.33
84.99;84.99;84.99;84.99;84.99;84.99;84.99;84.99;84.99;84.99;84.99;84.99;84.99;84.99;84.99;84.99;84.99;84.99;84.99;84.99;84.99;84.99	-3.05;31.11;65.96;-24.42;11.43;48.06;5.55;44.19;-410.23;-373.81;-337.84;-301.90;-266.15;-230.07;-193.90;-157.27;-119.87;-81.79;-43.27;-4.74;34.03;73.10
174.99;174.99;174.99;174.99;174.99;174.99;174.99;174.99;174.99;174.99;174.99;174.99;174.99;174.99;174.99;174.99;174.99;174.99;174.99;174.99;174.99;174.99	-3.05;31.11;65.96;-24.42;11.43;48.06;5.55;44.19;-410.23;-373.81;-337.84;-301.90;-266.15;-230.07;-193.90;-157.27;-119.87;-81.79;-43.27;-4.74;34.03;73.10
264.99;264.99;264.99;264.99;264.99;264.99;264.99;264.99;264.99;264.99;264.99;264.99;264.99;264.99;264.99;264.99;264.99;264.99;264.99;264.99;264.99;264.99	-3.05;31.11;65.96;-24.42;11.43;48.06;5.55;44.19;-410.23;-373.81;-337.84;-301.90;-266.15;-230.07;-193.90;-157.27;-119.87;-81.79;-43.27;-4.74;34.03;73.10
354.99;354.99;354.99;354.99;354.99;354.99;354.99;354.99;354.99;354.99;354.99;354.99;354.99;354.99;354.99;354.99;354.99;354.99;354.99;354.99;354.99;354.99	-3.05;31.11;65.96;-24.42;11.43;48.06;5.55;44.19;-410.23;-373.81;-337.84;-301.90;-266.15;-230.07;-193.90;-157.27;-119.87;-81.79;-43.27;-4.74;34.03;73.10
86.40;89.38	22.23;56.29
176.40;179.38	22.23;56.29
266.40;269.38	22.23;56.29
356.40;359.38	22.23;56.29
83.54;86.86	16.08;52.02
173.54;176.86	16.08;52.02
263.54;266.86	16.08;52.02
353.54;356.86	16.08;52.02
12.14;15.13;18.12	11.81;38.70;69.34
102.14;105.13;108.12	11.81;38.70;69.34
192.14;195.13;198.12	11.81;38.70;69.34
282.14;285.13;288.12	11.81;38.70;69.34
40.08;46.08	48.94;111.74
130.08;136.08	48.94;111.74
220.08;226.08	48.94;111.74
310.08;316.08	48.94;111.74
13.09;16.11	14.25;42.17
103.09;106.11	14.25;42.17
193.09;196.11	14.25;42.17
283.09;286.11	14.25;42.17
79.13;82.12	19.76;55.28
169.13;172.12	19.76;55.28
259.13;262.12	19.76;55.28
349.13;352.12	19.76;55.28
79.92;82.92;86.38	7.20;34.81;62.87
169.92;172.92;176.38	7.20;34.81;62.87
259.92;262.92;266.38	7.20;34.81;62.87
349.92;352.92;356.38	7.20;34.81;62.87
86.18;91.66	50.82;126.21
176.18;181.66	50.82;126.21
266.18;271.66	50.82;126.21
356.18;361.66	50.82;126.21
21.92;24.92	10.30;44.18
111.92;114.92	10.30;44.18
201.92;204.92	10.30;44.18
291.92;294.92	10.30;44.18
-2.33;1.14	14.13;47.78
87.67;91.14	14.13;47.78
177.67;181.14	14.13;47.78
267.67;271.14	14.13;47.78
20.99;24.50;27.01	6.02;28.89;52.38
110.99;114.50;117.01	6.02;28.89;52.38
200.99;204.50;207.01	6.02;28.89;52.38
290.99;294.50;297.01	6.02;28.89;52.38
32.30;35.30;38.30	3.90;39.35;80.98
122.30;125.30;128.30	3.90;39.35;80.98
212.30;215.30;218.30	3.90;39.35;80.98
302.30;305.30;308.30	3.90;39.35;80.98
16.29;19.79	9.79;50.34
106.29;109.79	9.79;50.34
196.29;199.79	9.79;50.34
286.29;289.79	9.79;50.34
80.25;83.42;92.42	1.38;25.38;110.97
170.25;173.42;182.42	1.38;25.38;110.97
260.25;263.42;272.42	1.38;25.38;110.97
350.25;353.42;362.42	1.38;25.38;110.97
85.27;87.75	15.42;44.72
175.27;177.75	15.42;44.72
265.27;267.75	15.42;44.72
355.27;357.75	15.42;44.72
83.45;86.97	52.36;82.66
173.45;176.97	52.36;82.66
263.45;266.97	52.36;82.66
353.45;356.97	52.36;82.66
27.28;30.17;33.17	-1.57;28.53;64.86
117.28;120.17;123.17	-1.57;28.53;64.86
207.28;210.17;213.17	-1.57;28.53;64.86
297.28;300.17;303.17	-1.57;28.53;64.86
86.65;89.74	13.17;47.91
176.65;179.74	13.17;47.91
266.65;269.74	13.17;47.91
356.65;359.74	13.17;47.91
76.18;79.14;81.66	8.25;38.55;64.60
166.18;169.14;171.66	8.25;38.55;64.60
256.18;259.14;261.66	8.25;38.55;64.60
346.18;349.14;351.66	8.25;38.55;64.60
18.41;21.34	18.59;49.55
108.41;111.34	18.59;49.55
198.41;201.34	18.59;49.55
288.41;291.34	18.59;49.55
25.34;33.87	66.92;156.99
115.34;123.87	66.92;156.99
205.34;213.87	66.92;156.99
295.34;303.87	66.92;156.99
45.18;48.70	59.83;94.37
135.18;138.70	59.83;94.37
225.18;228.70	59.83;94.37
315.18;318.70	59.83;94.37
80.26;83.76;86.75	9.53;25.12;43.60
170.26;173.76;176.75	9.53;25.12;43.60
260.26;263.76;266.75	9.53;25.12;43.60
350.26;353.76;356.75	9.53;25.12;43.60
34.17;43.64	82.26;180.68
124.17;133.64	82.26;180.68
214.17;223.64	82.26;180.68
304.17;313.64	82.26;180.68
16.69;19.67	48.93;83.57
106.69;109.67	48.93;83.57
196.69;199.67	48.93;83.57
286.69;289.67	48.93;83.57
30.60;33.57;36.60;39.60	-14.87;11.01;41.51;76.47
120.60;123.57;126.60;129.60	-14.87;11.01;41.51;76.47
210.60;213.57;216.60;219.60	-14.87;11.01;41.51;76.47
300.60;303.57;306.60;309.60	-14.87;11.01;41.51;76.47
-0.21;2.78	18.88;50.50
89.79;92.78	18.88;50.50
179.79;182.78	18.88;50.50
269.79;272.78	18.88;50.50
-0.29;3.05	18.23;47.82
89.71;93.05	18.23;47.82
179.71;183.05	18.23;47.82
269.71;273.05	18.23;47.82
87.61;90.61	15.32;52.28
177.61;180.61	15.32;52.28
267.61;270.61	15.32;52.28
357.61;360.61	15.32;52.28
34.98;38.03	26.31;49.69
124.98;128.03	26.31;49.69
214.98;218.03	26.31;49.69
304.98;308.03	26.31;49.69
60.13;63.24;65.62	9.83;40.48;67.54
150.13;153.24;155.62	9.83;40.48;67.54
240.13;243.24;245.62	9.83;40.48;67.54
330.13;333.24;335.62	9.83;40.48;67.54
33.73;36.78	18.27;48.33
123.73;126.78	18.27;48.33
213.73;216.78	18.27;48.33
303.73;306.78	18.27;48.33
31.28;33.77	13.56;51.32
121.28;123.77	13.56;51.32
211.28;213.77	13.56;51.32
301.28;303.77	13.56;51.32
33.93;37.44;40.43	-0.72;33.03;69.34
123.93;127.44;130.43	-0.72;33.03;69.34
213.93;217.44;220.43	-0.72;33.03;69.34
303.93;307.44;310.43	-0.72;33.03;69.34
28.66;31.66	55.87;91.26
118.66;121.66	55.87;91.26
208.66;211.66	55.87;91.26
298.66;301.66	55.87;91.26
85.09;88.20	30.95;52.26
175.09;178.20	30.95;52.26
265.09;268.20	30.95;52.26
355.09;358.20	30.95;52.26
41.05;43.55	20.54;50.69
131.05;133.55	20.54;50.69
221.05;223.55	20.54;50.69
311.05;313.55	20.54;50.69
6.51;9.47	22.17;55.80
96.51;99.47	22.17;55.80
186.51;189.47	22.17;55.80
276.51;279.47	22.17;55.80
1.29;4.32	21.25;50.75
91.29;94.32	21.25;50.75
181.29;184.32	21.25;50.75
271.29;274.32	21.25;50.75
20.95;24.41	14.09;47.86
110.95;114.41	14.09;47.86
200.95;204.41	14.09;47.86
290.95;294.41	14.09;47.86
-3.66;-0.19;2.81	8.15;36.10;67.73
86.34;89.81;92.81	8.15;36.10;67.73
176.34;179.81;182.81	8.15;36.10;67.73
266.34;269.81;272.81	8.15;36.10;67.73
28.36;31.36	54.57;89.63
118.36;121.36	54.57;89.63
208.36;211.36	54.57;89.63
298.36;301.36	54.57;89.63
8.84;11.74	17.37;51.21
98.84;101.74	17.37;51.21
188.84;191.74	17.37;51.21
278.84;281.74	17.37;51.21
29.93;33.23;36.45	7.19;40.79;75.53
119.93;123.23;126.45	7.19;40.79;75.53
209.93;213.23;216.45	7.19;40.79;75.53
299.93;303.23;306.45	7.19;40.79;75.53
29.65;32.65;35.63	-1.29;28.36;62.66
119.65;122.65;125.63	-1.29;28.36;62.66
209.65;212.65;215.63	-1.29;28.36;62.66
299.65;302.65;305.63	-1.29;28.36;62.66
15.15;18.14;21.85	2.44;31.25;65.79
105.15;108.14;111.85	2.44;31.25;65.79
195.15;198.14;201.85	2.44;31.25;65.79
285.15;288.14;291.85	2.44;31.25;65.79
28.07;31.17	9.54;45.19
118.07;121.17	9.54;45.19
208.07;211.17	9.54;45.19
298.07;301.17	9.54;45.19
28.07;31.07;34.05	-0.45;30.12;65.20
118.07;121.07;124.05	-0.45;30.12;65.20
208.07;211.07;214.05	-0.45;30.12;65.20
298.07;301.07;304.05	-0.45;30.12;65.20
84.46;87.92;90.92	8.01;36.43;65.95
174.46;177.92;180.92	8.01;36.43;65.95
264.46;267.92;270.92	8.01;36.43;65.95
354.46;357.92;360.92	8.01;36.43;65.95
87.84;91.49	58.18;93.34
177.84;181.49	58.18;93.34
267.84;271.49	58.18;93.34
357.84;361.49	58.18;93.34
10.23;13.41	56.29;88.03
100.23;103.41	56.29;88.03
190.23;193.41	56.29;88.03
280.23;283.41	56.29;88.03
3.30;6.28;8.78;12.26	0.91;13.87;23.90;43.75
93.30;96.28;98.78;102.26	0.91;13.87;23.90;43.75
183.30;186.28;188.78;192.26	0.91;13.87;23.90;43.75
273.30;276.28;278.78;282.26	0.91;13.87;23.90;43.75
12.50;15.51	20.68;49.84
102.50;105.51	20.68;49.84
192.50;195.51	20.68;49.84
282.50;285.51	20.68;49.84
85.66;88.92	20.72;52.88
175.66;178.92	20.72;52.88
265.66;268.92	20.72;52.88
355.66;358.92	20.72;52.88
28.41;31.91	12.84;42.57
118.41;121.91	12.84;42.57
208.41;211.91	12.84;42.57
298.41;301.91	12.84;42.57
18.88;22.33	46.51;84.13
108.88;112.33	46.51;84.13
198.88;202.33	46.51;84.13
288.88;292.33	46.51;84.13
9.38;11.88	57.92;94.08
99.38;101.88	57.92;94.08
189.38;191.88	57.92;94.08
279.38;281.88	57.92;94.08
16.82;19.93	56.00;96.28
106.82;109.93	56.00;96.28
196.82;199.93	56.00;96.28
286.82;289.93	56.00;96.28
85.00;87.51	16.45;46.44
175.00;177.51	16.45;46.44
265.00;267.51	16.45;46.44
355.00;357.51	16.45;46.44
-2.60;0.44	19.43;44.82
87.40;90.44	19.43;44.82
177.40;180.44	19.43;44.82
[truncated: 69,905 more rows]

## Sheet: Fig.4c
Signal Bar
start	end	signal	position
-10	36.2	green	132.816
36.2	39.7	yellow	132.816
39.7	42	red clearance	132.816
42	80	red	132.816
80	126.2	green	132.816
126.2	129.7	yellow	132.816
129.7	132	red clearance	132.816
132	170	red	132.816
170	216.2	green	132.816
216.2	219.7	yellow	132.816
219.7	222	red clearance	132.816
222	260	red	132.816
260	306.2	green	132.816
-53	1	green	591.172
1	4.5	yellow	591.172
4.5	7	red clearance	591.172
7	37	red	591.172
37	91	green	591.172
91	94.5	yellow	591.172
94.5	97	red clearance	591.172
97	127	red	591.172
127	181	green	591.172
181	184.5	yellow	591.172
184.5	187	red clearance	591.172
187	217	red	591.172
217	271	green	591.172
-53	1	green	658.663
1	4.5	yellow	658.663
4.5	7	red clearance	658.663
7	37	red	658.663
37	91	green	658.663
91	94.5	yellow	658.663
94.5	97	red clearance	658.663
97	127	red	658.663
127	181	green	658.663
181	184.5	yellow	658.663
184.5	187	red clearance	658.663
187	217	red	658.663
217	271	green	658.663
0	21	green	1005.24
21	24.5	yellow	1005.24
24.5	27	red clearance	1005.24
27	90	red	1005.24
90	111	green	1005.24
111	114.5	yellow	1005.24
114.5	117	red clearance	1005.24
117	180	red	1005.24
180	201	green	1005.24
201	204.5	yellow	1005.24
204.5	207	red clearance	1005.24
207	270	red	1005.24
-48	14.2	green	1333.03
14.2	17.7	yellow	1333.03
17.7	20	red clearance	1333.03
20	42	red	1333.03
42	104.2	green	1333.03
104.2	107.7	yellow	1333.03
107.7	110	red clearance	1333.03
110	132	red	1333.03
132	194.2	green	1333.03
194.2	197.7	yellow	1333.03
197.7	200	red clearance	1333.03
200	222	red	1333.03
222	284.2	green	1333.03
-25	1	red	1711.09
1	59	green	1711.09
59	62.5	yellow	1711.09
62.5	65	red clearance	1711.09
65	91	red	1711.09
91	149	green	1711.09
149	152.5	yellow	1711.09
152.5	155	red clearance	1711.09
155	181	red	1711.09
181	239	green	1711.09
239	242.5	yellow	1711.09
242.5	245	red clearance	1711.09
245	271	red	1711.09
PTS Segments
t1	s1	t2	s2	probability
-52.4782	119.316	-49.4782	119.316	0.311001
-49.4782	119.316	-46.4782	119.316	0.49497
-46.4782	119.316	-43.4782	119.316	0.616162
-43.4782	119.316	-40.4782	119.316	0.692704
-40.4782	119.316	-37.4782	119.316	0.752944
-37.4782	119.316	-34.4782	119.316	0.769644
-34.4782	119.316	-31.4782	119.316	0.787551
-31.4782	119.316	-28.4782	119.316	0.806221
-28.4782	119.316	-25.4782	119.316	0.825869
-25.4782	119.316	-22.4782	119.316	0.839994
-22.4782	119.316	-19.4782	119.316	0.849188
-19.4782	119.316	-16.4782	119.316	0.856833
-16.4782	119.316	-13.4782	119.316	0.861672
-13.4782	119.316	-10.4782	119.316	0.867283
-10.4782	119.316	-7.47822	119.316	0.872217
-50.4064	108.816	-47.4064	108.816	0.0830642
-47.4064	108.816	-44.4064	108.816	0.181909
-44.4064	108.816	-41.4064	108.816	0.268505
-41.4064	108.816	-38.4064	108.816	0.351661
-38.4064	108.816	-35.4064	108.816	0.378787
-35.4064	108.816	-32.4064	108.816	0.409171
-32.4064	108.816	-29.4064	108.816	0.442422
-29.4064	108.816	-26.4064	108.816	0.479309
-26.4064	108.816	-23.4064	108.816	0.507421
-23.4064	108.816	-20.4064	108.816	0.52653
-20.4064	108.816	-17.4064	108.816	0.542888
-17.4064	108.816	-14.4064	108.816	0.553499
-14.4064	108.816	-11.4064	108.816	0.565998
-11.4064	108.816	-8.40645	108.816	0.577199
-8.40645	108.816	-5.40645	108.816	0.588168
-48.3347	98.3163	-45.3347	98.3163	0.0199425
-45.3347	98.3163	-42.3347	98.3163	0.0522406
-42.3347	98.3163	-39.3347	98.3163	0.0946353
-39.3347	98.3163	-36.3347	98.3163	0.11201
-36.3347	98.3163	-33.3347	98.3163	0.132748
-33.3347	98.3163	-30.3347	98.3163	0.157039
-30.3347	98.3163	-27.3347	98.3163	0.185976
-27.3347	98.3163	-24.3347	98.3163	0.20977
-24.3347	98.3163	-21.3347	98.3163	0.226872
-21.3347	98.3163	-18.3347	98.3163	0.242064
-18.3347	98.3163	-15.3347	98.3163	0.252232
-15.3347	98.3163	-12.3347	98.3163	0.264451
-12.3347	98.3163	-9.33467	98.3163	0.275662
-9.33467	98.3163	-6.33467	98.3163	0.286872
-6.33467	98.3163	-3.33467	98.3163	0.301129
-46.2629	87.8163	-43.2629	87.8163	0.00398036
-43.2629	87.8163	-40.2629	87.8163	0.0134409
-40.2629	87.8163	-37.2629	87.8163	0.0189294
-37.2629	87.8163	-34.2629	87.8163	0.0261652
-34.2629	87.8163	-31.2629	87.8163	0.0355313
-31.2629	87.8163	-28.2629	87.8163	0.0478517
-28.2629	87.8163	-25.2629	87.8163	0.0590559
-25.2629	87.8163	-22.2629	87.8163	0.0677155
-22.2629	87.8163	-19.2629	87.8163	0.0757845
-19.2629	87.8163	-16.2629	87.8163	0.0814045
-16.2629	87.8163	-13.2629	87.8163	0.088333
-13.2629	87.8163	-10.2629	87.8163	0.0948808
-10.2629	87.8163	-7.26289	87.8163	0.101602
-7.26289	87.8163	-4.26289	87.8163	0.110369
-4.26289	87.8163	-1.26289	87.8163	0.140027
-35.1911	77.3163	-32.1911	77.3163	0.00501872
-32.1911	77.3163	-29.1911	77.3163	0.00811257
-29.1911	77.3163	-26.1911	77.3163	0.0113361
-26.1911	77.3163	-23.1911	77.3163	0.0140779
-23.1911	77.3163	-20.1911	77.3163	0.0167973
-20.1911	77.3163	-17.1911	77.3163	0.018791
-17.1911	77.3163	-14.1911	77.3163	0.0213305
-14.1911	77.3163	-11.1911	77.3163	0.0238215
-11.1911	77.3163	-8.19111	77.3163	0.0264634
-8.19111	77.3163	-5.19111	77.3163	0.0300188
-5.19111	77.3163	-2.19111	77.3163	0.0425111
-2.19111	77.3163	0.808886	77.3163	0.0757997
-15.1193	66.8163	-12.1193	66.8163	0.00441801
-12.1193	66.8163	-9.11934	66.8163	0.0051394
-9.11934	66.8163	-6.11934	66.8163	0.00614841
-6.11934	66.8163	-3.11934	66.8163	0.00985963
-3.11934	66.8163	-0.119336	66.8163	0.0210057
-0.119336	66.8163	2.88066	66.8163	0.0445256
-4.04756	56.3163	-1.04756	56.3163	0.00452937
-1.04756	56.3163	1.95244	56.3163	0.0116017
1.95244	56.3163	4.95244	56.3163	0.0279596
1.02422	45.8163	4.02422	45.8163	0.0069623
4.02422	45.8163	7.02422	45.8163	0.0171107
3.096	35.3163	6.096	35.3163	0.00407684
6.096	35.3163	9.096	35.3163	0.00949533
8.16777	24.8163	11.1678	24.8163	0.00572471
-6.55	129.816	-7.47822	119.316	0.876968
-3.55	129.816	-4.47822	119.316	0.607655
-0.55	129.816	-1.47822	119.316	0.409785
2.45	129.816	1.52178	119.316	0.433593
5.45	129.816	4.52178	119.316	0.472506
8.45	129.816	7.52178	119.316	0.519243
11.45	129.816	10.5218	119.316	0.497767
14.45	129.816	13.5218	119.316	0.425721
17.45	129.816	16.5218	119.316	0.491574
20.45	129.816	19.5218	119.316	0.442592
23.45	129.816	22.5218	119.316	0.407495
26.45	129.816	25.5218	119.316	0.379603
29.45	129.816	28.5218	119.316	0.341931
32.45	129.816	31.5218	119.316	0.321359
35.45	129.816	34.5218	119.316	0.31445
-52.4782	119.316	-53.4064	108.816	0.311001
-49.4782	119.316	-50.4064	108.816	0.183969
-46.4782	119.316	-47.4064	108.816	0.121192
-43.4782	119.316	-44.4064	108.816	0.0765419
-40.4782	119.316	-41.4064	108.816	0.0602399
-37.4782	119.316	-38.4064	108.816	0.0167003
-34.4782	119.316	-35.4064	108.816	0.0179071
-31.4782	119.316	-32.4064	108.816	0.0186692
-28.4782	119.316	-29.4064	108.816	0.0196484
-25.4782	119.316	-26.4064	108.816	0.0141249
-22.4782	119.316	-23.4064	108.816	0.00919358
-19.4782	119.316	-20.4064	108.816	0.00764588
-16.4782	119.316	-17.4064	108.816	0.00483884
-13.4782	119.316	-14.4064	108.816	0.00561035
-10.4782	119.316	-11.4064	108.816	0.00493423
-7.47822	119.316	-8.40645	108.816	0.00475079
-4.47822	119.316	-5.40645	108.816	0.607655
-1.47822	119.316	-2.40645	108.816	0.409785
1.52178	119.316	0.593555	108.816	0.433593
4.52178	119.316	3.59355	108.816	0.472506
7.52178	119.316	6.59355	108.816	0.519243
10.5218	119.316	9.59355	108.816	0.497767
13.5218	119.316	12.5936	108.816	0.425721
16.5218	119.316	15.5936	108.816	0.491574
19.5218	119.316	18.5936	108.816	0.442592
22.5218	119.316	21.5936	108.816	0.407495
25.5218	119.316	24.5936	108.816	0.379603
28.5218	119.316	27.5936	108.816	0.341931
31.5218	119.316	30.5936	108.816	0.321359
34.5218	119.316	33.5936	108.816	0.31445
-53.4064	108.816	-54.3347	98.3163	0.311001
-50.4064	108.816	-51.3347	98.3163	0.267033
-47.4064	108.816	-48.3347	98.3163	0.220037
-44.4064	108.816	-45.3347	98.3163	0.163137
-41.4064	108.816	-42.3347	98.3163	0.143397
-38.4064	108.816	-39.3347	98.3163	0.0438259
-35.4064	108.816	-36.3347	98.3163	0.0482912
-32.4064	108.816	-33.3347	98.3163	0.05192
-29.4064	108.816	-30.3347	98.3163	0.0565362
-26.4064	108.816	-27.3347	98.3163	0.0422367
-23.4064	108.816	-24.3347	98.3163	0.0283024
-20.4064	108.816	-21.3347	98.3163	0.024004
-17.4064	108.816	-18.3347	98.3163	0.0154498
-14.4064	108.816	-15.3347	98.3163	0.0181094
-11.4064	108.816	-12.3347	98.3163	0.0161355
-8.40645	108.816	-9.33467	98.3163	0.0157191
-5.40645	108.816	-6.33467	98.3163	0.0194871
-2.40645	108.816	-3.33467	98.3163	0.409785
0.593555	108.816	-0.334668	98.3163	0.433593
3.59355	108.816	2.66533	98.3163	0.472506
6.59355	108.816	5.66533	98.3163	0.519243
9.59355	108.816	8.66533	98.3163	0.497767
12.5936	108.816	11.6653	98.3163	0.425721
15.5936	108.816	14.6653	98.3163	0.491574
18.5936	108.816	17.6653	98.3163	0.442592
21.5936	108.816	20.6653	98.3163	0.407495
24.5936	108.816	23.6653	98.3163	0.379603
27.5936	108.816	26.6653	98.3163	0.341931
30.5936	108.816	29.6653	98.3163	0.321359
33.5936	108.816	32.6653	98.3163	0.31445
-54.3347	98.3163	-55.2629	87.8163	0.311001
-51.3347	98.3163	-52.2629	87.8163	0.267033
-48.3347	98.3163	-49.2629	87.8163	0.23998
-45.3347	98.3163	-46.2629	87.8163	0.195435
-42.3347	98.3163	-43.2629	87.8163	0.185791
-39.3347	98.3163	-40.2629	87.8163	0.0612002
-36.3347	98.3163	-37.2629	87.8163	0.0690296
-33.3347	98.3163	-34.2629	87.8163	0.076211
-30.3347	98.3163	-31.2629	87.8163	0.0854728
-27.3347	98.3163	-28.2629	87.8163	0.066031
-24.3347	98.3163	-25.2629	87.8163	0.0454048
-21.3347	98.3163	-22.2629	87.8163	0.039196
-18.3347	98.3163	-19.2629	87.8163	0.0256172
-15.3347	98.3163	-16.2629	87.8163	0.0303283
-12.3347	98.3163	-13.2629	87.8163	0.0273466
-9.33467	98.3163	-10.2629	87.8163	0.0269298
-6.33467	98.3163	-7.26289	87.8163	0.0337438
-3.33467	98.3163	-4.26289	87.8163	0.108656
-0.334668	98.3163	-1.26289	87.8163	0.433593
2.66533	98.3163	1.73711	87.8163	0.472506
5.66533	98.3163	4.73711	87.8163	0.519243
8.66533	98.3163	7.73711	87.8163	0.497767
11.6653	98.3163	10.7371	87.8163	0.425721
14.6653	98.3163	13.7371	87.8163	0.491574
17.6653	98.3163	16.7371	87.8163	0.442592
20.6653	98.3163	19.7371	87.8163	0.407495
23.6653	98.3163	22.7371	87.8163	0.379603
26.6653	98.3163	25.7371	87.8163	0.341931
29.6653	98.3163	28.7371	87.8163	0.321359
32.6653	98.3163	31.7371	87.8163	0.31445
-55.2629	87.8163	-56.1911	77.3163	0.311001
-52.2629	87.8163	-53.1911	77.3163	0.267033
-49.2629	87.8163	-50.1911	77.3163	0.23998
-46.2629	87.8163	-47.1911	77.3163	0.199416
-43.2629	87.8163	-44.1911	77.3163	0.195252
-40.2629	87.8163	-41.1911	77.3163	0.0666887
-37.2629	87.8163	-38.1911	77.3163	0.0762654
-34.2629	87.8163	-35.1911	77.3163	0.0855772
-31.2629	87.8163	-32.1911	77.3163	0.0977932
-28.2629	87.8163	-29.1911	77.3163	0.0772352
-25.2629	87.8163	-26.1911	77.3163	0.0540645
-22.2629	87.8163	-23.1911	77.3163	0.0472649
-19.2629	87.8163	-20.1911	77.3163	0.0312372
-16.2629	87.8163	-17.1911	77.3163	0.0372567
-13.2629	87.8163	-14.1911	77.3163	0.0338944
-10.2629	87.8163	-11.1911	77.3163	0.033651
-7.26289	87.8163	-8.19111	77.3163	0.0425105
-4.26289	87.8163	-5.19111	77.3163	0.138314
-1.26289	87.8163	-2.19111	77.3163	0.293566
1.73711	87.8163	0.808886	77.3163	0.472506
4.73711	87.8163	3.80889	77.3163	0.519243
7.73711	87.8163	6.80889	77.3163	0.497767
10.7371	87.8163	9.80889	77.3163	0.425721
13.7371	87.8163	12.8089	77.3163	0.491574
16.7371	87.8163	15.8089	77.3163	0.442592
19.7371	87.8163	18.8089	77.3163	0.407495
22.7371	87.8163	21.8089	77.3163	0.379603
25.7371	87.8163	24.8089	77.3163	0.341931
28.7371	87.8163	27.8089	77.3163	0.321359
31.7371	87.8163	30.8089	77.3163	0.31445
-56.1911	77.3163	-57.1193	66.8163	0.311001
-53.1911	77.3163	-54.1193	66.8163	0.267033
-50.1911	77.3163	-51.1193	66.8163	0.23998
-47.1911	77.3163	-48.1193	66.8163	0.199416
-44.1911	77.3163	-45.1193	66.8163	0.196033
-41.1911	77.3163	-42.1193	66.8163	0.0675445
-38.1911	77.3163	-39.1193	66.8163	0.0776096
-35.1911	77.3163	-36.1193	66.8163	0.0876145
-32.1911	77.3163	-33.1193	66.8163	0.100887
-29.1911	77.3163	-30.1193	66.8163	0.0804587
-26.1911	77.3163	-27.1193	66.8163	0.0568063
-23.1911	77.3163	-24.1193	66.8163	0.0499842
-20.1911	77.3163	-21.1193	66.8163	0.0332309
-17.1911	77.3163	-18.1193	66.8163	0.0397962
-14.1911	77.3163	-15.1193	66.8163	0.0363855
-11.1911	77.3163	-12.1193	66.8163	0.0362929
-8.19111	77.3163	-9.11934	66.8163	0.0460659
-5.19111	77.3163	-6.11934	66.8163	0.150807
-2.19111	77.3163	-3.11934	66.8163	0.326854
0.808886	77.3163	-0.119336	66.8163	0.396706
3.80889	77.3163	2.88066	66.8163	0.519243
6.80889	77.3163	5.88066	66.8163	0.497767
9.80889	77.3163	8.88066	66.8163	0.425721
12.8089	77.3163	11.8807	66.8163	0.491574
15.8089	77.3163	14.8807	66.8163	0.442592
18.8089	77.3163	17.8807	66.8163	0.407495
21.8089	77.3163	20.8807	66.8163	0.379603
24.8089	77.3163	23.8807	66.8163	0.341931
27.8089	77.3163	26.8807	66.8163	0.321359
30.8089	77.3163	29.8807	66.8163	0.31445
-57.1193	66.8163	-58.0476	56.3163	0.311001
-54.1193	66.8163	-55.0476	56.3163	0.267033
-51.1193	66.8163	-52.0476	56.3163	0.23998
-48.1193	66.8163	-49.0476	56.3163	0.199416
-45.1193	66.8163	-46.0476	56.3163	0.196033
-42.1193	66.8163	-43.0476	56.3163	0.0675977
-39.1193	66.8163	-40.0476	56.3163	0.0777327
-36.1193	66.8163	-37.0476	56.3163	0.087861
-33.1193	66.8163	-34.0476	56.3163	0.101353
-30.1193	66.8163	-31.0476	56.3163	0.0810446
-27.1193	66.8163	-28.0476	56.3163	0.0573729
-24.1193	66.8163	-25.0476	56.3163	0.0505945
-21.1193	66.8163	-22.0476	56.3163	0.033709
-18.1193	66.8163	-19.0476	56.3163	0.0404314
-15.1193	66.8163	-16.0476	56.3163	0.0370385
-12.1193	66.8163	-13.0476	56.3163	0.0370142
-9.11934	66.8163	-10.0476	56.3163	0.0470749
-6.11934	66.8163	-7.04756	56.3163	0.154518
-3.11934	66.8163	-4.04756	56.3163	0.338
-0.119336	66.8163	-1.04756	56.3163	0.420226
2.88066	66.8163	1.95244	56.3163	0.474718
5.88066	66.8163	4.95244	56.3163	0.497767
8.88066	66.8163	7.95244	56.3163	0.425721
11.8807	66.8163	10.9524	56.3163	0.491574
14.8807	66.8163	13.9524	56.3163	0.442592
17.8807	66.8163	16.9524	56.3163	0.407495
20.8807	66.8163	19.9524	56.3163	0.379603
23.8807	66.8163	22.9524	56.3163	0.341931
26.8807	66.8163	25.9524	56.3163	0.321359
29.8807	66.8163	28.9524	56.3163	0.31445
-58.0476	56.3163	-58.9758	45.8163	0.311001
-55.0476	56.3163	-55.9758	45.8163	0.267033
-52.0476	56.3163	-52.9758	45.8163	0.23998
-49.0476	56.3163	-49.9758	45.8163	0.199416
-46.0476	56.3163	-46.9758	45.8163	0.196033
-43.0476	56.3163	-43.9758	45.8163	0.0675977
-40.0476	56.3163	-40.9758	45.8163	0.0777369
-37.0476	56.3163	-37.9758	45.8163	0.0878761
-34.0476	56.3163	-34.9758	45.8163	0.101394
-31.0476	56.3163	-31.9758	45.8163	0.0811118
-28.0476	56.3163	-28.9758	45.8163	0.0574504
-25.0476	56.3163	-25.9758	45.8163	0.0506876
-22.0476	56.3163	-22.9758	45.8163	0.0337886
-19.0476	56.3163	-19.9758	45.8163	0.0405431
-16.0476	56.3163	-16.9758	45.8163	0.0371603
-13.0476	56.3163	-13.9758	45.8163	0.0371558
-10.0476	56.3163	-10.9758	45.8163	0.0472825
-7.04756	56.3163	-7.97578	45.8163	0.155324
-4.04756	56.3163	-4.97578	45.8163	0.340763
-1.04756	56.3163	-1.97578	45.8163	0.427299
1.95244	56.3163	1.02422	45.8163	0.491076
4.95244	56.3163	4.02422	45.8163	0.469807
7.95244	56.3163	7.02422	45.8163	0.425721
10.9524	56.3163	10.0242	45.8163	0.491574
13.9524	56.3163	13.0242	45.8163	0.442592
16.9524	56.3163	16.0242	45.8163	0.407495
19.9524	56.3163	19.0242	45.8163	0.379603
22.9524	56.3163	22.0242	45.8163	0.341931
25.9524	56.3163	25.0242	45.8163	0.321359
28.9524	56.3163	28.0242	45.8163	0.31445
-58.9758	45.8163	-59.904	35.3163	0.311001
-55.9758	45.8163	-56.904	35.3163	0.267033
-52.9758	45.8163	-53.904	35.3163	0.23998
-49.9758	45.8163	-50.904	35.3163	0.199416
-46.9758	45.8163	-47.904	35.3163	0.196033
-43.9758	45.8163	-44.904	35.3163	0.0675977
-40.9758	45.8163	-41.904	35.3163	0.0777369
-37.9758	45.8163	-38.904	35.3163	0.0878765
-34.9758	45.8163	-35.904	35.3163	0.101396
-31.9758	45.8163	-32.904	35.3163	0.0811165
-28.9758	45.8163	-29.904	35.3163	0.0574573
-25.9758	45.8163	-26.904	35.3163	0.0506973
-22.9758	45.8163	-23.904	35.3163	0.0337978
-19.9758	45.8163	-20.904	35.3163	0.040557
-16.9758	45.8163	-17.904	35.3163	0.0371768
-13.9758	45.8163	-14.904	35.3163	0.0371761
-10.9758	45.8163	-11.904	35.3163	0.0473141
-7.97578	45.8163	-8.904	35.3163	0.155456
-4.97578	45.8163	-5.904	35.3163	0.341282
-1.97578	45.8163	-2.904	35.3163	0.428914
1.02422	45.8163	0.0959957	35.3163	0.495657
4.02422	45.8163	3.096	35.3163	0.479956
7.02422	45.8163	6.096	35.3163	0.40861
10.0242	45.8163	9.096	35.3163	0.491574
13.0242	45.8163	12.096	35.3163	0.442592
16.0242	45.8163	15.096	35.3163	0.407495
19.0242	45.8163	18.096	35.3163	0.379603
22.0242	45.8163	21.096	35.3163	0.341931
25.0242	45.8163	24.096	35.3163	0.321359
28.0242	45.8163	27.096	35.3163	0.31445
-59.904	35.3163	-60.8322	24.8163	0.311001
-56.904	35.3163	-57.8322	24.8163	0.267033
-53.904	35.3163	-54.8322	24.8163	0.23998
-50.904	35.3163	-51.8322	24.8163	0.199416
-47.904	35.3163	-48.8322	24.8163	0.196033
-44.904	35.3163	-45.8322	24.8163	0.0675977
-41.904	35.3163	-42.8322	24.8163	0.0777369
-38.904	35.3163	-39.8322	24.8163	0.0878765
-35.904	35.3163	-36.8322	24.8163	0.101396
-32.904	35.3163	-33.8322	24.8163	0.0811167
-29.904	35.3163	-30.8322	24.8163	0.0574577
-26.904	35.3163	-27.8322	24.8163	0.0506979
-23.904	35.3163	-24.8322	24.8163	0.0337986
-20.904	35.3163	-21.8322	24.8163	0.0405583
-17.904	35.3163	-18.8322	24.8163	0.0371784
-14.904	35.3163	-15.8322	24.8163	0.0371783
-11.904	35.3163	-12.8322	24.8163	0.0473178
-8.904	35.3163	-9.83223	24.8163	0.155472
-5.904	35.3163	-6.83223	24.8163	0.341357
-2.904	35.3163	-3.83223	24.8163	0.429199
0.0959957	35.3163	-0.832227	24.8163	0.496648
3.096	35.3163	2.16777	24.8163	0.482655
6.096	35.3163	5.16777	24.8163	0.414028
9.096	35.3163	8.16777	24.8163	0.482079
12.096	35.3163	11.1678	24.8163	0.442592
15.096	35.3163	14.1678	24.8163	0.407495
18.096	35.3163	17.1678	24.8163	0.379603
21.096	35.3163	20.1678	24.8163	0.341931
24.096	35.3163	23.1678	24.8163	0.321359
27.096	35.3163	26.1678	24.8163	0.31445
-60.8322	24.8163	-61.7604	14.3163	0.311001
-57.8322	24.8163	-58.7604	14.3163	0.267033
-54.8322	24.8163	-55.7604	14.3163	0.23998
-51.8322	24.8163	-52.7604	14.3163	0.199416
-48.8322	24.8163	-49.7604	14.3163	0.196033
-45.8322	24.8163	-46.7604	14.3163	0.0675977
-42.8322	24.8163	-43.7604	14.3163	0.0777369
-39.8322	24.8163	-40.7604	14.3163	0.0878765
-36.8322	24.8163	-37.7604	14.3163	0.101396
-33.8322	24.8163	-34.7604	14.3163	0.0811167
-30.8322	24.8163	-31.7604	14.3163	0.0574577
-27.8322	24.8163	-28.7604	14.3163	0.050698
-24.8322	24.8163	-25.7604	14.3163	0.0337986
-21.8322	24.8163	-22.7604	14.3163	0.0405584
-18.8322	24.8163	-19.7604	14.3163	0.0371785
-15.8322	24.8163	-16.7604	14.3163	0.0371785
-12.8322	24.8163	-13.7604	14.3163	0.0473181
-9.83223	24.8163	-10.7604	14.3163	0.155474
-6.83223	24.8163	-7.76045	14.3163	0.341365
-3.83223	24.8163	-4.76045	14.3163	0.429238
-0.832227	24.8163	-1.76045	14.3163	0.496815
2.16777	24.8163	1.23955	14.3163	0.483216
5.16777	24.8163	4.23955	14.3163	0.4154
8.16777	24.8163	7.23955	14.3163	0.485654
11.1678	24.8163	10.2396	14.3163	0.436867
14.1678	24.8163	13.2396	14.3163	0.407495
17.1678	24.8163	16.2396	14.3163	0.379603
20.1678	24.8163	19.2396	14.3163	0.341931
23.1678	24.8163	22.2396	14.3163	0.321359
26.1678	24.8163	25.2396	14.3163	0.31445
-61.7604	14.3163	-62.6887	3.81629	0.311001
-58.7604	14.3163	-59.6887	3.81629	0.267033
-55.7604	14.3163	-56.6887	3.81629	0.23998
-52.7604	14.3163	-53.6887	3.81629	0.199416
-49.7604	14.3163	-50.6887	3.81629	0.196033
-46.7604	14.3163	-47.6887	3.81629	0.0675977
-43.7604	14.3163	-44.6887	3.81629	0.0777369
-40.7604	14.3163	-41.6887	3.81629	0.0878765
-37.7604	14.3163	-38.6887	3.81629	0.101396
-34.7604	14.3163	-35.6887	3.81629	0.0811167
-31.7604	14.3163	-32.6887	3.81629	0.0574577
-28.7604	14.3163	-29.6887	3.81629	0.050698
-25.7604	14.3163	-26.6887	3.81629	0.0337986
-22.7604	14.3163	-23.6887	3.81629	0.0405584
-19.7604	14.3163	-20.6887	3.81629	0.0371785
-16.7604	14.3163	-17.6887	3.81629	0.0371785
-13.7604	14.3163	-14.6887	3.81629	0.0473181
-10.7604	14.3163	-11.6887	3.81629	0.155474
-7.76045	14.3163	-8.68867	3.81629	0.341366
-4.76045	14.3163	-5.68867	3.81629	0.429242
-1.76045	14.3163	-2.68867	3.81629	0.496837
1.23955	14.3163	0.311328	3.81629	0.483307
4.23955	14.3163	3.31133	3.81629	0.415674
7.23955	14.3163	6.31133	3.81629	0.486509
10.2396	14.3163	9.31133	3.81629	0.438834
13.2396	14.3163	12.3113	3.81629	0.40428
16.2396	14.3163	15.3113	3.81629	0.379603
19.2396	14.3163	18.3113	3.81629	0.341931
22.2396	14.3163	21.3113	3.81629	0.321359
25.2396	14.3163	24.3113	3.81629	0.31445
-62.6887	3.81629	-63.2912	-3	0.311001
-59.6887	3.81629	-60.2912	-3	0.267033
-56.6887	3.81629	-57.2912	-3	0.23998
-53.6887	3.81629	-54.2912	-3	0.199416
-50.6887	3.81629	-51.2912	-3	0.196033
-47.6887	3.81629	-48.2912	-3	0.0675977
-44.6887	3.81629	-45.2912	-3	0.0777369
-41.6887	3.81629	-42.2912	-3	0.0878765
-38.6887	3.81629	-39.2912	-3	0.101396
-35.6887	3.81629	-36.2912	-3	0.0811167
-32.6887	3.81629	-33.2912	-3	0.0574577
-29.6887	3.81629	-30.2912	-3	0.050698
-26.6887	3.81629	-27.2912	-3	0.0337986
-23.6887	3.81629	-24.2912	-3	0.0405584
-20.6887	3.81629	-21.2912	-3	0.0371785
-17.6887	3.81629	-18.2912	-3	0.0371785
-14.6887	3.81629	-15.2912	-3	0.0473181
-11.6887	3.81629	-12.2912	-3	0.155474
-8.68867	3.81629	-9.29125	-3	0.341366
-5.68867	3.81629	-6.29125	-3	0.429243
-2.68867	3.81629	-3.29125	-3	0.49684
0.311328	3.81629	-0.291247	-3	0.483319
3.31133	3.81629	2.70875	-3	0.415717
6.31133	3.81629	5.70875	-3	0.486672
9.31133	3.81629	8.70875	-3	0.439285
12.3113	3.81629	11.7088	-3	0.405311
15.3113	3.81629	14.7088	-3	0.3779
18.3113	3.81629	17.7088	-3	0.341931
21.3113	3.81629	20.7088	-3	0.321359
24.3113	3.81629	23.7088	-3	0.31445
-6.55	129.816	-6.55	129.816	0.876968
-3.55	129.816	-3.55	129.816	0.607655
-0.55	129.816	-0.55	129.816	0.409785
2.45	129.816	2.45	129.816	0.433593
5.45	129.816	5.45	129.816	0.472506
8.45	129.816	8.45	129.816	0.519243
11.45	129.816	11.45	129.816	0.497767
14.45	129.816	14.45	129.816	0.425721
17.45	129.816	17.45	129.816	0.491574
20.45	129.816	20.45	129.816	0.442592
23.45	129.816	23.45	129.816	0.407495
26.45	129.816	26.45	129.816	0.379603
29.45	129.816	29.45	129.816	0.341931
32.45	129.816	32.45	129.816	0.321359
35.45	129.816	35.45	129.816	0.31445
37.5218	119.316	40.5218	119.316	0.311001
40.5218	119.316	43.5218	119.316	0.49497
43.5218	119.316	46.5218	119.316	0.616162
46.5218	119.316	49.5218	119.316	0.692704
49.5218	119.316	52.5218	119.316	0.752944
52.5218	119.316	55.5218	119.316	0.769644
55.5218	119.316	58.5218	119.316	0.787551
58.5218	119.316	61.5218	119.316	0.806221
61.5218	119.316	64.5218	119.316	0.825869
64.5218	119.316	67.5218	119.316	0.839994
67.5218	119.316	70.5218	119.316	0.849188
70.5218	119.316	73.5218	119.316	0.856833
73.5218	119.316	76.5218	119.316	0.861672
76.5218	119.316	79.5218	119.316	0.867283
79.5218	119.316	82.5218	119.316	0.872217
39.5936	108.816	42.5936	108.816	0.0830642
42.5936	108.816	45.5936	108.816	0.181909
45.5936	108.816	48.5936	108.816	0.268505
48.5936	108.816	51.5936	108.816	0.351661
51.5936	108.816	54.5936	108.816	0.378787
54.5936	108.816	57.5936	108.816	0.409171
57.5936	108.816	60.5936	108.816	0.442422
60.5936	108.816	63.5936	108.816	0.479309
63.5936	108.816	66.5936	108.816	0.507421
66.5936	108.816	69.5936	108.816	0.52653
69.5936	108.816	72.5936	108.816	0.542888
72.5936	108.816	75.5936	108.816	0.553499
75.5936	108.816	78.5936	108.816	0.565998
78.5936	108.816	81.5936	108.816	0.577199
81.5936	108.816	84.5936	108.816	0.588168
41.6653	98.3163	44.6653	98.3163	0.0199425
44.6653	98.3163	47.6653	98.3163	0.0522406
47.6653	98.3163	50.6653	98.3163	0.0946353
50.6653	98.3163	53.6653	98.3163	0.11201
53.6653	98.3163	56.6653	98.3163	0.132748
56.6653	98.3163	59.6653	98.3163	0.157039
59.6653	98.3163	62.6653	98.3163	0.185976
62.6653	98.3163	65.6653	98.3163	0.20977
65.6653	98.3163	68.6653	98.3163	0.226872
68.6653	98.3163	71.6653	98.3163	0.242064
71.6653	98.3163	74.6653	98.3163	0.252232
74.6653	98.3163	77.6653	98.3163	0.264451
77.6653	98.3163	80.6653	98.3163	0.275662
80.6653	98.3163	83.6653	98.3163	0.286872
83.6653	98.3163	86.6653	98.3163	0.301129
43.7371	87.8163	46.7371	87.8163	0.00398036
46.7371	87.8163	49.7371	87.8163	0.0134409
49.7371	87.8163	52.7371	87.8163	0.0189294
52.7371	87.8163	55.7371	87.8163	0.0261652
55.7371	87.8163	58.7371	87.8163	0.0355313
58.7371	87.8163	61.7371	87.8163	0.0478517
61.7371	87.8163	64.7371	87.8163	0.0590559
64.7371	87.8163	67.7371	87.8163	0.0677155
67.7371	87.8163	70.7371	87.8163	0.0757845
70.7371	87.8163	73.7371	87.8163	0.0814045
73.7371	87.8163	76.7371	87.8163	0.088333
76.7371	87.8163	79.7371	87.8163	0.0948808
79.7371	87.8163	82.7371	87.8163	0.101602
82.7371	87.8163	85.7371	87.8163	0.110369
85.7371	87.8163	88.7371	87.8163	0.140027
54.8089	77.3163	57.8089	77.3163	0.00501872
57.8089	77.3163	60.8089	77.3163	0.00811257
60.8089	77.3163	63.8089	77.3163	0.0113361
63.8089	77.3163	66.8089	77.3163	0.0140779
66.8089	77.3163	69.8089	77.3163	0.0167973
69.8089	77.3163	72.8089	77.3163	0.018791
72.8089	77.3163	75.8089	77.3163	0.0213305
75.8089	77.3163	78.8089	77.3163	0.0238215
78.8089	77.3163	81.8089	77.3163	0.0264634
81.8089	77.3163	84.8089	77.3163	0.0300188
84.8089	77.3163	87.8089	77.3163	0.0425111
87.8089	77.3163	90.8089	77.3163	0.0757997
74.8807	66.8163	77.8807	66.8163	0.00441801
77.8807	66.8163	80.8807	66.8163	0.0051394
80.8807	66.8163	83.8807	66.8163	0.00614841
83.8807	66.8163	86.8807	66.8163	0.00985963
86.8807	66.8163	89.8807	66.8163	0.0210057
89.8807	66.8163	92.8807	66.8163	0.0445256
85.9524	56.3163	88.9524	56.3163	0.00452937
88.9524	56.3163	91.9524	56.3163	0.0116017
91.9524	56.3163	94.9524	56.3163	0.0279596
91.0242	45.8163	94.0242	45.8163	0.0069623
94.0242	45.8163	97.0242	45.8163	0.0171107
93.096	35.3163	96.096	35.3163	0.00407684
96.096	35.3163	99.096	35.3163	0.00949533
98.1678	24.8163	101.168	24.8163	0.00572471
83.45	129.816	82.5218	119.316	0.876968
86.45	129.816	85.5218	119.316	0.607655
89.45	129.816	88.5218	119.316	0.409785
92.45	129.816	91.5218	119.316	0.433593
95.45	129.816	94.5218	119.316	0.472506
98.45	129.816	97.5218	119.316	0.519243
101.45	129.816	100.522	119.316	0.497767
104.45	129.816	103.522	119.316	0.425721
107.45	129.816	106.522	119.316	0.491574
110.45	129.816	109.522	119.316	0.442592
113.45	129.816	112.522	119.316	0.407495
116.45	129.816	115.522	119.316	0.379603
119.45	129.816	118.522	119.316	0.341931
122.45	129.816	121.522	119.316	0.321359
125.45	129.816	124.522	119.316	0.31445
37.5218	119.316	36.5936	108.816	0.311001
40.5218	119.316	39.5936	108.816	0.183969
43.5218	119.316	42.5936	108.816	0.121192
46.5218	119.316	45.5936	108.816	0.0765419
49.5218	119.316	48.5936	108.816	0.0602399
52.5218	119.316	51.5936	108.816	0.0167003
55.5218	119.316	54.5936	108.816	0.0179071
58.5218	119.316	57.5936	108.816	0.0186692
61.5218	119.316	60.5936	108.816	0.0196484
64.5218	119.316	63.5936	108.816	0.0141249
67.5218	119.316	66.5936	108.816	0.00919358
70.5218	119.316	69.5936	108.816	0.00764588
73.5218	119.316	72.5936	108.816	0.00483884
76.5218	119.316	75.5936	108.816	0.00561035
79.5218	119.316	78.5936	108.816	0.00493423
82.5218	119.316	81.5936	108.816	0.00475079
85.5218	119.316	84.5936	108.816	0.607655
88.5218	119.316	87.5936	108.816	0.409785
91.5218	119.316	90.5936	108.816	0.433593
94.5218	119.316	93.5936	108.816	0.472506
97.5218	119.316	96.5936	108.816	0.519243
100.522	119.316	99.5936	108.816	0.497767
103.522	119.316	102.594	108.816	0.425721
106.522	119.316	105.594	108.816	0.491574
109.522	119.316	108.594	108.816	0.442592
112.522	119.316	111.594	108.816	0.407495
115.522	119.316	114.594	108.816	0.379603
118.522	119.316	117.594	108.816	0.341931
121.522	119.316	120.594	108.816	0.321359
124.522	119.316	123.594	108.816	0.31445
36.5936	108.816	35.6653	98.3163	0.311001
39.5936	108.816	38.6653	98.3163	0.267033
42.5936	108.816	41.6653	98.3163	0.220037
45.5936	108.816	44.6653	98.3163	0.163137
48.5936	108.816	47.6653	98.3163	0.143397
51.5936	108.816	50.6653	98.3163	0.0438259
54.5936	108.816	53.6653	98.3163	0.0482912
57.5936	108.816	56.6653	98.3163	0.05192
60.5936	108.816	59.6653	98.3163	0.0565362
63.5936	108.816	62.6653	98.3163	0.0422367
66.5936	108.816	65.6653	98.3163	0.0283024
69.5936	108.816	68.6653	98.3163	0.024004
72.5936	108.816	71.6653	98.3163	0.0154498
75.5936	108.816	74.6653	98.3163	0.0181094
78.5936	108.816	77.6653	98.3163	0.0161355
81.5936	108.816	80.6653	98.3163	0.0157191
84.5936	108.816	83.6653	98.3163	0.0194871
87.5936	108.816	86.6653	98.3163	0.409785
90.5936	108.816	89.6653	98.3163	0.433593
93.5936	108.816	92.6653	98.3163	0.472506
96.5936	108.816	95.6653	98.3163	0.519243
99.5936	108.816	98.6653	98.3163	0.497767
102.594	108.816	101.665	98.3163	0.425721
105.594	108.816	104.665	98.3163	0.491574
108.594	108.816	107.665	98.3163	0.442592
111.594	108.816	110.665	98.3163	0.407495
114.594	108.816	113.665	98.3163	0.379603
117.594	108.816	116.665	98.3163	0.341931
120.594	108.816	119.665	98.3163	0.321359
123.594	108.816	122.665	98.3163	0.31445
35.6653	98.3163	34.7371	87.8163	0.311001
38.6653	98.3163	37.7371	87.8163	0.267033
41.6653	98.3163	40.7371	87.8163	0.23998
44.6653	98.3163	43.7371	87.8163	0.195435
47.6653	98.3163	46.7371	87.8163	0.185791
50.6653	98.3163	49.7371	87.8163	0.0612002
53.6653	98.3163	52.7371	87.8163	0.0690296
56.6653	98.3163	55.7371	87.8163	0.076211
59.6653	98.3163	58.7371	87.8163	0.0854728
62.6653	98.3163	61.7371	87.8163	0.066031
65.6653	98.3163	64.7371	87.8163	0.0454048
68.6653	98.3163	67.7371	87.8163	0.039196
71.6653	98.3163	70.7371	87.8163	0.0256172
74.6653	98.3163	73.7371	87.8163	0.0303283
77.6653	98.3163	76.7371	87.8163	0.0273466
80.6653	98.3163	79.7371	87.8163	0.0269298
83.6653	98.3163	82.7371	87.8163	0.0337438
86.6653	98.3163	85.7371	87.8163	0.108656
89.6653	98.3163	88.7371	87.8163	0.433593
92.6653	98.3163	91.7371	87.8163	0.472506
95.6653	98.3163	94.7371	87.8163	0.519243
98.6653	98.3163	97.7371	87.8163	0.497767
101.665	98.3163	100.737	87.8163	0.425721
104.665	98.3163	103.737	87.8163	0.491574
107.665	98.3163	106.737	87.8163	0.442592
110.665	98.3163	109.737	87.8163	0.407495
113.665	98.3163	112.737	87.8163	0.379603
116.665	98.3163	115.737	87.8163	0.341931
119.665	98.3163	118.737	87.8163	0.321359
122.665	98.3163	121.737	87.8163	0.31445
34.7371	87.8163	33.8089	77.3163	0.311001
37.7371	87.8163	36.8089	77.3163	0.267033
40.7371	87.8163	39.8089	77.3163	0.23998
43.7371	87.8163	42.8089	77.3163	0.199416
46.7371	87.8163	45.8089	77.3163	0.195252
49.7371	87.8163	48.8089	77.3163	0.0666887
52.7371	87.8163	51.8089	77.3163	0.0762654
55.7371	87.8163	54.8089	77.3163	0.0855772
58.7371	87.8163	57.8089	77.3163	0.0977932
61.7371	87.8163	60.8089	77.3163	0.0772352
64.7371	87.8163	63.8089	77.3163	0.0540645
67.7371	87.8163	66.8089	77.3163	0.0472649
70.7371	87.8163	69.8089	77.3163	0.0312372
73.7371	87.8163	72.8089	77.3163	0.0372567
76.7371	87.8163	75.8089	77.3163	0.0338944
79.7371	87.8163	78.8089	77.3163	0.033651
82.7371	87.8163	81.8089	77.3163	0.0425105
85.7371	87.8163	84.8089	77.3163	0.138314
88.7371	87.8163	87.8089	77.3163	0.293566
91.7371	87.8163	90.8089	77.3163	0.472506
94.7371	87.8163	93.8089	77.3163	0.519243
97.7371	87.8163	96.8089	77.3163	0.497767
100.737	87.8163	99.8089	77.3163	0.425721
103.737	87.8163	102.809	77.3163	0.491574
106.737	87.8163	105.809	77.3163	0.442592
109.737	87.8163	108.809	77.3163	0.407495
112.737	87.8163	111.809	77.3163	0.379603
115.737	87.8163	114.809	77.3163	0.341931
118.737	87.8163	117.809	77.3163	0.321359
121.737	87.8163	120.809	77.3163	0.31445
33.8089	77.3163	32.8807	66.8163	0.311001
36.8089	77.3163	35.8807	66.8163	0.267033
39.8089	77.3163	38.8807	66.8163	0.23998
42.8089	77.3163	41.8807	66.8163	0.199416
45.8089	77.3163	44.8807	66.8163	0.196033
48.8089	77.3163	47.8807	66.8163	0.0675445
51.8089	77.3163	50.8807	66.8163	0.0776096
54.8089	77.3163	53.8807	66.8163	0.0876145
57.8089	77.3163	56.8807	66.8163	0.100887
60.8089	77.3163	59.8807	66.8163	0.0804587
63.8089	77.3163	62.8807	66.8163	0.0568063
66.8089	77.3163	65.8807	66.8163	0.0499842
69.8089	77.3163	68.8807	66.8163	0.0332309
72.8089	77.3163	71.8807	66.8163	0.0397962
75.8089	77.3163	74.8807	66.8163	0.0363855
78.8089	77.3163	77.8807	66.8163	0.0362929
81.8089	77.3163	80.8807	66.8163	0.0460659
84.8089	77.3163	83.8807	66.8163	0.150807
87.8089	77.3163	86.8807	66.8163	0.326854
90.8089	77.3163	89.8807	66.8163	0.396706
93.8089	77.3163	92.8807	66.8163	0.519243
96.8089	77.3163	95.8807	66.8163	0.497767
99.8089	77.3163	98.8807	66.8163	0.425721
102.809	77.3163	101.881	66.8163	0.491574
105.809	77.3163	104.881	66.8163	0.442592
108.809	77.3163	107.881	66.8163	0.407495
111.809	77.3163	110.881	66.8163	0.379603
114.809	77.3163	113.881	66.8163	0.341931
117.809	77.3163	116.881	66.8163	0.321359
120.809	77.3163	119.881	66.8163	0.31445
32.8807	66.8163	31.9524	56.3163	0.311001
35.8807	66.8163	34.9524	56.3163	0.267033
38.8807	66.8163	37.9524	56.3163	0.23998
41.8807	66.8163	40.9524	56.3163	0.199416
44.8807	66.8163	43.9524	56.3163	0.196033
47.8807	66.8163	46.9524	56.3163	0.0675977
50.8807	66.8163	49.9524	56.3163	0.0777327
53.8807	66.8163	52.9524	56.3163	0.087861
56.8807	66.8163	55.9524	56.3163	0.101353
59.8807	66.8163	58.9524	56.3163	0.0810446
62.8807	66.8163	61.9524	56.3163	0.0573729
65.8807	66.8163	64.9524	56.3163	0.0505945
68.8807	66.8163	67.9524	56.3163	0.033709
71.8807	66.8163	70.9524	56.3163	0.0404314
74.8807	66.8163	73.9524	56.3163	0.0370385
77.8807	66.8163	76.9524	56.3163	0.0370142
80.8807	66.8163	79.9524	56.3163	0.0470749
83.8807	66.8163	82.9524	56.3163	0.154518
86.8807	66.8163	85.9524	56.3163	0.338
89.8807	66.8163	88.9524	56.3163	0.420226
92.8807	66.8163	91.9524	56.3163	0.474718
95.8807	66.8163	94.9524	56.3163	0.497767
98.8807	66.8163	97.9524	56.3163	0.425721
101.881	66.8163	100.952	56.3163	0.491574
104.881	66.8163	103.952	56.3163	0.442592
107.881	66.8163	106.952	56.3163	0.407495
110.881	66.8163	109.952	56.3163	0.379603
113.881	66.8163	112.952	56.3163	0.341931
116.881	66.8163	115.952	56.3163	0.321359
119.881	66.8163	118.952	56.3163	0.31445
31.9524	56.3163	31.0242	45.8163	0.311001
34.9524	56.3163	34.0242	45.8163	0.267033
37.9524	56.3163	37.0242	45.8163	0.23998
40.9524	56.3163	40.0242	45.8163	0.199416
43.9524	56.3163	43.0242	45.8163	0.196033
46.9524	56.3163	46.0242	45.8163	0.0675977
49.9524	56.3163	49.0242	45.8163	0.0777369
52.9524	56.3163	52.0242	45.8163	0.0878761
55.9524	56.3163	55.0242	45.8163	0.101394
58.9524	56.3163	58.0242	45.8163	0.0811118
61.9524	56.3163	61.0242	45.8163	0.0574504
64.9524	56.3163	64.0242	45.8163	0.0506876
67.9524	56.3163	67.0242	45.8163	0.0337886
70.9524	56.3163	70.0242	45.8163	0.0405431
73.9524	56.3163	73.0242	45.8163	0.0371603
76.9524	56.3163	76.0242	45.8163	0.0371558
79.9524	56.3163	79.0242	45.8163	0.0472825
82.9524	56.3163	82.0242	45.8163	0.155324
85.9524	56.3163	85.0242	45.8163	0.340763
88.9524	56.3163	88.0242	45.8163	0.427299
91.9524	56.3163	91.0242	45.8163	0.491076
94.9524	56.3163	94.0242	45.8163	0.469807
97.9524	56.3163	97.0242	45.8163	0.425721
100.952	56.3163	100.024	45.8163	0.491574
103.952	56.3163	103.024	45.8163	0.442592
106.952	56.3163	106.024	45.8163	0.407495
109.952	56.3163	109.024	45.8163	0.379603
112.952	56.3163	112.024	45.8163	0.341931
115.952	56.3163	115.024	45.8163	0.321359
118.952	56.3163	118.024	45.8163	0.31445
31.0242	45.8163	30.096	35.3163	0.311001
34.0242	45.8163	33.096	35.3163	0.267033
37.0242	45.8163	36.096	35.3163	0.23998
40.0242	45.8163	39.096	35.3163	0.199416
43.0242	45.8163	42.096	35.3163	0.196033
46.0242	45.8163	45.096	35.3163	0.0675977
49.0242	45.8163	48.096	35.3163	0.0777369
52.0242	45.8163	51.096	35.3163	0.0878765
55.0242	45.8163	54.096	35.3163	0.101396
58.0242	45.8163	57.096	35.3163	0.0811165
61.0242	45.8163	60.096	35.3163	0.0574573
64.0242	45.8163	63.096	35.3163	0.0506973
67.0242	45.8163	66.096	35.3163	0.0337978
70.0242	45.8163	69.096	35.3163	0.040557
73.0242	45.8163	72.096	35.3163	0.0371768
76.0242	45.8163	75.096	35.3163	0.0371761
79.0242	45.8163	78.096	35.3163	0.0473141
82.0242	45.8163	81.096	35.3163	0.155456
85.0242	45.8163	84.096	35.3163	0.341282
88.0242	45.8163	87.096	35.3163	0.428914
91.0242	45.8163	90.096	35.3163	0.495657
94.0242	45.8163	93.096	35.3163	0.479956
97.0242	45.8163	96.096	35.3163	0.40861
100.024	45.8163	99.096	35.3163	0.491574
103.024	45.8163	102.096	35.3163	0.442592
106.024	45.8163	105.096	35.3163	0.407495
109.024	45.8163	108.096	35.3163	0.379603
112.024	45.8163	111.096	35.3163	0.341931
115.024	45.8163	114.096	35.3163	0.321359
118.024	45.8163	117.096	35.3163	0.31445
30.096	35.3163	29.1678	24.8163	0.311001
33.096	35.3163	32.1678	24.8163	0.267033
36.096	35.3163	35.1678	24.8163	0.23998
39.096	35.3163	38.1678	24.8163	0.199416
42.096	35.3163	41.1678	24.8163	0.196033
45.096	35.3163	44.1678	24.8163	0.0675977
48.096	35.3163	47.1678	24.8163	0.0777369
51.096	35.3163	50.1678	24.8163	0.0878765
54.096	35.3163	53.1678	24.8163	0.101396
57.096	35.3163	56.1678	24.8163	0.0811167
60.096	35.3163	59.1678	24.8163	0.0574577
63.096	35.3163	62.1678	24.8163	0.0506979
66.096	35.3163	65.1678	24.8163	0.0337986
69.096	35.3163	68.1678	24.8163	0.0405583
72.096	35.3163	71.1678	24.8163	0.0371784
75.096	35.3163	74.1678	24.8163	0.0371783
78.096	35.3163	77.1678	24.8163	0.0473178
81.096	35.3163	80.1678	24.8163	0.155472
84.096	35.3163	83.1678	24.8163	0.341357
87.096	35.3163	86.1678	24.8163	0.429199
90.096	35.3163	89.1678	24.8163	0.496648
93.096	35.3163	92.1678	24.8163	0.482655
96.096	35.3163	95.1678	24.8163	0.414028
99.096	35.3163	98.1678	24.8163	0.482079
102.096	35.3163	101.168	24.8163	0.442592
105.096	35.3163	104.168	24.8163	0.407495
108.096	35.3163	107.168	24.8163	0.379603
111.096	35.3163	110.168	24.8163	0.341931
114.096	35.3163	113.168	24.8163	0.321359
117.096	35.3163	116.168	24.8163	0.31445
29.1678	24.8163	28.2396	14.3163	0.311001
32.1678	24.8163	31.2396	14.3163	0.267033
35.1678	24.8163	34.2396	14.3163	0.23998
38.1678	24.8163	37.2396	14.3163	0.199416
41.1678	24.8163	40.2396	14.3163	0.196033
44.1678	24.8163	43.2396	14.3163	0.0675977
47.1678	24.8163	46.2396	14.3163	0.0777369
50.1678	24.8163	49.2396	14.3163	0.0878765
53.1678	24.8163	52.2396	14.3163	0.101396
56.1678	24.8163	55.2396	14.3163	0.0811167
59.1678	24.8163	58.2396	14.3163	0.0574577
62.1678	24.8163	61.2396	14.3163	0.050698
65.1678	24.8163	64.2396	14.3163	0.0337986
68.1678	24.8163	67.2396	14.3163	0.0405584
71.1678	24.8163	70.2396	14.3163	0.0371785
74.1678	24.8163	73.2396	14.3163	0.0371785
77.1678	24.8163	76.2396	14.3163	0.0473181
80.1678	24.8163	79.2396	14.3163	0.155474
83.1678	24.8163	82.2396	14.3163	0.341365
86.1678	24.8163	85.2396	14.3163	0.429238
89.1678	24.8163	88.2396	14.3163	0.496815
92.1678	24.8163	91.2396	14.3163	0.483216
95.1678	24.8163	94.2396	14.3163	0.4154
98.1678	24.8163	97.2396	14.3163	0.485654
101.168	24.8163	100.24	14.3163	0.436867
104.168	24.8163	103.24	14.3163	0.407495
107.168	24.8163	106.24	14.3163	0.379603
110.168	24.8163	109.24	14.3163	0.341931
113.168	24.8163	112.24	14.3163	0.321359
116.168	24.8163	115.24	14.3163	0.31445
28.2396	14.3163	27.3113	3.81629	0.311001
31.2396	14.3163	30.3113	3.81629	0.267033
34.2396	14.3163	33.3113	3.81629	0.23998
37.2396	14.3163	36.3113	3.81629	0.199416
40.2396	14.3163	39.3113	3.81629	0.196033
43.2396	14.3163	42.3113	3.81629	0.0675977
46.2396	14.3163	45.3113	3.81629	0.0777369
49.2396	14.3163	48.3113	3.81629	0.0878765
52.2396	14.3163	51.3113	3.81629	0.101396
55.2396	14.3163	54.3113	3.81629	0.0811167
58.2396	14.3163	57.3113	3.81629	0.0574577
61.2396	14.3163	60.3113	3.81629	0.050698
64.2396	14.3163	63.3113	3.81629	0.0337986
67.2396	14.3163	66.3113	3.81629	0.0405584
70.2396	14.3163	69.3113	3.81629	0.0371785
73.2396	14.3163	72.3113	3.81629	0.0371785
76.2396	14.3163	75.3113	3.81629	0.0473181
79.2396	14.3163	78.3113	3.81629	0.155474
82.2396	14.3163	81.3113	3.81629	0.341366
85.2396	14.3163	84.3113	3.81629	0.429242
88.2396	14.3163	87.3113	3.81629	0.496837
91.2396	14.3163	90.3113	3.81629	0.483307
94.2396	14.3163	93.3113	3.81629	0.415674
97.2396	14.3163	96.3113	3.81629	0.486509
100.24	14.3163	99.3113	3.81629	0.438834
103.24	14.3163	102.311	3.81629	0.40428
106.24	14.3163	105.311	3.81629	0.379603
109.24	14.3163	108.311	3.81629	0.341931
112.24	14.3163	111.311	3.81629	0.321359
115.24	14.3163	114.311	3.81629	0.31445
27.3113	3.81629	26.7088	-3	0.311001
30.3113	3.81629	29.7088	-3	0.267033
33.3113	3.81629	32.7088	-3	0.23998
36.3113	3.81629	35.7088	-3	0.199416
39.3113	3.81629	38.7088	-3	0.196033
42.3113	3.81629	41.7088	-3	0.0675977
45.3113	3.81629	44.7088	-3	0.0777369
48.3113	3.81629	47.7088	-3	0.0878765
51.3113	3.81629	50.7088	-3	0.101396
54.3113	3.81629	53.7088	-3	0.0811167
57.3113	3.81629	56.7088	-3	0.0574577
60.3113	3.81629	59.7088	-3	0.050698
63.3113	3.81629	62.7088	-3	0.0337986
66.3113	3.81629	65.7088	-3	0.0405584
69.3113	3.81629	68.7088	-3	0.0371785
72.3113	3.81629	71.7088	-3	0.0371785
75.3113	3.81629	74.7088	-3	0.0473181
78.3113	3.81629	77.7088	-3	0.155474
81.3113	3.81629	80.7088	-3	0.341366
84.3113	3.81629	83.7088	-3	0.429243
87.3113	3.81629	86.7088	-3	0.49684
90.3113	3.81629	89.7088	-3	0.483319
93.3113	3.81629	92.7088	-3	0.415717
96.3113	3.81629	95.7088	-3	0.486672
99.3113	3.81629	98.7088	-3	0.439285
102.311	3.81629	101.709	-3	0.405311
105.311	3.81629	104.709	-3	0.3779
108.311	3.81629	107.709	-3	0.341931
111.311	3.81629	110.709	-3	0.321359
114.311	3.81629	113.709	-3	0.31445
83.45	129.816	83.45	129.816	0.876968
86.45	129.816	86.45	129.816	0.607655
89.45	129.816	89.45	129.816	0.409785
92.45	129.816	92.45	129.816	0.433593
95.45	129.816	95.45	129.816	0.472506
98.45	129.816	98.45	129.816	0.519243
101.45	129.816	101.45	129.816	0.497767
104.45	129.816	104.45	129.816	0.425721
107.45	129.816	107.45	129.816	0.491574
110.45	129.816	110.45	129.816	0.442592
113.45	129.816	113.45	129.816	0.407495
116.45	129.816	116.45	129.816	0.379603
119.45	129.816	119.45	129.816	0.341931
122.45	129.816	122.45	129.816	0.321359
125.45	129.816	125.45	129.816	0.31445
127.522	119.316	130.522	119.316	0.311001
130.522	119.316	133.522	119.316	0.49497
133.522	119.316	136.522	119.316	0.616162
136.522	119.316	139.522	119.316	0.692704
139.522	119.316	142.522	119.316	0.752944
142.522	119.316	145.522	119.316	0.769644
145.522	119.316	148.522	119.316	0.787551
148.522	119.316	151.522	119.316	0.806221
151.522	119.316	154.522	119.316	0.825869
154.522	119.316	157.522	119.316	0.839994
157.522	119.316	160.522	119.316	0.849188
160.522	119.316	163.522	119.316	0.856833
163.522	119.316	166.522	119.316	0.861672
166.522	119.316	169.522	119.316	0.867283
169.522	119.316	172.522	119.316	0.872217
129.594	108.816	132.594	108.816	0.0830642
132.594	108.816	135.594	108.816	0.181909
135.594	108.816	138.594	108.816	0.268505
138.594	108.816	141.594	108.816	0.351661
141.594	108.816	144.594	108.816	0.378787
144.594	108.816	147.594	108.816	0.409171
147.594	108.816	150.594	108.816	0.442422
150.594	108.816	153.594	108.816	0.479309
153.594	108.816	156.594	108.816	0.507421
156.594	108.816	159.594	108.816	0.52653
159.594	108.816	162.594	108.816	0.542888
162.594	108.816	165.594	108.816	0.553499
165.594	108.816	168.594	108.816	0.565998
168.594	108.816	171.594	108.816	0.577199
171.594	108.816	174.594	108.816	0.588168
131.665	98.3163	134.665	98.3163	0.0199425
134.665	98.3163	137.665	98.3163	0.0522406
137.665	98.3163	140.665	98.3163	0.0946353
140.665	98.3163	143.665	98.3163	0.11201
143.665	98.3163	146.665	98.3163	0.132748
146.665	98.3163	149.665	98.3163	0.157039
149.665	98.3163	152.665	98.3163	0.185976
152.665	98.3163	155.665	98.3163	0.20977
155.665	98.3163	158.665	98.3163	0.226872
158.665	98.3163	161.665	98.3163	0.242064
161.665	98.3163	164.665	98.3163	0.252232
164.665	98.3163	167.665	98.3163	0.264451
167.665	98.3163	170.665	98.3163	0.275662
170.665	98.3163	173.665	98.3163	0.286872
173.665	98.3163	176.665	98.3163	0.301129
133.737	87.8163	136.737	87.8163	0.00398036
136.737	87.8163	139.737	87.8163	0.0134409
139.737	87.8163	142.737	87.8163	0.0189294
142.737	87.8163	145.737	87.8163	0.0261652
145.737	87.8163	148.737	87.8163	0.0355313
148.737	87.8163	151.737	87.8163	0.0478517
151.737	87.8163	154.737	87.8163	0.0590559
154.737	87.8163	157.737	87.8163	0.0677155
157.737	87.8163	160.737	87.8163	0.0757845
160.737	87.8163	163.737	87.8163	0.0814045
163.737	87.8163	166.737	87.8163	0.088333
166.737	87.8163	169.737	87.8163	0.0948808
169.737	87.8163	172.737	87.8163	0.101602
172.737	87.8163	175.737	87.8163	0.110369
175.737	87.8163	178.737	87.8163	0.140027
144.809	77.3163	147.809	77.3163	0.00501872
147.809	77.3163	150.809	77.3163	0.00811257
150.809	77.3163	153.809	77.3163	0.0113361
153.809	77.3163	156.809	77.3163	0.0140779
156.809	77.3163	159.809	77.3163	0.0167973
159.809	77.3163	162.809	77.3163	0.018791
162.809	77.3163	165.809	77.3163	0.0213305
165.809	77.3163	168.809	77.3163	0.0238215
168.809	77.3163	171.809	77.3163	0.0264634
171.809	77.3163	174.809	77.3163	0.0300188
174.809	77.3163	177.809	77.3163	0.0425111
177.809	77.3163	180.809	77.3163	0.0757997
164.881	66.8163	167.881	66.8163	0.00441801
167.881	66.8163	170.881	66.8163	0.0051394
170.881	66.8163	173.881	66.8163	0.00614841
173.881	66.8163	176.881	66.8163	0.00985963
176.881	66.8163	179.881	66.8163	0.0210057
179.881	66.8163	182.881	66.8163	0.0445256
175.952	56.3163	178.952	56.3163	0.00452937
178.952	56.3163	181.952	56.3163	0.0116017
181.952	56.3163	184.952	56.3163	0.0279596
181.024	45.8163	184.024	45.8163	0.0069623
184.024	45.8163	187.024	45.8163	0.0171107
183.096	35.3163	186.096	35.3163	0.00407684
186.096	35.3163	189.096	35.3163	0.00949533
188.168	24.8163	191.168	24.8163	0.00572471
173.45	129.816	172.522	119.316	0.876968
176.45	129.816	175.522	119.316	0.607655
179.45	129.816	178.522	119.316	0.409785
182.45	129.816	181.522	119.316	0.433593
185.45	129.816	184.522	119.316	0.472506
188.45	129.816	187.522	119.316	0.519243
191.45	129.816	190.522	119.316	0.497767
194.45	129.816	193.522	119.316	0.425721
197.45	129.816	196.522	119.316	0.491574
200.45	129.816	199.522	119.316	0.442592
203.45	129.816	202.522	119.316	0.407495
206.45	129.816	205.522	119.316	0.379603
209.45	129.816	208.522	119.316	0.341931
212.45	129.816	211.522	119.316	0.321359
215.45	129.816	214.522	119.316	0.31445
127.522	119.316	126.594	108.816	0.311001
130.522	119.316	129.594	108.816	0.183969
133.522	119.316	132.594	108.816	0.121192
136.522	119.316	135.594	108.816	0.0765419
139.522	119.316	138.594	108.816	0.0602399
142.522	119.316	141.594	108.816	0.0167003
145.522	119.316	144.594	108.816	0.0179071
148.522	119.316	147.594	108.816	0.0186692
151.522	119.316	150.594	108.816	0.0196484
154.522	119.316	153.594	108.816	0.0141249
157.522	119.316	156.594	108.816	0.00919358
160.522	119.316	159.594	108.816	0.00764588
163.522	119.316	162.594	108.816	0.00483884
166.522	119.316	165.594	108.816	0.00561035
169.522	119.316	168.594	108.816	0.00493423
172.522	119.316	171.594	108.816	0.00475079
175.522	119.316	174.594	108.816	0.607655
178.522	119.316	177.594	108.816	0.409785
181.522	119.316	180.594	108.816	0.433593
184.522	119.316	183.594	108.816	0.472506
187.522	119.316	186.594	108.816	0.519243
190.522	119.316	189.594	108.816	0.497767
193.522	119.316	192.594	108.816	0.425721
196.522	119.316	195.594	108.816	0.491574
199.522	119.316	198.594	108.816	0.442592
202.522	119.316	201.594	108.816	0.407495
205.522	119.316	204.594	108.816	0.379603
208.522	119.316	207.594	108.816	0.341931
211.522	119.316	210.594	108.816	0.321359
214.522	119.316	213.594	108.816	0.31445
126.594	108.816	125.665	98.3163	0.311001
129.594	108.816	128.665	98.3163	0.267033
132.594	108.816	131.665	98.3163	0.220037
135.594	108.816	134.665	98.3163	0.163137
138.594	108.816	137.665	98.3163	0.143397
141.594	108.816	140.665	98.3163	0.0438259
144.594	108.816	143.665	98.3163	0.0482912
147.594	108.816	146.665	98.3163	0.05192
150.594	108.816	149.665	98.3163	0.0565362
153.594	108.816	152.665	98.3163	0.0422367
156.594	108.816	155.665	98.3163	0.0283024
159.594	108.816	158.665	98.3163	0.024004
162.594	108.816	161.665	98.3163	0.0154498
165.594	108.816	164.665	98.3163	0.0181094
168.594	108.816	167.665	98.3163	0.0161355
171.594	108.816	170.665	98.3163	0.0157191
174.594	108.816	173.665	98.3163	0.0194871
177.594	108.816	176.665	98.3163	0.409785
180.594	108.816	179.665	98.3163	0.433593
183.594	108.816	182.665	98.3163	0.472506
186.594	108.816	185.665	98.3163	0.519243
189.594	108.816	188.665	98.3163	0.497767
192.594	108.816	191.665	98.3163	0.425721
195.594	108.816	194.665	98.3163	0.491574
198.594	108.816	197.665	98.3163	0.442592
201.594	108.816	200.665	98.3163	0.407495
204.594	108.816	203.665	98.3163	0.379603
207.594	108.816	206.665	98.3163	0.341931
210.594	108.816	209.665	98.3163	0.321359
213.594	108.816	212.665	98.3163	0.31445
125.665	98.3163	124.737	87.8163	0.311001
128.665	98.3163	127.737	87.8163	0.267033
131.665	98.3163	130.737	87.8163	0.23998
134.665	98.3163	133.737	87.8163	0.195435
137.665	98.3163	136.737	87.8163	0.185791
140.665	98.3163	139.737	87.8163	0.0612002
143.665	98.3163	142.737	87.8163	0.0690296
146.665	98.3163	145.737	87.8163	0.076211
149.665	98.3163	148.737	87.8163	0.0854728
152.665	98.3163	151.737	87.8163	0.066031
155.665	98.3163	154.737	87.8163	0.0454048
158.665	98.3163	157.737	87.8163	0.039196
161.665	98.3163	160.737	87.8163	0.0256172
164.665	98.3163	163.737	87.8163	0.0303283
167.665	98.3163	166.737	87.8163	0.0273466
170.665	98.3163	169.737	87.8163	0.0269298
173.665	98.3163	172.737	87.8163	0.0337438
176.665	98.3163	175.737	87.8163	0.108656
179.665	98.3163	178.737	87.8163	0.433593
182.665	98.3163	181.737	87.8163	0.472506
185.665	98.3163	184.737	87.8163	0.519243
188.665	98.3163	187.737	87.8163	0.497767
191.665	98.3163	190.737	87.8163	0.425721
194.665	98.3163	193.737	87.8163	0.491574
197.665	98.3163	196.737	87.8163	0.442592
200.665	98.3163	199.737	87.8163	0.407495
203.665	98.3163	202.737	87.8163	0.379603
206.665	98.3163	205.737	87.8163	0.341931
209.665	98.3163	208.737	87.8163	0.321359
212.665	98.3163	211.737	87.8163	0.31445
124.737	87.8163	123.809	77.3163	0.311001
127.737	87.8163	126.809	77.3163	0.267033
130.737	87.8163	129.809	77.3163	0.23998
133.737	87.8163	132.809	77.3163	0.199416
136.737	87.8163	135.809	77.3163	0.195252
139.737	87.8163	138.809	77.3163	0.0666887
142.737	87.8163	141.809	77.3163	0.0762654
145.737	87.8163	144.809	77.3163	0.0855772
148.737	87.8163	147.809	77.3163	0.0977932
151.737	87.8163	150.809	77.3163	0.0772352
154.737	87.8163	153.809	77.3163	0.0540645
157.737	87.8163	156.809	77.3163	0.0472649
160.737	87.8163	159.809	77.3163	0.0312372
163.737	87.8163	162.809	77.3163	0.0372567
166.737	87.8163	165.809	77.3163	0.0338944
169.737	87.8163	168.809	77.3163	0.033651
172.737	87.8163	171.809	77.3163	0.0425105
175.737	87.8163	174.809	77.3163	0.138314
178.737	87.8163	177.809	77.3163	0.293566
181.737	87.8163	180.809	77.3163	0.472506
184.737	87.8163	183.809	77.3163	0.519243
187.737	87.8163	186.809	77.3163	0.497767
190.737	87.8163	189.809	77.3163	0.425721
193.737	87.8163	192.809	77.3163	0.491574
196.737	87.8163	195.809	77.3163	0.442592
199.737	87.8163	198.809	77.3163	0.407495
202.737	87.8163	201.809	77.3163	0.379603
205.737	87.8163	204.809	77.3163	0.341931
208.737	87.8163	207.809	77.3163	0.321359
211.737	87.8163	210.809	77.3163	0.31445
123.809	77.3163	122.881	66.8163	0.311001
126.809	77.3163	125.881	66.8163	0.267033
129.809	77.3163	128.881	66.8163	0.23998
132.809	77.3163	131.881	66.8163	0.199416
135.809	77.3163	134.881	66.8163	0.196033
138.809	77.3163	137.881	66.8163	0.0675445
141.809	77.3163	140.881	66.8163	0.0776096
144.809	77.3163	143.881	66.8163	0.0876145
147.809	77.3163	146.881	66.8163	0.100887
150.809	77.3163	149.881	66.8163	0.0804587
153.809	77.3163	152.881	66.8163	0.0568063
156.809	77.3163	155.881	66.8163	0.0499842
159.809	77.3163	158.881	66.8163	0.0332309
162.809	77.3163	161.881	66.8163	0.0397962
165.809	77.3163	164.881	66.8163	0.0363855
168.809	77.3163	167.881	66.8163	0.0362929
171.809	77.3163	170.881	66.8163	0.0460659
174.809	77.3163	173.881	66.8163	0.150807
177.809	77.3163	176.881	66.8163	0.326854
180.809	77.3163	179.881	66.8163	0.396706
183.809	77.3163	182.881	66.8163	0.519243
186.809	77.3163	185.881	66.8163	0.497767
189.809	77.3163	188.881	66.8163	0.425721
192.809	77.3163	191.881	66.8163	0.491574
195.809	77.3163	194.881	66.8163	0.442592
198.809	77.3163	197.881	66.8163	0.407495
201.809	77.3163	200.881	66.8163	0.379603
204.809	77.3163	203.881	66.8163	0.341931
207.809	77.3163	206.881	66.8163	0.321359
210.809	77.3163	209.881	66.8163	0.31445
122.881	66.8163	121.952	56.3163	0.311001
125.881	66.8163	124.952	56.3163	0.267033
128.881	66.8163	127.952	56.3163	0.23998
131.881	66.8163	130.952	56.3163	0.199416
134.881	66.8163	133.952	56.3163	0.196033
137.881	66.8163	136.952	56.3163	0.0675977
140.881	66.8163	139.952	56.3163	0.0777327
143.881	66.8163	142.952	56.3163	0.087861
146.881	66.8163	145.952	56.3163	0.101353
149.881	66.8163	148.952	56.3163	0.0810446
152.881	66.8163	151.952	56.3163	0.0573729
155.881	66.8163	154.952	56.3163	0.0505945
158.881	66.8163	157.952	56.3163	0.033709
161.881	66.8163	160.952	56.3163	0.0404314
164.881	66.8163	163.952	56.3163	0.0370385
167.881	66.8163	166.952	56.3163	0.0370142
170.881	66.8163	169.952	56.3163	0.0470749
173.881	66.8163	172.952	56.3163	0.154518
176.881	66.8163	175.952	56.3163	0.338
179.881	66.8163	178.952	56.3163	0.420226
182.881	66.8163	181.952	56.3163	0.474718
185.881	66.8163	184.952	56.3163	0.497767
188.881	66.8163	187.952	56.3163	0.425721
191.881	66.8163	190.952	56.3163	0.491574
194.881	66.8163	193.952	56.3163	0.442592
197.881	66.8163	196.952	56.3163	0.407495
200.881	66.8163	199.952	56.3163	0.379603
203.881	66.8163	202.952	56.3163	0.341931
206.881	66.8163	205.952	56.3163	0.321359
209.881	66.8163	208.952	56.3163	0.31445
121.952	56.3163	121.024	45.8163	0.311001
124.952	56.3163	124.024	45.8163	0.267033
127.952	56.3163	127.024	45.8163	0.23998
130.952	56.3163	130.024	45.8163	0.199416
133.952	56.3163	133.024	45.8163	0.196033
136.952	56.3163	136.024	45.8163	0.0675977
139.952	56.3163	139.024	45.8163	0.0777369
142.952	56.3163	142.024	45.8163	0.0878761
145.952	56.3163	145.024	45.8163	0.101394
148.952	56.3163	148.024	45.8163	0.0811118
151.952	56.3163	151.024	45.8163	0.0574504
154.952	56.3163	154.024	45.8163	0.0506876
157.952	56.3163	157.024	45.8163	0.0337886
160.952	56.3163	160.024	45.8163	0.0405431
163.952	56.3163	163.024	45.8163	0.0371603
166.952	56.3163	166.024	45.8163	0.0371558
169.952	56.3163	169.024	45.8163	0.0472825
172.952	56.3163	172.024	45.8163	0.155324
175.952	56.3163	175.024	45.8163	0.340763
178.952	56.3163	178.024	45.8163	0.427299
181.952	56.3163	181.024	45.8163	0.491076
184.952	56.3163	184.024	45.8163	0.469807
187.952	56.3163	187.024	45.8163	0.425721
190.952	56.3163	190.024	45.8163	0.491574
193.952	56.3163	193.024	45.8163	0.442592
196.952	56.3163	196.024	45.8163	0.407495
199.952	56.3163	199.024	45.8163	0.379603
202.952	56.3163	202.024	45.8163	0.341931
205.952	56.3163	205.024	45.8163	0.321359
208.952	56.3163	208.024	45.8163	0.31445
121.024	45.8163	120.096	35.3163	0.311001
124.024	45.8163	123.096	35.3163	0.267033
127.024	45.8163	126.096	35.3163	0.23998
130.024	45.8163	129.096	35.3163	0.199416
133.024	45.8163	132.096	35.3163	0.196033
136.024	45.8163	135.096	35.3163	0.0675977
139.024	45.8163	138.096	35.3163	0.0777369
142.024	45.8163	141.096	35.3163	0.0878765
145.024	45.8163	144.096	35.3163	0.101396
148.024	45.8163	147.096	35.3163	0.0811165
151.024	45.8163	150.096	35.3163	0.0574573
154.024	45.8163	153.096	35.3163	0.0506973
157.024	45.8163	156.096	35.3163	0.0337978
160.024	45.8163	159.096	35.3163	0.040557
163.024	45.8163	162.096	35.3163	0.0371768
166.024	45.8163	165.096	35.3163	0.0371761
169.024	45.8163	168.096	35.3163	0.0473141
172.024	45.8163	171.096	35.3163	0.155456
175.024	45.8163	174.096	35.3163	0.341282
178.024	45.8163	177.096	35.3163	0.428914
181.024	45.8163	180.096	35.3163	0.495657
184.024	45.8163	183.096	35.3163	0.479956
187.024	45.8163	186.096	35.3163	0.40861
190.024	45.8163	189.096	35.3163	0.491574
193.024	45.8163	192.096	35.3163	0.442592
196.024	45.8163	195.096	35.3163	0.407495
199.024	45.8163	198.096	35.3163	0.379603
202.024	45.8163	201.096	35.3163	0.341931
205.024	45.8163	204.096	35.3163	0.321359
208.024	45.8163	207.096	35.3163	0.31445
120.096	35.3163	119.168	24.8163	0.311001
123.096	35.3163	122.168	24.8163	0.267033
126.096	35.3163	125.168	24.8163	0.23998
129.096	35.3163	128.168	24.8163	0.199416
132.096	35.3163	131.168	24.8163	0.196033
135.096	35.3163	134.168	24.8163	0.0675977
138.096	35.3163	137.168	24.8163	0.0777369
141.096	35.3163	140.168	24.8163	0.0878765
144.096	35.3163	143.168	24.8163	0.101396
147.096	35.3163	146.168	24.8163	0.0811167
150.096	35.3163	149.168	24.8163	0.0574577
153.096	35.3163	152.168	24.8163	0.0506979
156.096	35.3163	155.168	24.8163	0.0337986
159.096	35.3163	158.168	24.8163	0.0405583
162.096	35.3163	161.168	24.8163	0.0371784
165.096	35.3163	164.168	24.8163	0.0371783
168.096	35.3163	167.168	24.8163	0.0473178
171.096	35.3163	170.168	24.8163	0.155472
174.096	35.3163	173.168	24.8163	0.341357
177.096	35.3163	176.168	24.8163	0.429199
180.096	35.3163	179.168	24.8163	0.496648
183.096	35.3163	182.168	24.8163	0.482655
186.096	35.3163	185.168	24.8163	0.414028
189.096	35.3163	188.168	24.8163	0.482079
192.096	35.3163	191.168	24.8163	0.442592
195.096	35.3163	194.168	24.8163	0.407495
198.096	35.3163	197.168	24.8163	0.379603
201.096	35.3163	200.168	24.8163	0.341931
204.096	35.3163	203.168	24.8163	0.321359
207.096	35.3163	206.168	24.8163	0.31445
119.168	24.8163	118.24	14.3163	0.311001
122.168	24.8163	121.24	14.3163	0.267033
125.168	24.8163	124.24	14.3163	0.23998
128.168	24.8163	127.24	14.3163	0.199416
131.168	24.8163	130.24	14.3163	0.196033
134.168	24.8163	133.24	14.3163	0.0675977
137.168	24.8163	136.24	14.3163	0.0777369
140.168	24.8163	139.24	14.3163	0.0878765
143.168	24.8163	142.24	14.3163	0.101396
146.168	24.8163	145.24	14.3163	0.0811167
149.168	24.8163	148.24	14.3163	0.0574577
152.168	24.8163	151.24	14.3163	0.050698
155.168	24.8163	154.24	14.3163	0.0337986
158.168	24.8163	157.24	14.3163	0.0405584
161.168	24.8163	160.24	14.3163	0.0371785
164.168	24.8163	163.24	14.3163	0.0371785
167.168	24.8163	166.24	14.3163	0.0473181
170.168	24.8163	169.24	14.3163	0.155474
173.168	24.8163	172.24	14.3163	0.341365
176.168	24.8163	175.24	14.3163	0.429238
179.168	24.8163	178.24	14.3163	0.496815
182.168	24.8163	181.24	14.3163	0.483216
185.168	24.8163	184.24	14.3163	0.4154
188.168	24.8163	187.24	14.3163	0.485654
191.168	24.8163	190.24	14.3163	0.436867
194.168	24.8163	193.24	14.3163	0.407495
197.168	24.8163	196.24	14.3163	0.379603
200.168	24.8163	199.24	14.3163	0.341931
203.168	24.8163	202.24	14.3163	0.321359
206.168	24.8163	205.24	14.3163	0.31445
118.24	14.3163	117.311	3.81629	0.311001
121.24	14.3163	120.311	3.81629	0.267033
124.24	14.3163	123.311	3.81629	0.23998
127.24	14.3163	126.311	3.81629	0.199416
130.24	14.3163	129.311	3.81629	0.196033
133.24	14.3163	132.311	3.81629	0.0675977
136.24	14.3163	135.311	3.81629	0.0777369
139.24	14.3163	138.311	3.81629	0.0878765
142.24	14.3163	141.311	3.81629	0.101396
145.24	14.3163	144.311	3.81629	0.0811167
148.24	14.3163	147.311	3.81629	0.0574577
151.24	14.3163	150.311	3.81629	0.050698
154.24	14.3163	153.311	3.81629	0.0337986
157.24	14.3163	156.311	3.81629	0.0405584
160.24	14.3163	159.311	3.81629	0.0371785
163.24	14.3163	162.311	3.81629	0.0371785
166.24	14.3163	165.311	3.81629	0.0473181
169.24	14.3163	168.311	3.81629	0.155474
172.24	14.3163	171.311	3.81629	0.341366
175.24	14.3163	174.311	3.81629	0.429242
178.24	14.3163	177.311	3.81629	0.496837
181.24	14.3163	180.311	3.81629	0.483307
184.24	14.3163	183.311	3.81629	0.415674
187.24	14.3163	186.311	3.81629	0.486509
190.24	14.3163	189.311	3.81629	0.438834
193.24	14.3163	192.311	3.81629	0.40428
196.24	14.3163	195.311	3.81629	0.379603
199.24	14.3163	198.311	3.81629	0.341931
202.24	14.3163	201.311	3.81629	0.321359
205.24	14.3163	204.311	3.81629	0.31445
117.311	3.81629	116.709	-3	0.311001
120.311	3.81629	119.709	-3	0.267033
123.311	3.81629	122.709	-3	0.23998
126.311	3.81629	125.709	-3	0.199416
129.311	3.81629	128.709	-3	0.196033
132.311	3.81629	131.709	-3	0.0675977
135.311	3.81629	134.709	-3	0.0777369
138.311	3.81629	137.709	-3	0.0878765
141.311	3.81629	140.709	-3	0.101396
144.311	3.81629	143.709	-3	0.0811167
147.311	3.81629	146.709	-3	0.0574577
150.311	3.81629	149.709	-3	0.050698
153.311	3.81629	152.709	-3	0.0337986
156.311	3.81629	155.709	-3	0.0405584
159.311	3.81629	158.709	-3	0.0371785
162.311	3.81629	161.709	-3	0.0371785
165.311	3.81629	164.709	-3	0.0473181
168.311	3.81629	167.709	-3	0.155474
171.311	3.81629	170.709	-3	0.341366
174.311	3.81629	173.709	-3	0.429243
177.311	3.81629	176.709	-3	0.49684
180.311	3.81629	179.709	-3	0.483319
183.311	3.81629	182.709	-3	0.415717
186.311	3.81629	185.709	-3	0.486672
189.311	3.81629	188.709	-3	0.439285
192.311	3.81629	191.709	-3	0.405311
195.311	3.81629	194.709	-3	0.3779
198.311	3.81629	197.709	-3	0.341931
201.311	3.81629	200.709	-3	0.321359
204.311	3.81629	203.709	-3	0.31445
173.45	129.816	173.45	129.816	0.876968
176.45	129.816	176.45	129.816	0.607655
179.45	129.816	179.45	129.816	0.409785
182.45	129.816	182.45	129.816	0.433593
185.45	129.816	185.45	129.816	0.472506
188.45	129.816	188.45	129.816	0.519243
191.45	129.816	191.45	129.816	0.497767
194.45	129.816	194.45	129.816	0.425721
197.45	129.816	197.45	129.816	0.491574
200.45	129.816	200.45	129.816	0.442592
203.45	129.816	203.45	129.816	0.407495
206.45	129.816	206.45	129.816	0.379603
209.45	129.816	209.45	129.816	0.341931
212.45	129.816	212.45	129.816	0.321359
215.45	129.816	215.45	129.816	0.31445
217.522	119.316	220.522	119.316	0.311001
220.522	119.316	223.522	119.316	0.49497
223.522	119.316	226.522	119.316	0.616162
226.522	119.316	229.522	119.316	0.692704
229.522	119.316	232.522	119.316	0.752944
232.522	119.316	235.522	119.316	0.769644
235.522	119.316	238.522	119.316	0.787551
238.522	119.316	241.522	119.316	0.806221
241.522	119.316	244.522	119.316	0.825869
244.522	119.316	247.522	119.316	0.839994
247.522	119.316	250.522	119.316	0.849188
250.522	119.316	253.522	119.316	0.856833
253.522	119.316	256.522	119.316	0.861672
256.522	119.316	259.522	119.316	0.867283
259.522	119.316	262.522	119.316	0.872217
219.594	108.816	222.594	108.816	0.0830642
222.594	108.816	225.594	108.816	0.181909
225.594	108.816	228.594	108.816	0.268505
228.594	108.816	231.594	108.816	0.351661
231.594	108.816	234.594	108.816	0.378787
234.594	108.816	237.594	108.816	0.409171
237.594	108.816	240.594	108.816	0.442422
240.594	108.816	243.594	108.816	0.479309
243.594	108.816	246.594	108.816	0.507421
246.594	108.816	249.594	108.816	0.52653
249.594	108.816	252.594	108.816	0.542888
252.594	108.816	255.594	108.816	0.553499
255.594	108.816	258.594	108.816	0.565998
258.594	108.816	261.594	108.816	0.577199
261.594	108.816	264.594	108.816	0.588168
221.665	98.3163	224.665	98.3163	0.0199425
224.665	98.3163	227.665	98.3163	0.0522406
227.665	98.3163	230.665	98.3163	0.0946353
230.665	98.3163	233.665	98.3163	0.11201
233.665	98.3163	236.665	98.3163	0.132748
236.665	98.3163	239.665	98.3163	0.157039
239.665	98.3163	242.665	98.3163	0.185976
242.665	98.3163	245.665	98.3163	0.20977
245.665	98.3163	248.665	98.3163	0.226872
248.665	98.3163	251.665	98.3163	0.242064
251.665	98.3163	254.665	98.3163	0.252232
254.665	98.3163	257.665	98.3163	0.264451
257.665	98.3163	260.665	98.3163	0.275662
260.665	98.3163	263.665	98.3163	0.286872
263.665	98.3163	266.665	98.3163	0.301129
223.737	87.8163	226.737	87.8163	0.00398036
226.737	87.8163	229.737	87.8163	0.0134409
229.737	87.8163	232.737	87.8163	0.0189294
232.737	87.8163	235.737	87.8163	0.0261652
235.737	87.8163	238.737	87.8163	0.0355313
238.737	87.8163	241.737	87.8163	0.0478517
241.737	87.8163	244.737	87.8163	0.0590559
244.737	87.8163	247.737	87.8163	0.0677155
247.737	87.8163	250.737	87.8163	0.0757845
250.737	87.8163	253.737	87.8163	0.0814045
253.737	87.8163	256.737	87.8163	0.088333
256.737	87.8163	259.737	87.8163	0.0948808
259.737	87.8163	262.737	87.8163	0.101602
262.737	87.8163	265.737	87.8163	0.110369
265.737	87.8163	268.737	87.8163	0.140027
234.809	77.3163	237.809	77.3163	0.00501872
237.809	77.3163	240.809	77.3163	0.00811257
240.809	77.3163	243.809	77.3163	0.0113361
243.809	77.3163	246.809	77.3163	0.0140779
246.809	77.3163	249.809	77.3163	0.0167973
249.809	77.3163	252.809	77.3163	0.018791
252.809	77.3163	255.809	77.3163	0.0213305
255.809	77.3163	258.809	77.3163	0.0238215
258.809	77.3163	261.809	77.3163	0.0264634
261.809	77.3163	264.809	77.3163	0.0300188
264.809	77.3163	267.809	77.3163	0.0425111
267.809	77.3163	270.809	77.3163	0.0757997
254.881	66.8163	257.881	66.8163	0.00441801
257.881	66.8163	260.881	66.8163	0.0051394
260.881	66.8163	263.881	66.8163	0.00614841
263.881	66.8163	266.881	66.8163	0.00985963
266.881	66.8163	269.881	66.8163	0.0210057
269.881	66.8163	272.881	66.8163	0.0445256
265.952	56.3163	268.952	56.3163	0.00452937
268.952	56.3163	271.952	56.3163	0.0116017
271.952	56.3163	274.952	56.3163	0.0279596
271.024	45.8163	274.024	45.8163	0.0069623
274.024	45.8163	277.024	45.8163	0.0171107
273.096	35.3163	276.096	35.3163	0.00407684
276.096	35.3163	279.096	35.3163	0.00949533
278.168	24.8163	281.168	24.8163	0.00572471
263.45	129.816	262.522	119.316	0.876968
266.45	129.816	265.522	119.316	0.607655
269.45	129.816	268.522	119.316	0.409785
272.45	129.816	271.522	119.316	0.433593
275.45	129.816	274.522	119.316	0.472506
278.45	129.816	277.522	119.316	0.519243
281.45	129.816	280.522	119.316	0.497767
284.45	129.816	283.522	119.316	0.425721
287.45	129.816	286.522	119.316	0.491574
290.45	129.816	289.522	119.316	0.442592
293.45	129.816	292.522	119.316	0.407495
296.45	129.816	295.522	119.316	0.379603
299.45	129.816	298.522	119.316	0.341931
302.45	129.816	301.522	119.316	0.321359
305.45	129.816	304.522	119.316	0.31445
217.522	119.316	216.594	108.816	0.311001
220.522	119.316	219.594	108.816	0.183969
223.522	119.316	222.594	108.816	0.121192
226.522	119.316	225.594	108.816	0.0765419
229.522	119.316	228.594	108.816	0.0602399
232.522	119.316	231.594	108.816	0.0167003
235.522	119.316	234.594	108.816	0.0179071
238.522	119.316	237.594	108.816	0.0186692
241.522	119.316	240.594	108.816	0.0196484
244.522	119.316	243.594	108.816	0.0141249
247.522	119.316	246.594	108.816	0.00919358
250.522	119.316	249.594	108.816	0.00764588
253.522	119.316	252.594	108.816	0.00483884
256.522	119.316	255.594	108.816	0.00561035
259.522	119.316	258.594	108.816	0.00493423
262.522	119.316	261.594	108.816	0.00475079
265.522	119.316	264.594	108.816	0.607655
268.522	119.316	267.594	108.816	0.409785
271.522	119.316	270.594	108.816	0.433593
274.522	119.316	273.594	108.816	0.472506
277.522	119.316	276.594	108.816	0.519243
280.522	119.316	279.594	108.816	0.497767
283.522	119.316	282.594	108.816	0.425721
286.522	119.316	285.594	108.816	0.491574
289.522	119.316	288.594	108.816	0.442592
292.522	119.316	291.594	108.816	0.407495
295.522	119.316	294.594	108.816	0.379603
298.522	119.316	297.594	108.816	0.341931
301.522	119.316	300.594	108.816	0.321359
304.522	119.316	303.594	108.816	0.31445
216.594	108.816	215.665	98.3163	0.311001
219.594	108.816	218.665	98.3163	0.267033
222.594	108.816	221.665	98.3163	0.220037
225.594	108.816	224.665	98.3163	0.163137
228.594	108.816	227.665	98.3163	0.143397
231.594	108.816	230.665	98.3163	0.0438259
234.594	108.816	233.665	98.3163	0.0482912
237.594	108.816	236.665	98.3163	0.05192
240.594	108.816	239.665	98.3163	0.0565362
243.594	108.816	242.665	98.3163	0.0422367
246.594	108.816	245.665	98.3163	0.0283024
249.594	108.816	248.665	98.3163	0.024004
252.594	108.816	251.665	98.3163	0.0154498
255.594	108.816	254.665	98.3163	0.0181094
258.594	108.816	257.665	98.3163	0.0161355
261.594	108.816	260.665	98.3163	0.0157191
264.594	108.816	263.665	98.3163	0.0194871
267.594	108.816	266.665	98.3163	0.409785
270.594	108.816	269.665	98.3163	0.433593
273.594	108.816	272.665	98.3163	0.472506
276.594	108.816	275.665	98.3163	0.519243
279.594	108.816	278.665	98.3163	0.497767
282.594	108.816	281.665	98.3163	0.425721
285.594	108.816	284.665	98.3163	0.491574
288.594	108.816	287.665	98.3163	0.442592
291.594	108.816	290.665	98.3163	0.407495
294.594	108.816	293.665	98.3163	0.379603
297.594	108.816	296.665	98.3163	0.341931
300.594	108.816	299.665	98.3163	0.321359
303.594	108.816	302.665	98.3163	0.31445
215.665	98.3163	214.737	87.8163	0.311001
218.665	98.3163	217.737	87.8163	0.267033
221.665	98.3163	220.737	87.8163	0.23998
224.665	98.3163	223.737	87.8163	0.195435
227.665	98.3163	226.737	87.8163	0.185791
230.665	98.3163	229.737	87.8163	0.0612002
233.665	98.3163	232.737	87.8163	0.0690296
236.665	98.3163	235.737	87.8163	0.076211
239.665	98.3163	238.737	87.8163	0.0854728
242.665	98.3163	241.737	87.8163	0.066031
245.665	98.3163	244.737	87.8163	0.0454048
248.665	98.3163	247.737	87.8163	0.039196
251.665	98.3163	250.737	87.8163	0.0256172
254.665	98.3163	253.737	87.8163	0.0303283
257.665	98.3163	256.737	87.8163	0.0273466
260.665	98.3163	259.737	87.8163	0.0269298
263.665	98.3163	262.737	87.8163	0.0337438
266.665	98.3163	265.737	87.8163	0.108656
269.665	98.3163	268.737	87.8163	0.433593
272.665	98.3163	271.737	87.8163	0.472506
275.665	98.3163	274.737	87.8163	0.519243
278.665	98.3163	277.737	87.8163	0.497767
281.665	98.3163	280.737	87.8163	0.425721
284.665	98.3163	283.737	87.8163	0.491574
287.665	98.3163	286.737	87.8163	0.442592
290.665	98.3163	289.737	87.8163	0.407495
293.665	98.3163	292.737	87.8163	0.379603
296.665	98.3163	295.737	87.8163	0.341931
299.665	98.3163	298.737	87.8163	0.321359
302.665	98.3163	301.737	87.8163	0.31445
214.737	87.8163	213.809	77.3163	0.311001
217.737	87.8163	216.809	77.3163	0.267033
220.737	87.8163	219.809	77.3163	0.23998
223.737	87.8163	222.809	77.3163	0.199416
226.737	87.8163	225.809	77.3163	0.195252
229.737	87.8163	228.809	77.3163	0.0666887
232.737	87.8163	231.809	77.3163	0.0762654
235.737	87.8163	234.809	77.3163	0.0855772
238.737	87.8163	237.809	77.3163	0.0977932
241.737	87.8163	240.809	77.3163	0.0772352
244.737	87.8163	243.809	77.3163	0.0540645
247.737	87.8163	246.809	77.3163	0.0472649
250.737	87.8163	249.809	77.3163	0.0312372
253.737	87.8163	252.809	77.3163	0.0372567
256.737	87.8163	255.809	77.3163	0.0338944
259.737	87.8163	258.809	77.3163	0.033651
262.737	87.8163	261.809	77.3163	0.0425105
265.737	87.8163	264.809	77.3163	0.138314
268.737	87.8163	267.809	77.3163	0.293566
271.737	87.8163	270.809	77.3163	0.472506
274.737	87.8163	273.809	77.3163	0.519243
277.737	87.8163	276.809	77.3163	0.497767
280.737	87.8163	279.809	77.3163	0.425721
283.737	87.8163	282.809	77.3163	0.491574
286.737	87.8163	285.809	77.3163	0.442592
289.737	87.8163	288.809	77.3163	0.407495
292.737	87.8163	291.809	77.3163	0.379603
295.737	87.8163	294.809	77.3163	0.341931
298.737	87.8163	297.809	77.3163	0.321359
301.737	87.8163	300.809	77.3163	0.31445
213.809	77.3163	212.881	66.8163	0.311001
216.809	77.3163	215.881	66.8163	0.267033
219.809	77.3163	218.881	66.8163	0.23998
222.809	77.3163	221.881	66.8163	0.199416
225.809	77.3163	224.881	66.8163	0.196033
228.809	77.3163	227.881	66.8163	0.0675445
231.809	77.3163	230.881	66.8163	0.0776096
234.809	77.3163	233.881	66.8163	0.0876145
237.809	77.3163	236.881	66.8163	0.100887
240.809	77.3163	239.881	66.8163	0.0804587
243.809	77.3163	242.881	66.8163	0.0568063
246.809	77.3163	245.881	66.8163	0.0499842
249.809	77.3163	248.881	66.8163	0.0332309
252.809	77.3163	251.881	66.8163	0.0397962
255.809	77.3163	254.881	66.8163	0.0363855
258.809	77.3163	257.881	66.8163	0.0362929
261.809	77.3163	260.881	66.8163	0.0460659
264.809	77.3163	263.881	66.8163	0.150807
267.809	77.3163	266.881	66.8163	0.326854
270.809	77.3163	269.881	66.8163	0.396706
273.809	77.3163	272.881	66.8163	0.519243
276.809	77.3163	275.881	66.8163	0.497767
279.809	77.3163	278.881	66.8163	0.425721
282.809	77.3163	281.881	66.8163	0.491574
285.809	77.3163	284.881	66.8163	0.442592
288.809	77.3163	287.881	66.8163	0.407495
291.809	77.3163	290.881	66.8163	0.379603
294.809	77.3163	293.881	66.8163	0.341931
297.809	77.3163	296.881	66.8163	0.321359
300.809	77.3163	299.881	66.8163	0.31445
212.881	66.8163	211.952	56.3163	0.311001
215.881	66.8163	214.952	56.3163	0.267033
218.881	66.8163	217.952	56.3163	0.23998
221.881	66.8163	220.952	56.3163	0.199416
224.881	66.8163	223.952	56.3163	0.196033
227.881	66.8163	226.952	56.3163	0.0675977
230.881	66.8163	229.952	56.3163	0.0777327
233.881	66.8163	232.952	56.3163	0.087861
236.881	66.8163	235.952	56.3163	0.101353
239.881	66.8163	238.952	56.3163	0.0810446
242.881	66.8163	241.952	56.3163	0.0573729
245.881	66.8163	244.952	56.3163	0.0505945
248.881	66.8163	247.952	56.3163	0.033709
251.881	66.8163	250.952	56.3163	0.0404314
254.881	66.8163	253.952	56.3163	0.0370385
257.881	66.8163	256.952	56.3163	0.0370142
260.881	66.8163	259.952	56.3163	0.0470749
263.881	66.8163	262.952	56.3163	0.154518
266.881	66.8163	265.952	56.3163	0.338
269.881	66.8163	268.952	56.3163	0.420226
272.881	66.8163	271.952	56.3163	0.474718
275.881	66.8163	274.952	56.3163	0.497767
278.881	66.8163	277.952	56.3163	0.425721
281.881	66.8163	280.952	56.3163	0.491574
284.881	66.8163	283.952	56.3163	0.442592
287.881	66.8163	286.952	56.3163	0.407495
290.881	66.8163	289.952	56.3163	0.379603
293.881	66.8163	292.952	56.3163	0.341931
296.881	66.8163	295.952	56.3163	0.321359
299.881	66.8163	298.952	56.3163	0.31445
211.952	56.3163	211.024	45.8163	0.311001
214.952	56.3163	214.024	45.8163	0.267033
217.952	56.3163	217.024	45.8163	0.23998
220.952	56.3163	220.024	45.8163	0.199416
223.952	56.3163	223.024	45.8163	0.196033
226.952	56.3163	226.024	45.8163	0.0675977
229.952	56.3163	229.024	45.8163	0.0777369
232.952	56.3163	232.024	45.8163	0.0878761
235.952	56.3163	235.024	45.8163	0.101394
238.952	56.3163	238.024	45.8163	0.0811118
241.952	56.3163	241.024	45.8163	0.0574504
244.952	56.3163	244.024	45.8163	0.0506876
247.952	56.3163	247.024	45.8163	0.0337886
250.952	56.3163	250.024	45.8163	0.0405431
253.952	56.3163	253.024	45.8163	0.0371603
256.952	56.3163	256.024	45.8163	0.0371558
259.952	56.3163	259.024	45.8163	0.0472825
262.952	56.3163	262.024	45.8163	0.155324
265.952	56.3163	265.024	45.8163	0.340763
268.952	56.3163	268.024	45.8163	0.427299
271.952	56.3163	271.024	45.8163	0.491076
274.952	56.3163	274.024	45.8163	0.469807
277.952	56.3163	277.024	45.8163	0.425721
280.952	56.3163	280.024	45.8163	0.491574
283.952	56.3163	283.024	45.8163	0.442592
286.952	56.3163	286.024	45.8163	0.407495
289.952	56.3163	289.024	45.8163	0.379603
292.952	56.3163	292.024	45.8163	0.341931
295.952	56.3163	295.024	45.8163	0.321359
298.952	56.3163	298.024	45.8163	0.31445
211.024	45.8163	210.096	35.3163	0.311001
214.024	45.8163	213.096	35.3163	0.267033
217.024	45.8163	216.096	35.3163	0.23998
220.024	45.8163	219.096	35.3163	0.199416
223.024	45.8163	222.096	35.3163	0.196033
226.024	45.8163	225.096	35.3163	0.0675977
229.024	45.8163	228.096	35.3163	0.0777369
232.024	45.8163	231.096	35.3163	0.0878765
235.024	45.8163	234.096	35.3163	0.101396
238.024	45.8163	237.096	35.3163	0.0811165
241.024	45.8163	240.096	35.3163	0.0574573
244.024	45.8163	243.096	35.3163	0.0506973
247.024	45.8163	246.096	35.3163	0.0337978
250.024	45.8163	249.096	35.3163	0.040557
253.024	45.8163	252.096	35.3163	0.0371768
256.024	45.8163	255.096	35.3163	0.0371761
259.024	45.8163	258.096	35.3163	0.0473141
262.024	45.8163	261.096	35.3163	0.155456
265.024	45.8163	264.096	35.3163	0.341282
268.024	45.8163	267.096	35.3163	0.428914
271.024	45.8163	270.096	35.3163	0.495657
274.024	45.8163	273.096	35.3163	0.479956
277.024	45.8163	276.096	35.3163	0.40861
280.024	45.8163	279.096	35.3163	0.491574
283.024	45.8163	282.096	35.3163	0.442592
286.024	45.8163	285.096	35.3163	0.407495
289.024	45.8163	288.096	35.3163	0.379603
292.024	45.8163	291.096	35.3163	0.341931
295.024	45.8163	294.096	35.3163	0.321359
298.024	45.8163	297.096	35.3163	0.31445
210.096	35.3163	209.168	24.8163	0.311001
213.096	35.3163	212.168	24.8163	0.267033
216.096	35.3163	215.168	24.8163	0.23998
219.096	35.3163	218.168	24.8163	0.199416
222.096	35.3163	221.168	24.8163	0.196033
225.096	35.3163	224.168	24.8163	0.0675977
228.096	35.3163	227.168	24.8163	0.0777369
231.096	35.3163	230.168	24.8163	0.0878765
234.096	35.3163	233.168	24.8163	0.101396
237.096	35.3163	236.168	24.8163	0.0811167
240.096	35.3163	239.168	24.8163	0.0574577
243.096	35.3163	242.168	24.8163	0.0506979
246.096	35.3163	245.168	24.8163	0.0337986
249.096	35.3163	248.168	24.8163	0.0405583
252.096	35.3163	251.168	24.8163	0.0371784
255.096	35.3163	254.168	24.8163	0.0371783
258.096	35.3163	257.168	24.8163	0.0473178
261.096	35.3163	260.168	24.8163	0.155472
264.096	35.3163	263.168	24.8163	0.341357
267.096	35.3163	266.168	24.8163	0.429199
270.096	35.3163	269.168	24.8163	0.496648
273.096	35.3163	272.168	24.8163	0.482655
276.096	35.3163	275.168	24.8163	0.414028
279.096	35.3163	278.168	24.8163	0.482079
282.096	35.3163	281.168	24.8163	0.442592
285.096	35.3163	284.168	24.8163	0.407495
288.096	35.3163	287.168	24.8163	0.379603
291.096	35.3163	290.168	24.8163	0.341931
294.096	35.3163	293.168	24.8163	0.321359
297.096	35.3163	296.168	24.8163	0.31445
209.168	24.8163	208.24	14.3163	0.311001
212.168	24.8163	211.24	14.3163	0.267033
215.168	24.8163	214.24	14.3163	0.23998
218.168	24.8163	217.24	14.3163	0.199416
221.168	24.8163	220.24	14.3163	0.196033
224.168	24.8163	223.24	14.3163	0.0675977
227.168	24.8163	226.24	14.3163	0.0777369
230.168	24.8163	229.24	14.3163	0.0878765
233.168	24.8163	232.24	14.3163	0.101396
236.168	24.8163	235.24	14.3163	0.0811167
239.168	24.8163	238.24	14.3163	0.0574577
242.168	24.8163	241.24	14.3163	0.050698
245.168	24.8163	244.24	14.3163	0.0337986
248.168	24.8163	247.24	14.3163	0.0405584
251.168	24.8163	250.24	14.3163	0.0371785
254.168	24.8163	253.24	14.3163	0.0371785
257.168	24.8163	256.24	14.3163	0.0473181
260.168	24.8163	259.24	14.3163	0.155474
263.168	24.8163	262.24	14.3163	0.341365
266.168	24.8163	265.24	14.3163	0.429238
269.168	24.8163	268.24	14.3163	0.496815
272.168	24.8163	271.24	14.3163	0.483216
275.168	24.8163	274.24	14.3163	0.4154
278.168	24.8163	277.24	14.3163	0.485654
281.168	24.8163	280.24	14.3163	0.436867
284.168	24.8163	283.24	14.3163	0.407495
287.168	24.8163	286.24	14.3163	0.379603
290.168	24.8163	289.24	14.3163	0.341931
293.168	24.8163	292.24	14.3163	0.321359
296.168	24.8163	295.24	14.3163	0.31445
208.24	14.3163	207.311	3.81629	0.311001
211.24	14.3163	210.311	3.81629	0.267033
214.24	14.3163	213.311	3.81629	0.23998
217.24	14.3163	216.311	3.81629	0.199416
220.24	14.3163	219.311	3.81629	0.196033
223.24	14.3163	222.311	3.81629	0.0675977
226.24	14.3163	225.311	3.81629	0.0777369
229.24	14.3163	228.311	3.81629	0.0878765
232.24	14.3163	231.311	3.81629	0.101396
235.24	14.3163	234.311	3.81629	0.0811167
238.24	14.3163	237.311	3.81629	0.0574577
241.24	14.3163	240.311	3.81629	0.050698
244.24	14.3163	243.311	3.81629	0.0337986
247.24	14.3163	246.311	3.81629	0.0405584
250.24	14.3163	249.311	3.81629	0.0371785
253.24	14.3163	252.311	3.81629	0.0371785
256.24	14.3163	255.311	3.81629	0.0473181
259.24	14.3163	258.311	3.81629	0.155474
262.24	14.3163	261.311	3.81629	0.341366
265.24	14.3163	264.311	3.81629	0.429242
268.24	14.3163	267.311	3.81629	0.496837
271.24	14.3163	270.311	3.81629	0.483307
274.24	14.3163	273.311	3.81629	0.415674
277.24	14.3163	276.311	3.81629	0.486509
280.24	14.3163	279.311	3.81629	0.438834
283.24	14.3163	282.311	3.81629	0.40428
286.24	14.3163	285.311	3.81629	0.379603
289.24	14.3163	288.311	3.81629	0.341931
292.24	14.3163	291.311	3.81629	0.321359
295.24	14.3163	294.311	3.81629	0.31445
207.311	3.81629	206.709	-3	0.311001
210.311	3.81629	209.709	-3	0.267033
213.311	3.81629	212.709	-3	0.23998
216.311	3.81629	215.709	-3	0.199416
219.311	3.81629	218.709	-3	0.196033
222.311	3.81629	221.709	-3	0.0675977
225.311	3.81629	224.709	-3	0.0777369
228.311	3.81629	227.709	-3	0.0878765
231.311	3.81629	230.709	-3	0.101396
234.311	3.81629	233.709	-3	0.0811167
237.311	3.81629	236.709	-3	0.0574577
240.311	3.81629	239.709	-3	0.050698
243.311	3.81629	242.709	-3	0.0337986
246.311	3.81629	245.709	-3	0.0405584
249.311	3.81629	248.709	-3	0.0371785
252.311	3.81629	251.709	-3	0.0371785
255.311	3.81629	254.709	-3	0.0473181
258.311	3.81629	257.709	-3	0.155474
261.311	3.81629	260.709	-3	0.341366
264.311	3.81629	263.709	-3	0.429243
267.311	3.81629	266.709	-3	0.49684
270.311	3.81629	269.709	-3	0.483319
273.311	3.81629	272.709	-3	0.415717
276.311	3.81629	275.709	-3	0.486672
279.311	3.81629	278.709	-3	0.439285
282.311	3.81629	281.709	-3	0.405311
285.311	3.81629	284.709	-3	0.3779
288.311	3.81629	287.709	-3	0.341931
291.311	3.81629	290.709	-3	0.321359
294.311	3.81629	293.709	-3	0.31445
263.45	129.816	263.45	129.816	0.876968
266.45	129.816	266.45	129.816	0.607655
269.45	129.816	269.45	129.816	0.409785
272.45	129.816	272.45	129.816	0.433593
275.45	129.816	275.45	129.816	0.472506
278.45	129.816	278.45	129.816	0.519243
281.45	129.816	281.45	129.816	0.497767
284.45	129.816	284.45	129.816	0.425721
287.45	129.816	287.45	129.816	0.491574
290.45	129.816	290.45	129.816	0.442592
293.45	129.816	293.45	129.816	0.407495
296.45	129.816	296.45	129.816	0.379603
299.45	129.816	299.45	129.816	0.341931
302.45	129.816	302.45	129.816	0.321359
305.45	129.816	305.45	129.816	0.31445
307.522	119.316	310.522	119.316	0.311001
310.522	119.316	313.522	119.316	0.49497
313.522	119.316	316.522	119.316	0.616162
316.522	119.316	319.522	119.316	0.692704
319.522	119.316	322.522	119.316	0.752944
322.522	119.316	325.522	119.316	0.769644
325.522	119.316	328.522	119.316	0.787551
328.522	119.316	331.522	119.316	0.806221
331.522	119.316	334.522	119.316	0.825869
334.522	119.316	337.522	119.316	0.839994
337.522	119.316	340.522	119.316	0.849188
340.522	119.316	343.522	119.316	0.856833
343.522	119.316	346.522	119.316	0.861672
346.522	119.316	349.522	119.316	0.867283
349.522	119.316	352.522	119.316	0.872217
[truncated: 48,394 more rows]

## Sheet: Fig.4e
Distance (m)|Time (s)	0	0	0	0	0	3	3	3	3	3	6	6	6	6	6	9	9	9	9	9	12	12	12	12	12	15	15	15	15	15	17	17	17	17	17	20	20	20	20	20	23	23	23	23	23	26	26	26	26
1720	17.2274	17.2274	17.2274	17.2274	17.2274	22.5511	22.5511	22.5511	22.5511	22.5511	28.1028	28.1028	28.1028	28.1028	28.1028	33.4774	33.4774	33.4774	33.4774	33.4774	39.5266	39.5266	39.5266	39.5266	39.5266	45.5385	45.5385	45.5385	45.5385	45.5385	50.2859	50.2859	50.2859	50.2859	50.2859	48.4599	48.4599	48.4599	48.4599	48.4599	51.3991	51.3991	51.3991	51.3991	51.3991	47.0623	47.0623	47.0623	47.0623
1720	17.2274	-1	-1	-1	17.2274	22.5511	-1	-1	-1	22.5511	28.1028	28.1028	28.1028	28.1028	28.1028	33.4774	33.4774	33.4774	33.4774	33.4774	39.5266	39.5266	39.5266	39.5266	39.5266	45.5385	45.5385	45.5385	45.5385	45.5385	50.2859	50.2859	50.2859	50.2859	50.2859	48.4599	48.4599	48.4599	48.4599	48.4599	51.3991	51.3991	51.3991	51.3991	51.3991	47.0623	47.0623	47.0623	47.0623
1720	17.2274	-1	-1	-1	17.2274	22.5511	-1	-1	-1	22.5511	28.1028	28.1028	28.1028	28.1028	28.1028	33.4774	33.4774	33.4774	33.4774	33.4774	39.5266	39.5266	39.5266	39.5266	39.5266	45.5385	45.5385	45.5385	45.5385	45.5385	50.2859	50.2859	50.2859	50.2859	50.2859	48.4599	48.4599	48.4599	48.4599	48.4599	51.3991	51.3991	51.3991	51.3991	51.3991	47.0623	47.0623	47.0623	47.0623
1720	17.2274	-1	-1	-1	17.2274	22.5511	-1	-1	-1	22.5511	28.1028	28.1028	28.1028	28.1028	28.1028	33.4774	33.4774	33.4774	33.4774	33.4774	39.5266	39.5266	39.5266	39.5266	39.5266	45.5385	45.5385	45.5385	45.5385	45.5385	50.2859	50.2859	50.2859	50.2859	50.2859	48.4599	48.4599	48.4599	48.4599	48.4599	51.3991	51.3991	51.3991	51.3991	51.3991	47.0623	47.0623	47.0623	47.0623
1720	17.2274	17.2274	17.2274	17.2274	17.2274	22.5511	22.5511	22.5511	22.5511	22.5511	28.1028	28.1028	28.1028	28.1028	28.1028	33.4774	33.4774	33.4774	33.4774	33.4774	39.5266	39.5266	39.5266	39.5266	39.5266	45.5385	45.5385	45.5385	45.5385	45.5385	50.2859	50.2859	50.2859	50.2859	50.2859	48.4599	48.4599	48.4599	48.4599	48.4599	51.3991	51.3991	51.3991	51.3991	51.3991	47.0623	47.0623	47.0623	47.0623
1709	13.0527	13.0527	13.0527	13.0527	13.0527	20.7097	20.7097	20.7097	20.7097	20.7097	26.5864	26.5864	26.5864	26.5864	26.5864	31.4952	31.4952	31.4952	31.4952	31.4952	36.8806	36.8806	36.8806	36.8806	36.8806	41.2667	41.2667	41.2667	41.2667	41.2667	39.7442	39.7442	39.7442	39.7442	39.7442	47.8226	47.8226	47.8226	47.8226	47.8226	51.1845	51.1845	51.1845	51.1845	51.1845	46.9435	46.9435	46.9435	46.9435
1709	13.0527	13.0527	13.0527	13.0527	13.0527	20.7097	-1	-1	-1	20.7097	26.5864	26.5864	26.5864	26.5864	26.5864	31.4952	31.4952	31.4952	31.4952	31.4952	36.8806	36.8806	36.8806	36.8806	36.8806	41.2667	41.2667	41.2667	41.2667	41.2667	39.7442	39.7442	39.7442	39.7442	39.7442	47.8226	47.8226	47.8226	47.8226	47.8226	51.1845	51.1845	51.1845	51.1845	51.1845	46.9435	46.9435	46.9435	46.9435
1709	13.0527	13.0527	13.0527	13.0527	13.0527	20.7097	-1	-1	-1	20.7097	26.5864	26.5864	26.5864	26.5864	26.5864	31.4952	31.4952	31.4952	31.4952	31.4952	36.8806	36.8806	36.8806	36.8806	36.8806	41.2667	41.2667	41.2667	41.2667	41.2667	39.7442	39.7442	39.7442	39.7442	39.7442	47.8226	47.8226	47.8226	47.8226	47.8226	51.1845	51.1845	51.1845	51.1845	51.1845	46.9435	46.9435	46.9435	46.9435
1709	13.0527	13.0527	13.0527	13.0527	13.0527	20.7097	-1	-1	-1	20.7097	26.5864	26.5864	26.5864	26.5864	26.5864	31.4952	31.4952	31.4952	31.4952	31.4952	36.8806	36.8806	36.8806	36.8806	36.8806	41.2667	41.2667	41.2667	41.2667	41.2667	39.7442	39.7442	39.7442	39.7442	39.7442	47.8226	47.8226	47.8226	47.8226	47.8226	51.1845	51.1845	51.1845	51.1845	51.1845	46.9435	46.9435	46.9435	46.9435
1709	13.0527	13.0527	13.0527	13.0527	13.0527	20.7097	20.7097	20.7097	20.7097	20.7097	26.5864	26.5864	26.5864	26.5864	26.5864	31.4952	31.4952	31.4952	31.4952	31.4952	36.8806	36.8806	36.8806	36.8806	36.8806	41.2667	41.2667	41.2667	41.2667	41.2667	39.7442	39.7442	39.7442	39.7442	39.7442	47.8226	47.8226	47.8226	47.8226	47.8226	51.1845	51.1845	51.1845	51.1845	51.1845	46.9435	46.9435	46.9435	46.9435
1699	11.0751	11.0751	11.0751	11.0751	11.0751	19.2486	19.2486	19.2486	19.2486	19.2486	25.9036	25.9036	25.9036	25.9036	25.9036	32.3028	32.3028	32.3028	32.3028	32.3028	39.9814	39.9814	39.9814	39.9814	39.9814	45.5112	45.5112	45.5112	45.5112	45.5112	49.3728	49.3728	49.3728	49.3728	49.3728	49.1156	49.1156	49.1156	49.1156	49.1156	49.5701	49.5701	49.5701	49.5701	49.5701	48.8969	48.8969	48.8969	48.8969
1699	11.0751	11.0751	11.0751	11.0751	11.0751	19.2486	-1	-1	-1	19.2486	25.9036	25.9036	25.9036	25.9036	25.9036	32.3028	32.3028	32.3028	32.3028	32.3028	39.9814	39.9814	39.9814	39.9814	39.9814	45.5112	45.5112	45.5112	45.5112	45.5112	49.3728	49.3728	49.3728	49.3728	49.3728	49.1156	49.1156	49.1156	49.1156	49.1156	49.5701	49.5701	49.5701	49.5701	49.5701	48.8969	48.8969	48.8969	48.8969
1699	11.0751	11.0751	11.0751	11.0751	11.0751	19.2486	-1	-1	-1	19.2486	25.9036	25.9036	25.9036	25.9036	25.9036	32.3028	32.3028	32.3028	32.3028	32.3028	39.9814	39.9814	39.9814	39.9814	39.9814	45.5112	45.5112	45.5112	45.5112	45.5112	49.3728	49.3728	49.3728	49.3728	49.3728	49.1156	49.1156	49.1156	49.1156	49.1156	49.5701	49.5701	49.5701	49.5701	49.5701	48.8969	48.8969	48.8969	48.8969
1699	11.0751	11.0751	11.0751	11.0751	11.0751	19.2486	-1	-1	-1	19.2486	25.9036	25.9036	25.9036	25.9036	25.9036	32.3028	32.3028	32.3028	32.3028	32.3028	39.9814	39.9814	39.9814	39.9814	39.9814	45.5112	45.5112	45.5112	45.5112	45.5112	49.3728	49.3728	49.3728	49.3728	49.3728	49.1156	49.1156	49.1156	49.1156	49.1156	49.5701	49.5701	49.5701	49.5701	49.5701	48.8969	48.8969	48.8969	48.8969
1699	11.0751	11.0751	11.0751	11.0751	11.0751	19.2486	19.2486	19.2486	19.2486	19.2486	25.9036	25.9036	25.9036	25.9036	25.9036	32.3028	32.3028	32.3028	32.3028	32.3028	39.9814	39.9814	39.9814	39.9814	39.9814	45.5112	45.5112	45.5112	45.5112	45.5112	49.3728	49.3728	49.3728	49.3728	49.3728	49.1156	49.1156	49.1156	49.1156	49.1156	49.5701	49.5701	49.5701	49.5701	49.5701	48.8969	48.8969	48.8969	48.8969
1689	8.68016	8.68016	8.68016	8.68016	8.68016	16.1038	16.1038	16.1038	16.1038	16.1038	24.1326	24.1326	24.1326	24.1326	24.1326	32.233	32.233	32.233	32.233	32.233	42.2465	42.2465	42.2465	42.2465	42.2465	44.7491	44.7491	44.7491	44.7491	44.7491	50.212	50.212	50.212	50.212	50.212	45.9129	45.9129	45.9129	45.9129	45.9129	48.0006	48.0006	48.0006	48.0006	48.0006	51.3402	51.3402	51.3402	51.3402
1689	8.68016	8.68016	8.68016	8.68016	8.68016	16.1038	-1	-1	-1	16.1038	24.1326	-1	-1	-1	24.1326	32.233	32.233	32.233	32.233	32.233	42.2465	42.2465	42.2465	42.2465	42.2465	44.7491	44.7491	44.7491	44.7491	44.7491	50.212	50.212	50.212	50.212	50.212	45.9129	45.9129	45.9129	45.9129	45.9129	48.0006	48.0006	48.0006	48.0006	48.0006	51.3402	51.3402	51.3402	51.3402
1689	8.68016	8.68016	8.68016	8.68016	8.68016	16.1038	-1	-1	-1	16.1038	24.1326	-1	-1	-1	24.1326	32.233	32.233	32.233	32.233	32.233	42.2465	42.2465	42.2465	42.2465	42.2465	44.7491	44.7491	44.7491	44.7491	44.7491	50.212	50.212	50.212	50.212	50.212	45.9129	45.9129	45.9129	45.9129	45.9129	48.0006	48.0006	48.0006	48.0006	48.0006	51.3402	51.3402	51.3402	51.3402
1689	8.68016	8.68016	8.68016	8.68016	8.68016	16.1038	-1	-1	-1	16.1038	24.1326	-1	-1	-1	24.1326	32.233	32.233	32.233	32.233	32.233	42.2465	42.2465	42.2465	42.2465	42.2465	44.7491	44.7491	44.7491	44.7491	44.7491	50.212	50.212	50.212	50.212	50.212	45.9129	45.9129	45.9129	45.9129	45.9129	48.0006	48.0006	48.0006	48.0006	48.0006	51.3402	51.3402	51.3402	51.3402
1689	8.68016	8.68016	8.68016	8.68016	8.68016	16.1038	16.1038	16.1038	16.1038	16.1038	24.1326	24.1326	24.1326	24.1326	24.1326	32.233	32.233	32.233	32.233	32.233	42.2465	42.2465	42.2465	42.2465	42.2465	44.7491	44.7491	44.7491	44.7491	44.7491	50.212	50.212	50.212	50.212	50.212	45.9129	45.9129	45.9129	45.9129	45.9129	48.0006	48.0006	48.0006	48.0006	48.0006	51.3402	51.3402	51.3402	51.3402
1678	7.44807	7.44807	7.44807	7.44807	7.44807	14.242	14.242	14.242	14.242	14.242	23.5059	23.5059	23.5059	23.5059	23.5059	32.7575	32.7575	32.7575	32.7575	32.7575	44.3569	44.3569	44.3569	44.3569	44.3569	47.0898	47.0898	47.0898	47.0898	47.0898	50.0535	50.0535	50.0535	50.0535	50.0535	50.1931	50.1931	50.1931	50.1931	50.1931	51.1528	51.1528	51.1528	51.1528	51.1528	52.4829	52.4829	52.4829	52.4829
1678	7.44807	7.44807	7.44807	7.44807	7.44807	14.242	14.242	14.242	14.242	14.242	23.5059	-1	-1	-1	23.5059	32.7575	32.7575	32.7575	32.7575	32.7575	44.3569	44.3569	44.3569	44.3569	44.3569	47.0898	47.0898	47.0898	47.0898	47.0898	50.0535	50.0535	50.0535	50.0535	50.0535	50.1931	50.1931	50.1931	50.1931	50.1931	51.1528	51.1528	51.1528	51.1528	51.1528	52.4829	52.4829	52.4829	52.4829
1678	7.44807	7.44807	7.44807	7.44807	7.44807	14.242	14.242	14.242	14.242	14.242	23.5059	-1	-1	-1	23.5059	32.7575	32.7575	32.7575	32.7575	32.7575	44.3569	44.3569	44.3569	44.3569	44.3569	47.0898	47.0898	47.0898	47.0898	47.0898	50.0535	50.0535	50.0535	50.0535	50.0535	50.1931	50.1931	50.1931	50.1931	50.1931	51.1528	51.1528	51.1528	51.1528	51.1528	52.4829	52.4829	52.4829	52.4829
1678	7.44807	7.44807	7.44807	7.44807	7.44807	14.242	14.242	14.242	14.242	14.242	23.5059	-1	-1	-1	23.5059	32.7575	32.7575	32.7575	32.7575	32.7575	44.3569	44.3569	44.3569	44.3569	44.3569	47.0898	47.0898	47.0898	47.0898	47.0898	50.0535	50.0535	50.0535	50.0535	50.0535	50.1931	50.1931	50.1931	50.1931	50.1931	51.1528	51.1528	51.1528	51.1528	51.1528	52.4829	52.4829	52.4829	52.4829
1678	7.44807	7.44807	7.44807	7.44807	7.44807	14.242	14.242	14.242	14.242	14.242	23.5059	23.5059	23.5059	23.5059	23.5059	32.7575	32.7575	32.7575	32.7575	32.7575	44.3569	44.3569	44.3569	44.3569	44.3569	47.0898	47.0898	47.0898	47.0898	47.0898	50.0535	50.0535	50.0535	50.0535	50.0535	50.1931	50.1931	50.1931	50.1931	50.1931	51.1528	51.1528	51.1528	51.1528	51.1528	52.4829	52.4829	52.4829	52.4829
1668	10.0108	10.0108	10.0108	10.0108	10.0108	14.3874	14.3874	14.3874	14.3874	14.3874	22.4496	22.4496	22.4496	22.4496	22.4496	35.3184	35.3184	35.3184	35.3184	35.3184	43.7868	43.7868	43.7868	43.7868	43.7868	49.8003	49.8003	49.8003	49.8003	49.8003	51.1924	51.1924	51.1924	51.1924	51.1924	51.3792	51.3792	51.3792	51.3792	51.3792	52.9021	52.9021	52.9021	52.9021	52.9021	52.3275	52.3275	52.3275	52.3275
1668	10.0108	10.0108	10.0108	10.0108	10.0108	14.3874	14.3874	14.3874	14.3874	14.3874	22.4496	-1	-1	-1	22.4496	35.3184	35.3184	35.3184	35.3184	35.3184	43.7868	43.7868	43.7868	43.7868	43.7868	49.8003	49.8003	49.8003	49.8003	49.8003	51.1924	51.1924	51.1924	51.1924	51.1924	51.3792	51.3792	51.3792	51.3792	51.3792	52.9021	52.9021	52.9021	52.9021	52.9021	52.3275	52.3275	52.3275	52.3275
1668	10.0108	10.0108	10.0108	10.0108	10.0108	14.3874	14.3874	14.3874	14.3874	14.3874	22.4496	-1	-1	-1	22.4496	35.3184	35.3184	35.3184	35.3184	35.3184	43.7868	43.7868	43.7868	43.7868	43.7868	49.8003	49.8003	49.8003	49.8003	49.8003	51.1924	51.1924	51.1924	51.1924	51.1924	51.3792	51.3792	51.3792	51.3792	51.3792	52.9021	52.9021	52.9021	52.9021	52.9021	52.3275	52.3275	52.3275	52.3275
1668	10.0108	10.0108	10.0108	10.0108	10.0108	14.3874	14.3874	14.3874	14.3874	14.3874	22.4496	-1	-1	-1	22.4496	35.3184	35.3184	35.3184	35.3184	35.3184	43.7868	43.7868	43.7868	43.7868	43.7868	49.8003	49.8003	49.8003	49.8003	49.8003	51.1924	51.1924	51.1924	51.1924	51.1924	51.3792	51.3792	51.3792	51.3792	51.3792	52.9021	52.9021	52.9021	52.9021	52.9021	52.3275	52.3275	52.3275	52.3275
1668	10.0108	10.0108	10.0108	10.0108	10.0108	14.3874	14.3874	14.3874	14.3874	14.3874	22.4496	22.4496	22.4496	22.4496	22.4496	35.3184	35.3184	35.3184	35.3184	35.3184	43.7868	43.7868	43.7868	43.7868	43.7868	49.8003	49.8003	49.8003	49.8003	49.8003	51.1924	51.1924	51.1924	51.1924	51.1924	51.3792	51.3792	51.3792	51.3792	51.3792	52.9021	52.9021	52.9021	52.9021	52.9021	52.3275	52.3275	52.3275	52.3275
1657	14.9028	14.9028	14.9028	14.9028	14.9028	18.7711	18.7711	18.7711	18.7711	18.7711	24.6696	24.6696	24.6696	24.6696	24.6696	38.5197	38.5197	38.5197	38.5197	38.5197	44.7326	44.7326	44.7326	44.7326	44.7326	50.0886	50.0886	50.0886	50.0886	50.0886	50.7077	50.7077	50.7077	50.7077	50.7077	51.9016	51.9016	51.9016	51.9016	51.9016	53.0737	53.0737	53.0737	53.0737	53.0737	52.6772	52.6772	52.6772	52.6772
1657	14.9028	14.9028	14.9028	14.9028	14.9028	18.7711	-1	-1	-1	18.7711	24.6696	-1	-1	-1	24.6696	38.5197	38.5197	38.5197	38.5197	38.5197	44.7326	44.7326	44.7326	44.7326	44.7326	50.0886	50.0886	50.0886	50.0886	50.0886	50.7077	50.7077	50.7077	50.7077	50.7077	51.9016	51.9016	51.9016	51.9016	51.9016	53.0737	53.0737	53.0737	53.0737	53.0737	52.6772	52.6772	52.6772	52.6772
1657	14.9028	14.9028	14.9028	14.9028	14.9028	18.7711	-1	-1	-1	18.7711	24.6696	-1	-1	-1	24.6696	38.5197	38.5197	38.5197	38.5197	38.5197	44.7326	44.7326	44.7326	44.7326	44.7326	50.0886	50.0886	50.0886	50.0886	50.0886	50.7077	50.7077	50.7077	50.7077	50.7077	51.9016	51.9016	51.9016	51.9016	51.9016	53.0737	53.0737	53.0737	53.0737	53.0737	52.6772	52.6772	52.6772	52.6772
1657	14.9028	14.9028	14.9028	14.9028	14.9028	18.7711	-1	-1	-1	18.7711	24.6696	-1	-1	-1	24.6696	38.5197	38.5197	38.5197	38.5197	38.5197	44.7326	44.7326	44.7326	44.7326	44.7326	50.0886	50.0886	50.0886	50.0886	50.0886	50.7077	50.7077	50.7077	50.7077	50.7077	51.9016	51.9016	51.9016	51.9016	51.9016	53.0737	53.0737	53.0737	53.0737	53.0737	52.6772	52.6772	52.6772	52.6772
1657	14.9028	14.9028	14.9028	14.9028	14.9028	18.7711	18.7711	18.7711	18.7711	18.7711	24.6696	24.6696	24.6696	24.6696	24.6696	38.5197	38.5197	38.5197	38.5197	38.5197	44.7326	44.7326	44.7326	44.7326	44.7326	50.0886	50.0886	50.0886	50.0886	50.0886	50.7077	50.7077	50.7077	50.7077	50.7077	51.9016	51.9016	51.9016	51.9016	51.9016	53.0737	53.0737	53.0737	53.0737	53.0737	52.6772	52.6772	52.6772	52.6772
1647	19.6833	19.6833	19.6833	19.6833	19.6833	22.8289	22.8289	22.8289	22.8289	22.8289	29.6588	29.6588	29.6588	29.6588	29.6588	39.991	39.991	39.991	39.991	39.991	46.9751	46.9751	46.9751	46.9751	46.9751	46.4999	46.4999	46.4999	46.4999	46.4999	51.9448	51.9448	51.9448	51.9448	51.9448	51.3988	51.3988	51.3988	51.3988	51.3988	54.3467	54.3467	54.3467	54.3467	54.3467	51.7569	51.7569	51.7569	51.7569
1647	19.6833	-1	-1	-1	19.6833	22.8289	-1	-1	-1	22.8289	29.6588	29.6588	29.6588	29.6588	29.6588	39.991	39.991	39.991	39.991	39.991	46.9751	46.9751	46.9751	46.9751	46.9751	46.4999	46.4999	46.4999	46.4999	46.4999	51.9448	51.9448	51.9448	51.9448	51.9448	51.3988	51.3988	51.3988	51.3988	51.3988	54.3467	54.3467	54.3467	54.3467	54.3467	51.7569	51.7569	51.7569	51.7569
1647	19.6833	-1	-1	-1	19.6833	22.8289	-1	-1	-1	22.8289	29.6588	29.6588	29.6588	29.6588	29.6588	39.991	39.991	39.991	39.991	39.991	46.9751	46.9751	46.9751	46.9751	46.9751	46.4999	46.4999	46.4999	46.4999	46.4999	51.9448	51.9448	51.9448	51.9448	51.9448	51.3988	51.3988	51.3988	51.3988	51.3988	54.3467	54.3467	54.3467	54.3467	54.3467	51.7569	51.7569	51.7569	51.7569
1647	19.6833	-1	-1	-1	19.6833	22.8289	-1	-1	-1	22.8289	29.6588	29.6588	29.6588	29.6588	29.6588	39.991	39.991	39.991	39.991	39.991	46.9751	46.9751	46.9751	46.9751	46.9751	46.4999	46.4999	46.4999	46.4999	46.4999	51.9448	51.9448	51.9448	51.9448	51.9448	51.3988	51.3988	51.3988	51.3988	51.3988	54.3467	54.3467	54.3467	54.3467	54.3467	51.7569	51.7569	51.7569	51.7569
1647	19.6833	19.6833	19.6833	19.6833	19.6833	22.8289	22.8289	22.8289	22.8289	22.8289	29.6588	29.6588	29.6588	29.6588	29.6588	39.991	39.991	39.991	39.991	39.991	46.9751	46.9751	46.9751	46.9751	46.9751	46.4999	46.4999	46.4999	46.4999	46.4999	51.9448	51.9448	51.9448	51.9448	51.9448	51.3988	51.3988	51.3988	51.3988	51.3988	54.3467	54.3467	54.3467	54.3467	54.3467	51.7569	51.7569	51.7569	51.7569
1637	28.1845	28.1845	28.1845	28.1845	28.1845	33.2094	33.2094	33.2094	33.2094	33.2094	33.4442	33.4442	33.4442	33.4442	33.4442	40.856	40.856	40.856	40.856	40.856	46.7954	46.7954	46.7954	46.7954	46.7954	49.0073	49.0073	49.0073	49.0073	49.0073	52.1769	52.1769	52.1769	52.1769	52.1769	51.7339	51.7339	51.7339	51.7339	51.7339	54.206	54.206	54.206	54.206	54.206	51.3902	51.3902	51.3902	51.3902
1637	28.1845	28.1845	28.1845	28.1845	28.1845	33.2094	33.2094	33.2094	33.2094	33.2094	33.4442	33.4442	33.4442	33.4442	33.4442	40.856	40.856	40.856	40.856	40.856	46.7954	46.7954	46.7954	46.7954	46.7954	49.0073	49.0073	49.0073	49.0073	49.0073	52.1769	52.1769	52.1769	52.1769	52.1769	51.7339	51.7339	51.7339	51.7339	51.7339	54.206	54.206	54.206	54.206	54.206	51.3902	51.3902	51.3902	51.3902
1637	28.1845	28.1845	28.1845	28.1845	28.1845	33.2094	33.2094	33.2094	33.2094	33.2094	33.4442	33.4442	33.4442	33.4442	33.4442	40.856	40.856	40.856	40.856	40.856	46.7954	46.7954	46.7954	46.7954	46.7954	49.0073	49.0073	49.0073	49.0073	49.0073	52.1769	52.1769	52.1769	52.1769	52.1769	51.7339	51.7339	51.7339	51.7339	51.7339	54.206	54.206	54.206	54.206	54.206	51.3902	51.3902	51.3902	51.3902
1637	28.1845	28.1845	28.1845	28.1845	28.1845	33.2094	33.2094	33.2094	33.2094	33.2094	33.4442	33.4442	33.4442	33.4442	33.4442	40.856	40.856	40.856	40.856	40.856	46.7954	46.7954	46.7954	46.7954	46.7954	49.0073	49.0073	49.0073	49.0073	49.0073	52.1769	52.1769	52.1769	52.1769	52.1769	51.7339	51.7339	51.7339	51.7339	51.7339	54.206	54.206	54.206	54.206	54.206	51.3902	51.3902	51.3902	51.3902
1637	28.1845	28.1845	28.1845	28.1845	28.1845	33.2094	33.2094	33.2094	33.2094	33.2094	33.4442	33.4442	33.4442	33.4442	33.4442	40.856	40.856	40.856	40.856	40.856	46.7954	46.7954	46.7954	46.7954	46.7954	49.0073	49.0073	49.0073	49.0073	49.0073	52.1769	52.1769	52.1769	52.1769	52.1769	51.7339	51.7339	51.7339	51.7339	51.7339	54.206	54.206	54.206	54.206	54.206	51.3902	51.3902	51.3902	51.3902
1626	33.7774	33.7774	33.7774	33.7774	33.7774	33.409	33.409	33.409	33.409	33.409	42.5332	42.5332	42.5332	42.5332	42.5332	48.4328	48.4328	48.4328	48.4328	48.4328	48.1548	48.1548	48.1548	48.1548	48.1548	50.626	50.626	50.626	50.626	50.626	46.584	46.584	46.584	46.584	46.584	52.4057	52.4057	52.4057	52.4057	52.4057	53.2936	53.2936	53.2936	53.2936	53.2936	52.0789	52.0789	52.0789	52.0789
1626	33.7774	33.7774	33.7774	33.7774	33.7774	33.409	33.409	33.409	33.409	33.409	42.5332	42.5332	42.5332	42.5332	42.5332	48.4328	48.4328	48.4328	48.4328	48.4328	48.1548	48.1548	48.1548	48.1548	48.1548	50.626	50.626	50.626	50.626	50.626	46.584	46.584	46.584	46.584	46.584	52.4057	52.4057	52.4057	52.4057	52.4057	53.2936	53.2936	53.2936	53.2936	53.2936	52.0789	52.0789	52.0789	52.0789
1626	33.7774	33.7774	33.7774	33.7774	33.7774	33.409	33.409	33.409	33.409	33.409	42.5332	42.5332	42.5332	42.5332	42.5332	48.4328	48.4328	48.4328	48.4328	48.4328	48.1548	48.1548	48.1548	48.1548	48.1548	50.626	50.626	50.626	50.626	50.626	46.584	46.584	46.584	46.584	46.584	52.4057	52.4057	52.4057	52.4057	52.4057	53.2936	53.2936	53.2936	53.2936	53.2936	52.0789	52.0789	52.0789	52.0789
1626	33.7774	33.7774	33.7774	33.7774	33.7774	33.409	33.409	33.409	33.409	33.409	42.5332	42.5332	42.5332	42.5332	42.5332	48.4328	48.4328	48.4328	48.4328	48.4328	48.1548	48.1548	48.1548	48.1548	48.1548	50.626	50.626	50.626	50.626	50.626	46.584	46.584	46.584	46.584	46.584	52.4057	52.4057	52.4057	52.4057	52.4057	53.2936	53.2936	53.2936	53.2936	53.2936	52.0789	52.0789	52.0789	52.0789
1626	33.7774	33.7774	33.7774	33.7774	33.7774	33.409	33.409	33.409	33.409	33.409	42.5332	42.5332	42.5332	42.5332	42.5332	48.4328	48.4328	48.4328	48.4328	48.4328	48.1548	48.1548	48.1548	48.1548	48.1548	50.626	50.626	50.626	50.626	50.626	46.584	46.584	46.584	46.584	46.584	52.4057	52.4057	52.4057	52.4057	52.4057	53.2936	53.2936	53.2936	53.2936	53.2936	52.0789	52.0789	52.0789	52.0789
1616	39.0804	39.0804	39.0804	39.0804	39.0804	42.1139	42.1139	42.1139	42.1139	42.1139	47.2627	47.2627	47.2627	47.2627	47.2627	48.7575	48.7575	48.7575	48.7575	48.7575	43.4854	43.4854	43.4854	43.4854	43.4854	45.5686	45.5686	45.5686	45.5686	45.5686	49.0075	49.0075	49.0075	49.0075	49.0075	52.6188	52.6188	52.6188	52.6188	52.6188	52.9061	52.9061	52.9061	52.9061	52.9061	49.2822	49.2822	49.2822	49.2822
1616	39.0804	39.0804	39.0804	39.0804	39.0804	42.1139	42.1139	42.1139	42.1139	42.1139	47.2627	47.2627	47.2627	47.2627	47.2627	48.7575	48.7575	48.7575	48.7575	48.7575	43.4854	43.4854	43.4854	43.4854	43.4854	45.5686	45.5686	45.5686	45.5686	45.5686	49.0075	49.0075	49.0075	49.0075	49.0075	52.6188	52.6188	52.6188	52.6188	52.6188	52.9061	52.9061	52.9061	52.9061	52.9061	49.2822	49.2822	49.2822	49.2822
1616	39.0804	39.0804	39.0804	39.0804	39.0804	42.1139	42.1139	42.1139	42.1139	42.1139	47.2627	47.2627	47.2627	47.2627	47.2627	48.7575	48.7575	48.7575	48.7575	48.7575	43.4854	43.4854	43.4854	43.4854	43.4854	45.5686	45.5686	45.5686	45.5686	45.5686	49.0075	49.0075	49.0075	49.0075	49.0075	52.6188	52.6188	52.6188	52.6188	52.6188	52.9061	52.9061	52.9061	52.9061	52.9061	49.2822	49.2822	49.2822	49.2822
1616	39.0804	39.0804	39.0804	39.0804	39.0804	42.1139	42.1139	42.1139	42.1139	42.1139	47.2627	47.2627	47.2627	47.2627	47.2627	48.7575	48.7575	48.7575	48.7575	48.7575	43.4854	43.4854	43.4854	43.4854	43.4854	45.5686	45.5686	45.5686	45.5686	45.5686	49.0075	49.0075	49.0075	49.0075	49.0075	52.6188	52.6188	52.6188	52.6188	52.6188	52.9061	52.9061	52.9061	52.9061	52.9061	49.2822	49.2822	49.2822	49.2822
1616	39.0804	39.0804	39.0804	39.0804	39.0804	42.1139	42.1139	42.1139	42.1139	42.1139	47.2627	47.2627	47.2627	47.2627	47.2627	48.7575	48.7575	48.7575	48.7575	48.7575	43.4854	43.4854	43.4854	43.4854	43.4854	45.5686	45.5686	45.5686	45.5686	45.5686	49.0075	49.0075	49.0075	49.0075	49.0075	52.6188	52.6188	52.6188	52.6188	52.6188	52.9061	52.9061	52.9061	52.9061	52.9061	49.2822	49.2822	49.2822	49.2822
1606	42.1824	42.1824	42.1824	42.1824	42.1824	44.1342	44.1342	44.1342	44.1342	44.1342	43.7395	43.7395	43.7395	43.7395	43.7395	41.5274	41.5274	41.5274	41.5274	41.5274	43.7709	43.7709	43.7709	43.7709	43.7709	46.5792	46.5792	46.5792	46.5792	46.5792	44.7603	44.7603	44.7603	44.7603	44.7603	43.5663	43.5663	43.5663	43.5663	43.5663	44.4013	44.4013	44.4013	44.4013	44.4013	44.3411	44.3411	44.3411	44.3411
1606	42.1824	42.1824	42.1824	42.1824	42.1824	44.1342	44.1342	44.1342	44.1342	44.1342	43.7395	43.7395	43.7395	43.7395	43.7395	41.5274	41.5274	41.5274	41.5274	41.5274	43.7709	43.7709	43.7709	43.7709	43.7709	46.5792	46.5792	46.5792	46.5792	46.5792	44.7603	44.7603	44.7603	44.7603	44.7603	43.5663	43.5663	43.5663	43.5663	43.5663	44.4013	44.4013	44.4013	44.4013	44.4013	44.3411	44.3411	44.3411	44.3411
1606	42.1824	42.1824	42.1824	42.1824	42.1824	44.1342	44.1342	44.1342	44.1342	44.1342	43.7395	43.7395	43.7395	43.7395	43.7395	41.5274	41.5274	41.5274	41.5274	41.5274	43.7709	43.7709	43.7709	43.7709	43.7709	46.5792	46.5792	46.5792	46.5792	46.5792	44.7603	44.7603	44.7603	44.7603	44.7603	43.5663	43.5663	43.5663	43.5663	43.5663	44.4013	44.4013	44.4013	44.4013	44.4013	44.3411	44.3411	44.3411	44.3411
1606	42.1824	42.1824	42.1824	42.1824	42.1824	44.1342	44.1342	44.1342	44.1342	44.1342	43.7395	43.7395	43.7395	43.7395	43.7395	41.5274	41.5274	41.5274	41.5274	41.5274	43.7709	43.7709	43.7709	43.7709	43.7709	46.5792	46.5792	46.5792	46.5792	46.5792	44.7603	44.7603	44.7603	44.7603	44.7603	43.5663	43.5663	43.5663	43.5663	43.5663	44.4013	44.4013	44.4013	44.4013	44.4013	44.3411	44.3411	44.3411	44.3411
1606	42.1824	42.1824	42.1824	42.1824	42.1824	44.1342	44.1342	44.1342	44.1342	44.1342	43.7395	43.7395	43.7395	43.7395	43.7395	41.5274	41.5274	41.5274	41.5274	41.5274	43.7709	43.7709	43.7709	43.7709	43.7709	46.5792	46.5792	46.5792	46.5792	46.5792	44.7603	44.7603	44.7603	44.7603	44.7603	43.5663	43.5663	43.5663	43.5663	43.5663	44.4013	44.4013	44.4013	44.4013	44.4013	44.3411	44.3411	44.3411	44.3411
1595	44.3074	44.3074	44.3074	44.3074	44.3074	45.0221	45.0221	45.0221	45.0221	45.0221	45.2491	45.2491	45.2491	45.2491	45.2491	46.8742	46.8742	46.8742	46.8742	46.8742	50.6706	50.6706	50.6706	50.6706	50.6706	49.9161	49.9161	49.9161	49.9161	49.9161	50.6742	50.6742	50.6742	50.6742	50.6742	52.8457	52.8457	52.8457	52.8457	52.8457	50.7199	50.7199	50.7199	50.7199	50.7199	47.6432	47.6432	47.6432	47.6432
1595	44.3074	44.3074	44.3074	44.3074	44.3074	45.0221	45.0221	45.0221	45.0221	45.0221	45.2491	45.2491	45.2491	45.2491	45.2491	46.8742	46.8742	46.8742	46.8742	46.8742	50.6706	50.6706	50.6706	50.6706	50.6706	49.9161	49.9161	49.9161	49.9161	49.9161	50.6742	50.6742	50.6742	50.6742	50.6742	52.8457	52.8457	52.8457	52.8457	52.8457	50.7199	50.7199	50.7199	50.7199	50.7199	47.6432	47.6432	47.6432	47.6432
1595	44.3074	44.3074	44.3074	44.3074	44.3074	45.0221	45.0221	45.0221	45.0221	45.0221	45.2491	45.2491	45.2491	45.2491	45.2491	46.8742	46.8742	46.8742	46.8742	46.8742	50.6706	50.6706	50.6706	50.6706	50.6706	49.9161	49.9161	49.9161	49.9161	49.9161	50.6742	50.6742	50.6742	50.6742	50.6742	52.8457	52.8457	52.8457	52.8457	52.8457	50.7199	50.7199	50.7199	50.7199	50.7199	47.6432	47.6432	47.6432	47.6432
1595	44.3074	44.3074	44.3074	44.3074	44.3074	45.0221	45.0221	45.0221	45.0221	45.0221	45.2491	45.2491	45.2491	45.2491	45.2491	46.8742	46.8742	46.8742	46.8742	46.8742	50.6706	50.6706	50.6706	50.6706	50.6706	49.9161	49.9161	49.9161	49.9161	49.9161	50.6742	50.6742	50.6742	50.6742	50.6742	52.8457	52.8457	52.8457	52.8457	52.8457	50.7199	50.7199	50.7199	50.7199	50.7199	47.6432	47.6432	47.6432	47.6432
1595	44.3074	44.3074	44.3074	44.3074	44.3074	45.0221	45.0221	45.0221	45.0221	45.0221	45.2491	45.2491	45.2491	45.2491	45.2491	46.8742	46.8742	46.8742	46.8742	46.8742	50.6706	50.6706	50.6706	50.6706	50.6706	49.9161	49.9161	49.9161	49.9161	49.9161	50.6742	50.6742	50.6742	50.6742	50.6742	52.8457	52.8457	52.8457	52.8457	52.8457	50.7199	50.7199	50.7199	50.7199	50.7199	47.6432	47.6432	47.6432	47.6432
1585	46.9612	46.9612	46.9612	46.9612	46.9612	45.2391	45.2391	45.2391	45.2391	45.2391	47.0677	47.0677	47.0677	47.0677	47.0677	50.5743	50.5743	50.5743	50.5743	50.5743	50.7579	50.7579	50.7579	50.7579	50.7579	50.4598	50.4598	50.4598	50.4598	50.4598	50.0737	50.0737	50.0737	50.0737	50.0737	52.0793	52.0793	52.0793	52.0793	52.0793	49.7364	49.7364	49.7364	49.7364	49.7364	50.1925	50.1925	50.1925	50.1925
1585	46.9612	46.9612	46.9612	46.9612	46.9612	45.2391	45.2391	45.2391	45.2391	45.2391	47.0677	47.0677	47.0677	47.0677	47.0677	50.5743	50.5743	50.5743	50.5743	50.5743	50.7579	50.7579	50.7579	50.7579	50.7579	50.4598	50.4598	50.4598	50.4598	50.4598	50.0737	50.0737	50.0737	50.0737	50.0737	52.0793	52.0793	52.0793	52.0793	52.0793	49.7364	49.7364	49.7364	49.7364	49.7364	50.1925	50.1925	50.1925	50.1925
1585	46.9612	46.9612	46.9612	46.9612	46.9612	45.2391	45.2391	45.2391	45.2391	45.2391	47.0677	47.0677	47.0677	47.0677	47.0677	50.5743	50.5743	50.5743	50.5743	50.5743	50.7579	50.7579	50.7579	50.7579	50.7579	50.4598	50.4598	50.4598	50.4598	50.4598	50.0737	50.0737	50.0737	50.0737	50.0737	52.0793	52.0793	52.0793	52.0793	52.0793	49.7364	49.7364	49.7364	49.7364	49.7364	50.1925	50.1925	50.1925	50.1925
1585	46.9612	46.9612	46.9612	46.9612	46.9612	45.2391	45.2391	45.2391	45.2391	45.2391	47.0677	47.0677	47.0677	47.0677	47.0677	50.5743	50.5743	50.5743	50.5743	50.5743	50.7579	50.7579	50.7579	50.7579	50.7579	50.4598	50.4598	50.4598	50.4598	50.4598	50.0737	50.0737	50.0737	50.0737	50.0737	52.0793	52.0793	52.0793	52.0793	52.0793	49.7364	49.7364	49.7364	49.7364	49.7364	50.1925	50.1925	50.1925	50.1925
1585	46.9612	46.9612	46.9612	46.9612	46.9612	45.2391	45.2391	45.2391	45.2391	45.2391	47.0677	47.0677	47.0677	47.0677	47.0677	50.5743	50.5743	50.5743	50.5743	50.5743	50.7579	50.7579	50.7579	50.7579	50.7579	50.4598	50.4598	50.4598	50.4598	50.4598	50.0737	50.0737	50.0737	50.0737	50.0737	52.0793	52.0793	52.0793	52.0793	52.0793	49.7364	49.7364	49.7364	49.7364	49.7364	50.1925	50.1925	50.1925	50.1925
1575	47.0762	47.0762	47.0762	47.0762	47.0762	48.8023	48.8023	48.8023	48.8023	48.8023	48.2979	48.2979	48.2979	48.2979	48.2979	51.2131	51.2131	51.2131	51.2131	51.2131	50.3607	50.3607	50.3607	50.3607	50.3607	52.0902	52.0902	52.0902	52.0902	52.0902	49.09	49.09	49.09	49.09	49.09	52.3465	52.3465	52.3465	52.3465	52.3465	49.67	49.67	49.67	49.67	49.67	50.8012	50.8012	50.8012	50.8012
1575	47.0762	47.0762	47.0762	47.0762	47.0762	48.8023	48.8023	48.8023	48.8023	48.8023	48.2979	48.2979	48.2979	48.2979	48.2979	51.2131	51.2131	51.2131	51.2131	51.2131	50.3607	50.3607	50.3607	50.3607	50.3607	52.0902	52.0902	52.0902	52.0902	52.0902	49.09	49.09	49.09	49.09	49.09	52.3465	52.3465	52.3465	52.3465	52.3465	49.67	49.67	49.67	49.67	49.67	50.8012	50.8012	50.8012	50.8012
1575	47.0762	47.0762	47.0762	47.0762	47.0762	48.8023	48.8023	48.8023	48.8023	48.8023	48.2979	48.2979	48.2979	48.2979	48.2979	51.2131	51.2131	51.2131	51.2131	51.2131	50.3607	50.3607	50.3607	50.3607	50.3607	52.0902	52.0902	52.0902	52.0902	52.0902	49.09	49.09	49.09	49.09	49.09	52.3465	52.3465	52.3465	52.3465	52.3465	49.67	49.67	49.67	49.67	49.67	50.8012	50.8012	50.8012	50.8012
1575	47.0762	47.0762	47.0762	47.0762	47.0762	48.8023	48.8023	48.8023	48.8023	48.8023	48.2979	48.2979	48.2979	48.2979	48.2979	51.2131	51.2131	51.2131	51.2131	51.2131	50.3607	50.3607	50.3607	50.3607	50.3607	52.0902	52.0902	52.0902	52.0902	52.0902	49.09	49.09	49.09	49.09	49.09	52.3465	52.3465	52.3465	52.3465	52.3465	49.67	49.67	49.67	49.67	49.67	50.8012	50.8012	50.8012	50.8012
1575	47.0762	47.0762	47.0762	47.0762	47.0762	48.8023	48.8023	48.8023	48.8023	48.8023	48.2979	48.2979	48.2979	48.2979	48.2979	51.2131	51.2131	51.2131	51.2131	51.2131	50.3607	50.3607	50.3607	50.3607	50.3607	52.0902	52.0902	52.0902	52.0902	52.0902	49.09	49.09	49.09	49.09	49.09	52.3465	52.3465	52.3465	52.3465	52.3465	49.67	49.67	49.67	49.67	49.67	50.8012	50.8012	50.8012	50.8012
1564	47.3132	47.3132	47.3132	47.3132	47.3132	49.8884	49.8884	49.8884	49.8884	49.8884	49.9111	49.9111	49.9111	49.9111	49.9111	51.5542	51.5542	51.5542	51.5542	51.5542	51.0515	51.0515	51.0515	51.0515	51.0515	50.613	50.613	50.613	50.613	50.613	50.1853	50.1853	50.1853	50.1853	50.1853	52.4479	52.4479	52.4479	52.4479	52.4479	49.2425	49.2425	49.2425	49.2425	49.2425	51.1991	51.1991	51.1991	51.1991
1564	47.3132	47.3132	47.3132	47.3132	47.3132	49.8884	49.8884	49.8884	49.8884	49.8884	49.9111	49.9111	49.9111	49.9111	49.9111	51.5542	51.5542	51.5542	51.5542	51.5542	51.0515	51.0515	51.0515	51.0515	51.0515	50.613	50.613	50.613	50.613	50.613	50.1853	50.1853	50.1853	50.1853	50.1853	52.4479	52.4479	52.4479	52.4479	52.4479	49.2425	49.2425	49.2425	49.2425	49.2425	51.1991	51.1991	51.1991	51.1991
1564	47.3132	47.3132	47.3132	47.3132	47.3132	49.8884	49.8884	49.8884	49.8884	49.8884	49.9111	49.9111	49.9111	49.9111	49.9111	51.5542	51.5542	51.5542	51.5542	51.5542	51.0515	51.0515	51.0515	51.0515	51.0515	50.613	50.613	50.613	50.613	50.613	50.1853	50.1853	50.1853	50.1853	50.1853	52.4479	52.4479	52.4479	52.4479	52.4479	49.2425	49.2425	49.2425	49.2425	49.2425	51.1991	51.1991	51.1991	51.1991
1564	47.3132	47.3132	47.3132	47.3132	47.3132	49.8884	49.8884	49.8884	49.8884	49.8884	49.9111	49.9111	49.9111	49.9111	49.9111	51.5542	51.5542	51.5542	51.5542	51.5542	51.0515	51.0515	51.0515	51.0515	51.0515	50.613	50.613	50.613	50.613	50.613	50.1853	50.1853	50.1853	50.1853	50.1853	52.4479	52.4479	52.4479	52.4479	52.4479	49.2425	49.2425	49.2425	49.2425	49.2425	51.1991	51.1991	51.1991	51.1991
1564	47.3132	47.3132	47.3132	47.3132	47.3132	49.8884	49.8884	49.8884	49.8884	49.8884	49.9111	49.9111	49.9111	49.9111	49.9111	51.5542	51.5542	51.5542	51.5542	51.5542	51.0515	51.0515	51.0515	51.0515	51.0515	50.613	50.613	50.613	50.613	50.613	50.1853	50.1853	50.1853	50.1853	50.1853	52.4479	52.4479	52.4479	52.4479	52.4479	49.2425	49.2425	49.2425	49.2425	49.2425	51.1991	51.1991	51.1991	51.1991
1554	47.2114	47.2114	47.2114	47.2114	47.2114	49.6491	49.6491	49.6491	49.6491	49.6491	48.953	48.953	48.953	48.953	48.953	51.5437	51.5437	51.5437	51.5437	51.5437	50.5583	50.5583	50.5583	50.5583	50.5583	50.221	50.221	50.221	50.221	50.221	50.665	50.665	50.665	50.665	50.665	52.0232	52.0232	52.0232	52.0232	52.0232	48.5336	48.5336	48.5336	48.5336	48.5336	50.7937	50.7937	50.7937	50.7937
1554	47.2114	47.2114	47.2114	47.2114	47.2114	49.6491	49.6491	49.6491	49.6491	49.6491	48.953	48.953	48.953	48.953	48.953	51.5437	51.5437	51.5437	51.5437	51.5437	50.5583	50.5583	50.5583	50.5583	50.5583	50.221	50.221	50.221	50.221	50.221	50.665	50.665	50.665	50.665	50.665	52.0232	52.0232	52.0232	52.0232	52.0232	48.5336	48.5336	48.5336	48.5336	48.5336	50.7937	50.7937	50.7937	50.7937
1554	47.2114	47.2114	47.2114	47.2114	47.2114	49.6491	49.6491	49.6491	49.6491	49.6491	48.953	48.953	48.953	48.953	48.953	51.5437	51.5437	51.5437	51.5437	51.5437	50.5583	50.5583	50.5583	50.5583	50.5583	50.221	50.221	50.221	50.221	50.221	50.665	50.665	50.665	50.665	50.665	52.0232	52.0232	52.0232	52.0232	52.0232	48.5336	48.5336	48.5336	48.5336	48.5336	50.7937	50.7937	50.7937	50.7937
1554	47.2114	47.2114	47.2114	47.2114	47.2114	49.6491	49.6491	49.6491	49.6491	49.6491	48.953	48.953	48.953	48.953	48.953	51.5437	51.5437	51.5437	51.5437	51.5437	50.5583	50.5583	50.5583	50.5583	50.5583	50.221	50.221	50.221	50.221	50.221	50.665	50.665	50.665	50.665	50.665	52.0232	52.0232	52.0232	52.0232	52.0232	48.5336	48.5336	48.5336	48.5336	48.5336	50.7937	50.7937	50.7937	50.7937
1554	47.2114	47.2114	47.2114	47.2114	47.2114	49.6491	49.6491	49.6491	49.6491	49.6491	48.953	48.953	48.953	48.953	48.953	51.5437	51.5437	51.5437	51.5437	51.5437	50.5583	50.5583	50.5583	50.5583	50.5583	50.221	50.221	50.221	50.221	50.221	50.665	50.665	50.665	50.665	50.665	52.0232	52.0232	52.0232	52.0232	52.0232	48.5336	48.5336	48.5336	48.5336	48.5336	50.7937	50.7937	50.7937	50.7937
1544	47.54	47.54	47.54	47.54	47.54	48.8452	48.8452	48.8452	48.8452	48.8452	48.9384	48.9384	48.9384	48.9384	48.9384	51.2911	51.2911	51.2911	51.2911	51.2911	50.2678	50.2678	50.2678	50.2678	50.2678	49.3232	49.3232	49.3232	49.3232	49.3232	51.0965	51.0965	51.0965	51.0965	51.0965	48.4208	48.4208	48.4208	48.4208	48.4208	47.9791	47.9791	47.9791	47.9791	47.9791	50.4267	50.4267	50.4267	50.4267
1544	47.54	47.54	47.54	47.54	47.54	48.8452	48.8452	48.8452	48.8452	48.8452	48.9384	48.9384	48.9384	48.9384	48.9384	51.2911	51.2911	51.2911	51.2911	51.2911	50.2678	50.2678	50.2678	50.2678	50.2678	49.3232	49.3232	49.3232	49.3232	49.3232	51.0965	51.0965	51.0965	51.0965	51.0965	48.4208	48.4208	48.4208	48.4208	48.4208	47.9791	47.9791	47.9791	47.9791	47.9791	50.4267	50.4267	50.4267	50.4267
1544	47.54	47.54	47.54	47.54	47.54	48.8452	48.8452	48.8452	48.8452	48.8452	48.9384	48.9384	48.9384	48.9384	48.9384	51.2911	51.2911	51.2911	51.2911	51.2911	50.2678	50.2678	50.2678	50.2678	50.2678	49.3232	49.3232	49.3232	49.3232	49.3232	51.0965	51.0965	51.0965	51.0965	51.0965	48.4208	48.4208	48.4208	48.4208	48.4208	47.9791	47.9791	47.9791	47.9791	47.9791	50.4267	50.4267	50.4267	50.4267
1544	47.54	47.54	47.54	47.54	47.54	48.8452	48.8452	48.8452	48.8452	48.8452	48.9384	48.9384	48.9384	48.9384	48.9384	51.2911	51.2911	51.2911	51.2911	51.2911	50.2678	50.2678	50.2678	50.2678	50.2678	49.3232	49.3232	49.3232	49.3232	49.3232	51.0965	51.0965	51.0965	51.0965	51.0965	48.4208	48.4208	48.4208	48.4208	48.4208	47.9791	47.9791	47.9791	47.9791	47.9791	50.4267	50.4267	50.4267	50.4267
1544	47.54	47.54	47.54	47.54	47.54	48.8452	48.8452	48.8452	48.8452	48.8452	48.9384	48.9384	48.9384	48.9384	48.9384	51.2911	51.2911	51.2911	51.2911	51.2911	50.2678	50.2678	50.2678	50.2678	50.2678	49.3232	49.3232	49.3232	49.3232	49.3232	51.0965	51.0965	51.0965	51.0965	51.0965	48.4208	48.4208	48.4208	48.4208	48.4208	47.9791	47.9791	47.9791	47.9791	47.9791	50.4267	50.4267	50.4267	50.4267
1533	49.0871	49.0871	49.0871	49.0871	49.0871	49.0672	49.0672	49.0672	49.0672	49.0672	49.3711	49.3711	49.3711	49.3711	49.3711	51.0308	51.0308	51.0308	51.0308	51.0308	47.8603	47.8603	47.8603	47.8603	47.8603	50.3219	50.3219	50.3219	50.3219	50.3219	50.9423	50.9423	50.9423	50.9423	50.9423	48.2143	48.2143	48.2143	48.2143	48.2143	47.4255	47.4255	47.4255	47.4255	47.4255	49.0485	49.0485	49.0485	49.0485
1533	49.0871	49.0871	49.0871	49.0871	49.0871	49.0672	49.0672	49.0672	49.0672	49.0672	49.3711	49.3711	49.3711	49.3711	49.3711	51.0308	51.0308	51.0308	51.0308	51.0308	47.8603	47.8603	47.8603	47.8603	47.8603	50.3219	50.3219	50.3219	50.3219	50.3219	50.9423	50.9423	50.9423	50.9423	50.9423	48.2143	48.2143	48.2143	48.2143	48.2143	47.4255	47.4255	47.4255	47.4255	47.4255	49.0485	49.0485	49.0485	49.0485
1533	49.0871	49.0871	49.0871	49.0871	49.0871	49.0672	49.0672	49.0672	49.0672	49.0672	49.3711	49.3711	49.3711	49.3711	49.3711	51.0308	51.0308	51.0308	51.0308	51.0308	47.8603	47.8603	47.8603	47.8603	47.8603	50.3219	50.3219	50.3219	50.3219	50.3219	50.9423	50.9423	50.9423	50.9423	50.9423	48.2143	48.2143	48.2143	48.2143	48.2143	47.4255	47.4255	47.4255	47.4255	47.4255	49.0485	49.0485	49.0485	49.0485
1533	49.0871	49.0871	49.0871	49.0871	49.0871	49.0672	49.0672	49.0672	49.0672	49.0672	49.3711	49.3711	49.3711	49.3711	49.3711	51.0308	51.0308	51.0308	51.0308	51.0308	47.8603	47.8603	47.8603	47.8603	47.8603	50.3219	50.3219	50.3219	50.3219	50.3219	50.9423	50.9423	50.9423	50.9423	50.9423	48.2143	48.2143	48.2143	48.2143	48.2143	47.4255	47.4255	47.4255	47.4255	47.4255	49.0485	49.0485	49.0485	49.0485
1533	49.0871	49.0871	49.0871	49.0871	49.0871	49.0672	49.0672	49.0672	49.0672	49.0672	49.3711	49.3711	49.3711	49.3711	49.3711	51.0308	51.0308	51.0308	51.0308	51.0308	47.8603	47.8603	47.8603	47.8603	47.8603	50.3219	50.3219	50.3219	50.3219	50.3219	50.9423	50.9423	50.9423	50.9423	50.9423	48.2143	48.2143	48.2143	48.2143	48.2143	47.4255	47.4255	47.4255	47.4255	47.4255	49.0485	49.0485	49.0485	49.0485
1523	49.308	49.308	49.308	49.308	49.308	46.5144	46.5144	46.5144	46.5144	46.5144	51.2527	51.2527	51.2527	51.2527	51.2527	46.781	46.781	46.781	46.781	46.781	40.7681	40.7681	40.7681	40.7681	40.7681	49.545	49.545	49.545	49.545	49.545	48.3183	48.3183	48.3183	48.3183	48.3183	49.5874	49.5874	49.5874	49.5874	49.5874	46.5718	46.5718	46.5718	46.5718	46.5718	46.8489	46.8489	46.8489	46.8489
1523	49.308	49.308	49.308	49.308	49.308	46.5144	46.5144	46.5144	46.5144	46.5144	51.2527	51.2527	51.2527	51.2527	51.2527	46.781	46.781	46.781	46.781	46.781	40.7681	40.7681	40.7681	40.7681	40.7681	49.545	49.545	49.545	49.545	49.545	48.3183	48.3183	48.3183	48.3183	48.3183	49.5874	49.5874	49.5874	49.5874	49.5874	46.5718	46.5718	46.5718	46.5718	46.5718	46.8489	46.8489	46.8489	46.8489
1523	49.308	49.308	49.308	49.308	49.308	46.5144	46.5144	46.5144	46.5144	46.5144	51.2527	51.2527	51.2527	51.2527	51.2527	46.781	46.781	46.781	46.781	46.781	40.7681	40.7681	40.7681	40.7681	40.7681	49.545	49.545	49.545	49.545	49.545	48.3183	48.3183	48.3183	48.3183	48.3183	49.5874	49.5874	49.5874	49.5874	49.5874	46.5718	46.5718	46.5718	46.5718	46.5718	46.8489	46.8489	46.8489	46.8489
1523	49.308	49.308	49.308	49.308	49.308	46.5144	46.5144	46.5144	46.5144	46.5144	51.2527	51.2527	51.2527	51.2527	51.2527	46.781	46.781	46.781	46.781	46.781	40.7681	40.7681	40.7681	40.7681	40.7681	49.545	49.545	49.545	49.545	49.545	48.3183	48.3183	48.3183	48.3183	48.3183	49.5874	49.5874	49.5874	49.5874	49.5874	46.5718	46.5718	46.5718	46.5718	46.5718	46.8489	46.8489	46.8489	46.8489
1523	49.308	49.308	49.308	49.308	49.308	46.5144	46.5144	46.5144	46.5144	46.5144	51.2527	51.2527	51.2527	51.2527	51.2527	46.781	46.781	46.781	46.781	46.781	40.7681	40.7681	40.7681	40.7681	40.7681	49.545	49.545	49.545	49.545	49.545	48.3183	48.3183	48.3183	48.3183	48.3183	49.5874	49.5874	49.5874	49.5874	49.5874	46.5718	46.5718	46.5718	46.5718	46.5718	46.8489	46.8489	46.8489	46.8489
1512	49.0972	49.0972	49.0972	49.0972	49.0972	49.5487	49.5487	49.5487	49.5487	49.5487	49.1182	49.1182	49.1182	49.1182	49.1182	47.9093	47.9093	47.9093	47.9093	47.9093	49.164	49.164	49.164	49.164	49.164	48.7126	48.7126	48.7126	48.7126	48.7126	47.086	47.086	47.086	47.086	47.086	48.5249	48.5249	48.5249	48.5249	48.5249	47.48	47.48	47.48	47.48	47.48	47.4798	47.4798	47.4798	47.4798
1512	49.0972	49.0972	49.0972	49.0972	49.0972	49.5487	49.5487	49.5487	49.5487	49.5487	49.1182	49.1182	49.1182	49.1182	49.1182	47.9093	47.9093	47.9093	47.9093	47.9093	49.164	49.164	49.164	49.164	49.164	48.7126	48.7126	48.7126	48.7126	48.7126	47.086	47.086	47.086	47.086	47.086	48.5249	48.5249	48.5249	48.5249	48.5249	47.48	47.48	47.48	47.48	47.48	47.4798	47.4798	47.4798	47.4798
1512	49.0972	49.0972	49.0972	49.0972	49.0972	49.5487	49.5487	49.5487	49.5487	49.5487	49.1182	49.1182	49.1182	49.1182	49.1182	47.9093	47.9093	47.9093	47.9093	47.9093	49.164	49.164	49.164	49.164	49.164	48.7126	48.7126	48.7126	48.7126	48.7126	47.086	47.086	47.086	47.086	47.086	48.5249	48.5249	48.5249	48.5249	48.5249	47.48	47.48	47.48	47.48	47.48	47.4798	47.4798	47.4798	47.4798
1512	49.0972	49.0972	49.0972	49.0972	49.0972	49.5487	49.5487	49.5487	49.5487	49.5487	49.1182	49.1182	49.1182	49.1182	49.1182	47.9093	47.9093	47.9093	47.9093	47.9093	49.164	49.164	49.164	49.164	49.164	48.7126	48.7126	48.7126	48.7126	48.7126	47.086	47.086	47.086	47.086	47.086	48.5249	48.5249	48.5249	48.5249	48.5249	47.48	47.48	47.48	47.48	47.48	47.4798	47.4798	47.4798	47.4798
1512	49.0972	49.0972	49.0972	49.0972	49.0972	49.5487	49.5487	49.5487	49.5487	49.5487	49.1182	49.1182	49.1182	49.1182	49.1182	47.9093	47.9093	47.9093	47.9093	47.9093	49.164	49.164	49.164	49.164	49.164	48.7126	48.7126	48.7126	48.7126	48.7126	47.086	47.086	47.086	47.086	47.086	48.5249	48.5249	48.5249	48.5249	48.5249	47.48	47.48	47.48	47.48	47.48	47.4798	47.4798	47.4798	47.4798
1502	49.7709	49.7709	49.7709	49.7709	49.7709	50.1411	50.1411	50.1411	50.1411	50.1411	50.0213	50.0213	50.0213	50.0213	50.0213	49.3275	49.3275	49.3275	49.3275	49.3275	50.2237	50.2237	50.2237	50.2237	50.2237	48.4646	48.4646	48.4646	48.4646	48.4646	47.1163	47.1163	47.1163	47.1163	47.1163	49.0472	49.0472	49.0472	49.0472	49.0472	49.2347	49.2347	49.2347	49.2347	49.2347	44.2835	44.2835	44.2835	44.2835
1502	49.7709	49.7709	49.7709	49.7709	49.7709	50.1411	50.1411	50.1411	50.1411	50.1411	50.0213	50.0213	50.0213	50.0213	50.0213	49.3275	49.3275	49.3275	49.3275	49.3275	50.2237	50.2237	50.2237	50.2237	50.2237	48.4646	48.4646	48.4646	48.4646	48.4646	47.1163	47.1163	47.1163	47.1163	47.1163	49.0472	49.0472	49.0472	49.0472	49.0472	49.2347	49.2347	49.2347	49.2347	49.2347	44.2835	44.2835	44.2835	44.2835
1502	49.7709	49.7709	49.7709	49.7709	49.7709	50.1411	50.1411	50.1411	50.1411	50.1411	50.0213	50.0213	50.0213	50.0213	50.0213	49.3275	49.3275	49.3275	49.3275	49.3275	50.2237	50.2237	50.2237	50.2237	50.2237	48.4646	48.4646	48.4646	48.4646	48.4646	47.1163	47.1163	47.1163	47.1163	47.1163	49.0472	49.0472	49.0472	49.0472	49.0472	49.2347	49.2347	49.2347	49.2347	49.2347	44.2835	44.2835	44.2835	44.2835
1502	49.7709	49.7709	49.7709	49.7709	49.7709	50.1411	50.1411	50.1411	50.1411	50.1411	50.0213	50.0213	50.0213	50.0213	50.0213	49.3275	49.3275	49.3275	49.3275	49.3275	50.2237	50.2237	50.2237	50.2237	50.2237	48.4646	48.4646	48.4646	48.4646	48.4646	47.1163	47.1163	47.1163	47.1163	47.1163	49.0472	49.0472	49.0472	49.0472	49.0472	49.2347	49.2347	49.2347	49.2347	49.2347	44.2835	44.2835	44.2835	44.2835
1502	49.7709	49.7709	49.7709	49.7709	49.7709	50.1411	50.1411	50.1411	50.1411	50.1411	50.0213	50.0213	50.0213	50.0213	50.0213	49.3275	49.3275	49.3275	49.3275	49.3275	50.2237	50.2237	50.2237	50.2237	50.2237	48.4646	48.4646	48.4646	48.4646	48.4646	47.1163	47.1163	47.1163	47.1163	47.1163	49.0472	49.0472	49.0472	49.0472	49.0472	49.2347	49.2347	49.2347	49.2347	49.2347	44.2835	44.2835	44.2835	44.2835
1492	49.021	49.021	49.021	49.021	49.021	49.1382	49.1382	49.1382	49.1382	49.1382	49.0188	49.0188	49.0188	49.0188	49.0188	48.8763	48.8763	48.8763	48.8763	48.8763	49.4975	49.4975	49.4975	49.4975	49.4975	47.8065	47.8065	47.8065	47.8065	47.8065	48.7638	48.7638	48.7638	48.7638	48.7638	48.9371	48.9371	48.9371	48.9371	48.9371	46.6951	46.6951	46.6951	46.6951	46.6951	44.1674	44.1674	44.1674	44.1674
1492	49.021	49.021	49.021	49.021	49.021	49.1382	49.1382	49.1382	49.1382	49.1382	49.0188	49.0188	49.0188	49.0188	49.0188	48.8763	48.8763	48.8763	48.8763	48.8763	49.4975	49.4975	49.4975	49.4975	49.4975	47.8065	47.8065	47.8065	47.8065	47.8065	48.7638	48.7638	48.7638	48.7638	48.7638	48.9371	48.9371	48.9371	48.9371	48.9371	46.6951	46.6951	46.6951	46.6951	46.6951	44.1674	44.1674	44.1674	44.1674
1492	49.021	49.021	49.021	49.021	49.021	49.1382	49.1382	49.1382	49.1382	49.1382	49.0188	49.0188	49.0188	49.0188	49.0188	48.8763	48.8763	48.8763	48.8763	48.8763	49.4975	49.4975	49.4975	49.4975	49.4975	47.8065	47.8065	47.8065	47.8065	47.8065	48.7638	48.7638	48.7638	48.7638	48.7638	48.9371	48.9371	48.9371	48.9371	48.9371	46.6951	46.6951	46.6951	46.6951	46.6951	44.1674	44.1674	44.1674	44.1674
1492	49.021	49.021	49.021	49.021	49.021	49.1382	49.1382	49.1382	49.1382	49.1382	49.0188	49.0188	49.0188	49.0188	49.0188	48.8763	48.8763	48.8763	48.8763	48.8763	49.4975	49.4975	49.4975	49.4975	49.4975	47.8065	47.8065	47.8065	47.8065	47.8065	48.7638	48.7638	48.7638	48.7638	48.7638	48.9371	48.9371	48.9371	48.9371	48.9371	46.6951	46.6951	46.6951	46.6951	46.6951	44.1674	44.1674	44.1674	44.1674
1492	49.021	49.021	49.021	49.021	49.021	49.1382	49.1382	49.1382	49.1382	49.1382	49.0188	49.0188	49.0188	49.0188	49.0188	48.8763	48.8763	48.8763	48.8763	48.8763	49.4975	49.4975	49.4975	49.4975	49.4975	47.8065	47.8065	47.8065	47.8065	47.8065	48.7638	48.7638	48.7638	48.7638	48.7638	48.9371	48.9371	48.9371	48.9371	48.9371	46.6951	46.6951	46.6951	46.6951	46.6951	44.1674	44.1674	44.1674	44.1674
1481	48.528	48.528	48.528	48.528	48.528	48.8185	48.8185	48.8185	48.8185	48.8185	47.153	47.153	47.153	47.153	47.153	49.7621	49.7621	49.7621	49.7621	49.7621	47.5005	47.5005	47.5005	47.5005	47.5005	49.9963	49.9963	49.9963	49.9963	49.9963	49.478	49.478	49.478	49.478	49.478	47.809	47.809	47.809	47.809	47.809	47.9693	47.9693	47.9693	47.9693	47.9693	45.1247	45.1247	45.1247	45.1247
1481	48.528	48.528	48.528	48.528	48.528	48.8185	48.8185	48.8185	48.8185	48.8185	47.153	47.153	47.153	47.153	47.153	49.7621	49.7621	49.7621	49.7621	49.7621	47.5005	47.5005	47.5005	47.5005	47.5005	49.9963	49.9963	49.9963	49.9963	49.9963	49.478	49.478	49.478	49.478	49.478	47.809	47.809	47.809	47.809	47.809	47.9693	47.9693	47.9693	47.9693	47.9693	45.1247	45.1247	45.1247	45.1247
1481	48.528	48.528	48.528	48.528	48.528	48.8185	48.8185	48.8185	48.8185	48.8185	47.153	47.153	47.153	47.153	47.153	49.7621	49.7621	49.7621	49.7621	49.7621	47.5005	47.5005	47.5005	47.5005	47.5005	49.9963	49.9963	49.9963	49.9963	49.9963	49.478	49.478	49.478	49.478	49.478	47.809	47.809	47.809	47.809	47.809	47.9693	47.9693	47.9693	47.9693	47.9693	45.1247	45.1247	45.1247	45.1247
1481	48.528	48.528	48.528	48.528	48.528	48.8185	48.8185	48.8185	48.8185	48.8185	47.153	47.153	47.153	47.153	47.153	49.7621	49.7621	49.7621	49.7621	49.7621	47.5005	47.5005	47.5005	47.5005	47.5005	49.9963	49.9963	49.9963	49.9963	49.9963	49.478	49.478	49.478	49.478	49.478	47.809	47.809	47.809	47.809	47.809	47.9693	47.9693	47.9693	47.9693	47.9693	45.1247	45.1247	45.1247	45.1247
1481	48.528	48.528	48.528	48.528	48.528	48.8185	48.8185	48.8185	48.8185	48.8185	47.153	47.153	47.153	47.153	47.153	49.7621	49.7621	49.7621	49.7621	49.7621	47.5005	47.5005	47.5005	47.5005	47.5005	49.9963	49.9963	49.9963	49.9963	49.9963	49.478	49.478	49.478	49.478	49.478	47.809	47.809	47.809	47.809	47.809	47.9693	47.9693	47.9693	47.9693	47.9693	45.1247	45.1247	45.1247	45.1247
1471	49.2011	49.2011	49.2011	49.2011	49.2011	49.0993	49.0993	49.0993	49.0993	49.0993	48.0061	48.0061	48.0061	48.0061	48.0061	50.0128	50.0128	50.0128	50.0128	50.0128	46.3001	46.3001	46.3001	46.3001	46.3001	50.9779	50.9779	50.9779	50.9779	50.9779	49.4476	49.4476	49.4476	49.4476	49.4476	47.8601	47.8601	47.8601	47.8601	47.8601	44.86	44.86	44.86	44.86	44.86	46.135	46.135	46.135	46.135
1471	49.2011	49.2011	49.2011	49.2011	49.2011	49.0993	49.0993	49.0993	49.0993	49.0993	48.0061	48.0061	48.0061	48.0061	48.0061	50.0128	50.0128	50.0128	50.0128	50.0128	46.3001	46.3001	46.3001	46.3001	46.3001	50.9779	50.9779	50.9779	50.9779	50.9779	49.4476	49.4476	49.4476	49.4476	49.4476	47.8601	47.8601	47.8601	47.8601	47.8601	44.86	44.86	44.86	44.86	44.86	46.135	46.135	46.135	46.135
1471	49.2011	49.2011	49.2011	49.2011	49.2011	49.0993	49.0993	49.0993	49.0993	49.0993	48.0061	48.0061	48.0061	48.0061	48.0061	50.0128	50.0128	50.0128	50.0128	50.0128	46.3001	46.3001	46.3001	46.3001	46.3001	50.9779	50.9779	50.9779	50.9779	50.9779	49.4476	49.4476	49.4476	49.4476	49.4476	47.8601	47.8601	47.8601	47.8601	47.8601	44.86	44.86	44.86	44.86	44.86	46.135	46.135	46.135	46.135
1471	49.2011	49.2011	49.2011	49.2011	49.2011	49.0993	49.0993	49.0993	49.0993	49.0993	48.0061	48.0061	48.0061	48.0061	48.0061	50.0128	50.0128	50.0128	50.0128	50.0128	46.3001	46.3001	46.3001	46.3001	46.3001	50.9779	50.9779	50.9779	50.9779	50.9779	49.4476	49.4476	49.4476	49.4476	49.4476	47.8601	47.8601	47.8601	47.8601	47.8601	44.86	44.86	44.86	44.86	44.86	46.135	46.135	46.135	46.135
1471	49.2011	49.2011	49.2011	49.2011	49.2011	49.0993	49.0993	49.0993	49.0993	49.0993	48.0061	48.0061	48.0061	48.0061	48.0061	50.0128	50.0128	50.0128	50.0128	50.0128	46.3001	46.3001	46.3001	46.3001	46.3001	50.9779	50.9779	50.9779	50.9779	50.9779	49.4476	49.4476	49.4476	49.4476	49.4476	47.8601	47.8601	47.8601	47.8601	47.8601	44.86	44.86	44.86	44.86	44.86	46.135	46.135	46.135	46.135
1461	50.5576	50.5576	50.5576	50.5576	50.5576	48.4382	48.4382	48.4382	48.4382	48.4382	48.668	48.668	48.668	48.668	48.668	48.5393	48.5393	48.5393	48.5393	48.5393	47.3946	47.3946	47.3946	47.3946	47.3946	50.8451	50.8451	50.8451	50.8451	50.8451	49.0746	49.0746	49.0746	49.0746	49.0746	46.3278	46.3278	46.3278	46.3278	46.3278	46.3411	46.3411	46.3411	46.3411	46.3411	46.8588	46.8588	46.8588	46.8588
1461	50.5576	50.5576	50.5576	50.5576	50.5576	48.4382	48.4382	48.4382	48.4382	48.4382	48.668	48.668	48.668	48.668	48.668	48.5393	48.5393	48.5393	48.5393	48.5393	47.3946	47.3946	47.3946	47.3946	47.3946	50.8451	50.8451	50.8451	50.8451	50.8451	49.0746	49.0746	49.0746	49.0746	49.0746	46.3278	46.3278	46.3278	46.3278	46.3278	46.3411	46.3411	46.3411	46.3411	46.3411	46.8588	46.8588	46.8588	46.8588
1461	50.5576	50.5576	50.5576	50.5576	50.5576	48.4382	48.4382	48.4382	48.4382	48.4382	48.668	48.668	48.668	48.668	48.668	48.5393	48.5393	48.5393	48.5393	48.5393	47.3946	47.3946	47.3946	47.3946	47.3946	50.8451	50.8451	50.8451	50.8451	50.8451	49.0746	49.0746	49.0746	49.0746	49.0746	46.3278	46.3278	46.3278	46.3278	46.3278	46.3411	46.3411	46.3411	46.3411	46.3411	46.8588	46.8588	46.8588	46.8588
1461	50.5576	50.5576	50.5576	50.5576	50.5576	48.4382	48.4382	48.4382	48.4382	48.4382	48.668	48.668	48.668	48.668	48.668	48.5393	48.5393	48.5393	48.5393	48.5393	47.3946	47.3946	47.3946	47.3946	47.3946	50.8451	50.8451	50.8451	50.8451	50.8451	49.0746	49.0746	49.0746	49.0746	49.0746	46.3278	46.3278	46.3278	46.3278	46.3278	46.3411	46.3411	46.3411	46.3411	46.3411	46.8588	46.8588	46.8588	46.8588
1461	50.5576	50.5576	50.5576	50.5576	50.5576	48.4382	48.4382	48.4382	48.4382	48.4382	48.668	48.668	48.668	48.668	48.668	48.5393	48.5393	48.5393	48.5393	48.5393	47.3946	47.3946	47.3946	47.3946	47.3946	50.8451	50.8451	50.8451	50.8451	50.8451	49.0746	49.0746	49.0746	49.0746	49.0746	46.3278	46.3278	46.3278	46.3278	46.3278	46.3411	46.3411	46.3411	46.3411	46.3411	46.8588	46.8588	46.8588	46.8588
1450	49.3242	49.3242	49.3242	49.3242	49.3242	47.2959	47.2959	47.2959	47.2959	47.2959	45.2625	45.2625	45.2625	45.2625	45.2625	49.2901	49.2901	49.2901	49.2901	49.2901	48.1262	48.1262	48.1262	48.1262	48.1262	49.4677	49.4677	49.4677	49.4677	49.4677	47.9391	47.9391	47.9391	47.9391	47.9391	45.0506	45.0506	45.0506	45.0506	45.0506	47.6456	47.6456	47.6456	47.6456	47.6456	46.5106	46.5106	46.5106	46.5106
1450	49.3242	49.3242	49.3242	49.3242	49.3242	47.2959	47.2959	47.2959	47.2959	47.2959	45.2625	45.2625	45.2625	45.2625	45.2625	49.2901	49.2901	49.2901	49.2901	49.2901	48.1262	48.1262	48.1262	48.1262	48.1262	49.4677	49.4677	49.4677	49.4677	49.4677	47.9391	47.9391	47.9391	47.9391	47.9391	45.0506	45.0506	45.0506	45.0506	45.0506	47.6456	47.6456	47.6456	47.6456	47.6456	46.5106	46.5106	46.5106	46.5106
1450	49.3242	49.3242	49.3242	49.3242	49.3242	47.2959	47.2959	47.2959	47.2959	47.2959	45.2625	45.2625	45.2625	45.2625	45.2625	49.2901	49.2901	49.2901	49.2901	49.2901	48.1262	48.1262	48.1262	48.1262	48.1262	49.4677	49.4677	49.4677	49.4677	49.4677	47.9391	47.9391	47.9391	47.9391	47.9391	45.0506	45.0506	45.0506	45.0506	45.0506	47.6456	47.6456	47.6456	47.6456	47.6456	46.5106	46.5106	46.5106	46.5106
1450	49.3242	49.3242	49.3242	49.3242	49.3242	47.2959	47.2959	47.2959	47.2959	47.2959	45.2625	45.2625	45.2625	45.2625	45.2625	49.2901	49.2901	49.2901	49.2901	49.2901	48.1262	48.1262	48.1262	48.1262	48.1262	49.4677	49.4677	49.4677	49.4677	49.4677	47.9391	47.9391	47.9391	47.9391	47.9391	45.0506	45.0506	45.0506	45.0506	45.0506	47.6456	47.6456	47.6456	47.6456	47.6456	46.5106	46.5106	46.5106	46.5106
1450	49.3242	49.3242	49.3242	49.3242	49.3242	47.2959	47.2959	47.2959	47.2959	47.2959	45.2625	45.2625	45.2625	45.2625	45.2625	49.2901	49.2901	49.2901	49.2901	49.2901	48.1262	48.1262	48.1262	48.1262	48.1262	49.4677	49.4677	49.4677	49.4677	49.4677	47.9391	47.9391	47.9391	47.9391	47.9391	45.0506	45.0506	45.0506	45.0506	45.0506	47.6456	47.6456	47.6456	47.6456	47.6456	46.5106	46.5106	46.5106	46.5106
1440	49.2816	49.2816	49.2816	49.2816	49.2816	45.066	45.066	45.066	45.066	45.066	47.9418	47.9418	47.9418	47.9418	47.9418	49.8419	49.8419	49.8419	49.8419	49.8419	47.7016	47.7016	47.7016	47.7016	47.7016	49.656	49.656	49.656	49.656	49.656	47.8219	47.8219	47.8219	47.8219	47.8219	42.16	42.16	42.16	42.16	42.16	46.0962	46.0962	46.0962	46.0962	46.0962	46.5106	46.5106	46.5106	46.5106
1440	49.2816	49.2816	49.2816	49.2816	49.2816	45.066	45.066	45.066	45.066	45.066	47.9418	47.9418	47.9418	47.9418	47.9418	49.8419	49.8419	49.8419	49.8419	49.8419	47.7016	47.7016	47.7016	47.7016	47.7016	49.656	49.656	49.656	49.656	49.656	47.8219	47.8219	47.8219	47.8219	47.8219	42.16	42.16	42.16	42.16	42.16	46.0962	46.0962	46.0962	46.0962	46.0962	46.5106	46.5106	46.5106	46.5106
1440	49.2816	49.2816	49.2816	49.2816	49.2816	45.066	45.066	45.066	45.066	45.066	47.9418	47.9418	47.9418	47.9418	47.9418	49.8419	49.8419	49.8419	49.8419	49.8419	47.7016	47.7016	47.7016	47.7016	47.7016	49.656	49.656	49.656	49.656	49.656	47.8219	47.8219	47.8219	47.8219	47.8219	42.16	42.16	42.16	42.16	42.16	46.0962	46.0962	46.0962	46.0962	46.0962	46.5106	46.5106	46.5106	46.5106
1440	49.2816	49.2816	49.2816	49.2816	49.2816	45.066	45.066	45.066	45.066	45.066	47.9418	47.9418	47.9418	47.9418	47.9418	49.8419	49.8419	49.8419	49.8419	49.8419	47.7016	47.7016	47.7016	47.7016	47.7016	49.656	49.656	49.656	49.656	49.656	47.8219	47.8219	47.8219	47.8219	47.8219	42.16	42.16	42.16	42.16	42.16	46.0962	46.0962	46.0962	46.0962	46.0962	46.5106	46.5106	46.5106	46.5106
1440	49.2816	49.2816	49.2816	49.2816	49.2816	45.066	45.066	45.066	45.066	45.066	47.9418	47.9418	47.9418	47.9418	47.9418	49.8419	49.8419	49.8419	49.8419	49.8419	47.7016	47.7016	47.7016	47.7016	47.7016	49.656	49.656	49.656	49.656	49.656	47.8219	47.8219	47.8219	47.8219	47.8219	42.16	42.16	42.16	42.16	42.16	46.0962	46.0962	46.0962	46.0962	46.0962	46.5106	46.5106	46.5106	46.5106
1430	46.2784	46.2784	46.2784	46.2784	46.2784	45.5862	45.5862	45.5862	45.5862	45.5862	48.7409	48.7409	48.7409	48.7409	48.7409	47.0836	47.0836	47.0836	47.0836	47.0836	46.8993	46.8993	46.8993	46.8993	46.8993	48.4745	48.4745	48.4745	48.4745	48.4745	46.0249	46.0249	46.0249	46.0249	46.0249	42.1066	42.1066	42.1066	42.1066	42.1066	46.2774	46.2774	46.2774	46.2774	46.2774	46.5062	46.5062	46.5062	46.5062
1430	46.2784	46.2784	46.2784	46.2784	46.2784	45.5862	45.5862	45.5862	45.5862	45.5862	48.7409	48.7409	48.7409	48.7409	48.7409	47.0836	47.0836	47.0836	47.0836	47.0836	46.8993	46.8993	46.8993	46.8993	46.8993	48.4745	48.4745	48.4745	48.4745	48.4745	46.0249	46.0249	46.0249	46.0249	46.0249	42.1066	42.1066	42.1066	42.1066	42.1066	46.2774	46.2774	46.2774	46.2774	46.2774	46.5062	46.5062	46.5062	46.5062
1430	46.2784	46.2784	46.2784	46.2784	46.2784	45.5862	45.5862	45.5862	45.5862	45.5862	48.7409	48.7409	48.7409	48.7409	48.7409	47.0836	47.0836	47.0836	47.0836	47.0836	46.8993	46.8993	46.8993	46.8993	46.8993	48.4745	48.4745	48.4745	48.4745	48.4745	46.0249	46.0249	46.0249	46.0249	46.0249	42.1066	42.1066	42.1066	42.1066	42.1066	46.2774	46.2774	46.2774	46.2774	46.2774	46.5062	46.5062	46.5062	46.5062
1430	46.2784	46.2784	46.2784	46.2784	46.2784	45.5862	45.5862	45.5862	45.5862	45.5862	48.7409	48.7409	48.7409	48.7409	48.7409	47.0836	47.0836	47.0836	47.0836	47.0836	46.8993	46.8993	46.8993	46.8993	46.8993	48.4745	48.4745	48.4745	48.4745	48.4745	46.0249	46.0249	46.0249	46.0249	46.0249	42.1066	42.1066	42.1066	42.1066	42.1066	46.2774	46.2774	46.2774	46.2774	46.2774	46.5062	46.5062	46.5062	46.5062
1430	46.2784	46.2784	46.2784	46.2784	46.2784	45.5862	45.5862	45.5862	45.5862	45.5862	48.7409	48.7409	48.7409	48.7409	48.7409	47.0836	47.0836	47.0836	47.0836	47.0836	46.8993	46.8993	46.8993	46.8993	46.8993	48.4745	48.4745	48.4745	48.4745	48.4745	46.0249	46.0249	46.0249	46.0249	46.0249	42.1066	42.1066	42.1066	42.1066	42.1066	46.2774	46.2774	46.2774	46.2774	46.2774	46.5062	46.5062	46.5062	46.5062
1419	44.762	44.762	44.762	44.762	44.762	44.4807	44.4807	44.4807	44.4807	44.4807	49.2903	49.2903	49.2903	49.2903	49.2903	46.8535	46.8535	46.8535	46.8535	46.8535	45.8293	45.8293	45.8293	45.8293	45.8293	48.7541	48.7541	48.7541	48.7541	48.7541	45.6225	45.6225	45.6225	45.6225	45.6225	42.4496	42.4496	42.4496	42.4496	42.4496	43.7649	43.7649	43.7649	43.7649	43.7649	30.6361	30.6361	30.6361	30.6361
1419	44.762	44.762	44.762	44.762	44.762	44.4807	44.4807	44.4807	44.4807	44.4807	49.2903	49.2903	49.2903	49.2903	49.2903	46.8535	46.8535	46.8535	46.8535	46.8535	45.8293	45.8293	45.8293	45.8293	45.8293	48.7541	48.7541	48.7541	48.7541	48.7541	45.6225	45.6225	45.6225	45.6225	45.6225	42.4496	42.4496	42.4496	42.4496	42.4496	43.7649	43.7649	43.7649	43.7649	43.7649	30.6361	30.6361	30.6361	30.6361
1419	44.762	44.762	44.762	44.762	44.762	44.4807	44.4807	44.4807	44.4807	44.4807	49.2903	49.2903	49.2903	49.2903	49.2903	46.8535	46.8535	46.8535	46.8535	46.8535	45.8293	45.8293	45.8293	45.8293	45.8293	48.7541	48.7541	48.7541	48.7541	48.7541	45.6225	45.6225	45.6225	45.6225	45.6225	42.4496	42.4496	42.4496	42.4496	42.4496	43.7649	43.7649	43.7649	43.7649	43.7649	30.6361	30.6361	30.6361	30.6361
1419	44.762	44.762	44.762	44.762	44.762	44.4807	44.4807	44.4807	44.4807	44.4807	49.2903	49.2903	49.2903	49.2903	49.2903	46.8535	46.8535	46.8535	46.8535	46.8535	45.8293	45.8293	45.8293	45.8293	45.8293	48.7541	48.7541	48.7541	48.7541	48.7541	45.6225	45.6225	45.6225	45.6225	45.6225	42.4496	42.4496	42.4496	42.4496	42.4496	43.7649	43.7649	43.7649	43.7649	43.7649	30.6361	30.6361	30.6361	30.6361
1419	44.762	44.762	44.762	44.762	44.762	44.4807	44.4807	44.4807	44.4807	44.4807	49.2903	49.2903	49.2903	49.2903	49.2903	46.8535	46.8535	46.8535	46.8535	46.8535	45.8293	45.8293	45.8293	45.8293	45.8293	48.7541	48.7541	48.7541	48.7541	48.7541	45.6225	45.6225	45.6225	45.6225	45.6225	42.4496	42.4496	42.4496	42.4496	42.4496	43.7649	43.7649	43.7649	43.7649	43.7649	30.6361	30.6361	30.6361	30.6361
1409	45.2942	45.2942	45.2942	45.2942	45.2942	45.3163	45.3163	45.3163	45.3163	45.3163	45.7153	45.7153	45.7153	45.7153	45.7153	44.5287	44.5287	44.5287	44.5287	44.5287	48.3875	48.3875	48.3875	48.3875	48.3875	42.1438	42.1438	42.1438	42.1438	42.1438	39.3721	39.3721	39.3721	39.3721	39.3721	26.2807	26.2807	26.2807	26.2807	26.2807	25.5303	25.5303	25.5303	25.5303	25.5303	40.7569	40.7569	40.7569	40.7569
1409	45.2942	45.2942	45.2942	45.2942	45.2942	45.3163	45.3163	45.3163	45.3163	45.3163	45.7153	45.7153	45.7153	45.7153	45.7153	44.5287	44.5287	44.5287	44.5287	44.5287	48.3875	48.3875	48.3875	48.3875	48.3875	42.1438	42.1438	42.1438	42.1438	42.1438	39.3721	39.3721	39.3721	39.3721	39.3721	26.2807	26.2807	26.2807	26.2807	26.2807	25.5303	25.5303	25.5303	25.5303	25.5303	40.7569	40.7569	40.7569	40.7569
1409	45.2942	45.2942	45.2942	45.2942	45.2942	45.3163	45.3163	45.3163	45.3163	45.3163	45.7153	45.7153	45.7153	45.7153	45.7153	44.5287	44.5287	44.5287	44.5287	44.5287	48.3875	48.3875	48.3875	48.3875	48.3875	42.1438	42.1438	42.1438	42.1438	42.1438	39.3721	39.3721	39.3721	39.3721	39.3721	26.2807	26.2807	26.2807	26.2807	26.2807	25.5303	25.5303	25.5303	25.5303	25.5303	40.7569	40.7569	40.7569	40.7569
1409	45.2942	45.2942	45.2942	45.2942	45.2942	45.3163	45.3163	45.3163	45.3163	45.3163	45.7153	45.7153	45.7153	45.7153	45.7153	44.5287	44.5287	44.5287	44.5287	44.5287	48.3875	48.3875	48.3875	48.3875	48.3875	42.1438	42.1438	42.1438	42.1438	42.1438	39.3721	39.3721	39.3721	39.3721	39.3721	26.2807	26.2807	26.2807	26.2807	26.2807	25.5303	25.5303	25.5303	25.5303	25.5303	40.7569	40.7569	40.7569	40.7569
1409	45.2942	45.2942	45.2942	45.2942	45.2942	45.3163	45.3163	45.3163	45.3163	45.3163	45.7153	45.7153	45.7153	45.7153	45.7153	44.5287	44.5287	44.5287	44.5287	44.5287	48.3875	48.3875	48.3875	48.3875	48.3875	42.1438	42.1438	42.1438	42.1438	42.1438	39.3721	39.3721	39.3721	39.3721	39.3721	26.2807	26.2807	26.2807	26.2807	26.2807	25.5303	25.5303	25.5303	25.5303	25.5303	40.7569	40.7569	40.7569	40.7569
1399	49.2089	49.2089	49.2089	49.2089	49.2089	49.3107	49.3107	49.3107	49.3107	49.3107	48.4728	48.4728	48.4728	48.4728	48.4728	49.2825	49.2825	49.2825	49.2825	49.2825	48.907	48.907	48.907	48.907	48.907	47.6848	47.6848	47.6848	47.6848	47.6848	44.3132	44.3132	44.3132	44.3132	44.3132	45.2441	45.2441	45.2441	45.2441	45.2441	26.0248	26.0248	26.0248	26.0248	26.0248	27.0382	27.0382	27.0382	27.0382
1399	49.2089	49.2089	49.2089	49.2089	49.2089	49.3107	49.3107	49.3107	49.3107	49.3107	48.4728	48.4728	48.4728	48.4728	48.4728	49.2825	49.2825	49.2825	49.2825	49.2825	48.907	48.907	48.907	48.907	48.907	47.6848	47.6848	47.6848	47.6848	47.6848	44.3132	44.3132	44.3132	44.3132	44.3132	45.2441	45.2441	45.2441	45.2441	45.2441	26.0248	26.0248	26.0248	26.0248	26.0248	27.0382	27.0382	27.0382	27.0382
1399	49.2089	49.2089	49.2089	49.2089	49.2089	49.3107	49.3107	49.3107	49.3107	49.3107	48.4728	48.4728	48.4728	48.4728	48.4728	49.2825	49.2825	49.2825	49.2825	49.2825	48.907	48.907	48.907	48.907	48.907	47.6848	47.6848	47.6848	47.6848	47.6848	44.3132	44.3132	44.3132	44.3132	44.3132	45.2441	45.2441	45.2441	45.2441	45.2441	26.0248	26.0248	26.0248	26.0248	26.0248	27.0382	27.0382	27.0382	27.0382
1399	49.2089	49.2089	49.2089	49.2089	49.2089	49.3107	49.3107	49.3107	49.3107	49.3107	48.4728	48.4728	48.4728	48.4728	48.4728	49.2825	49.2825	49.2825	49.2825	49.2825	48.907	48.907	48.907	48.907	48.907	47.6848	47.6848	47.6848	47.6848	47.6848	44.3132	44.3132	44.3132	44.3132	44.3132	45.2441	45.2441	45.2441	45.2441	45.2441	26.0248	26.0248	26.0248	26.0248	26.0248	27.0382	27.0382	27.0382	27.0382
1399	49.2089	49.2089	49.2089	49.2089	49.2089	49.3107	49.3107	49.3107	49.3107	49.3107	48.4728	48.4728	48.4728	48.4728	48.4728	49.2825	49.2825	49.2825	49.2825	49.2825	48.907	48.907	48.907	48.907	48.907	47.6848	47.6848	47.6848	47.6848	47.6848	44.3132	44.3132	44.3132	44.3132	44.3132	45.2441	45.2441	45.2441	45.2441	45.2441	26.0248	26.0248	26.0248	26.0248	26.0248	27.0382	27.0382	27.0382	27.0382
1388	49.284	49.284	49.284	49.284	49.284	48.9371	48.9371	48.9371	48.9371	48.9371	48.0145	48.0145	48.0145	48.0145	48.0145	48.1646	48.1646	48.1646	48.1646	48.1646	48.9548	48.9548	48.9548	48.9548	48.9548	47.4702	47.4702	47.4702	47.4702	47.4702	42.4026	42.4026	42.4026	42.4026	42.4026	44.3545	44.3545	44.3545	44.3545	44.3545	46.2706	46.2706	46.2706	46.2706	46.2706	48.2455	48.2455	48.2455	48.2455
1388	49.284	49.284	49.284	49.284	49.284	48.9371	48.9371	48.9371	48.9371	48.9371	48.0145	48.0145	48.0145	48.0145	48.0145	48.1646	48.1646	48.1646	48.1646	48.1646	48.9548	48.9548	48.9548	48.9548	48.9548	47.4702	47.4702	47.4702	47.4702	47.4702	42.4026	42.4026	42.4026	42.4026	42.4026	44.3545	44.3545	44.3545	44.3545	44.3545	46.2706	46.2706	46.2706	46.2706	46.2706	48.2455	48.2455	48.2455	48.2455
1388	49.284	49.284	49.284	49.284	49.284	48.9371	48.9371	48.9371	48.9371	48.9371	48.0145	48.0145	48.0145	48.0145	48.0145	48.1646	48.1646	48.1646	48.1646	48.1646	48.9548	48.9548	48.9548	48.9548	48.9548	47.4702	47.4702	47.4702	47.4702	47.4702	42.4026	42.4026	42.4026	42.4026	42.4026	44.3545	44.3545	44.3545	44.3545	44.3545	46.2706	46.2706	46.2706	46.2706	46.2706	48.2455	48.2455	48.2455	48.2455
1388	49.284	49.284	49.284	49.284	49.284	48.9371	48.9371	48.9371	48.9371	48.9371	48.0145	48.0145	48.0145	48.0145	48.0145	48.1646	48.1646	48.1646	48.1646	48.1646	48.9548	48.9548	48.9548	48.9548	48.9548	47.4702	47.4702	47.4702	47.4702	47.4702	42.4026	42.4026	42.4026	42.4026	42.4026	44.3545	44.3545	44.3545	44.3545	44.3545	46.2706	46.2706	46.2706	46.2706	46.2706	48.2455	48.2455	48.2455	48.2455
1388	49.284	49.284	49.284	49.284	49.284	48.9371	48.9371	48.9371	48.9371	48.9371	48.0145	48.0145	48.0145	48.0145	48.0145	48.1646	48.1646	48.1646	48.1646	48.1646	48.9548	48.9548	48.9548	48.9548	48.9548	47.4702	47.4702	47.4702	47.4702	47.4702	42.4026	42.4026	42.4026	42.4026	42.4026	44.3545	44.3545	44.3545	44.3545	44.3545	46.2706	46.2706	46.2706	46.2706	46.2706	48.2455	48.2455	48.2455	48.2455
1378	49.0008	49.0008	49.0008	49.0008	49.0008	47.4266	47.4266	47.4266	47.4266	47.4266	46.2883	46.2883	46.2883	46.2883	46.2883	48.6402	48.6402	48.6402	48.6402	48.6402	47.3089	47.3089	47.3089	47.3089	47.3089	47.5716	47.5716	47.5716	47.5716	47.5716	42.8977	42.8977	42.8977	42.8977	42.8977	46.2706	46.2706	46.2706	46.2706	46.2706	31.867	31.867	31.867	31.867	31.867	29.7008	29.7008	29.7008	29.7008
1378	49.0008	49.0008	49.0008	49.0008	49.0008	47.4266	47.4266	47.4266	47.4266	47.4266	46.2883	46.2883	46.2883	46.2883	46.2883	48.6402	48.6402	48.6402	48.6402	48.6402	47.3089	47.3089	47.3089	47.3089	47.3089	47.5716	47.5716	47.5716	47.5716	47.5716	42.8977	42.8977	42.8977	42.8977	42.8977	46.2706	46.2706	46.2706	46.2706	46.2706	31.867	31.867	31.867	31.867	31.867	29.7008	29.7008	29.7008	29.7008
1378	49.0008	49.0008	49.0008	49.0008	49.0008	47.4266	47.4266	47.4266	47.4266	47.4266	46.2883	46.2883	46.2883	46.2883	46.2883	48.6402	48.6402	48.6402	48.6402	48.6402	47.3089	47.3089	47.3089	47.3089	47.3089	47.5716	47.5716	47.5716	47.5716	47.5716	42.8977	42.8977	42.8977	42.8977	42.8977	46.2706	46.2706	46.2706	46.2706	46.2706	31.867	31.867	31.867	31.867	31.867	29.7008	29.7008	29.7008	29.7008
1378	49.0008	49.0008	49.0008	49.0008	49.0008	47.4266	47.4266	47.4266	47.4266	47.4266	46.2883	46.2883	46.2883	46.2883	46.2883	48.6402	48.6402	48.6402	48.6402	48.6402	47.3089	47.3089	47.3089	47.3089	47.3089	47.5716	47.5716	47.5716	47.5716	47.5716	42.8977	42.8977	42.8977	42.8977	42.8977	46.2706	46.2706	46.2706	46.2706	46.2706	31.867	31.867	31.867	31.867	31.867	29.7008	29.7008	29.7008	29.7008
1378	49.0008	49.0008	49.0008	49.0008	49.0008	47.4266	47.4266	47.4266	47.4266	47.4266	46.2883	46.2883	46.2883	46.2883	46.2883	48.6402	48.6402	48.6402	48.6402	48.6402	47.3089	47.3089	47.3089	47.3089	47.3089	47.5716	47.5716	47.5716	47.5716	47.5716	42.8977	42.8977	42.8977	42.8977	42.8977	46.2706	46.2706	46.2706	46.2706	46.2706	31.867	31.867	31.867	31.867	31.867	29.7008	29.7008	29.7008	29.7008
1367	47.3897	47.3897	47.3897	47.3897	47.3897	46.1591	46.1591	46.1591	46.1591	46.1591	46.6444	46.6444	46.6444	46.6444	46.6444	48.4389	48.4389	48.4389	48.4389	48.4389	46.3143	46.3143	46.3143	46.3143	46.3143	47.1747	47.1747	47.1747	47.1747	47.1747	46.0881	46.0881	46.0881	46.0881	46.0881	31.1046	31.1046	31.1046	31.1046	31.1046	35.9908	35.9908	35.9908	35.9908	35.9908	45.5028	45.5028	45.5028	45.5028
1367	47.3897	47.3897	47.3897	47.3897	47.3897	46.1591	46.1591	46.1591	46.1591	46.1591	46.6444	46.6444	46.6444	46.6444	46.6444	48.4389	48.4389	48.4389	48.4389	48.4389	46.3143	46.3143	46.3143	46.3143	46.3143	47.1747	47.1747	47.1747	47.1747	47.1747	46.0881	46.0881	46.0881	46.0881	46.0881	31.1046	31.1046	31.1046	31.1046	31.1046	35.9908	35.9908	35.9908	35.9908	35.9908	45.5028	45.5028	45.5028	45.5028
1367	47.3897	47.3897	47.3897	47.3897	47.3897	46.1591	46.1591	46.1591	46.1591	46.1591	46.6444	46.6444	46.6444	46.6444	46.6444	48.4389	48.4389	48.4389	48.4389	48.4389	46.3143	46.3143	46.3143	46.3143	46.3143	47.1747	47.1747	47.1747	47.1747	47.1747	46.0881	46.0881	46.0881	46.0881	46.0881	31.1046	31.1046	31.1046	31.1046	31.1046	35.9908	35.9908	35.9908	35.9908	35.9908	45.5028	45.5028	45.5028	45.5028
1367	47.3897	47.3897	47.3897	47.3897	47.3897	46.1591	46.1591	46.1591	46.1591	46.1591	46.6444	46.6444	46.6444	46.6444	46.6444	48.4389	48.4389	48.4389	48.4389	48.4389	46.3143	46.3143	46.3143	46.3143	46.3143	47.1747	47.1747	47.1747	47.1747	47.1747	46.0881	46.0881	46.0881	46.0881	46.0881	31.1046	31.1046	31.1046	31.1046	31.1046	35.9908	35.9908	35.9908	35.9908	35.9908	45.5028	45.5028	45.5028	45.5028
1367	47.3897	47.3897	47.3897	47.3897	47.3897	46.1591	46.1591	46.1591	46.1591	46.1591	46.6444	46.6444	46.6444	46.6444	46.6444	48.4389	48.4389	48.4389	48.4389	48.4389	46.3143	46.3143	46.3143	46.3143	46.3143	47.1747	47.1747	47.1747	47.1747	47.1747	46.0881	46.0881	46.0881	46.0881	46.0881	31.1046	31.1046	31.1046	31.1046	31.1046	35.9908	35.9908	35.9908	35.9908	35.9908	45.5028	45.5028	45.5028	45.5028
1357	46.5058	46.5058	46.5058	46.5058	46.5058	44.5333	44.5333	44.5333	44.5333	44.5333	48.9384	48.9384	48.9384	48.9384	48.9384	46.2663	46.2663	46.2663	46.2663	46.2663	46.0229	46.0229	46.0229	46.0229	46.0229	45.9526	45.9526	45.9526	45.9526	45.9526	46.2706	46.2706	46.2706	46.2706	46.2706	46.2706	46.2706	46.2706	46.2706	46.2706	46.8933	46.8933	46.8933	46.8933	46.8933	44.6033	44.6033	44.6033	44.6033
1357	46.5058	46.5058	46.5058	46.5058	46.5058	44.5333	44.5333	44.5333	44.5333	44.5333	48.9384	48.9384	48.9384	48.9384	48.9384	46.2663	46.2663	46.2663	46.2663	46.2663	46.0229	46.0229	46.0229	46.0229	46.0229	45.9526	45.9526	45.9526	45.9526	45.9526	46.2706	46.2706	46.2706	46.2706	46.2706	46.2706	46.2706	46.2706	46.2706	46.2706	46.8933	46.8933	46.8933	46.8933	46.8933	44.6033	44.6033	44.6033	44.6033
1357	46.5058	46.5058	46.5058	46.5058	46.5058	44.5333	44.5333	44.5333	44.5333	44.5333	48.9384	48.9384	48.9384	48.9384	48.9384	46.2663	46.2663	46.2663	46.2663	46.2663	46.0229	46.0229	46.0229	46.0229	46.0229	45.9526	45.9526	45.9526	45.9526	45.9526	46.2706	46.2706	46.2706	46.2706	46.2706	46.2706	46.2706	46.2706	46.2706	46.2706	46.8933	46.8933	46.8933	46.8933	46.8933	44.6033	44.6033	44.6033	44.6033
1357	46.5058	46.5058	46.5058	46.5058	46.5058	44.5333	44.5333	44.5333	44.5333	44.5333	48.9384	48.9384	48.9384	48.9384	48.9384	46.2663	46.2663	46.2663	46.2663	46.2663	46.0229	46.0229	46.0229	46.0229	46.0229	45.9526	45.9526	45.9526	45.9526	45.9526	46.2706	46.2706	46.2706	46.2706	46.2706	46.2706	46.2706	46.2706	46.2706	46.2706	46.8933	46.8933	46.8933	46.8933	46.8933	44.6033	44.6033	44.6033	44.6033
1357	46.5058	46.5058	46.5058	46.5058	46.5058	44.5333	44.5333	44.5333	44.5333	44.5333	48.9384	48.9384	48.9384	48.9384	48.9384	46.2663	46.2663	46.2663	46.2663	46.2663	46.0229	46.0229	46.0229	46.0229	46.0229	45.9526	45.9526	45.9526	45.9526	45.9526	46.2706	46.2706	46.2706	46.2706	46.2706	46.2706	46.2706	46.2706	46.2706	46.2706	46.8933	46.8933	46.8933	46.8933	46.8933	44.6033	44.6033	44.6033	44.6033
1347	41.8445	41.8445	41.8445	41.8445	41.8445	43.2668	43.2668	43.2668	43.2668	43.2668	49.4969	49.4969	49.4969	49.4969	49.4969	46.1474	46.1474	46.1474	46.1474	46.1474	47.1488	47.1488	47.1488	47.1488	47.1488	45.8163	45.8163	45.8163	45.8163	45.8163	46.2706	46.2706	46.2706	46.2706	46.2706	46.2706	46.2706	46.2706	46.2706	46.2706	45.0321	45.0321	45.0321	45.0321	45.0321	35.7235	35.7235	35.7235	35.7235
1347	41.8445	41.8445	41.8445	41.8445	41.8445	43.2668	43.2668	43.2668	43.2668	43.2668	49.4969	49.4969	49.4969	49.4969	49.4969	46.1474	46.1474	46.1474	46.1474	46.1474	47.1488	47.1488	47.1488	47.1488	47.1488	45.8163	45.8163	45.8163	45.8163	45.8163	46.2706	46.2706	46.2706	46.2706	46.2706	46.2706	46.2706	46.2706	46.2706	46.2706	45.0321	45.0321	45.0321	45.0321	45.0321	35.7235	35.7235	35.7235	35.7235
1347	41.8445	41.8445	41.8445	41.8445	41.8445	43.2668	43.2668	43.2668	43.2668	43.2668	49.4969	49.4969	49.4969	49.4969	49.4969	46.1474	46.1474	46.1474	46.1474	46.1474	47.1488	47.1488	47.1488	47.1488	47.1488	45.8163	45.8163	45.8163	45.8163	45.8163	46.2706	46.2706	46.2706	46.2706	46.2706	46.2706	46.2706	46.2706	46.2706	46.2706	45.0321	45.0321	45.0321	45.0321	45.0321	35.7235	35.7235	35.7235	35.7235
1347	41.8445	41.8445	41.8445	41.8445	41.8445	43.2668	43.2668	43.2668	43.2668	43.2668	49.4969	49.4969	49.4969	49.4969	49.4969	46.1474	46.1474	46.1474	46.1474	46.1474	47.1488	47.1488	47.1488	47.1488	47.1488	45.8163	45.8163	45.8163	45.8163	45.8163	46.2706	46.2706	46.2706	46.2706	46.2706	46.2706	46.2706	46.2706	46.2706	46.2706	45.0321	45.0321	45.0321	45.0321	45.0321	35.7235	35.7235	35.7235	35.7235
1347	41.8445	41.8445	41.8445	41.8445	41.8445	43.2668	43.2668	43.2668	43.2668	43.2668	49.4969	49.4969	49.4969	49.4969	49.4969	46.1474	46.1474	46.1474	46.1474	46.1474	47.1488	47.1488	47.1488	47.1488	47.1488	45.8163	45.8163	45.8163	45.8163	45.8163	46.2706	46.2706	46.2706	46.2706	46.2706	46.2706	46.2706	46.2706	46.2706	46.2706	45.0321	45.0321	45.0321	45.0321	45.0321	35.7235	35.7235	35.7235	35.7235
1336	44.1422	44.1422	44.1422	44.1422	44.1422	46.1767	46.1767	46.1767	46.1767	46.1767	45.7464	45.7464	45.7464	45.7464	45.7464	47.014	47.014	47.014	47.014	47.014	41.8489	41.8489	41.8489	41.8489	41.8489	44.2628	44.2628	44.2628	44.2628	44.2628	44.2628	44.2628	44.2628	44.2628	44.2628	44.2628	44.2628	44.2628	44.2628	44.2628	44.2628	44.2628	44.2628	44.2628	44.2628	44.2628	44.2628	44.2628	44.2628
1336	44.1422	44.1422	44.1422	44.1422	44.1422	46.1767	46.1767	46.1767	46.1767	46.1767	45.7464	45.7464	45.7464	45.7464	45.7464	47.014	47.014	47.014	47.014	47.014	41.8489	-1	-1	-1	41.8489	44.2628	-1	-1	-1	44.2628	44.2628	-1	-1	-1	44.2628	44.2628	-1	-1	-1	44.2628	44.2628	-1	-1	-1	44.2628	44.2628	-1	-1	-1
1336	44.1422	44.1422	44.1422	44.1422	44.1422	46.1767	46.1767	46.1767	46.1767	46.1767	45.7464	45.7464	45.7464	45.7464	45.7464	47.014	47.014	47.014	47.014	47.014	41.8489	-1	-1	-1	41.8489	44.2628	-1	-1	-1	44.2628	44.2628	-1	-1	-1	44.2628	44.2628	-1	-1	-1	44.2628	44.2628	-1	-1	-1	44.2628	44.2628	-1	-1	-1
1336	44.1422	44.1422	44.1422	44.1422	44.1422	46.1767	46.1767	46.1767	46.1767	46.1767	45.7464	45.7464	45.7464	45.7464	45.7464	47.014	47.014	47.014	47.014	47.014	41.8489	-1	-1	-1	41.8489	44.2628	-1	-1	-1	44.2628	44.2628	-1	-1	-1	44.2628	44.2628	-1	-1	-1	44.2628	44.2628	-1	-1	-1	44.2628	44.2628	-1	-1	-1
1336	44.1422	44.1422	44.1422	44.1422	44.1422	46.1767	46.1767	46.1767	46.1767	46.1767	45.7464	45.7464	45.7464	45.7464	45.7464	47.014	47.014	47.014	47.014	47.014	41.8489	41.8489	41.8489	41.8489	41.8489	44.2628	44.2628	44.2628	44.2628	44.2628	44.2628	44.2628	44.2628	44.2628	44.2628	44.2628	44.2628	44.2628	44.2628	44.2628	44.2628	44.2628	44.2628	44.2628	44.2628	44.2628	44.2628	44.2628	44.2628
1326	43.0529	43.0529	43.0529	43.0529	43.0529	45.8506	45.8506	45.8506	45.8506	45.8506	47.8367	47.8367	47.8367	47.8367	47.8367	49.2064	49.2064	49.2064	49.2064	49.2064	40.4811	40.4811	40.4811	40.4811	40.4811	7.8939	7.8939	7.8939	7.8939	7.8939	2.44485	2.44485	2.44485	2.44485	2.44485	1.21569	1.21569	1.21569	1.21569	1.21569	1.92428	1.92428	1.92428	1.92428	1.92428	2.6071	2.6071	2.6071	2.6071
1326	43.0529	43.0529	43.0529	43.0529	43.0529	45.8506	45.8506	45.8506	45.8506	45.8506	47.8367	47.8367	47.8367	47.8367	47.8367	49.2064	49.2064	49.2064	49.2064	49.2064	40.4811	-1	-1	-1	40.4811	7.8939	7.8939	7.8939	7.8939	7.8939	2.44485	2.44485	2.44485	2.44485	2.44485	1.21569	1.21569	1.21569	1.21569	1.21569	1.92428	1.92428	1.92428	1.92428	1.92428	2.6071	2.6071	2.6071	2.6071
1326	43.0529	43.0529	43.0529	43.0529	43.0529	45.8506	45.8506	45.8506	45.8506	45.8506	47.8367	47.8367	47.8367	47.8367	47.8367	49.2064	49.2064	49.2064	49.2064	49.2064	40.4811	-1	-1	-1	40.4811	7.8939	7.8939	7.8939	7.8939	7.8939	2.44485	2.44485	2.44485	2.44485	2.44485	1.21569	1.21569	1.21569	1.21569	1.21569	1.92428	1.92428	1.92428	1.92428	1.92428	2.6071	2.6071	2.6071	2.6071
1326	43.0529	43.0529	43.0529	43.0529	43.0529	45.8506	45.8506	45.8506	45.8506	45.8506	47.8367	47.8367	47.8367	47.8367	47.8367	49.2064	49.2064	49.2064	49.2064	49.2064	40.4811	-1	-1	-1	40.4811	7.8939	7.8939	7.8939	7.8939	7.8939	2.44485	2.44485	2.44485	2.44485	2.44485	1.21569	1.21569	1.21569	1.21569	1.21569	1.92428	1.92428	1.92428	1.92428	1.92428	2.6071	2.6071	2.6071	2.6071
1326	43.0529	43.0529	43.0529	43.0529	43.0529	45.8506	45.8506	45.8506	45.8506	45.8506	47.8367	47.8367	47.8367	47.8367	47.8367	49.2064	49.2064	49.2064	49.2064	49.2064	40.4811	40.4811	40.4811	40.4811	40.4811	7.8939	7.8939	7.8939	7.8939	7.8939	2.44485	2.44485	2.44485	2.44485	2.44485	1.21569	1.21569	1.21569	1.21569	1.21569	1.92428	1.92428	1.92428	1.92428	1.92428	2.6071	2.6071	2.6071	2.6071
1316	47.7928	47.7928	47.7928	47.7928	47.7928	46.7738	46.7738	46.7738	46.7738	46.7738	49.6262	49.6262	49.6262	49.6262	49.6262	47.7699	47.7699	47.7699	47.7699	47.7699	36.1565	36.1565	36.1565	36.1565	36.1565	19.713	19.713	19.713	19.713	19.713	10.291	10.291	10.291	10.291	10.291	8.54525	8.54525	8.54525	8.54525	8.54525	10.9737	10.9737	10.9737	10.9737	10.9737	10.39	10.39	10.39	10.39
1316	47.7928	47.7928	47.7928	47.7928	47.7928	46.7738	46.7738	46.7738	46.7738	46.7738	49.6262	49.6262	49.6262	49.6262	49.6262	47.7699	47.7699	47.7699	47.7699	47.7699	36.1565	-1	-1	-1	36.1565	19.713	-1	-1	-1	19.713	10.291	10.291	10.291	10.291	10.291	8.54525	8.54525	8.54525	8.54525	8.54525	10.9737	10.9737	10.9737	10.9737	10.9737	10.39	10.39	10.39	10.39
1316	47.7928	47.7928	47.7928	47.7928	47.7928	46.7738	46.7738	46.7738	46.7738	46.7738	49.6262	49.6262	49.6262	49.6262	49.6262	47.7699	47.7699	47.7699	47.7699	47.7699	36.1565	-1	-1	-1	36.1565	19.713	-1	-1	-1	19.713	10.291	10.291	10.291	10.291	10.291	8.54525	8.54525	8.54525	8.54525	8.54525	10.9737	10.9737	10.9737	10.9737	10.9737	10.39	10.39	10.39	10.39
1316	47.7928	47.7928	47.7928	47.7928	47.7928	46.7738	46.7738	46.7738	46.7738	46.7738	49.6262	49.6262	49.6262	49.6262	49.6262	47.7699	47.7699	47.7699	47.7699	47.7699	36.1565	-1	-1	-1	36.1565	19.713	-1	-1	-1	19.713	10.291	10.291	10.291	10.291	10.291	8.54525	8.54525	8.54525	8.54525	8.54525	10.9737	10.9737	10.9737	10.9737	10.9737	10.39	10.39	10.39	10.39
1316	47.7928	47.7928	47.7928	47.7928	47.7928	46.7738	46.7738	46.7738	46.7738	46.7738	49.6262	49.6262	49.6262	49.6262	49.6262	47.7699	47.7699	47.7699	47.7699	47.7699	36.1565	36.1565	36.1565	36.1565	36.1565	19.713	19.713	19.713	19.713	19.713	10.291	10.291	10.291	10.291	10.291	8.54525	8.54525	8.54525	8.54525	8.54525	10.9737	10.9737	10.9737	10.9737	10.9737	10.39	10.39	10.39	10.39
1305	47.7546	47.7546	47.7546	47.7546	47.7546	47.9922	47.9922	47.9922	47.9922	47.9922	49.2986	49.2986	49.2986	49.2986	49.2986	48.506	48.506	48.506	48.506	48.506	39.1456	39.1456	39.1456	39.1456	39.1456	26.6049	26.6049	26.6049	26.6049	26.6049	22.6411	22.6411	22.6411	22.6411	22.6411	22.7814	22.7814	22.7814	22.7814	22.7814	22.7541	22.7541	22.7541	22.7541	22.7541	17.9694	17.9694	17.9694	17.9694
1305	47.7546	47.7546	47.7546	47.7546	47.7546	47.9922	47.9922	47.9922	47.9922	47.9922	49.2986	49.2986	49.2986	49.2986	49.2986	48.506	48.506	48.506	48.506	48.506	39.1456	39.1456	39.1456	39.1456	39.1456	26.6049	-1	-1	-1	26.6049	22.6411	-1	-1	-1	22.6411	22.7814	-1	-1	-1	22.7814	22.7541	-1	-1	-1	22.7541	17.9694	-1	-1	-1
1305	47.7546	47.7546	47.7546	47.7546	47.7546	47.9922	47.9922	47.9922	47.9922	47.9922	49.2986	49.2986	49.2986	49.2986	49.2986	48.506	48.506	48.506	48.506	48.506	39.1456	39.1456	39.1456	39.1456	39.1456	26.6049	-1	-1	-1	26.6049	22.6411	-1	-1	-1	22.6411	22.7814	-1	-1	-1	22.7814	22.7541	-1	-1	-1	22.7541	17.9694	-1	-1	-1
1305	47.7546	47.7546	47.7546	47.7546	47.7546	47.9922	47.9922	47.9922	47.9922	47.9922	49.2986	49.2986	49.2986	49.2986	49.2986	48.506	48.506	48.506	48.506	48.506	39.1456	39.1456	39.1456	39.1456	39.1456	26.6049	-1	-1	-1	26.6049	22.6411	-1	-1	-1	22.6411	22.7814	-1	-1	-1	22.7814	22.7541	-1	-1	-1	22.7541	17.9694	-1	-1	-1
1305	47.7546	47.7546	47.7546	47.7546	47.7546	47.9922	47.9922	47.9922	47.9922	47.9922	49.2986	49.2986	49.2986	49.2986	49.2986	48.506	48.506	48.506	48.506	48.506	39.1456	39.1456	39.1456	39.1456	39.1456	26.6049	26.6049	26.6049	26.6049	26.6049	22.6411	22.6411	22.6411	22.6411	22.6411	22.7814	22.7814	22.7814	22.7814	22.7814	22.7541	22.7541	22.7541	22.7541	22.7541	17.9694	17.9694	17.9694	17.9694
1295	48.6747	48.6747	48.6747	48.6747	48.6747	47.6457	47.6457	47.6457	47.6457	47.6457	48.9328	48.9328	48.9328	48.9328	48.9328	47.731	47.731	47.731	47.731	47.731	39.4861	39.4861	39.4861	39.4861	39.4861	30.4885	30.4885	30.4885	30.4885	30.4885	25.8485	25.8485	25.8485	25.8485	25.8485	30.0323	30.0323	30.0323	30.0323	30.0323	27.6255	27.6255	27.6255	27.6255	27.6255	22.2944	22.2944	22.2944	22.2944
1295	48.6747	48.6747	48.6747	48.6747	48.6747	47.6457	47.6457	47.6457	47.6457	47.6457	48.9328	48.9328	48.9328	48.9328	48.9328	47.731	47.731	47.731	47.731	47.731	39.4861	39.4861	39.4861	39.4861	39.4861	30.4885	30.4885	30.4885	30.4885	30.4885	25.8485	25.8485	25.8485	25.8485	25.8485	30.0323	30.0323	30.0323	30.0323	30.0323	27.6255	27.6255	27.6255	27.6255	27.6255	22.2944	-1	-1	-1
1295	48.6747	48.6747	48.6747	48.6747	48.6747	47.6457	47.6457	47.6457	47.6457	47.6457	48.9328	48.9328	48.9328	48.9328	48.9328	47.731	47.731	47.731	47.731	47.731	39.4861	39.4861	39.4861	39.4861	39.4861	30.4885	30.4885	30.4885	30.4885	30.4885	25.8485	25.8485	25.8485	25.8485	25.8485	30.0323	30.0323	30.0323	30.0323	30.0323	27.6255	27.6255	27.6255	27.6255	27.6255	22.2944	-1	-1	-1
1295	48.6747	48.6747	48.6747	48.6747	48.6747	47.6457	47.6457	47.6457	47.6457	47.6457	48.9328	48.9328	48.9328	48.9328	48.9328	47.731	47.731	47.731	47.731	47.731	39.4861	39.4861	39.4861	39.4861	39.4861	30.4885	30.4885	30.4885	30.4885	30.4885	25.8485	25.8485	25.8485	25.8485	25.8485	30.0323	30.0323	30.0323	30.0323	30.0323	27.6255	27.6255	27.6255	27.6255	27.6255	22.2944	-1	-1	-1
1295	48.6747	48.6747	48.6747	48.6747	48.6747	47.6457	47.6457	47.6457	47.6457	47.6457	48.9328	48.9328	48.9328	48.9328	48.9328	47.731	47.731	47.731	47.731	47.731	39.4861	39.4861	39.4861	39.4861	39.4861	30.4885	30.4885	30.4885	30.4885	30.4885	25.8485	25.8485	25.8485	25.8485	25.8485	30.0323	30.0323	30.0323	30.0323	30.0323	27.6255	27.6255	27.6255	27.6255	27.6255	22.2944	22.2944	22.2944	22.2944
1285	49.2527	49.2527	49.2527	49.2527	49.2527	48.409	48.409	48.409	48.409	48.409	48.3858	48.3858	48.3858	48.3858	48.3858	47.2583	47.2583	47.2583	47.2583	47.2583	40.2732	40.2732	40.2732	40.2732	40.2732	35.7018	35.7018	35.7018	35.7018	35.7018	35.9184	35.9184	35.9184	35.9184	35.9184	35.5442	35.5442	35.5442	35.5442	35.5442	31.762	31.762	31.762	31.762	31.762	27.3615	27.3615	27.3615	27.3615
1285	49.2527	49.2527	49.2527	49.2527	49.2527	48.409	48.409	48.409	48.409	48.409	48.3858	48.3858	48.3858	48.3858	48.3858	47.2583	47.2583	47.2583	47.2583	47.2583	40.2732	40.2732	40.2732	40.2732	40.2732	35.7018	35.7018	35.7018	35.7018	35.7018	35.9184	35.9184	35.9184	35.9184	35.9184	35.5442	35.5442	35.5442	35.5442	35.5442	31.762	31.762	31.762	31.762	31.762	27.3615	27.3615	27.3615	27.3615
1285	49.2527	49.2527	49.2527	49.2527	49.2527	48.409	48.409	48.409	48.409	48.409	48.3858	48.3858	48.3858	48.3858	48.3858	47.2583	47.2583	47.2583	47.2583	47.2583	40.2732	40.2732	40.2732	40.2732	40.2732	35.7018	35.7018	35.7018	35.7018	35.7018	35.9184	35.9184	35.9184	35.9184	35.9184	35.5442	35.5442	35.5442	35.5442	35.5442	31.762	31.762	31.762	31.762	31.762	27.3615	27.3615	27.3615	27.3615
1285	49.2527	49.2527	49.2527	49.2527	49.2527	48.409	48.409	48.409	48.409	48.409	48.3858	48.3858	48.3858	48.3858	48.3858	47.2583	47.2583	47.2583	47.2583	47.2583	40.2732	40.2732	40.2732	40.2732	40.2732	35.7018	35.7018	35.7018	35.7018	35.7018	35.9184	35.9184	35.9184	35.9184	35.9184	35.5442	35.5442	35.5442	35.5442	35.5442	31.762	31.762	31.762	31.762	31.762	27.3615	27.3615	27.3615	27.3615
1285	49.2527	49.2527	49.2527	49.2527	49.2527	48.409	48.409	48.409	48.409	48.409	48.3858	48.3858	48.3858	48.3858	48.3858	47.2583	47.2583	47.2583	47.2583	47.2583	40.2732	40.2732	40.2732	40.2732	40.2732	35.7018	35.7018	35.7018	35.7018	35.7018	35.9184	35.9184	35.9184	35.9184	35.9184	35.5442	35.5442	35.5442	35.5442	35.5442	31.762	31.762	31.762	31.762	31.762	27.3615	27.3615	27.3615	27.3615
1274	48.6385	48.6385	48.6385	48.6385	48.6385	48.803	48.803	48.803	48.803	48.803	47.7478	47.7478	47.7478	47.7478	47.7478	46.161	46.161	46.161	46.161	46.161	42.687	42.687	42.687	42.687	42.687	36.6362	36.6362	36.6362	36.6362	36.6362	41.2216	41.2216	41.2216	41.2216	41.2216	38.0752	38.0752	38.0752	38.0752	38.0752	34.5772	34.5772	34.5772	34.5772	34.5772	29.2348	29.2348	29.2348	29.2348
1274	48.6385	48.6385	48.6385	48.6385	48.6385	48.803	48.803	48.803	48.803	48.803	47.7478	47.7478	47.7478	47.7478	47.7478	46.161	46.161	46.161	46.161	46.161	42.687	42.687	42.687	42.687	42.687	36.6362	36.6362	36.6362	36.6362	36.6362	41.2216	41.2216	41.2216	41.2216	41.2216	38.0752	38.0752	38.0752	38.0752	38.0752	34.5772	34.5772	34.5772	34.5772	34.5772	29.2348	29.2348	29.2348	29.2348
1274	48.6385	48.6385	48.6385	48.6385	48.6385	48.803	48.803	48.803	48.803	48.803	47.7478	47.7478	47.7478	47.7478	47.7478	46.161	46.161	46.161	46.161	46.161	42.687	42.687	42.687	42.687	42.687	36.6362	36.6362	36.6362	36.6362	36.6362	41.2216	41.2216	41.2216	41.2216	41.2216	38.0752	38.0752	38.0752	38.0752	38.0752	34.5772	34.5772	34.5772	34.5772	34.5772	29.2348	29.2348	29.2348	29.2348
1274	48.6385	48.6385	48.6385	48.6385	48.6385	48.803	48.803	48.803	48.803	48.803	47.7478	47.7478	47.7478	47.7478	47.7478	46.161	46.161	46.161	46.161	46.161	42.687	42.687	42.687	42.687	42.687	36.6362	36.6362	36.6362	36.6362	36.6362	41.2216	41.2216	41.2216	41.2216	41.2216	38.0752	38.0752	38.0752	38.0752	38.0752	34.5772	34.5772	34.5772	34.5772	34.5772	29.2348	29.2348	29.2348	29.2348
1274	48.6385	48.6385	48.6385	48.6385	48.6385	48.803	48.803	48.803	48.803	48.803	47.7478	47.7478	47.7478	47.7478	47.7478	46.161	46.161	46.161	46.161	46.161	42.687	42.687	42.687	42.687	42.687	36.6362	36.6362	36.6362	36.6362	36.6362	41.2216	41.2216	41.2216	41.2216	41.2216	38.0752	38.0752	38.0752	38.0752	38.0752	34.5772	34.5772	34.5772	34.5772	34.5772	29.2348	29.2348	29.2348	29.2348
1264	49.458	49.458	49.458	49.458	49.458	46.8282	46.8282	46.8282	46.8282	46.8282	48.4658	48.4658	48.4658	48.4658	48.4658	46.5724	46.5724	46.5724	46.5724	46.5724	43.4611	43.4611	43.4611	43.4611	43.4611	37.4354	37.4354	37.4354	37.4354	37.4354	43.9455	43.9455	43.9455	43.9455	43.9455	40.1938	40.1938	40.1938	40.1938	40.1938	35.6511	35.6511	35.6511	35.6511	35.6511	31.9632	31.9632	31.9632	31.9632
1264	49.458	49.458	49.458	49.458	49.458	46.8282	46.8282	46.8282	46.8282	46.8282	48.4658	48.4658	48.4658	48.4658	48.4658	46.5724	46.5724	46.5724	46.5724	46.5724	43.4611	43.4611	43.4611	43.4611	43.4611	37.4354	37.4354	37.4354	37.4354	37.4354	43.9455	43.9455	43.9455	43.9455	43.9455	40.1938	40.1938	40.1938	40.1938	40.1938	35.6511	35.6511	35.6511	35.6511	35.6511	31.9632	31.9632	31.9632	31.9632
1264	49.458	49.458	49.458	49.458	49.458	46.8282	46.8282	46.8282	46.8282	46.8282	48.4658	48.4658	48.4658	48.4658	48.4658	46.5724	46.5724	46.5724	46.5724	46.5724	43.4611	43.4611	43.4611	43.4611	43.4611	37.4354	37.4354	37.4354	37.4354	37.4354	43.9455	43.9455	43.9455	43.9455	43.9455	40.1938	40.1938	40.1938	40.1938	40.1938	35.6511	35.6511	35.6511	35.6511	35.6511	31.9632	31.9632	31.9632	31.9632
1264	49.458	49.458	49.458	49.458	49.458	46.8282	46.8282	46.8282	46.8282	46.8282	48.4658	48.4658	48.4658	48.4658	48.4658	46.5724	46.5724	46.5724	46.5724	46.5724	43.4611	43.4611	43.4611	43.4611	43.4611	37.4354	37.4354	37.4354	37.4354	37.4354	43.9455	43.9455	43.9455	43.9455	43.9455	40.1938	40.1938	40.1938	40.1938	40.1938	35.6511	35.6511	35.6511	35.6511	35.6511	31.9632	31.9632	31.9632	31.9632
1264	49.458	49.458	49.458	49.458	49.458	46.8282	46.8282	46.8282	46.8282	46.8282	48.4658	48.4658	48.4658	48.4658	48.4658	46.5724	46.5724	46.5724	46.5724	46.5724	43.4611	43.4611	43.4611	43.4611	43.4611	37.4354	37.4354	37.4354	37.4354	37.4354	43.9455	43.9455	43.9455	43.9455	43.9455	40.1938	40.1938	40.1938	40.1938	40.1938	35.6511	35.6511	35.6511	35.6511	35.6511	31.9632	31.9632	31.9632	31.9632
1253	48.1776	48.1776	48.1776	48.1776	48.1776	46.8297	46.8297	46.8297	46.8297	46.8297	48.186	48.186	48.186	48.186	48.186	46.7536	46.7536	46.7536	46.7536	46.7536	43.6301	43.6301	43.6301	43.6301	43.6301	40.4145	40.4145	40.4145	40.4145	40.4145	44.4164	44.4164	44.4164	44.4164	44.4164	41.5731	41.5731	41.5731	41.5731	41.5731	37.6411	37.6411	37.6411	37.6411	37.6411	34.0743	34.0743	34.0743	34.0743
1253	48.1776	48.1776	48.1776	48.1776	48.1776	46.8297	46.8297	46.8297	46.8297	46.8297	48.186	48.186	48.186	48.186	48.186	46.7536	46.7536	46.7536	46.7536	46.7536	43.6301	43.6301	43.6301	43.6301	43.6301	40.4145	40.4145	40.4145	40.4145	40.4145	44.4164	44.4164	44.4164	44.4164	44.4164	41.5731	41.5731	41.5731	41.5731	41.5731	37.6411	37.6411	37.6411	37.6411	37.6411	34.0743	34.0743	34.0743	34.0743
1253	48.1776	48.1776	48.1776	48.1776	48.1776	46.8297	46.8297	46.8297	46.8297	46.8297	48.186	48.186	48.186	48.186	48.186	46.7536	46.7536	46.7536	46.7536	46.7536	43.6301	43.6301	43.6301	43.6301	43.6301	40.4145	40.4145	40.4145	40.4145	40.4145	44.4164	44.4164	44.4164	44.4164	44.4164	41.5731	41.5731	41.5731	41.5731	41.5731	37.6411	37.6411	37.6411	37.6411	37.6411	34.0743	34.0743	34.0743	34.0743
1253	48.1776	48.1776	48.1776	48.1776	48.1776	46.8297	46.8297	46.8297	46.8297	46.8297	48.186	48.186	48.186	48.186	48.186	46.7536	46.7536	46.7536	46.7536	46.7536	43.6301	43.6301	43.6301	43.6301	43.6301	40.4145	40.4145	40.4145	40.4145	40.4145	44.4164	44.4164	44.4164	44.4164	44.4164	41.5731	41.5731	41.5731	41.5731	41.5731	37.6411	37.6411	37.6411	37.6411	37.6411	34.0743	34.0743	34.0743	34.0743
1253	48.1776	48.1776	48.1776	48.1776	48.1776	46.8297	46.8297	46.8297	46.8297	46.8297	48.186	48.186	48.186	48.186	48.186	46.7536	46.7536	46.7536	46.7536	46.7536	43.6301	43.6301	43.6301	43.6301	43.6301	40.4145	40.4145	40.4145	40.4145	40.4145	44.4164	44.4164	44.4164	44.4164	44.4164	41.5731	41.5731	41.5731	41.5731	41.5731	37.6411	37.6411	37.6411	37.6411	37.6411	34.0743	34.0743	34.0743	34.0743
1243	47.8763	47.8763	47.8763	47.8763	47.8763	48.0959	48.0959	48.0959	48.0959	48.0959	47.5299	47.5299	47.5299	47.5299	47.5299	46.0854	46.0854	46.0854	46.0854	46.0854	41.6608	41.6608	41.6608	41.6608	41.6608	43.0858	43.0858	43.0858	43.0858	43.0858	45.4541	45.4541	45.4541	45.4541	45.4541	41.8739	41.8739	41.8739	41.8739	41.8739	38.6769	38.6769	38.6769	38.6769	38.6769	35.7569	35.7569	35.7569	35.7569
1243	47.8763	47.8763	47.8763	47.8763	47.8763	48.0959	48.0959	48.0959	48.0959	48.0959	47.5299	47.5299	47.5299	47.5299	47.5299	46.0854	46.0854	46.0854	46.0854	46.0854	41.6608	41.6608	41.6608	41.6608	41.6608	43.0858	43.0858	43.0858	43.0858	43.0858	45.4541	45.4541	45.4541	45.4541	45.4541	41.8739	41.8739	41.8739	41.8739	41.8739	38.6769	38.6769	38.6769	38.6769	38.6769	35.7569	35.7569	35.7569	35.7569
1243	47.8763	47.8763	47.8763	47.8763	47.8763	48.0959	48.0959	48.0959	48.0959	48.0959	47.5299	47.5299	47.5299	47.5299	47.5299	46.0854	46.0854	46.0854	46.0854	46.0854	41.6608	41.6608	41.6608	41.6608	41.6608	43.0858	43.0858	43.0858	43.0858	43.0858	45.4541	45.4541	45.4541	45.4541	45.4541	41.8739	41.8739	41.8739	41.8739	41.8739	38.6769	38.6769	38.6769	38.6769	38.6769	35.7569	35.7569	35.7569	35.7569
1243	47.8763	47.8763	47.8763	47.8763	47.8763	48.0959	48.0959	48.0959	48.0959	48.0959	47.5299	47.5299	47.5299	47.5299	47.5299	46.0854	46.0854	46.0854	46.0854	46.0854	41.6608	41.6608	41.6608	41.6608	41.6608	43.0858	43.0858	43.0858	43.0858	43.0858	45.4541	45.4541	45.4541	45.4541	45.4541	41.8739	41.8739	41.8739	41.8739	41.8739	38.6769	38.6769	38.6769	38.6769	38.6769	35.7569	35.7569	35.7569	35.7569
1243	47.8763	47.8763	47.8763	47.8763	47.8763	48.0959	48.0959	48.0959	48.0959	48.0959	47.5299	47.5299	47.5299	47.5299	47.5299	46.0854	46.0854	46.0854	46.0854	46.0854	41.6608	41.6608	41.6608	41.6608	41.6608	43.0858	43.0858	43.0858	43.0858	43.0858	45.4541	45.4541	45.4541	45.4541	45.4541	41.8739	41.8739	41.8739	41.8739	41.8739	38.6769	38.6769	38.6769	38.6769	38.6769	35.7569	35.7569	35.7569	35.7569
1233	47.2352	47.2352	47.2352	47.2352	47.2352	48.557	48.557	48.557	48.557	48.557	46.8393	46.8393	46.8393	46.8393	46.8393	39.3298	39.3298	39.3298	39.3298	39.3298	31.6426	31.6426	31.6426	31.6426	31.6426	44.6705	44.6705	44.6705	44.6705	44.6705	46.5095	46.5095	46.5095	46.5095	46.5095	41.8174	41.8174	41.8174	41.8174	41.8174	38.9716	38.9716	38.9716	38.9716	38.9716	36.2271	36.2271	36.2271	36.2271
1233	47.2352	47.2352	47.2352	47.2352	47.2352	48.557	48.557	48.557	48.557	48.557	46.8393	46.8393	46.8393	46.8393	46.8393	39.3298	39.3298	39.3298	39.3298	39.3298	31.6426	31.6426	31.6426	31.6426	31.6426	44.6705	44.6705	44.6705	44.6705	44.6705	46.5095	46.5095	46.5095	46.5095	46.5095	41.8174	41.8174	41.8174	41.8174	41.8174	38.9716	38.9716	38.9716	38.9716	38.9716	36.2271	36.2271	36.2271	36.2271
1233	47.2352	47.2352	47.2352	47.2352	47.2352	48.557	48.557	48.557	48.557	48.557	46.8393	46.8393	46.8393	46.8393	46.8393	39.3298	39.3298	39.3298	39.3298	39.3298	31.6426	31.6426	31.6426	31.6426	31.6426	44.6705	44.6705	44.6705	44.6705	44.6705	46.5095	46.5095	46.5095	46.5095	46.5095	41.8174	41.8174	41.8174	41.8174	41.8174	38.9716	38.9716	38.9716	38.9716	38.9716	36.2271	36.2271	36.2271	36.2271
1233	47.2352	47.2352	47.2352	47.2352	47.2352	48.557	48.557	48.557	48.557	48.557	46.8393	46.8393	46.8393	46.8393	46.8393	39.3298	39.3298	39.3298	39.3298	39.3298	31.6426	31.6426	31.6426	31.6426	31.6426	44.6705	44.6705	44.6705	44.6705	44.6705	46.5095	46.5095	46.5095	46.5095	46.5095	41.8174	41.8174	41.8174	41.8174	41.8174	38.9716	38.9716	38.9716	38.9716	38.9716	36.2271	36.2271	36.2271	36.2271
1233	47.2352	47.2352	47.2352	47.2352	47.2352	48.557	48.557	48.557	48.557	48.557	46.8393	46.8393	46.8393	46.8393	46.8393	39.3298	39.3298	39.3298	39.3298	39.3298	31.6426	31.6426	31.6426	31.6426	31.6426	44.6705	44.6705	44.6705	44.6705	44.6705	46.5095	46.5095	46.5095	46.5095	46.5095	41.8174	41.8174	41.8174	41.8174	41.8174	38.9716	38.9716	38.9716	38.9716	38.9716	36.2271	36.2271	36.2271	36.2271
1222	45.943	45.943	45.943	45.943	45.943	47.519	47.519	47.519	47.519	47.519	42.7282	42.7282	42.7282	42.7282	42.7282	33.0316	33.0316	33.0316	33.0316	33.0316	37.1132	37.1132	37.1132	37.1132	37.1132	43.5996	43.5996	43.5996	43.5996	43.5996	44.5967	44.5967	44.5967	44.5967	44.5967	40.2072	40.2072	40.2072	40.2072	40.2072	38.3206	38.3206	38.3206	38.3206	38.3206	36.3704	36.3704	36.3704	36.3704
1222	45.943	45.943	45.943	45.943	45.943	47.519	47.519	47.519	47.519	47.519	42.7282	42.7282	42.7282	42.7282	42.7282	33.0316	33.0316	33.0316	33.0316	33.0316	37.1132	37.1132	37.1132	37.1132	37.1132	43.5996	43.5996	43.5996	43.5996	43.5996	44.5967	44.5967	44.5967	44.5967	44.5967	40.2072	40.2072	40.2072	40.2072	40.2072	38.3206	38.3206	38.3206	38.3206	38.3206	36.3704	36.3704	36.3704	36.3704
1222	45.943	45.943	45.943	45.943	45.943	47.519	47.519	47.519	47.519	47.519	42.7282	42.7282	42.7282	42.7282	42.7282	33.0316	33.0316	33.0316	33.0316	33.0316	37.1132	37.1132	37.1132	37.1132	37.1132	43.5996	43.5996	43.5996	43.5996	43.5996	44.5967	44.5967	44.5967	44.5967	44.5967	40.2072	40.2072	40.2072	40.2072	40.2072	38.3206	38.3206	38.3206	38.3206	38.3206	36.3704	36.3704	36.3704	36.3704
1222	45.943	45.943	45.943	45.943	45.943	47.519	47.519	47.519	47.519	47.519	42.7282	42.7282	42.7282	42.7282	42.7282	33.0316	33.0316	33.0316	33.0316	33.0316	37.1132	37.1132	37.1132	37.1132	37.1132	43.5996	43.5996	43.5996	43.5996	43.5996	44.5967	44.5967	44.5967	44.5967	44.5967	40.2072	40.2072	40.2072	40.2072	40.2072	38.3206	38.3206	38.3206	38.3206	38.3206	36.3704	36.3704	36.3704	36.3704
1222	45.943	45.943	45.943	45.943	45.943	47.519	47.519	47.519	47.519	47.519	42.7282	42.7282	42.7282	42.7282	42.7282	33.0316	33.0316	33.0316	33.0316	33.0316	37.1132	37.1132	37.1132	37.1132	37.1132	43.5996	43.5996	43.5996	43.5996	43.5996	44.5967	44.5967	44.5967	44.5967	44.5967	40.2072	40.2072	40.2072	40.2072	40.2072	38.3206	38.3206	38.3206	38.3206	38.3206	36.3704	36.3704	36.3704	36.3704
1212	49.5564	49.5564	49.5564	49.5564	49.5564	46.5809	46.5809	46.5809	46.5809	46.5809	42.934	42.934	42.934	42.934	42.934	43.7275	43.7275	43.7275	43.7275	43.7275	44.6296	44.6296	44.6296	44.6296	44.6296	48.2556	48.2556	48.2556	48.2556	48.2556	45.3461	45.3461	45.3461	45.3461	45.3461	42.3074	42.3074	42.3074	42.3074	42.3074	39.5561	39.5561	39.5561	39.5561	39.5561	37.0637	37.0637	37.0637	37.0637
1212	49.5564	49.5564	49.5564	49.5564	49.5564	46.5809	46.5809	46.5809	46.5809	46.5809	42.934	42.934	42.934	42.934	42.934	43.7275	43.7275	43.7275	43.7275	43.7275	44.6296	44.6296	44.6296	44.6296	44.6296	48.2556	48.2556	48.2556	48.2556	48.2556	45.3461	45.3461	45.3461	45.3461	45.3461	42.3074	42.3074	42.3074	42.3074	42.3074	39.5561	39.5561	39.5561	39.5561	39.5561	37.0637	37.0637	37.0637	37.0637
1212	49.5564	49.5564	49.5564	49.5564	49.5564	46.5809	46.5809	46.5809	46.5809	46.5809	42.934	42.934	42.934	42.934	42.934	43.7275	43.7275	43.7275	43.7275	43.7275	44.6296	44.6296	44.6296	44.6296	44.6296	48.2556	48.2556	48.2556	48.2556	48.2556	45.3461	45.3461	45.3461	45.3461	45.3461	42.3074	42.3074	42.3074	42.3074	42.3074	39.5561	39.5561	39.5561	39.5561	39.5561	37.0637	37.0637	37.0637	37.0637
1212	49.5564	49.5564	49.5564	49.5564	49.5564	46.5809	46.5809	46.5809	46.5809	46.5809	42.934	42.934	42.934	42.934	42.934	43.7275	43.7275	43.7275	43.7275	43.7275	44.6296	44.6296	44.6296	44.6296	44.6296	48.2556	48.2556	48.2556	48.2556	48.2556	45.3461	45.3461	45.3461	45.3461	45.3461	42.3074	42.3074	42.3074	42.3074	42.3074	39.5561	39.5561	39.5561	39.5561	39.5561	37.0637	37.0637	37.0637	37.0637
1212	49.5564	49.5564	49.5564	49.5564	49.5564	46.5809	46.5809	46.5809	46.5809	46.5809	42.934	42.934	42.934	42.934	42.934	43.7275	43.7275	43.7275	43.7275	43.7275	44.6296	44.6296	44.6296	44.6296	44.6296	48.2556	48.2556	48.2556	48.2556	48.2556	45.3461	45.3461	45.3461	45.3461	45.3461	42.3074	42.3074	42.3074	42.3074	42.3074	39.5561	39.5561	39.5561	39.5561	39.5561	37.0637	37.0637	37.0637	37.0637
1202	47.3065	47.3065	47.3065	47.3065	47.3065	46.1515	46.1515	46.1515	46.1515	46.1515	46.3053	46.3053	46.3053	46.3053	46.3053	44.5103	44.5103	44.5103	44.5103	44.5103	47.1196	47.1196	47.1196	47.1196	47.1196	48.8495	48.8495	48.8495	48.8495	48.8495	45.0995	45.0995	45.0995	45.0995	45.0995	41.7046	41.7046	41.7046	41.7046	41.7046	39.6483	39.6483	39.6483	39.6483	39.6483	37.8841	37.8841	37.8841	37.8841
1202	47.3065	47.3065	47.3065	47.3065	47.3065	46.1515	46.1515	46.1515	46.1515	46.1515	46.3053	46.3053	46.3053	46.3053	46.3053	44.5103	44.5103	44.5103	44.5103	44.5103	47.1196	47.1196	47.1196	47.1196	47.1196	48.8495	48.8495	48.8495	48.8495	48.8495	45.0995	45.0995	45.0995	45.0995	45.0995	41.7046	41.7046	41.7046	41.7046	41.7046	39.6483	39.6483	39.6483	39.6483	39.6483	37.8841	37.8841	37.8841	37.8841
1202	47.3065	47.3065	47.3065	47.3065	47.3065	46.1515	46.1515	46.1515	46.1515	46.1515	46.3053	46.3053	46.3053	46.3053	46.3053	44.5103	44.5103	44.5103	44.5103	44.5103	47.1196	47.1196	47.1196	47.1196	47.1196	48.8495	48.8495	48.8495	48.8495	48.8495	45.0995	45.0995	45.0995	45.0995	45.0995	41.7046	41.7046	41.7046	41.7046	41.7046	39.6483	39.6483	39.6483	39.6483	39.6483	37.8841	37.8841	37.8841	37.8841
1202	47.3065	47.3065	47.3065	47.3065	47.3065	46.1515	46.1515	46.1515	46.1515	46.1515	46.3053	46.3053	46.3053	46.3053	46.3053	44.5103	44.5103	44.5103	44.5103	44.5103	47.1196	47.1196	47.1196	47.1196	47.1196	48.8495	48.8495	48.8495	48.8495	48.8495	45.0995	45.0995	45.0995	45.0995	45.0995	41.7046	41.7046	41.7046	41.7046	41.7046	39.6483	39.6483	39.6483	39.6483	39.6483	37.8841	37.8841	37.8841	37.8841
1202	47.3065	47.3065	47.3065	47.3065	47.3065	46.1515	46.1515	46.1515	46.1515	46.1515	46.3053	46.3053	46.3053	46.3053	46.3053	44.5103	44.5103	44.5103	44.5103	44.5103	47.1196	47.1196	47.1196	47.1196	47.1196	48.8495	48.8495	48.8495	48.8495	48.8495	45.0995	45.0995	45.0995	45.0995	45.0995	41.7046	41.7046	41.7046	41.7046	41.7046	39.6483	39.6483	39.6483	39.6483	39.6483	37.8841	37.8841	37.8841	37.8841
1191	45.7611	45.7611	45.7611	45.7611	45.7611	46.9723	46.9723	46.9723	46.9723	46.9723	47.3172	47.3172	47.3172	47.3172	47.3172	44.3602	44.3602	44.3602	44.3602	44.3602	50.5877	50.5877	50.5877	50.5877	50.5877	48.2489	48.2489	48.2489	48.2489	48.2489	45.291	45.291	45.291	45.291	45.291	42.0516	42.0516	42.0516	42.0516	42.0516	40.0217	40.0217	40.0217	40.0217	40.0217	38.3894	38.3894	38.3894	38.3894
1191	45.7611	45.7611	45.7611	45.7611	45.7611	46.9723	46.9723	46.9723	46.9723	46.9723	47.3172	47.3172	47.3172	47.3172	47.3172	44.3602	44.3602	44.3602	44.3602	44.3602	50.5877	50.5877	50.5877	50.5877	50.5877	48.2489	48.2489	48.2489	48.2489	48.2489	45.291	45.291	45.291	45.291	45.291	42.0516	42.0516	42.0516	42.0516	42.0516	40.0217	40.0217	40.0217	40.0217	40.0217	38.3894	38.3894	38.3894	38.3894
1191	45.7611	45.7611	45.7611	45.7611	45.7611	46.9723	46.9723	46.9723	46.9723	46.9723	47.3172	47.3172	47.3172	47.3172	47.3172	44.3602	44.3602	44.3602	44.3602	44.3602	50.5877	50.5877	50.5877	50.5877	50.5877	48.2489	48.2489	48.2489	48.2489	48.2489	45.291	45.291	45.291	45.291	45.291	42.0516	42.0516	42.0516	42.0516	42.0516	40.0217	40.0217	40.0217	40.0217	40.0217	38.3894	38.3894	38.3894	38.3894
1191	45.7611	45.7611	45.7611	45.7611	45.7611	46.9723	46.9723	46.9723	46.9723	46.9723	47.3172	47.3172	47.3172	47.3172	47.3172	44.3602	44.3602	44.3602	44.3602	44.3602	50.5877	50.5877	50.5877	50.5877	50.5877	48.2489	48.2489	48.2489	48.2489	48.2489	45.291	45.291	45.291	45.291	45.291	42.0516	42.0516	42.0516	42.0516	42.0516	40.0217	40.0217	40.0217	40.0217	40.0217	38.3894	38.3894	38.3894	38.3894
1191	45.7611	45.7611	45.7611	45.7611	45.7611	46.9723	46.9723	46.9723	46.9723	46.9723	47.3172	47.3172	47.3172	47.3172	47.3172	44.3602	44.3602	44.3602	44.3602	44.3602	50.5877	50.5877	50.5877	50.5877	50.5877	48.2489	48.2489	48.2489	48.2489	48.2489	45.291	45.291	45.291	45.291	45.291	42.0516	42.0516	42.0516	42.0516	42.0516	40.0217	40.0217	40.0217	40.0217	40.0217	38.3894	38.3894	38.3894	38.3894
1181	46.4002	46.4002	46.4002	46.4002	46.4002	48.29	48.29	48.29	48.29	48.29	45.8789	45.8789	45.8789	45.8789	45.8789	45.0706	45.0706	45.0706	45.0706	45.0706	50.4055	50.4055	50.4055	50.4055	50.4055	48.6366	48.6366	48.6366	48.6366	48.6366	45.2147	45.2147	45.2147	45.2147	45.2147	41.8216	41.8216	41.8216	41.8216	41.8216	40.1322	40.1322	40.1322	40.1322	40.1322	38.9019	38.9019	38.9019	38.9019
1181	46.4002	46.4002	46.4002	46.4002	46.4002	48.29	48.29	48.29	48.29	48.29	45.8789	45.8789	45.8789	45.8789	45.8789	45.0706	45.0706	45.0706	45.0706	45.0706	50.4055	50.4055	50.4055	50.4055	50.4055	48.6366	48.6366	48.6366	48.6366	48.6366	45.2147	45.2147	45.2147	45.2147	45.2147	41.8216	41.8216	41.8216	41.8216	41.8216	40.1322	40.1322	40.1322	40.1322	40.1322	38.9019	38.9019	38.9019	38.9019
1181	46.4002	46.4002	46.4002	46.4002	46.4002	48.29	48.29	48.29	48.29	48.29	45.8789	45.8789	45.8789	45.8789	45.8789	45.0706	45.0706	45.0706	45.0706	45.0706	50.4055	50.4055	50.4055	50.4055	50.4055	48.6366	48.6366	48.6366	48.6366	48.6366	45.2147	45.2147	45.2147	45.2147	45.2147	41.8216	41.8216	41.8216	41.8216	41.8216	40.1322	40.1322	40.1322	40.1322	40.1322	38.9019	38.9019	38.9019	38.9019
1181	46.4002	46.4002	46.4002	46.4002	46.4002	48.29	48.29	48.29	48.29	48.29	45.8789	45.8789	45.8789	45.8789	45.8789	45.0706	45.0706	45.0706	45.0706	45.0706	50.4055	50.4055	50.4055	50.4055	50.4055	48.6366	48.6366	48.6366	48.6366	48.6366	45.2147	45.2147	45.2147	45.2147	45.2147	41.8216	41.8216	41.8216	41.8216	41.8216	40.1322	40.1322	40.1322	40.1322	40.1322	38.9019	38.9019	38.9019	38.9019
1181	46.4002	46.4002	46.4002	46.4002	46.4002	48.29	48.29	48.29	48.29	48.29	45.8789	45.8789	45.8789	45.8789	45.8789	45.0706	45.0706	45.0706	45.0706	45.0706	50.4055	50.4055	50.4055	50.4055	50.4055	48.6366	48.6366	48.6366	48.6366	48.6366	45.2147	45.2147	45.2147	45.2147	45.2147	41.8216	41.8216	41.8216	41.8216	41.8216	40.1322	40.1322	40.1322	40.1322	40.1322	38.9019	38.9019	38.9019	38.9019
1171	46.949	46.949	46.949	46.949	46.949	47.2716	47.2716	47.2716	47.2716	47.2716	45.8902	45.8902	45.8902	45.8902	45.8902	46.1554	46.1554	46.1554	46.1554	46.1554	50.7729	50.7729	50.7729	50.7729	50.7729	48.1536	48.1536	48.1536	48.1536	48.1536	43.9334	43.9334	43.9334	43.9334	43.9334	42.173	42.173	42.173	42.173	42.173	39.951	39.951	39.951	39.951	39.951	40.3894	40.3894	40.3894	40.3894
1171	46.949	46.949	46.949	46.949	46.949	47.2716	47.2716	47.2716	47.2716	47.2716	45.8902	45.8902	45.8902	45.8902	45.8902	46.1554	46.1554	46.1554	46.1554	46.1554	50.7729	50.7729	50.7729	50.7729	50.7729	48.1536	48.1536	48.1536	48.1536	48.1536	43.9334	43.9334	43.9334	43.9334	43.9334	42.173	42.173	42.173	42.173	42.173	39.951	39.951	39.951	39.951	39.951	40.3894	40.3894	40.3894	40.3894
1171	46.949	46.949	46.949	46.949	46.949	47.2716	47.2716	47.2716	47.2716	47.2716	45.8902	45.8902	45.8902	45.8902	45.8902	46.1554	46.1554	46.1554	46.1554	46.1554	50.7729	50.7729	50.7729	50.7729	50.7729	48.1536	48.1536	48.1536	48.1536	48.1536	43.9334	43.9334	43.9334	43.9334	43.9334	42.173	42.173	42.173	42.173	42.173	39.951	39.951	39.951	39.951	39.951	40.3894	40.3894	40.3894	40.3894
1171	46.949	46.949	46.949	46.949	46.949	47.2716	47.2716	47.2716	47.2716	47.2716	45.8902	45.8902	45.8902	45.8902	45.8902	46.1554	46.1554	46.1554	46.1554	46.1554	50.7729	50.7729	50.7729	50.7729	50.7729	48.1536	48.1536	48.1536	48.1536	48.1536	43.9334	43.9334	43.9334	43.9334	43.9334	42.173	42.173	42.173	42.173	42.173	39.951	39.951	39.951	39.951	39.951	40.3894	40.3894	40.3894	40.3894
1171	46.949	46.949	46.949	46.949	46.949	47.2716	47.2716	47.2716	47.2716	47.2716	45.8902	45.8902	45.8902	45.8902	45.8902	46.1554	46.1554	46.1554	46.1554	46.1554	50.7729	50.7729	50.7729	50.7729	50.7729	48.1536	48.1536	48.1536	48.1536	48.1536	43.9334	43.9334	43.9334	43.9334	43.9334	42.173	42.173	42.173	42.173	42.173	39.951	39.951	39.951	39.951	39.951	40.3894	40.3894	40.3894	40.3894
1160	47.7893	47.7893	47.7893	47.7893	47.7893	46.7667	46.7667	46.7667	46.7667	46.7667	45.404	45.404	45.404	45.404	45.404	46.1662	46.1662	46.1662	46.1662	46.1662	50.9067	50.9067	50.9067	50.9067	50.9067	47.0609	47.0609	47.0609	47.0609	47.0609	43.8367	43.8367	43.8367	43.8367	43.8367	42.5042	42.5042	42.5042	42.5042	42.5042	40.6516	40.6516	40.6516	40.6516	40.6516	40.1818	40.1818	40.1818	40.1818
1160	47.7893	47.7893	47.7893	47.7893	47.7893	46.7667	46.7667	46.7667	46.7667	46.7667	45.404	45.404	45.404	45.404	45.404	46.1662	46.1662	46.1662	46.1662	46.1662	50.9067	50.9067	50.9067	50.9067	50.9067	47.0609	47.0609	47.0609	47.0609	47.0609	43.8367	43.8367	43.8367	43.8367	43.8367	42.5042	42.5042	42.5042	42.5042	42.5042	40.6516	40.6516	40.6516	40.6516	40.6516	40.1818	40.1818	40.1818	40.1818
1160	47.7893	47.7893	47.7893	47.7893	47.7893	46.7667	46.7667	46.7667	46.7667	46.7667	45.404	45.404	45.404	45.404	45.404	46.1662	46.1662	46.1662	46.1662	46.1662	50.9067	50.9067	50.9067	50.9067	50.9067	47.0609	47.0609	47.0609	47.0609	47.0609	43.8367	43.8367	43.8367	43.8367	43.8367	42.5042	42.5042	42.5042	42.5042	42.5042	40.6516	40.6516	40.6516	40.6516	40.6516	40.1818	40.1818	40.1818	40.1818
1160	47.7893	47.7893	47.7893	47.7893	47.7893	46.7667	46.7667	46.7667	46.7667	46.7667	45.404	45.404	45.404	45.404	45.404	46.1662	46.1662	46.1662	46.1662	46.1662	50.9067	50.9067	50.9067	50.9067	50.9067	47.0609	47.0609	47.0609	47.0609	47.0609	43.8367	43.8367	43.8367	43.8367	43.8367	42.5042	42.5042	42.5042	42.5042	42.5042	40.6516	40.6516	40.6516	40.6516	40.6516	40.1818	40.1818	40.1818	40.1818
1160	47.7893	47.7893	47.7893	47.7893	47.7893	46.7667	46.7667	46.7667	46.7667	46.7667	45.404	45.404	45.404	45.404	45.404	46.1662	46.1662	46.1662	46.1662	46.1662	50.9067	50.9067	50.9067	50.9067	50.9067	47.0609	47.0609	47.0609	47.0609	47.0609	43.8367	43.8367	43.8367	43.8367	43.8367	42.5042	42.5042	42.5042	42.5042	42.5042	40.6516	40.6516	40.6516	40.6516	40.6516	40.1818	40.1818	40.1818	40.1818
1150	47.4945	47.4945	47.4945	47.4945	47.4945	47.0186	47.0186	47.0186	47.0186	47.0186	44.0682	44.0682	44.0682	44.0682	44.0682	48.8539	48.8539	48.8539	48.8539	48.8539	49.7616	49.7616	49.7616	49.7616	49.7616	46.4642	46.4642	46.4642	46.4642	46.4642	43.9403	43.9403	43.9403	43.9403	43.9403	43.0192	43.0192	43.0192	43.0192	43.0192	40.9323	40.9323	40.9323	40.9323	40.9323	39.9519	39.9519	39.9519	39.9519
1150	47.4945	47.4945	47.4945	47.4945	47.4945	47.0186	47.0186	47.0186	47.0186	47.0186	44.0682	44.0682	44.0682	44.0682	44.0682	48.8539	48.8539	48.8539	48.8539	48.8539	49.7616	49.7616	49.7616	49.7616	49.7616	46.4642	46.4642	46.4642	46.4642	46.4642	43.9403	43.9403	43.9403	43.9403	43.9403	43.0192	43.0192	43.0192	43.0192	43.0192	40.9323	40.9323	40.9323	40.9323	40.9323	39.9519	39.9519	39.9519	39.9519
1150	47.4945	47.4945	47.4945	47.4945	47.4945	47.0186	47.0186	47.0186	47.0186	47.0186	44.0682	44.0682	44.0682	44.0682	44.0682	48.8539	48.8539	48.8539	48.8539	48.8539	49.7616	49.7616	49.7616	49.7616	49.7616	46.4642	46.4642	46.4642	46.4642	46.4642	43.9403	43.9403	43.9403	43.9403	43.9403	43.0192	43.0192	43.0192	43.0192	43.0192	40.9323	40.9323	40.9323	40.9323	40.9323	39.9519	39.9519	39.9519	39.9519
1150	47.4945	47.4945	47.4945	47.4945	47.4945	47.0186	47.0186	47.0186	47.0186	47.0186	44.0682	44.0682	44.0682	44.0682	44.0682	48.8539	48.8539	48.8539	48.8539	48.8539	49.7616	49.7616	49.7616	49.7616	49.7616	46.4642	46.4642	46.4642	46.4642	46.4642	43.9403	43.9403	43.9403	43.9403	43.9403	43.0192	43.0192	43.0192	43.0192	43.0192	40.9323	40.9323	40.9323	40.9323	40.9323	39.9519	39.9519	39.9519	39.9519
1150	47.4945	47.4945	47.4945	47.4945	47.4945	47.0186	47.0186	47.0186	47.0186	47.0186	44.0682	44.0682	44.0682	44.0682	44.0682	48.8539	48.8539	48.8539	48.8539	48.8539	49.7616	49.7616	49.7616	49.7616	49.7616	46.4642	46.4642	46.4642	46.4642	46.4642	43.9403	43.9403	43.9403	43.9403	43.9403	43.0192	43.0192	43.0192	43.0192	43.0192	40.9323	40.9323	40.9323	40.9323	40.9323	39.9519	39.9519	39.9519	39.9519
1140	47.3708	47.3708	47.3708	47.3708	47.3708	45.9521	45.9521	45.9521	45.9521	45.9521	43.8048	43.8048	43.8048	43.8048	43.8048	49.8069	49.8069	49.8069	49.8069	49.8069	49.0377	49.0377	49.0377	49.0377	49.0377	45.7226	45.7226	45.7226	45.7226	45.7226	44.7204	44.7204	44.7204	44.7204	44.7204	42.6563	42.6563	42.6563	42.6563	42.6563	40.6185	40.6185	40.6185	40.6185	40.6185	39.6275	39.6275	39.6275	39.6275
1140	47.3708	47.3708	47.3708	47.3708	47.3708	45.9521	45.9521	45.9521	45.9521	45.9521	43.8048	43.8048	43.8048	43.8048	43.8048	49.8069	49.8069	49.8069	49.8069	49.8069	49.0377	49.0377	49.0377	49.0377	49.0377	45.7226	45.7226	45.7226	45.7226	45.7226	44.7204	44.7204	44.7204	44.7204	44.7204	42.6563	42.6563	42.6563	42.6563	42.6563	40.6185	40.6185	40.6185	40.6185	40.6185	39.6275	39.6275	39.6275	39.6275
1140	47.3708	47.3708	47.3708	47.3708	47.3708	45.9521	45.9521	45.9521	45.9521	45.9521	43.8048	43.8048	43.8048	43.8048	43.8048	49.8069	49.8069	49.8069	49.8069	49.8069	49.0377	49.0377	49.0377	49.0377	49.0377	45.7226	45.7226	45.7226	45.7226	45.7226	44.7204	44.7204	44.7204	44.7204	44.7204	42.6563	42.6563	42.6563	42.6563	42.6563	40.6185	40.6185	40.6185	40.6185	40.6185	39.6275	39.6275	39.6275	39.6275
1140	47.3708	47.3708	47.3708	47.3708	47.3708	45.9521	45.9521	45.9521	45.9521	45.9521	43.8048	43.8048	43.8048	43.8048	43.8048	49.8069	49.8069	49.8069	49.8069	49.8069	49.0377	49.0377	49.0377	49.0377	49.0377	45.7226	45.7226	45.7226	45.7226	45.7226	44.7204	44.7204	44.7204	44.7204	44.7204	42.6563	42.6563	42.6563	42.6563	42.6563	40.6185	40.6185	40.6185	40.6185	40.6185	39.6275	39.6275	39.6275	39.6275
1140	47.3708	47.3708	47.3708	47.3708	47.3708	45.9521	45.9521	45.9521	45.9521	45.9521	43.8048	43.8048	43.8048	43.8048	43.8048	49.8069	49.8069	49.8069	49.8069	49.8069	49.0377	49.0377	49.0377	49.0377	49.0377	45.7226	45.7226	45.7226	45.7226	45.7226	44.7204	44.7204	44.7204	44.7204	44.7204	42.6563	42.6563	42.6563	42.6563	42.6563	40.6185	40.6185	40.6185	40.6185	40.6185	39.6275	39.6275	39.6275	39.6275
1129	47.8256	47.8256	47.8256	47.8256	47.8256	44.3535	44.3535	44.3535	44.3535	44.3535	45.854	45.854	45.854	45.854	45.854	49.117	49.117	49.117	49.117	49.117	48.471	48.471	48.471	48.471	48.471	45.457	45.457	45.457	45.457	45.457	44.4951	44.4951	44.4951	44.4951	44.4951	42.1453	42.1453	42.1453	42.1453	42.1453	40.5183	40.5183	40.5183	40.5183	40.5183	39.8537	39.8537	39.8537	39.8537
1129	47.8256	47.8256	47.8256	47.8256	47.8256	44.3535	44.3535	44.3535	44.3535	44.3535	45.854	45.854	45.854	45.854	45.854	49.117	49.117	49.117	49.117	49.117	48.471	48.471	48.471	48.471	48.471	45.457	45.457	45.457	45.457	45.457	44.4951	44.4951	44.4951	44.4951	44.4951	42.1453	42.1453	42.1453	42.1453	42.1453	40.5183	40.5183	40.5183	40.5183	40.5183	39.8537	39.8537	39.8537	39.8537
1129	47.8256	47.8256	47.8256	47.8256	47.8256	44.3535	44.3535	44.3535	44.3535	44.3535	45.854	45.854	45.854	45.854	45.854	49.117	49.117	49.117	49.117	49.117	48.471	48.471	48.471	48.471	48.471	45.457	45.457	45.457	45.457	45.457	44.4951	44.4951	44.4951	44.4951	44.4951	42.1453	42.1453	42.1453	42.1453	42.1453	40.5183	40.5183	40.5183	40.5183	40.5183	39.8537	39.8537	39.8537	39.8537
1129	47.8256	47.8256	47.8256	47.8256	47.8256	44.3535	44.3535	44.3535	44.3535	44.3535	45.854	45.854	45.854	45.854	45.854	49.117	49.117	49.117	49.117	49.117	48.471	48.471	48.471	48.471	48.471	45.457	45.457	45.457	45.457	45.457	44.4951	44.4951	44.4951	44.4951	44.4951	42.1453	42.1453	42.1453	42.1453	42.1453	40.5183	40.5183	40.5183	40.5183	40.5183	39.8537	39.8537	39.8537	39.8537
1129	47.8256	47.8256	47.8256	47.8256	47.8256	44.3535	44.3535	44.3535	44.3535	44.3535	45.854	45.854	45.854	45.854	45.854	49.117	49.117	49.117	49.117	49.117	48.471	48.471	48.471	48.471	48.471	45.457	45.457	45.457	45.457	45.457	44.4951	44.4951	44.4951	44.4951	44.4951	42.1453	42.1453	42.1453	42.1453	42.1453	40.5183	40.5183	40.5183	40.5183	40.5183	39.8537	39.8537	39.8537	39.8537
1119	41.9528	41.9528	41.9528	41.9528	41.9528	36.6434	36.6434	36.6434	36.6434	36.6434	34.5376	34.5376	34.5376	34.5376	34.5376	47.9142	47.9142	47.9142	47.9142	47.9142	46.7363	46.7363	46.7363	46.7363	46.7363	44.3744	44.3744	44.3744	44.3744	44.3744	43.0159	43.0159	43.0159	43.0159	43.0159	41.5869	41.5869	41.5869	41.5869	41.5869	40.1976	40.1976	40.1976	40.1976	40.1976	39.0838	39.0838	39.0838	39.0838
1119	41.9528	41.9528	41.9528	41.9528	41.9528	36.6434	36.6434	36.6434	36.6434	36.6434	34.5376	34.5376	34.5376	34.5376	34.5376	47.9142	47.9142	47.9142	47.9142	47.9142	46.7363	46.7363	46.7363	46.7363	46.7363	44.3744	44.3744	44.3744	44.3744	44.3744	43.0159	43.0159	43.0159	43.0159	43.0159	41.5869	41.5869	41.5869	41.5869	41.5869	40.1976	40.1976	40.1976	40.1976	40.1976	39.0838	39.0838	39.0838	39.0838
1119	41.9528	41.9528	41.9528	41.9528	41.9528	36.6434	36.6434	36.6434	36.6434	36.6434	34.5376	34.5376	34.5376	34.5376	34.5376	47.9142	47.9142	47.9142	47.9142	47.9142	46.7363	46.7363	46.7363	46.7363	46.7363	44.3744	44.3744	44.3744	44.3744	44.3744	43.0159	43.0159	43.0159	43.0159	43.0159	41.5869	41.5869	41.5869	41.5869	41.5869	40.1976	40.1976	40.1976	40.1976	40.1976	39.0838	39.0838	39.0838	39.0838
1119	41.9528	41.9528	41.9528	41.9528	41.9528	36.6434	36.6434	36.6434	36.6434	36.6434	34.5376	34.5376	34.5376	34.5376	34.5376	47.9142	47.9142	47.9142	47.9142	47.9142	46.7363	46.7363	46.7363	46.7363	46.7363	44.3744	44.3744	44.3744	44.3744	44.3744	43.0159	43.0159	43.0159	43.0159	43.0159	41.5869	41.5869	41.5869	41.5869	41.5869	40.1976	40.1976	40.1976	40.1976	40.1976	39.0838	39.0838	39.0838	39.0838
1119	41.9528	41.9528	41.9528	41.9528	41.9528	36.6434	36.6434	36.6434	36.6434	36.6434	34.5376	34.5376	34.5376	34.5376	34.5376	47.9142	47.9142	47.9142	47.9142	47.9142	46.7363	46.7363	46.7363	46.7363	46.7363	44.3744	44.3744	44.3744	44.3744	44.3744	43.0159	43.0159	43.0159	43.0159	43.0159	41.5869	41.5869	41.5869	41.5869	41.5869	40.1976	40.1976	40.1976	40.1976	40.1976	39.0838	39.0838	39.0838	39.0838
1108	39.6928	39.6928	39.6928	39.6928	39.6928	35.2195	35.2195	35.2195	35.2195	35.2195	38.7183	38.7183	38.7183	38.7183	38.7183	50.8144	50.8144	50.8144	50.8144	50.8144	45.8892	45.8892	45.8892	45.8892	45.8892	43.8406	43.8406	43.8406	43.8406	43.8406	42.6684	42.6684	42.6684	42.6684	42.6684	40.1468	40.1468	40.1468	40.1468	40.1468	40.2083	40.2083	40.2083	40.2083	40.2083	40.3403	40.3403	40.3403	40.3403
1108	39.6928	39.6928	39.6928	39.6928	39.6928	35.2195	35.2195	35.2195	35.2195	35.2195	38.7183	38.7183	38.7183	38.7183	38.7183	50.8144	50.8144	50.8144	50.8144	50.8144	45.8892	45.8892	45.8892	45.8892	45.8892	43.8406	43.8406	43.8406	43.8406	43.8406	42.6684	42.6684	42.6684	42.6684	42.6684	40.1468	40.1468	40.1468	40.1468	40.1468	40.2083	40.2083	40.2083	40.2083	40.2083	40.3403	40.3403	40.3403	40.3403
1108	39.6928	39.6928	39.6928	39.6928	39.6928	35.2195	35.2195	35.2195	35.2195	35.2195	38.7183	38.7183	38.7183	38.7183	38.7183	50.8144	50.8144	50.8144	50.8144	50.8144	45.8892	45.8892	45.8892	45.8892	45.8892	43.8406	43.8406	43.8406	43.8406	43.8406	42.6684	42.6684	42.6684	42.6684	42.6684	40.1468	40.1468	40.1468	40.1468	40.1468	40.2083	40.2083	40.2083	40.2083	40.2083	40.3403	40.3403	40.3403	40.3403
1108	39.6928	39.6928	39.6928	39.6928	39.6928	35.2195	35.2195	35.2195	35.2195	35.2195	38.7183	38.7183	38.7183	38.7183	38.7183	50.8144	50.8144	50.8144	50.8144	50.8144	45.8892	45.8892	45.8892	45.8892	45.8892	43.8406	43.8406	43.8406	43.8406	43.8406	42.6684	42.6684	42.6684	42.6684	42.6684	40.1468	40.1468	40.1468	40.1468	40.1468	40.2083	40.2083	40.2083	40.2083	40.2083	40.3403	40.3403	40.3403	40.3403
1108	39.6928	39.6928	39.6928	39.6928	39.6928	35.2195	35.2195	35.2195	35.2195	35.2195	38.7183	38.7183	38.7183	38.7183	38.7183	50.8144	50.8144	50.8144	50.8144	50.8144	45.8892	45.8892	45.8892	45.8892	45.8892	43.8406	43.8406	43.8406	43.8406	43.8406	42.6684	42.6684	42.6684	42.6684	42.6684	40.1468	40.1468	40.1468	40.1468	40.1468	40.2083	40.2083	40.2083	40.2083	40.2083	40.3403	40.3403	40.3403	40.3403
1098	44.9499	44.9499	44.9499	44.9499	44.9499	43.5633	43.5633	43.5633	43.5633	43.5633	50.127	50.127	50.127	50.127	50.127	49.4383	49.4383	49.4383	49.4383	49.4383	46.2342	46.2342	46.2342	46.2342	46.2342	44.0733	44.0733	44.0733	44.0733	44.0733	42.8785	42.8785	42.8785	42.8785	42.8785	41.536	41.536	41.536	41.536	41.536	40.7776	40.7776	40.7776	40.7776	40.7776	41.3681	41.3681	41.3681	41.3681
1098	44.9499	44.9499	44.9499	44.9499	44.9499	43.5633	43.5633	43.5633	43.5633	43.5633	50.127	50.127	50.127	50.127	50.127	49.4383	49.4383	49.4383	49.4383	49.4383	46.2342	46.2342	46.2342	46.2342	46.2342	44.0733	44.0733	44.0733	44.0733	44.0733	42.8785	42.8785	42.8785	42.8785	42.8785	41.536	41.536	41.536	41.536	41.536	40.7776	40.7776	40.7776	40.7776	40.7776	41.3681	41.3681	41.3681	41.3681
1098	44.9499	44.9499	44.9499	44.9499	44.9499	43.5633	43.5633	43.5633	43.5633	43.5633	50.127	50.127	50.127	50.127	50.127	49.4383	49.4383	49.4383	49.4383	49.4383	46.2342	46.2342	46.2342	46.2342	46.2342	44.0733	44.0733	44.0733	44.0733	44.0733	42.8785	42.8785	42.8785	42.8785	42.8785	41.536	41.536	41.536	41.536	41.536	40.7776	40.7776	40.7776	40.7776	40.7776	41.3681	41.3681	41.3681	41.3681
1098	44.9499	44.9499	44.9499	44.9499	44.9499	43.5633	43.5633	43.5633	43.5633	43.5633	50.127	50.127	50.127	50.127	50.127	49.4383	49.4383	49.4383	49.4383	49.4383	46.2342	46.2342	46.2342	46.2342	46.2342	44.0733	44.0733	44.0733	44.0733	44.0733	42.8785	42.8785	42.8785	42.8785	42.8785	41.536	41.536	41.536	41.536	41.536	40.7776	40.7776	40.7776	40.7776	40.7776	41.3681	41.3681	41.3681	41.3681
1098	44.9499	44.9499	44.9499	44.9499	44.9499	43.5633	43.5633	43.5633	43.5633	43.5633	50.127	50.127	50.127	50.127	50.127	49.4383	49.4383	49.4383	49.4383	49.4383	46.2342	46.2342	46.2342	46.2342	46.2342	44.0733	44.0733	44.0733	44.0733	44.0733	42.8785	42.8785	42.8785	42.8785	42.8785	41.536	41.536	41.536	41.536	41.536	40.7776	40.7776	40.7776	40.7776	40.7776	41.3681	41.3681	41.3681	41.3681
1088	43.1334	43.1334	43.1334	43.1334	43.1334	42.8602	42.8602	42.8602	42.8602	42.8602	49.6751	49.6751	49.6751	49.6751	49.6751	48.0796	48.0796	48.0796	48.0796	48.0796	45.0845	45.0845	45.0845	45.0845	45.0845	43.7775	43.7775	43.7775	43.7775	43.7775	42.2647	42.2647	42.2647	42.2647	42.2647	41.8383	41.8383	41.8383	41.8383	41.8383	41.1953	41.1953	41.1953	41.1953	41.1953	41.3854	41.3854	41.3854	41.3854
1088	43.1334	43.1334	43.1334	43.1334	43.1334	42.8602	42.8602	42.8602	42.8602	42.8602	49.6751	49.6751	49.6751	49.6751	49.6751	48.0796	48.0796	48.0796	48.0796	48.0796	45.0845	45.0845	45.0845	45.0845	45.0845	43.7775	43.7775	43.7775	43.7775	43.7775	42.2647	42.2647	42.2647	42.2647	42.2647	41.8383	41.8383	41.8383	41.8383	41.8383	41.1953	41.1953	41.1953	41.1953	41.1953	41.3854	41.3854	41.3854	41.3854
1088	43.1334	43.1334	43.1334	43.1334	43.1334	42.8602	42.8602	42.8602	42.8602	42.8602	49.6751	49.6751	49.6751	49.6751	49.6751	48.0796	48.0796	48.0796	48.0796	48.0796	45.0845	45.0845	45.0845	45.0845	45.0845	43.7775	43.7775	43.7775	43.7775	43.7775	42.2647	42.2647	42.2647	42.2647	42.2647	41.8383	41.8383	41.8383	41.8383	41.8383	41.1953	41.1953	41.1953	41.1953	41.1953	41.3854	41.3854	41.3854	41.3854
1088	43.1334	43.1334	43.1334	43.1334	43.1334	42.8602	42.8602	42.8602	42.8602	42.8602	49.6751	49.6751	49.6751	49.6751	49.6751	48.0796	48.0796	48.0796	48.0796	48.0796	45.0845	45.0845	45.0845	45.0845	45.0845	43.7775	43.7775	43.7775	43.7775	43.7775	42.2647	42.2647	42.2647	42.2647	42.2647	41.8383	41.8383	41.8383	41.8383	41.8383	41.1953	41.1953	41.1953	41.1953	41.1953	41.3854	41.3854	41.3854	41.3854
1088	43.1334	43.1334	43.1334	43.1334	43.1334	42.8602	42.8602	42.8602	42.8602	42.8602	49.6751	49.6751	49.6751	49.6751	49.6751	48.0796	48.0796	48.0796	48.0796	48.0796	45.0845	45.0845	45.0845	45.0845	45.0845	43.7775	43.7775	43.7775	43.7775	43.7775	42.2647	42.2647	42.2647	42.2647	42.2647	41.8383	41.8383	41.8383	41.8383	41.8383	41.1953	41.1953	41.1953	41.1953	41.1953	41.3854	41.3854	41.3854	41.3854
1077	42.9215	42.9215	42.9215	42.9215	42.9215	45.0578	45.0578	45.0578	45.0578	45.0578	48.295	48.295	48.295	48.295	48.295	46.7427	46.7427	46.7427	46.7427	46.7427	44.6403	44.6403	44.6403	44.6403	44.6403	43.2534	43.2534	43.2534	43.2534	43.2534	41.7795	41.7795	41.7795	41.7795	41.7795	41.0205	41.0205	41.0205	41.0205	41.0205	40.0984	40.0984	40.0984	40.0984	40.0984	40.1905	40.1905	40.1905	40.1905
1077	42.9215	42.9215	42.9215	42.9215	42.9215	45.0578	45.0578	45.0578	45.0578	45.0578	48.295	48.295	48.295	48.295	48.295	46.7427	46.7427	46.7427	46.7427	46.7427	44.6403	44.6403	44.6403	44.6403	44.6403	43.2534	43.2534	43.2534	43.2534	43.2534	41.7795	41.7795	41.7795	41.7795	41.7795	41.0205	41.0205	41.0205	41.0205	41.0205	40.0984	40.0984	40.0984	40.0984	40.0984	40.1905	40.1905	40.1905	40.1905
1077	42.9215	42.9215	42.9215	42.9215	42.9215	45.0578	45.0578	45.0578	45.0578	45.0578	48.295	48.295	48.295	48.295	48.295	46.7427	46.7427	46.7427	46.7427	46.7427	44.6403	44.6403	44.6403	44.6403	44.6403	43.2534	43.2534	43.2534	43.2534	43.2534	41.7795	41.7795	41.7795	41.7795	41.7795	41.0205	41.0205	41.0205	41.0205	41.0205	40.0984	40.0984	40.0984	40.0984	40.0984	40.1905	40.1905	40.1905	40.1905
1077	42.9215	42.9215	42.9215	42.9215	42.9215	45.0578	45.0578	45.0578	45.0578	45.0578	48.295	48.295	48.295	48.295	48.295	46.7427	46.7427	46.7427	46.7427	46.7427	44.6403	44.6403	44.6403	44.6403	44.6403	43.2534	43.2534	43.2534	43.2534	43.2534	41.7795	41.7795	41.7795	41.7795	41.7795	41.0205	41.0205	41.0205	41.0205	41.0205	40.0984	40.0984	40.0984	40.0984	40.0984	40.1905	40.1905	40.1905	40.1905
1077	42.9215	42.9215	42.9215	42.9215	42.9215	45.0578	45.0578	45.0578	45.0578	45.0578	48.295	48.295	48.295	48.295	48.295	46.7427	46.7427	46.7427	46.7427	46.7427	44.6403	44.6403	44.6403	44.6403	44.6403	43.2534	43.2534	43.2534	43.2534	43.2534	41.7795	41.7795	41.7795	41.7795	41.7795	41.0205	41.0205	41.0205	41.0205	41.0205	40.0984	40.0984	40.0984	40.0984	40.0984	40.1905	40.1905	40.1905	40.1905
1067	44.6917	44.6917	44.6917	44.6917	44.6917	41.8744	41.8744	41.8744	41.8744	41.8744	47.5416	47.5416	47.5416	47.5416	47.5416	45.7884	45.7884	45.7884	45.7884	45.7884	43.775	43.775	43.775	43.775	43.775	42.5631	42.5631	42.5631	42.5631	42.5631	42.4504	42.4504	42.4504	42.4504	42.4504	42.2019	42.2019	42.2019	42.2019	42.2019	42.3515	42.3515	42.3515	42.3515	42.3515	40.3968	40.3968	40.3968	40.3968
1067	44.6917	44.6917	44.6917	44.6917	44.6917	41.8744	41.8744	41.8744	41.8744	41.8744	47.5416	47.5416	47.5416	47.5416	47.5416	45.7884	45.7884	45.7884	45.7884	45.7884	43.775	43.775	43.775	43.775	43.775	42.5631	42.5631	42.5631	42.5631	42.5631	42.4504	42.4504	42.4504	42.4504	42.4504	42.2019	42.2019	42.2019	42.2019	42.2019	42.3515	42.3515	42.3515	42.3515	42.3515	40.3968	40.3968	40.3968	40.3968
1067	44.6917	44.6917	44.6917	44.6917	44.6917	41.8744	41.8744	41.8744	41.8744	41.8744	47.5416	47.5416	47.5416	47.5416	47.5416	45.7884	45.7884	45.7884	45.7884	45.7884	43.775	43.775	43.775	43.775	43.775	42.5631	42.5631	42.5631	42.5631	42.5631	42.4504	42.4504	42.4504	42.4504	42.4504	42.2019	42.2019	42.2019	42.2019	42.2019	42.3515	42.3515	42.3515	42.3515	42.3515	40.3968	40.3968	40.3968	40.3968
1067	44.6917	44.6917	44.6917	44.6917	44.6917	41.8744	41.8744	41.8744	41.8744	41.8744	47.5416	47.5416	47.5416	47.5416	47.5416	45.7884	45.7884	45.7884	45.7884	45.7884	43.775	43.775	43.775	43.775	43.775	42.5631	42.5631	42.5631	42.5631	42.5631	42.4504	42.4504	42.4504	42.4504	42.4504	42.2019	42.2019	42.2019	42.2019	42.2019	42.3515	42.3515	42.3515	42.3515	42.3515	40.3968	40.3968	40.3968	40.3968
1067	44.6917	44.6917	44.6917	44.6917	44.6917	41.8744	41.8744	41.8744	41.8744	41.8744	47.5416	47.5416	47.5416	47.5416	47.5416	45.7884	45.7884	45.7884	45.7884	45.7884	43.775	43.775	43.775	43.775	43.775	42.5631	42.5631	42.5631	42.5631	42.5631	42.4504	42.4504	42.4504	42.4504	42.4504	42.2019	42.2019	42.2019	42.2019	42.2019	42.3515	42.3515	42.3515	42.3515	42.3515	40.3968	40.3968	40.3968	40.3968
1057	39.9956	39.9956	39.9956	39.9956	39.9956	43.7388	43.7388	43.7388	43.7388	43.7388	46.4331	46.4331	46.4331	46.4331	46.4331	44.7698	44.7698	44.7698	44.7698	44.7698	43.1048	43.1048	43.1048	43.1048	43.1048	43.1178	43.1178	43.1178	43.1178	43.1178	43.12	43.12	43.12	43.12	43.12	41.8446	41.8446	41.8446	41.8446	41.8446	43.6937	43.6937	43.6937	43.6937	43.6937	33.9187	33.9187	33.9187	33.9187
1057	39.9956	39.9956	39.9956	39.9956	39.9956	43.7388	43.7388	43.7388	43.7388	43.7388	46.4331	46.4331	46.4331	46.4331	46.4331	44.7698	44.7698	44.7698	44.7698	44.7698	43.1048	43.1048	43.1048	43.1048	43.1048	43.1178	43.1178	43.1178	43.1178	43.1178	43.12	43.12	43.12	43.12	43.12	41.8446	41.8446	41.8446	41.8446	41.8446	43.6937	43.6937	43.6937	43.6937	43.6937	33.9187	33.9187	33.9187	33.9187
1057	39.9956	39.9956	39.9956	39.9956	39.9956	43.7388	43.7388	43.7388	43.7388	43.7388	46.4331	46.4331	46.4331	46.4331	46.4331	44.7698	44.7698	44.7698	44.7698	44.7698	43.1048	43.1048	43.1048	43.1048	43.1048	43.1178	43.1178	43.1178	43.1178	43.1178	43.12	43.12	43.12	43.12	43.12	41.8446	41.8446	41.8446	41.8446	41.8446	43.6937	43.6937	43.6937	43.6937	43.6937	33.9187	33.9187	33.9187	33.9187
1057	39.9956	39.9956	39.9956	39.9956	39.9956	43.7388	43.7388	43.7388	43.7388	43.7388	46.4331	46.4331	46.4331	46.4331	46.4331	44.7698	44.7698	44.7698	44.7698	44.7698	43.1048	43.1048	43.1048	43.1048	43.1048	43.1178	43.1178	43.1178	43.1178	43.1178	43.12	43.12	43.12	43.12	43.12	41.8446	41.8446	41.8446	41.8446	41.8446	43.6937	43.6937	43.6937	43.6937	43.6937	33.9187	33.9187	33.9187	33.9187
1057	39.9956	39.9956	39.9956	39.9956	39.9956	43.7388	43.7388	43.7388	43.7388	43.7388	46.4331	46.4331	46.4331	46.4331	46.4331	44.7698	44.7698	44.7698	44.7698	44.7698	43.1048	43.1048	43.1048	43.1048	43.1048	43.1178	43.1178	43.1178	43.1178	43.1178	43.12	43.12	43.12	43.12	43.12	41.8446	41.8446	41.8446	41.8446	41.8446	43.6937	43.6937	43.6937	43.6937	43.6937	33.9187	33.9187	33.9187	33.9187
1046	33.643	33.643	33.643	33.643	33.643	45.6466	45.6466	45.6466	45.6466	45.6466	43.848	43.848	43.848	43.848	43.848	42.4748	42.4748	42.4748	42.4748	42.4748	41.9563	41.9563	41.9563	41.9563	41.9563	41.0419	41.0419	41.0419	41.0419	41.0419	41.7972	41.7972	41.7972	41.7972	41.7972	39.8117	39.8117	39.8117	39.8117	39.8117	38.4871	38.4871	38.4871	38.4871	38.4871	26.3768	26.3768	26.3768	26.3768
1046	33.643	33.643	33.643	33.643	33.643	45.6466	45.6466	45.6466	45.6466	45.6466	43.848	43.848	43.848	43.848	43.848	42.4748	42.4748	42.4748	42.4748	42.4748	41.9563	41.9563	41.9563	41.9563	41.9563	41.0419	41.0419	41.0419	41.0419	41.0419	41.7972	41.7972	41.7972	41.7972	41.7972	39.8117	39.8117	39.8117	39.8117	39.8117	38.4871	38.4871	38.4871	38.4871	38.4871	26.3768	26.3768	26.3768	26.3768
1046	33.643	33.643	33.643	33.643	33.643	45.6466	45.6466	45.6466	45.6466	45.6466	43.848	43.848	43.848	43.848	43.848	42.4748	42.4748	42.4748	42.4748	42.4748	41.9563	41.9563	41.9563	41.9563	41.9563	41.0419	41.0419	41.0419	41.0419	41.0419	41.7972	41.7972	41.7972	41.7972	41.7972	39.8117	39.8117	39.8117	39.8117	39.8117	38.4871	38.4871	38.4871	38.4871	38.4871	26.3768	26.3768	26.3768	26.3768
1046	33.643	33.643	33.643	33.643	33.643	45.6466	45.6466	45.6466	45.6466	45.6466	43.848	43.848	43.848	43.848	43.848	42.4748	42.4748	42.4748	42.4748	42.4748	41.9563	41.9563	41.9563	41.9563	41.9563	41.0419	41.0419	41.0419	41.0419	41.0419	41.7972	41.7972	41.7972	41.7972	41.7972	39.8117	39.8117	39.8117	39.8117	39.8117	38.4871	38.4871	38.4871	38.4871	38.4871	26.3768	26.3768	26.3768	26.3768
1046	33.643	33.643	33.643	33.643	33.643	45.6466	45.6466	45.6466	45.6466	45.6466	43.848	43.848	43.848	43.848	43.848	42.4748	42.4748	42.4748	42.4748	42.4748	41.9563	41.9563	41.9563	41.9563	41.9563	41.0419	41.0419	41.0419	41.0419	41.0419	41.7972	41.7972	41.7972	41.7972	41.7972	39.8117	39.8117	39.8117	39.8117	39.8117	38.4871	38.4871	38.4871	38.4871	38.4871	26.3768	26.3768	26.3768	26.3768
1036	37.5516	37.5516	37.5516	37.5516	37.5516	44.2664	44.2664	44.2664	44.2664	44.2664	42.4987	42.4987	42.4987	42.4987	42.4987	41.7703	41.7703	41.7703	41.7703	41.7703	42.4672	42.4672	42.4672	42.4672	42.4672	41.3425	41.3425	41.3425	41.3425	41.3425	41.8198	41.8198	41.8198	41.8198	41.8198	42.5005	42.5005	42.5005	42.5005	42.5005	44.5349	44.5349	44.5349	44.5349	44.5349	33.7211	33.7211	33.7211	33.7211
1036	37.5516	37.5516	37.5516	37.5516	37.5516	44.2664	44.2664	44.2664	44.2664	44.2664	42.4987	42.4987	42.4987	42.4987	42.4987	41.7703	41.7703	41.7703	41.7703	41.7703	42.4672	42.4672	42.4672	42.4672	42.4672	41.3425	41.3425	41.3425	41.3425	41.3425	41.8198	41.8198	41.8198	41.8198	41.8198	42.5005	42.5005	42.5005	42.5005	42.5005	44.5349	44.5349	44.5349	44.5349	44.5349	33.7211	33.7211	33.7211	33.7211
1036	37.5516	37.5516	37.5516	37.5516	37.5516	44.2664	44.2664	44.2664	44.2664	44.2664	42.4987	42.4987	42.4987	42.4987	42.4987	41.7703	41.7703	41.7703	41.7703	41.7703	42.4672	42.4672	42.4672	42.4672	42.4672	41.3425	41.3425	41.3425	41.3425	41.3425	41.8198	41.8198	41.8198	41.8198	41.8198	42.5005	42.5005	42.5005	42.5005	42.5005	44.5349	44.5349	44.5349	44.5349	44.5349	33.7211	33.7211	33.7211	33.7211
1036	37.5516	37.5516	37.5516	37.5516	37.5516	44.2664	44.2664	44.2664	44.2664	44.2664	42.4987	42.4987	42.4987	42.4987	42.4987	41.7703	41.7703	41.7703	41.7703	41.7703	42.4672	42.4672	42.4672	42.4672	42.4672	41.3425	41.3425	41.3425	41.3425	41.3425	41.8198	41.8198	41.8198	41.8198	41.8198	42.5005	42.5005	42.5005	42.5005	42.5005	44.5349	44.5349	44.5349	44.5349	44.5349	33.7211	33.7211	33.7211	33.7211
1036	37.5516	37.5516	37.5516	37.5516	37.5516	44.2664	44.2664	44.2664	44.2664	44.2664	42.4987	42.4987	42.4987	42.4987	42.4987	41.7703	41.7703	41.7703	41.7703	41.7703	42.4672	42.4672	42.4672	42.4672	42.4672	41.3425	41.3425	41.3425	41.3425	41.3425	41.8198	41.8198	41.8198	41.8198	41.8198	42.5005	42.5005	42.5005	42.5005	42.5005	44.5349	44.5349	44.5349	44.5349	44.5349	33.7211	33.7211	33.7211	33.7211
1026	38.7698	38.7698	38.7698	38.7698	38.7698	41.1333	41.1333	41.1333	41.1333	41.1333	41.5074	41.5074	41.5074	41.5074	41.5074	40.9046	40.9046	40.9046	40.9046	40.9046	41.5663	41.5663	41.5663	41.5663	41.5663	42.0605	42.0605	42.0605	42.0605	42.0605	42.8541	42.8541	42.8541	42.8541	42.8541	43.9061	43.9061	43.9061	43.9061	43.9061	40.4194	40.4194	40.4194	40.4194	40.4194	41.0144	41.0144	41.0144	41.0144
1026	38.7698	38.7698	38.7698	38.7698	38.7698	41.1333	41.1333	41.1333	41.1333	41.1333	41.5074	41.5074	41.5074	41.5074	41.5074	40.9046	40.9046	40.9046	40.9046	40.9046	41.5663	41.5663	41.5663	41.5663	41.5663	42.0605	42.0605	42.0605	42.0605	42.0605	42.8541	42.8541	42.8541	42.8541	42.8541	43.9061	43.9061	43.9061	43.9061	43.9061	40.4194	40.4194	40.4194	40.4194	40.4194	41.0144	41.0144	41.0144	41.0144
1026	38.7698	38.7698	38.7698	38.7698	38.7698	41.1333	41.1333	41.1333	41.1333	41.1333	41.5074	41.5074	41.5074	41.5074	41.5074	40.9046	40.9046	40.9046	40.9046	40.9046	41.5663	41.5663	41.5663	41.5663	41.5663	42.0605	42.0605	42.0605	42.0605	42.0605	42.8541	42.8541	42.8541	42.8541	42.8541	43.9061	43.9061	43.9061	43.9061	43.9061	40.4194	40.4194	40.4194	40.4194	40.4194	41.0144	41.0144	41.0144	41.0144
1026	38.7698	38.7698	38.7698	38.7698	38.7698	41.1333	41.1333	41.1333	41.1333	41.1333	41.5074	41.5074	41.5074	41.5074	41.5074	40.9046	40.9046	40.9046	40.9046	40.9046	41.5663	41.5663	41.5663	41.5663	41.5663	42.0605	42.0605	42.0605	42.0605	42.0605	42.8541	42.8541	42.8541	42.8541	42.8541	43.9061	43.9061	43.9061	43.9061	43.9061	40.4194	40.4194	40.4194	40.4194	40.4194	41.0144	41.0144	41.0144	41.0144
1026	38.7698	38.7698	38.7698	38.7698	38.7698	41.1333	41.1333	41.1333	41.1333	41.1333	41.5074	41.5074	41.5074	41.5074	41.5074	40.9046	40.9046	40.9046	40.9046	40.9046	41.5663	41.5663	41.5663	41.5663	41.5663	42.0605	42.0605	42.0605	42.0605	42.0605	42.8541	42.8541	42.8541	42.8541	42.8541	43.9061	43.9061	43.9061	43.9061	43.9061	40.4194	40.4194	40.4194	40.4194	40.4194	41.0144	41.0144	41.0144	41.0144
1015	40.1175	40.1175	40.1175	40.1175	40.1175	39.4593	39.4593	39.4593	39.4593	39.4593	39.859	39.859	39.859	39.859	39.859	40.6459	40.6459	40.6459	40.6459	40.6459	42.0835	42.0835	42.0835	42.0835	42.0835	42.8637	42.8637	42.8637	42.8637	42.8637	41.6039	41.6039	41.6039	41.6039	41.6039	40.8419	40.8419	40.8419	40.8419	40.8419	26.8305	26.8305	26.8305	26.8305	26.8305	24.9484	24.9484	24.9484	24.9484
1015	40.1175	40.1175	40.1175	40.1175	40.1175	39.4593	39.4593	39.4593	39.4593	39.4593	39.859	39.859	39.859	39.859	39.859	40.6459	40.6459	40.6459	40.6459	40.6459	42.0835	42.0835	42.0835	42.0835	42.0835	42.8637	42.8637	42.8637	42.8637	42.8637	41.6039	41.6039	41.6039	41.6039	41.6039	40.8419	40.8419	40.8419	40.8419	40.8419	26.8305	26.8305	26.8305	26.8305	26.8305	24.9484	24.9484	24.9484	24.9484
1015	40.1175	40.1175	40.1175	40.1175	40.1175	39.4593	39.4593	39.4593	39.4593	39.4593	39.859	39.859	39.859	39.859	39.859	40.6459	40.6459	40.6459	40.6459	40.6459	42.0835	42.0835	42.0835	42.0835	42.0835	42.8637	42.8637	42.8637	42.8637	42.8637	41.6039	41.6039	41.6039	41.6039	41.6039	40.8419	40.8419	40.8419	40.8419	40.8419	26.8305	26.8305	26.8305	26.8305	26.8305	24.9484	24.9484	24.9484	24.9484
1015	40.1175	40.1175	40.1175	40.1175	40.1175	39.4593	39.4593	39.4593	39.4593	39.4593	39.859	39.859	39.859	39.859	39.859	40.6459	40.6459	40.6459	40.6459	40.6459	42.0835	42.0835	42.0835	42.0835	42.0835	42.8637	42.8637	42.8637	42.8637	42.8637	41.6039	41.6039	41.6039	41.6039	41.6039	40.8419	40.8419	40.8419	40.8419	40.8419	26.8305	26.8305	26.8305	26.8305	26.8305	24.9484	24.9484	24.9484	24.9484
1015	40.1175	40.1175	40.1175	40.1175	40.1175	39.4593	39.4593	39.4593	39.4593	39.4593	39.859	39.859	39.859	39.859	39.859	40.6459	40.6459	40.6459	40.6459	40.6459	42.0835	42.0835	42.0835	42.0835	42.0835	42.8637	42.8637	42.8637	42.8637	42.8637	41.6039	41.6039	41.6039	41.6039	41.6039	40.8419	40.8419	40.8419	40.8419	40.8419	26.8305	26.8305	26.8305	26.8305	26.8305	24.9484	24.9484	24.9484	24.9484
1005	18.5267	18.5267	18.5267	18.5267	18.5267	24.4053	24.4053	24.4053	24.4053	24.4053	29.2265	29.2265	29.2265	29.2265	29.2265	32.4511	32.4511	32.4511	32.4511	32.4511	34.5708	34.5708	34.5708	34.5708	34.5708	38.8974	38.8974	38.8974	38.8974	38.8974	39.1043	39.1043	39.1043	39.1043	39.1043	41.032	41.032	41.032	41.032	41.032	42.1642	42.1642	42.1642	42.1642	42.1642	42.9478	42.9478	42.9478	42.9478
1005	18.5267	-1	-1	-1	18.5267	24.4053	-1	-1	-1	24.4053	29.2265	29.2265	29.2265	29.2265	29.2265	32.4511	32.4511	32.4511	32.4511	32.4511	34.5708	34.5708	34.5708	34.5708	34.5708	38.8974	38.8974	38.8974	38.8974	38.8974	39.1043	39.1043	39.1043	39.1043	39.1043	41.032	-1	-1	-1	41.032	42.1642	-1	-1	-1	42.1642	42.9478	-1	-1	-1
1005	18.5267	-1	-1	-1	18.5267	24.4053	-1	-1	-1	24.4053	29.2265	29.2265	29.2265	29.2265	29.2265	32.4511	32.4511	32.4511	32.4511	32.4511	34.5708	34.5708	34.5708	34.5708	34.5708	38.8974	38.8974	38.8974	38.8974	38.8974	39.1043	39.1043	39.1043	39.1043	39.1043	41.032	-1	-1	-1	41.032	42.1642	-1	-1	-1	42.1642	42.9478	-1	-1	-1
1005	18.5267	-1	-1	-1	18.5267	24.4053	-1	-1	-1	24.4053	29.2265	29.2265	29.2265	29.2265	29.2265	32.4511	32.4511	32.4511	32.4511	32.4511	34.5708	34.5708	34.5708	34.5708	34.5708	38.8974	38.8974	38.8974	38.8974	38.8974	39.1043	39.1043	39.1043	39.1043	39.1043	41.032	-1	-1	-1	41.032	42.1642	-1	-1	-1	42.1642	42.9478	-1	-1	-1
1005	18.5267	18.5267	18.5267	18.5267	18.5267	24.4053	24.4053	24.4053	24.4053	24.4053	29.2265	29.2265	29.2265	29.2265	29.2265	32.4511	32.4511	32.4511	32.4511	32.4511	34.5708	34.5708	34.5708	34.5708	34.5708	38.8974	38.8974	38.8974	38.8974	38.8974	39.1043	39.1043	39.1043	39.1043	39.1043	41.032	41.032	41.032	41.032	41.032	42.1642	42.1642	42.1642	42.1642	42.1642	42.9478	42.9478	42.9478	42.9478
994	13.8924	13.8924	13.8924	13.8924	13.8924	21.7621	21.7621	21.7621	21.7621	21.7621	26.6782	26.6782	26.6782	26.6782	26.6782	30.4598	30.4598	30.4598	30.4598	30.4598	33.2142	33.2142	33.2142	33.2142	33.2142	34.2854	34.2854	34.2854	34.2854	34.2854	36.0497	36.0497	36.0497	36.0497	36.0497	32.3675	32.3675	32.3675	32.3675	32.3675	3.05991	3.05991	3.05991	3.05991	3.05991	1.31503	1.31503	1.31503	1.31503
994	13.8924	13.8924	13.8924	13.8924	13.8924	21.7621	-1	-1	-1	21.7621	26.6782	26.6782	26.6782	26.6782	26.6782	30.4598	30.4598	30.4598	30.4598	30.4598	33.2142	33.2142	33.2142	33.2142	33.2142	34.2854	34.2854	34.2854	34.2854	34.2854	36.0497	36.0497	36.0497	36.0497	36.0497	32.3675	-1	-1	-1	32.3675	3.05991	3.05991	3.05991	3.05991	3.05991	1.31503	1.31503	1.31503	1.31503
994	13.8924	13.8924	13.8924	13.8924	13.8924	21.7621	-1	-1	-1	21.7621	26.6782	26.6782	26.6782	26.6782	26.6782	30.4598	30.4598	30.4598	30.4598	30.4598	33.2142	33.2142	33.2142	33.2142	33.2142	34.2854	34.2854	34.2854	34.2854	34.2854	36.0497	36.0497	36.0497	36.0497	36.0497	32.3675	-1	-1	-1	32.3675	3.05991	3.05991	3.05991	3.05991	3.05991	1.31503	1.31503	1.31503	1.31503
994	13.8924	13.8924	13.8924	13.8924	13.8924	21.7621	-1	-1	-1	21.7621	26.6782	26.6782	26.6782	26.6782	26.6782	30.4598	30.4598	30.4598	30.4598	30.4598	33.2142	33.2142	33.2142	33.2142	33.2142	34.2854	34.2854	34.2854	34.2854	34.2854	36.0497	36.0497	36.0497	36.0497	36.0497	32.3675	-1	-1	-1	32.3675	3.05991	3.05991	3.05991	3.05991	3.05991	1.31503	1.31503	1.31503	1.31503
994	13.8924	13.8924	13.8924	13.8924	13.8924	21.7621	21.7621	21.7621	21.7621	21.7621	26.6782	26.6782	26.6782	26.6782	26.6782	30.4598	30.4598	30.4598	30.4598	30.4598	33.2142	33.2142	33.2142	33.2142	33.2142	34.2854	34.2854	34.2854	34.2854	34.2854	36.0497	36.0497	36.0497	36.0497	36.0497	32.3675	32.3675	32.3675	32.3675	32.3675	3.05991	3.05991	3.05991	3.05991	3.05991	1.31503	1.31503	1.31503	1.31503
984	11.0796	11.0796	11.0796	11.0796	11.0796	19.8543	19.8543	19.8543	19.8543	19.8543	26.7278	26.7278	26.7278	26.7278	26.7278	31.2003	31.2003	31.2003	31.2003	31.2003	34.7922	34.7922	34.7922	34.7922	34.7922	37.3775	37.3775	37.3775	37.3775	37.3775	38.5243	38.5243	38.5243	38.5243	38.5243	21.0279	21.0279	21.0279	21.0279	21.0279	7.85167	7.85167	7.85167	7.85167	7.85167	3.59477	3.59477	3.59477	3.59477
984	11.0796	11.0796	11.0796	11.0796	11.0796	19.8543	-1	-1	-1	19.8543	26.7278	26.7278	26.7278	26.7278	26.7278	31.2003	31.2003	31.2003	31.2003	31.2003	34.7922	34.7922	34.7922	34.7922	34.7922	37.3775	37.3775	37.3775	37.3775	37.3775	38.5243	38.5243	38.5243	38.5243	38.5243	21.0279	-1	-1	-1	21.0279	7.85167	7.85167	7.85167	7.85167	7.85167	3.59477	3.59477	3.59477	3.59477
984	11.0796	11.0796	11.0796	11.0796	11.0796	19.8543	-1	-1	-1	19.8543	26.7278	26.7278	26.7278	26.7278	26.7278	31.2003	31.2003	31.2003	31.2003	31.2003	34.7922	34.7922	34.7922	34.7922	34.7922	37.3775	37.3775	37.3775	37.3775	37.3775	38.5243	38.5243	38.5243	38.5243	38.5243	21.0279	-1	-1	-1	21.0279	7.85167	7.85167	7.85167	7.85167	7.85167	3.59477	3.59477	3.59477	3.59477
984	11.0796	11.0796	11.0796	11.0796	11.0796	19.8543	-1	-1	-1	19.8543	26.7278	26.7278	26.7278	26.7278	26.7278	31.2003	31.2003	31.2003	31.2003	31.2003	34.7922	34.7922	34.7922	34.7922	34.7922	37.3775	37.3775	37.3775	37.3775	37.3775	38.5243	38.5243	38.5243	38.5243	38.5243	21.0279	-1	-1	-1	21.0279	7.85167	7.85167	7.85167	7.85167	7.85167	3.59477	3.59477	3.59477	3.59477
984	11.0796	11.0796	11.0796	11.0796	11.0796	19.8543	19.8543	19.8543	19.8543	19.8543	26.7278	26.7278	26.7278	26.7278	26.7278	31.2003	31.2003	31.2003	31.2003	31.2003	34.7922	34.7922	34.7922	34.7922	34.7922	37.3775	37.3775	37.3775	37.3775	37.3775	38.5243	38.5243	38.5243	38.5243	38.5243	21.0279	21.0279	21.0279	21.0279	21.0279	7.85167	7.85167	7.85167	7.85167	7.85167	3.59477	3.59477	3.59477	3.59477
974	7.25176	7.25176	7.25176	7.25176	7.25176	16.2545	16.2545	16.2545	16.2545	16.2545	23.9417	23.9417	23.9417	23.9417	23.9417	29.9858	29.9858	29.9858	29.9858	29.9858	33.1585	33.1585	33.1585	33.1585	33.1585	36.6155	36.6155	36.6155	36.6155	36.6155	37.7113	37.7113	37.7113	37.7113	37.7113	23.4852	23.4852	23.4852	23.4852	23.4852	18.7359	18.7359	18.7359	18.7359	18.7359	10.5756	10.5756	10.5756	10.5756
974	7.25176	7.25176	7.25176	7.25176	7.25176	16.2545	-1	-1	-1	16.2545	23.9417	-1	-1	-1	23.9417	29.9858	29.9858	29.9858	29.9858	29.9858	33.1585	33.1585	33.1585	33.1585	33.1585	36.6155	36.6155	36.6155	36.6155	36.6155	37.7113	37.7113	37.7113	37.7113	37.7113	23.4852	-1	-1	-1	23.4852	18.7359	-1	-1	-1	18.7359	10.5756	10.5756	10.5756	10.5756
974	7.25176	7.25176	7.25176	7.25176	7.25176	16.2545	-1	-1	-1	16.2545	23.9417	-1	-1	-1	23.9417	29.9858	29.9858	29.9858	29.9858	29.9858	33.1585	33.1585	33.1585	33.1585	33.1585	36.6155	36.6155	36.6155	36.6155	36.6155	37.7113	37.7113	37.7113	37.7113	37.7113	23.4852	-1	-1	-1	23.4852	18.7359	-1	-1	-1	18.7359	10.5756	10.5756	10.5756	10.5756
974	7.25176	7.25176	7.25176	7.25176	7.25176	16.2545	-1	-1	-1	16.2545	23.9417	-1	-1	-1	23.9417	29.9858	29.9858	29.9858	29.9858	29.9858	33.1585	33.1585	33.1585	33.1585	33.1585	36.6155	36.6155	36.6155	36.6155	36.6155	37.7113	37.7113	37.7113	37.7113	37.7113	23.4852	-1	-1	-1	23.4852	18.7359	-1	-1	-1	18.7359	10.5756	10.5756	10.5756	10.5756
974	7.25176	7.25176	7.25176	7.25176	7.25176	16.2545	16.2545	16.2545	16.2545	16.2545	23.9417	23.9417	23.9417	23.9417	23.9417	29.9858	29.9858	29.9858	29.9858	29.9858	33.1585	33.1585	33.1585	33.1585	33.1585	36.6155	36.6155	36.6155	36.6155	36.6155	37.7113	37.7113	37.7113	37.7113	37.7113	23.4852	23.4852	23.4852	23.4852	23.4852	18.7359	18.7359	18.7359	18.7359	18.7359	10.5756	10.5756	10.5756	10.5756
963	5.72943	5.72943	5.72943	5.72943	5.72943	12.393	12.393	12.393	12.393	12.393	22.0388	22.0388	22.0388	22.0388	22.0388	27.6306	27.6306	27.6306	27.6306	27.6306	31.9543	31.9543	31.9543	31.9543	31.9543	34.8406	34.8406	34.8406	34.8406	34.8406	37.19	37.19	37.19	37.19	37.19	26.8389	26.8389	26.8389	26.8389	26.8389	22.4186	22.4186	22.4186	22.4186	22.4186	12.1085	12.1085	12.1085	12.1085
963	5.72943	5.72943	5.72943	5.72943	5.72943	12.393	12.393	12.393	12.393	12.393	22.0388	-1	-1	-1	22.0388	27.6306	27.6306	27.6306	27.6306	27.6306	31.9543	31.9543	31.9543	31.9543	31.9543	34.8406	34.8406	34.8406	34.8406	34.8406	37.19	37.19	37.19	37.19	37.19	26.8389	26.8389	26.8389	26.8389	26.8389	22.4186	-1	-1	-1	22.4186	12.1085	12.1085	12.1085	12.1085
963	5.72943	5.72943	5.72943	5.72943	5.72943	12.393	12.393	12.393	12.393	12.393	22.0388	-1	-1	-1	22.0388	27.6306	27.6306	27.6306	27.6306	27.6306	31.9543	31.9543	31.9543	31.9543	31.9543	34.8406	34.8406	34.8406	34.8406	34.8406	37.19	37.19	37.19	37.19	37.19	26.8389	26.8389	26.8389	26.8389	26.8389	22.4186	-1	-1	-1	22.4186	12.1085	12.1085	12.1085	12.1085
963	5.72943	5.72943	5.72943	5.72943	5.72943	12.393	12.393	12.393	12.393	12.393	22.0388	-1	-1	-1	22.0388	27.6306	27.6306	27.6306	27.6306	27.6306	31.9543	31.9543	31.9543	31.9543	31.9543	34.8406	34.8406	34.8406	34.8406	34.8406	37.19	37.19	37.19	37.19	37.19	26.8389	26.8389	26.8389	26.8389	26.8389	22.4186	-1	-1	-1	22.4186	12.1085	12.1085	12.1085	12.1085
963	5.72943	5.72943	5.72943	5.72943	5.72943	12.393	12.393	12.393	12.393	12.393	22.0388	22.0388	22.0388	22.0388	22.0388	27.6306	27.6306	27.6306	27.6306	27.6306	31.9543	31.9543	31.9543	31.9543	31.9543	34.8406	34.8406	34.8406	34.8406	34.8406	37.19	37.19	37.19	37.19	37.19	26.8389	26.8389	26.8389	26.8389	26.8389	22.4186	22.4186	22.4186	22.4186	22.4186	12.1085	12.1085	12.1085	12.1085
953	6.49588	6.49588	6.49588	6.49588	6.49588	9.76675	9.76675	9.76675	9.76675	9.76675	18.1366	18.1366	18.1366	18.1366	18.1366	24.0752	24.0752	24.0752	24.0752	24.0752	30.7854	30.7854	30.7854	30.7854	30.7854	35.8203	35.8203	35.8203	35.8203	35.8203	36.7715	36.7715	36.7715	36.7715	36.7715	29.6732	29.6732	29.6732	29.6732	29.6732	24.8765	24.8765	24.8765	24.8765	24.8765	22.0301	22.0301	22.0301	22.0301
953	6.49588	6.49588	6.49588	6.49588	6.49588	9.76675	9.76675	9.76675	9.76675	9.76675	18.1366	-1	-1	-1	18.1366	24.0752	-1	-1	-1	24.0752	30.7854	30.7854	30.7854	30.7854	30.7854	35.8203	35.8203	35.8203	35.8203	35.8203	36.7715	36.7715	36.7715	36.7715	36.7715	29.6732	29.6732	29.6732	29.6732	29.6732	24.8765	-1	-1	-1	24.8765	22.0301	-1	-1	-1
953	6.49588	6.49588	6.49588	6.49588	6.49588	9.76675	9.76675	9.76675	9.76675	9.76675	18.1366	-1	-1	-1	18.1366	24.0752	-1	-1	-1	24.0752	30.7854	30.7854	30.7854	30.7854	30.7854	35.8203	35.8203	35.8203	35.8203	35.8203	36.7715	36.7715	36.7715	36.7715	36.7715	29.6732	29.6732	29.6732	29.6732	29.6732	24.8765	-1	-1	-1	24.8765	22.0301	-1	-1	-1
953	6.49588	6.49588	6.49588	6.49588	6.49588	9.76675	9.76675	9.76675	9.76675	9.76675	18.1366	-1	-1	-1	18.1366	24.0752	-1	-1	-1	24.0752	30.7854	30.7854	30.7854	30.7854	30.7854	35.8203	35.8203	35.8203	35.8203	35.8203	36.7715	36.7715	36.7715	36.7715	36.7715	29.6732	29.6732	29.6732	29.6732	29.6732	24.8765	-1	-1	-1	24.8765	22.0301	-1	-1	-1
953	6.49588	6.49588	6.49588	6.49588	6.49588	9.76675	9.76675	9.76675	9.76675	9.76675	18.1366	18.1366	18.1366	18.1366	18.1366	24.0752	24.0752	24.0752	24.0752	24.0752	30.7854	30.7854	30.7854	30.7854	30.7854	35.8203	35.8203	35.8203	35.8203	35.8203	36.7715	36.7715	36.7715	36.7715	36.7715	29.6732	29.6732	29.6732	29.6732	29.6732	24.8765	24.8765	24.8765	24.8765	24.8765	22.0301	22.0301	22.0301	22.0301
943	8.05355	8.05355	8.05355	8.05355	8.05355	10.3211	10.3211	10.3211	10.3211	10.3211	14.9643	14.9643	14.9643	14.9643	14.9643	23.4044	23.4044	23.4044	23.4044	23.4044	29.7061	29.7061	29.7061	29.7061	29.7061	34.9724	34.9724	34.9724	34.9724	34.9724	38.2647	38.2647	38.2647	38.2647	38.2647	32.5516	32.5516	32.5516	32.5516	32.5516	28.022	28.022	28.022	28.022	28.022	25.0589	25.0589	25.0589	25.0589
943	8.05355	8.05355	8.05355	8.05355	8.05355	10.3211	10.3211	10.3211	10.3211	10.3211	14.9643	14.9643	14.9643	14.9643	14.9643	23.4044	-1	-1	-1	23.4044	29.7061	29.7061	29.7061	29.7061	29.7061	34.9724	34.9724	34.9724	34.9724	34.9724	38.2647	38.2647	38.2647	38.2647	38.2647	32.5516	32.5516	32.5516	32.5516	32.5516	28.022	28.022	28.022	28.022	28.022	25.0589	25.0589	25.0589	25.0589
943	8.05355	8.05355	8.05355	8.05355	8.05355	10.3211	10.3211	10.3211	10.3211	10.3211	14.9643	14.9643	14.9643	14.9643	14.9643	23.4044	-1	-1	-1	23.4044	29.7061	29.7061	29.7061	29.7061	29.7061	34.9724	34.9724	34.9724	34.9724	34.9724	38.2647	38.2647	38.2647	38.2647	38.2647	32.5516	32.5516	32.5516	32.5516	32.5516	28.022	28.022	28.022	28.022	28.022	25.0589	25.0589	25.0589	25.0589
943	8.05355	8.05355	8.05355	8.05355	8.05355	10.3211	10.3211	10.3211	10.3211	10.3211	14.9643	14.9643	14.9643	14.9643	14.9643	23.4044	-1	-1	-1	23.4044	29.7061	29.7061	29.7061	29.7061	29.7061	34.9724	34.9724	34.9724	34.9724	34.9724	38.2647	38.2647	38.2647	38.2647	38.2647	32.5516	32.5516	32.5516	32.5516	32.5516	28.022	28.022	28.022	28.022	28.022	25.0589	25.0589	25.0589	25.0589
943	8.05355	8.05355	8.05355	8.05355	8.05355	10.3211	10.3211	10.3211	10.3211	10.3211	14.9643	14.9643	14.9643	14.9643	14.9643	23.4044	23.4044	23.4044	23.4044	23.4044	29.7061	29.7061	29.7061	29.7061	29.7061	34.9724	34.9724	34.9724	34.9724	34.9724	38.2647	38.2647	38.2647	38.2647	38.2647	32.5516	32.5516	32.5516	32.5516	32.5516	28.022	28.022	28.022	28.022	28.022	25.0589	25.0589	25.0589	25.0589
932	12.2111	12.2111	12.2111	12.2111	12.2111	12.118	12.118	12.118	12.118	12.118	15.5656	15.5656	15.5656	15.5656	15.5656	21.8772	21.8772	21.8772	21.8772	21.8772	27.6843	27.6843	27.6843	27.6843	27.6843	35.429	35.429	35.429	35.429	35.429	37.1668	37.1668	37.1668	37.1668	37.1668	33.6934	33.6934	33.6934	33.6934	33.6934	30.0543	30.0543	30.0543	30.0543	30.0543	30.6311	30.6311	30.6311	30.6311
932	12.2111	12.2111	12.2111	12.2111	12.2111	12.118	12.118	12.118	12.118	12.118	15.5656	-1	-1	-1	15.5656	21.8772	-1	-1	-1	21.8772	27.6843	27.6843	27.6843	27.6843	27.6843	35.429	35.429	35.429	35.429	35.429	37.1668	37.1668	37.1668	37.1668	37.1668	33.6934	33.6934	33.6934	33.6934	33.6934	30.0543	30.0543	30.0543	30.0543	30.0543	30.6311	30.6311	30.6311	30.6311
932	12.2111	12.2111	12.2111	12.2111	12.2111	12.118	12.118	12.118	12.118	12.118	15.5656	-1	-1	-1	15.5656	21.8772	-1	-1	-1	21.8772	27.6843	27.6843	27.6843	27.6843	27.6843	35.429	35.429	35.429	35.429	35.429	37.1668	37.1668	37.1668	37.1668	37.1668	33.6934	33.6934	33.6934	33.6934	33.6934	30.0543	30.0543	30.0543	30.0543	30.0543	30.6311	30.6311	30.6311	30.6311
932	12.2111	12.2111	12.2111	12.2111	12.2111	12.118	12.118	12.118	12.118	12.118	15.5656	-1	-1	-1	15.5656	21.8772	-1	-1	-1	21.8772	27.6843	27.6843	27.6843	27.6843	27.6843	35.429	35.429	35.429	35.429	35.429	37.1668	37.1668	37.1668	37.1668	37.1668	33.6934	33.6934	33.6934	33.6934	33.6934	30.0543	30.0543	30.0543	30.0543	30.0543	30.6311	30.6311	30.6311	30.6311
932	12.2111	12.2111	12.2111	12.2111	12.2111	12.118	12.118	12.118	12.118	12.118	15.5656	15.5656	15.5656	15.5656	15.5656	21.8772	21.8772	21.8772	21.8772	21.8772	27.6843	27.6843	27.6843	27.6843	27.6843	35.429	35.429	35.429	35.429	35.429	37.1668	37.1668	37.1668	37.1668	37.1668	33.6934	33.6934	33.6934	33.6934	33.6934	30.0543	30.0543	30.0543	30.0543	30.0543	30.6311	30.6311	30.6311	30.6311
922	17.4306	17.4306	17.4306	17.4306	17.4306	16.2504	16.2504	16.2504	16.2504	16.2504	15.8606	15.8606	15.8606	15.8606	15.8606	19.4746	19.4746	19.4746	19.4746	19.4746	27.4552	27.4552	27.4552	27.4552	27.4552	32.9811	32.9811	32.9811	32.9811	32.9811	36.9219	36.9219	36.9219	36.9219	36.9219	32.5183	32.5183	32.5183	32.5183	32.5183	30.9873	30.9873	30.9873	30.9873	30.9873	34.121	34.121	34.121	34.121
922	17.4306	-1	-1	-1	17.4306	16.2504	-1	-1	-1	16.2504	15.8606	-1	-1	-1	15.8606	19.4746	19.4746	19.4746	19.4746	19.4746	27.4552	27.4552	27.4552	27.4552	27.4552	32.9811	32.9811	32.9811	32.9811	32.9811	36.9219	36.9219	36.9219	36.9219	36.9219	32.5183	32.5183	32.5183	32.5183	32.5183	30.9873	30.9873	30.9873	30.9873	30.9873	34.121	34.121	34.121	34.121
922	17.4306	-1	-1	-1	17.4306	16.2504	-1	-1	-1	16.2504	15.8606	-1	-1	-1	15.8606	19.4746	19.4746	19.4746	19.4746	19.4746	27.4552	27.4552	27.4552	27.4552	27.4552	32.9811	32.9811	32.9811	32.9811	32.9811	36.9219	36.9219	36.9219	36.9219	36.9219	32.5183	32.5183	32.5183	32.5183	32.5183	30.9873	30.9873	30.9873	30.9873	30.9873	34.121	34.121	34.121	34.121
922	17.4306	-1	-1	-1	17.4306	16.2504	-1	-1	-1	16.2504	15.8606	-1	-1	-1	15.8606	19.4746	19.4746	19.4746	19.4746	19.4746	27.4552	27.4552	27.4552	27.4552	27.4552	32.9811	32.9811	32.9811	32.9811	32.9811	36.9219	36.9219	36.9219	36.9219	36.9219	32.5183	32.5183	32.5183	32.5183	32.5183	30.9873	30.9873	30.9873	30.9873	30.9873	34.121	34.121	34.121	34.121
922	17.4306	17.4306	17.4306	17.4306	17.4306	16.2504	16.2504	16.2504	16.2504	16.2504	15.8606	15.8606	15.8606	15.8606	15.8606	19.4746	19.4746	19.4746	19.4746	19.4746	27.4552	27.4552	27.4552	27.4552	27.4552	32.9811	32.9811	32.9811	32.9811	32.9811	36.9219	36.9219	36.9219	36.9219	36.9219	32.5183	32.5183	32.5183	32.5183	32.5183	30.9873	30.9873	30.9873	30.9873	30.9873	34.121	34.121	34.121	34.121
912	22.065	22.065	22.065	22.065	22.065	19.1473	19.1473	19.1473	19.1473	19.1473	18.631	18.631	18.631	18.631	18.631	20.2272	20.2272	20.2272	20.2272	20.2272	23.5237	23.5237	23.5237	23.5237	23.5237	29.908	29.908	29.908	29.908	29.908	36.4316	36.4316	36.4316	36.4316	36.4316	30.545	30.545	30.545	30.545	30.545	31.9408	31.9408	31.9408	31.9408	31.9408	36.5677	36.5677	36.5677	36.5677
912	22.065	22.065	22.065	22.065	22.065	19.1473	19.1473	19.1473	19.1473	19.1473	18.631	18.631	18.631	18.631	18.631	20.2272	20.2272	20.2272	20.2272	20.2272	23.5237	23.5237	23.5237	23.5237	23.5237	29.908	29.908	29.908	29.908	29.908	36.4316	36.4316	36.4316	36.4316	36.4316	30.545	30.545	30.545	30.545	30.545	31.9408	31.9408	31.9408	31.9408	31.9408	36.5677	36.5677	36.5677	36.5677
912	22.065	22.065	22.065	22.065	22.065	19.1473	19.1473	19.1473	19.1473	19.1473	18.631	18.631	18.631	18.631	18.631	20.2272	20.2272	20.2272	20.2272	20.2272	23.5237	23.5237	23.5237	23.5237	23.5237	29.908	29.908	29.908	29.908	29.908	36.4316	36.4316	36.4316	36.4316	36.4316	30.545	30.545	30.545	30.545	30.545	31.9408	31.9408	31.9408	31.9408	31.9408	36.5677	36.5677	36.5677	36.5677
912	22.065	22.065	22.065	22.065	22.065	19.1473	19.1473	19.1473	19.1473	19.1473	18.631	18.631	18.631	18.631	18.631	20.2272	20.2272	20.2272	20.2272	20.2272	23.5237	23.5237	23.5237	23.5237	23.5237	29.908	29.908	29.908	29.908	29.908	36.4316	36.4316	36.4316	36.4316	36.4316	30.545	30.545	30.545	30.545	30.545	31.9408	31.9408	31.9408	31.9408	31.9408	36.5677	36.5677	36.5677	36.5677
912	22.065	22.065	22.065	22.065	22.065	19.1473	19.1473	19.1473	19.1473	19.1473	18.631	18.631	18.631	18.631	18.631	20.2272	20.2272	20.2272	20.2272	20.2272	23.5237	23.5237	23.5237	23.5237	23.5237	29.908	29.908	29.908	29.908	29.908	36.4316	36.4316	36.4316	36.4316	36.4316	30.545	30.545	30.545	30.545	30.545	31.9408	31.9408	31.9408	31.9408	31.9408	36.5677	36.5677	36.5677	36.5677
901	22.6188	22.6188	22.6188	22.6188	22.6188	20.4942	20.4942	20.4942	20.4942	20.4942	19.5597	19.5597	19.5597	19.5597	19.5597	19.6192	19.6192	19.6192	19.6192	19.6192	20.9713	20.9713	20.9713	20.9713	20.9713	29.4686	29.4686	29.4686	29.4686	29.4686	29.7303	29.7303	29.7303	29.7303	29.7303	26.8048	26.8048	26.8048	26.8048	26.8048	32.8914	32.8914	32.8914	32.8914	32.8914	39.219	39.219	39.219	39.219
901	22.6188	22.6188	22.6188	22.6188	22.6188	20.4942	20.4942	20.4942	20.4942	20.4942	19.5597	19.5597	19.5597	19.5597	19.5597	19.6192	19.6192	19.6192	19.6192	19.6192	20.9713	20.9713	20.9713	20.9713	20.9713	29.4686	29.4686	29.4686	29.4686	29.4686	29.7303	29.7303	29.7303	29.7303	29.7303	26.8048	26.8048	26.8048	26.8048	26.8048	32.8914	32.8914	32.8914	32.8914	32.8914	39.219	39.219	39.219	39.219
901	22.6188	22.6188	22.6188	22.6188	22.6188	20.4942	20.4942	20.4942	20.4942	20.4942	19.5597	19.5597	19.5597	19.5597	19.5597	19.6192	19.6192	19.6192	19.6192	19.6192	20.9713	20.9713	20.9713	20.9713	20.9713	29.4686	29.4686	29.4686	29.4686	29.4686	29.7303	29.7303	29.7303	29.7303	29.7303	26.8048	26.8048	26.8048	26.8048	26.8048	32.8914	32.8914	32.8914	32.8914	32.8914	39.219	39.219	39.219	39.219
901	22.6188	22.6188	22.6188	22.6188	22.6188	20.4942	20.4942	20.4942	20.4942	20.4942	19.5597	19.5597	19.5597	19.5597	19.5597	19.6192	19.6192	19.6192	19.6192	19.6192	20.9713	20.9713	20.9713	20.9713	20.9713	29.4686	29.4686	29.4686	29.4686	29.4686	29.7303	29.7303	29.7303	29.7303	29.7303	26.8048	26.8048	26.8048	26.8048	26.8048	32.8914	32.8914	32.8914	32.8914	32.8914	39.219	39.219	39.219	39.219
901	22.6188	22.6188	22.6188	22.6188	22.6188	20.4942	20.4942	20.4942	20.4942	20.4942	19.5597	19.5597	19.5597	19.5597	19.5597	19.6192	19.6192	19.6192	19.6192	19.6192	20.9713	20.9713	20.9713	20.9713	20.9713	29.4686	29.4686	29.4686	29.4686	29.4686	29.7303	29.7303	29.7303	29.7303	29.7303	26.8048	26.8048	26.8048	26.8048	26.8048	32.8914	32.8914	32.8914	32.8914	32.8914	39.219	39.219	39.219	39.219
891	29.7312	29.7312	29.7312	29.7312	29.7312	29.4248	29.4248	29.4248	29.4248	29.4248	28.2302	28.2302	28.2302	28.2302	28.2302	24.0703	24.0703	24.0703	24.0703	24.0703	23.6034	23.6034	23.6034	23.6034	23.6034	30.9263	30.9263	30.9263	30.9263	30.9263	28.2653	28.2653	28.2653	28.2653	28.2653	29.3187	29.3187	29.3187	29.3187	29.3187	33.0839	33.0839	33.0839	33.0839	33.0839	40.5334	40.5334	40.5334	40.5334
891	29.7312	29.7312	29.7312	29.7312	29.7312	29.4248	29.4248	29.4248	29.4248	29.4248	28.2302	28.2302	28.2302	28.2302	28.2302	24.0703	24.0703	24.0703	24.0703	24.0703	23.6034	23.6034	23.6034	23.6034	23.6034	30.9263	30.9263	30.9263	30.9263	30.9263	28.2653	28.2653	28.2653	28.2653	28.2653	29.3187	29.3187	29.3187	29.3187	29.3187	33.0839	33.0839	33.0839	33.0839	33.0839	40.5334	40.5334	40.5334	40.5334
891	29.7312	29.7312	29.7312	29.7312	29.7312	29.4248	29.4248	29.4248	29.4248	29.4248	28.2302	28.2302	28.2302	28.2302	28.2302	24.0703	24.0703	24.0703	24.0703	24.0703	23.6034	23.6034	23.6034	23.6034	23.6034	30.9263	30.9263	30.9263	30.9263	30.9263	28.2653	28.2653	28.2653	28.2653	28.2653	29.3187	29.3187	29.3187	29.3187	29.3187	33.0839	33.0839	33.0839	33.0839	33.0839	40.5334	40.5334	40.5334	40.5334
891	29.7312	29.7312	29.7312	29.7312	29.7312	29.4248	29.4248	29.4248	29.4248	29.4248	28.2302	28.2302	28.2302	28.2302	28.2302	24.0703	24.0703	24.0703	24.0703	24.0703	23.6034	23.6034	23.6034	23.6034	23.6034	30.9263	30.9263	30.9263	30.9263	30.9263	28.2653	28.2653	28.2653	28.2653	28.2653	29.3187	29.3187	29.3187	29.3187	29.3187	33.0839	33.0839	33.0839	33.0839	33.0839	40.5334	40.5334	40.5334	40.5334
891	29.7312	29.7312	29.7312	29.7312	29.7312	29.4248	29.4248	29.4248	29.4248	29.4248	28.2302	28.2302	28.2302	28.2302	28.2302	24.0703	24.0703	24.0703	24.0703	24.0703	23.6034	23.6034	23.6034	23.6034	23.6034	30.9263	30.9263	30.9263	30.9263	30.9263	28.2653	28.2653	28.2653	28.2653	28.2653	29.3187	29.3187	29.3187	29.3187	29.3187	33.0839	33.0839	33.0839	33.0839	33.0839	40.5334	40.5334	40.5334	40.5334
881	29.6731	29.6731	29.6731	29.6731	29.6731	30.1273	30.1273	30.1273	30.1273	30.1273	25.0223	25.0223	25.0223	25.0223	25.0223	21.8802	21.8802	21.8802	21.8802	21.8802	21.0174	21.0174	21.0174	21.0174	21.0174	23.1429	23.1429	23.1429	23.1429	23.1429	20.8086	20.8086	20.8086	20.8086	20.8086	25.0688	25.0688	25.0688	25.0688	25.0688	33.2809	33.2809	33.2809	33.2809	33.2809	41.1172	41.1172	41.1172	41.1172
881	29.6731	29.6731	29.6731	29.6731	29.6731	30.1273	30.1273	30.1273	30.1273	30.1273	25.0223	25.0223	25.0223	25.0223	25.0223	21.8802	21.8802	21.8802	21.8802	21.8802	21.0174	21.0174	21.0174	21.0174	21.0174	23.1429	23.1429	23.1429	23.1429	23.1429	20.8086	20.8086	20.8086	20.8086	20.8086	25.0688	25.0688	25.0688	25.0688	25.0688	33.2809	33.2809	33.2809	33.2809	33.2809	41.1172	41.1172	41.1172	41.1172
881	29.6731	29.6731	29.6731	29.6731	29.6731	30.1273	30.1273	30.1273	30.1273	30.1273	25.0223	25.0223	25.0223	25.0223	25.0223	21.8802	21.8802	21.8802	21.8802	21.8802	21.0174	21.0174	21.0174	21.0174	21.0174	23.1429	23.1429	23.1429	23.1429	23.1429	20.8086	20.8086	20.8086	20.8086	20.8086	25.0688	25.0688	25.0688	25.0688	25.0688	33.2809	33.2809	33.2809	33.2809	33.2809	41.1172	41.1172	41.1172	41.1172
881	29.6731	29.6731	29.6731	29.6731	29.6731	30.1273	30.1273	30.1273	30.1273	30.1273	25.0223	25.0223	25.0223	25.0223	25.0223	21.8802	21.8802	21.8802	21.8802	21.8802	21.0174	21.0174	21.0174	21.0174	21.0174	23.1429	23.1429	23.1429	23.1429	23.1429	20.8086	20.8086	20.8086	20.8086	20.8086	25.0688	25.0688	25.0688	25.0688	25.0688	33.2809	33.2809	33.2809	33.2809	33.2809	41.1172	41.1172	41.1172	41.1172
881	29.6731	29.6731	29.6731	29.6731	29.6731	30.1273	30.1273	30.1273	30.1273	30.1273	25.0223	25.0223	25.0223	25.0223	25.0223	21.8802	21.8802	21.8802	21.8802	21.8802	21.0174	21.0174	21.0174	21.0174	21.0174	23.1429	23.1429	23.1429	23.1429	23.1429	20.8086	20.8086	20.8086	20.8086	20.8086	25.0688	25.0688	25.0688	25.0688	25.0688	33.2809	33.2809	33.2809	33.2809	33.2809	41.1172	41.1172	41.1172	41.1172
870	34.203	34.203	34.203	34.203	34.203	30.1931	30.1931	30.1931	30.1931	30.1931	26.7241	26.7241	26.7241	26.7241	26.7241	24.6709	24.6709	24.6709	24.6709	24.6709	22.7753	22.7753	22.7753	22.7753	22.7753	28.9268	28.9268	28.9268	28.9268	28.9268	23.5933	23.5933	23.5933	23.5933	23.5933	23.7062	23.7062	23.7062	23.7062	23.7062	34.7856	34.7856	34.7856	34.7856	34.7856	41.2314	41.2314	41.2314	41.2314
870	34.203	34.203	34.203	34.203	34.203	30.1931	30.1931	30.1931	30.1931	30.1931	26.7241	26.7241	26.7241	26.7241	26.7241	24.6709	24.6709	24.6709	24.6709	24.6709	22.7753	22.7753	22.7753	22.7753	22.7753	28.9268	28.9268	28.9268	28.9268	28.9268	23.5933	23.5933	23.5933	23.5933	23.5933	23.7062	23.7062	23.7062	23.7062	23.7062	34.7856	34.7856	34.7856	34.7856	34.7856	41.2314	41.2314	41.2314	41.2314
870	34.203	34.203	34.203	34.203	34.203	30.1931	30.1931	30.1931	30.1931	30.1931	26.7241	26.7241	26.7241	26.7241	26.7241	24.6709	24.6709	24.6709	24.6709	24.6709	22.7753	22.7753	22.7753	22.7753	22.7753	28.9268	28.9268	28.9268	28.9268	28.9268	23.5933	23.5933	23.5933	23.5933	23.5933	23.7062	23.7062	23.7062	23.7062	23.7062	34.7856	34.7856	34.7856	34.7856	34.7856	41.2314	41.2314	41.2314	41.2314
870	34.203	34.203	34.203	34.203	34.203	30.1931	30.1931	30.1931	30.1931	30.1931	26.7241	26.7241	26.7241	26.7241	26.7241	24.6709	24.6709	24.6709	24.6709	24.6709	22.7753	22.7753	22.7753	22.7753	22.7753	28.9268	28.9268	28.9268	28.9268	28.9268	23.5933	23.5933	23.5933	23.5933	23.5933	23.7062	23.7062	23.7062	23.7062	23.7062	34.7856	34.7856	34.7856	34.7856	34.7856	41.2314	41.2314	41.2314	41.2314
870	34.203	34.203	34.203	34.203	34.203	30.1931	30.1931	30.1931	30.1931	30.1931	26.7241	26.7241	26.7241	26.7241	26.7241	24.6709	24.6709	24.6709	24.6709	24.6709	22.7753	22.7753	22.7753	22.7753	22.7753	28.9268	28.9268	28.9268	28.9268	28.9268	23.5933	23.5933	23.5933	23.5933	23.5933	23.7062	23.7062	23.7062	23.7062	23.7062	34.7856	34.7856	34.7856	34.7856	34.7856	41.2314	41.2314	41.2314	41.2314
860	35.3564	35.3564	35.3564	35.3564	35.3564	30.9103	30.9103	30.9103	30.9103	30.9103	33.3833	33.3833	33.3833	33.3833	33.3833	28.7595	28.7595	28.7595	28.7595	28.7595	32.3257	32.3257	32.3257	32.3257	32.3257	26.771	26.771	26.771	26.771	26.771	20.8912	20.8912	20.8912	20.8912	20.8912	23.7462	23.7462	23.7462	23.7462	23.7462	39.5196	39.5196	39.5196	39.5196	39.5196	41.3713	41.3713	41.3713	41.3713
860	35.3564	35.3564	35.3564	35.3564	35.3564	30.9103	30.9103	30.9103	30.9103	30.9103	33.3833	33.3833	33.3833	33.3833	33.3833	28.7595	28.7595	28.7595	28.7595	28.7595	32.3257	32.3257	32.3257	32.3257	32.3257	26.771	26.771	26.771	26.771	26.771	20.8912	20.8912	20.8912	20.8912	20.8912	23.7462	23.7462	23.7462	23.7462	23.7462	39.5196	39.5196	39.5196	39.5196	39.5196	41.3713	41.3713	41.3713	41.3713
860	35.3564	35.3564	35.3564	35.3564	35.3564	30.9103	30.9103	30.9103	30.9103	30.9103	33.3833	33.3833	33.3833	33.3833	33.3833	28.7595	28.7595	28.7595	28.7595	28.7595	32.3257	32.3257	32.3257	32.3257	32.3257	26.771	26.771	26.771	26.771	26.771	20.8912	20.8912	20.8912	20.8912	20.8912	23.7462	23.7462	23.7462	23.7462	23.7462	39.5196	39.5196	39.5196	39.5196	39.5196	41.3713	41.3713	41.3713	41.3713
860	35.3564	35.3564	35.3564	35.3564	35.3564	30.9103	30.9103	30.9103	30.9103	30.9103	33.3833	33.3833	33.3833	33.3833	33.3833	28.7595	28.7595	28.7595	28.7595	28.7595	32.3257	32.3257	32.3257	32.3257	32.3257	26.771	26.771	26.771	26.771	26.771	20.8912	20.8912	20.8912	20.8912	20.8912	23.7462	23.7462	23.7462	23.7462	23.7462	39.5196	39.5196	39.5196	39.5196	39.5196	41.3713	41.3713	41.3713	41.3713
860	35.3564	35.3564	35.3564	35.3564	35.3564	30.9103	30.9103	30.9103	30.9103	30.9103	33.3833	33.3833	33.3833	33.3833	33.3833	28.7595	28.7595	28.7595	28.7595	28.7595	32.3257	32.3257	32.3257	32.3257	32.3257	26.771	26.771	26.771	26.771	26.771	20.8912	20.8912	20.8912	20.8912	20.8912	23.7462	23.7462	23.7462	23.7462	23.7462	39.5196	39.5196	39.5196	39.5196	39.5196	41.3713	41.3713	41.3713	41.3713
849	35.4311	35.4311	35.4311	35.4311	35.4311	35.8455	35.8455	35.8455	35.8455	35.8455	31.5998	31.5998	31.5998	31.5998	31.5998	26.5809	26.5809	26.5809	26.5809	26.5809	30.2952	30.2952	30.2952	30.2952	30.2952	26.1979	26.1979	26.1979	26.1979	26.1979	21.0989	21.0989	21.0989	21.0989	21.0989	26.6414	26.6414	26.6414	26.6414	26.6414	36.2833	36.2833	36.2833	36.2833	36.2833	44.4151	44.4151	44.4151	44.4151
849	35.4311	35.4311	35.4311	35.4311	35.4311	35.8455	35.8455	35.8455	35.8455	35.8455	31.5998	31.5998	31.5998	31.5998	31.5998	26.5809	26.5809	26.5809	26.5809	26.5809	30.2952	30.2952	30.2952	30.2952	30.2952	26.1979	26.1979	26.1979	26.1979	26.1979	21.0989	21.0989	21.0989	21.0989	21.0989	26.6414	26.6414	26.6414	26.6414	26.6414	36.2833	36.2833	36.2833	36.2833	36.2833	44.4151	44.4151	44.4151	44.4151
849	35.4311	35.4311	35.4311	35.4311	35.4311	35.8455	35.8455	35.8455	35.8455	35.8455	31.5998	31.5998	31.5998	31.5998	31.5998	26.5809	26.5809	26.5809	26.5809	26.5809	30.2952	30.2952	30.2952	30.2952	30.2952	26.1979	26.1979	26.1979	26.1979	26.1979	21.0989	21.0989	21.0989	21.0989	21.0989	26.6414	26.6414	26.6414	26.6414	26.6414	36.2833	36.2833	36.2833	36.2833	36.2833	44.4151	44.4151	44.4151	44.4151
849	35.4311	35.4311	35.4311	35.4311	35.4311	35.8455	35.8455	35.8455	35.8455	35.8455	31.5998	31.5998	31.5998	31.5998	31.5998	26.5809	26.5809	26.5809	26.5809	26.5809	30.2952	30.2952	30.2952	30.2952	30.2952	26.1979	26.1979	26.1979	26.1979	26.1979	21.0989	21.0989	21.0989	21.0989	21.0989	26.6414	26.6414	26.6414	26.6414	26.6414	36.2833	36.2833	36.2833	36.2833	36.2833	44.4151	44.4151	44.4151	44.4151
849	35.4311	35.4311	35.4311	35.4311	35.4311	35.8455	35.8455	35.8455	35.8455	35.8455	31.5998	31.5998	31.5998	31.5998	31.5998	26.5809	26.5809	26.5809	26.5809	26.5809	30.2952	30.2952	30.2952	30.2952	30.2952	26.1979	26.1979	26.1979	26.1979	26.1979	21.0989	21.0989	21.0989	21.0989	21.0989	26.6414	26.6414	26.6414	26.6414	26.6414	36.2833	36.2833	36.2833	36.2833	36.2833	44.4151	44.4151	44.4151	44.4151
839	35.1521	35.1521	35.1521	35.1521	35.1521	33.0554	33.0554	33.0554	33.0554	33.0554	31.2493	31.2493	31.2493	31.2493	31.2493	28.6564	28.6564	28.6564	28.6564	28.6564	28.718	28.718	28.718	28.718	28.718	19.2646	19.2646	19.2646	19.2646	19.2646	19.2479	19.2479	19.2479	19.2479	19.2479	25.6701	25.6701	25.6701	25.6701	25.6701	42.4811	42.4811	42.4811	42.4811	42.4811	46.0701	46.0701	46.0701	46.0701
839	35.1521	35.1521	35.1521	35.1521	35.1521	33.0554	33.0554	33.0554	33.0554	33.0554	31.2493	31.2493	31.2493	31.2493	31.2493	28.6564	28.6564	28.6564	28.6564	28.6564	28.718	28.718	28.718	28.718	28.718	19.2646	19.2646	19.2646	19.2646	19.2646	19.2479	19.2479	19.2479	19.2479	19.2479	25.6701	25.6701	25.6701	25.6701	25.6701	42.4811	42.4811	42.4811	42.4811	42.4811	46.0701	46.0701	46.0701	46.0701
839	35.1521	35.1521	35.1521	35.1521	35.1521	33.0554	33.0554	33.0554	33.0554	33.0554	31.2493	31.2493	31.2493	31.2493	31.2493	28.6564	28.6564	28.6564	28.6564	28.6564	28.718	28.718	28.718	28.718	28.718	19.2646	19.2646	19.2646	19.2646	19.2646	19.2479	19.2479	19.2479	19.2479	19.2479	25.6701	25.6701	25.6701	25.6701	25.6701	42.4811	42.4811	42.4811	42.4811	42.4811	46.0701	46.0701	46.0701	46.0701
839	35.1521	35.1521	35.1521	35.1521	35.1521	33.0554	33.0554	33.0554	33.0554	33.0554	31.2493	31.2493	31.2493	31.2493	31.2493	28.6564	28.6564	28.6564	28.6564	28.6564	28.718	28.718	28.718	28.718	28.718	19.2646	19.2646	19.2646	19.2646	19.2646	19.2479	19.2479	19.2479	19.2479	19.2479	25.6701	25.6701	25.6701	25.6701	25.6701	42.4811	42.4811	42.4811	42.4811	42.4811	46.0701	46.0701	46.0701	46.0701
839	35.1521	35.1521	35.1521	35.1521	35.1521	33.0554	33.0554	33.0554	33.0554	33.0554	31.2493	31.2493	31.2493	31.2493	31.2493	28.6564	28.6564	28.6564	28.6564	28.6564	28.718	28.718	28.718	28.718	28.718	19.2646	19.2646	19.2646	19.2646	19.2646	19.2479	19.2479	19.2479	19.2479	19.2479	25.6701	25.6701	25.6701	25.6701	25.6701	42.4811	42.4811	42.4811	42.4811	42.4811	46.0701	46.0701	46.0701	46.0701
829	34.9308	34.9308	34.9308	34.9308	34.9308	33.7609	33.7609	33.7609	33.7609	33.7609	29.8383	29.8383	29.8383	29.8383	29.8383	29.3564	29.3564	29.3564	29.3564	29.3564	34.1094	34.1094	34.1094	34.1094	34.1094	22.8736	22.8736	22.8736	22.8736	22.8736	16.9894	16.9894	16.9894	16.9894	16.9894	27.362	27.362	27.362	27.362	27.362	37.5145	37.5145	37.5145	37.5145	37.5145	37.1539	37.1539	37.1539	37.1539
829	34.9308	34.9308	34.9308	34.9308	34.9308	33.7609	33.7609	33.7609	33.7609	33.7609	29.8383	29.8383	29.8383	29.8383	29.8383	29.3564	29.3564	29.3564	29.3564	29.3564	34.1094	34.1094	34.1094	34.1094	34.1094	22.8736	22.8736	22.8736	22.8736	22.8736	16.9894	16.9894	16.9894	16.9894	16.9894	27.362	27.362	27.362	27.362	27.362	37.5145	37.5145	37.5145	37.5145	37.5145	37.1539	37.1539	37.1539	37.1539
829	34.9308	34.9308	34.9308	34.9308	34.9308	33.7609	33.7609	33.7609	33.7609	33.7609	29.8383	29.8383	29.8383	29.8383	29.8383	29.3564	29.3564	29.3564	29.3564	29.3564	34.1094	34.1094	34.1094	34.1094	34.1094	22.8736	22.8736	22.8736	22.8736	22.8736	16.9894	16.9894	16.9894	16.9894	16.9894	27.362	27.362	27.362	27.362	27.362	37.5145	37.5145	37.5145	37.5145	37.5145	37.1539	37.1539	37.1539	37.1539
829	34.9308	34.9308	34.9308	34.9308	34.9308	33.7609	33.7609	33.7609	33.7609	33.7609	29.8383	29.8383	29.8383	29.8383	29.8383	29.3564	29.3564	29.3564	29.3564	29.3564	34.1094	34.1094	34.1094	34.1094	34.1094	22.8736	22.8736	22.8736	22.8736	22.8736	16.9894	16.9894	16.9894	16.9894	16.9894	27.362	27.362	27.362	27.362	27.362	37.5145	37.5145	37.5145	37.5145	37.5145	37.1539	37.1539	37.1539	37.1539
829	34.9308	34.9308	34.9308	34.9308	34.9308	33.7609	33.7609	33.7609	33.7609	33.7609	29.8383	29.8383	29.8383	29.8383	29.8383	29.3564	29.3564	29.3564	29.3564	29.3564	34.1094	34.1094	34.1094	34.1094	34.1094	22.8736	22.8736	22.8736	22.8736	22.8736	16.9894	16.9894	16.9894	16.9894	16.9894	27.362	27.362	27.362	27.362	27.362	37.5145	37.5145	37.5145	37.5145	37.5145	37.1539	37.1539	37.1539	37.1539
818	37.8968	37.8968	37.8968	37.8968	37.8968	38.4232	38.4232	38.4232	38.4232	38.4232	38.8392	38.8392	38.8392	38.8392	38.8392	42.617	42.617	42.617	42.617	42.617	47.1263	47.1263	47.1263	47.1263	47.1263	34.2287	34.2287	34.2287	34.2287	34.2287	41.4781	41.4781	41.4781	41.4781	41.4781	47.1732	47.1732	47.1732	47.1732	47.1732	45.9342	45.9342	45.9342	45.9342	45.9342	46.5388	46.5388	46.5388	46.5388
818	37.8968	37.8968	37.8968	37.8968	37.8968	38.4232	38.4232	38.4232	38.4232	38.4232	38.8392	38.8392	38.8392	38.8392	38.8392	42.617	42.617	42.617	42.617	42.617	47.1263	47.1263	47.1263	47.1263	47.1263	34.2287	34.2287	34.2287	34.2287	34.2287	41.4781	41.4781	41.4781	41.4781	41.4781	47.1732	47.1732	47.1732	47.1732	47.1732	45.9342	45.9342	45.9342	45.9342	45.9342	46.5388	46.5388	46.5388	46.5388
818	37.8968	37.8968	37.8968	37.8968	37.8968	38.4232	38.4232	38.4232	38.4232	38.4232	38.8392	38.8392	38.8392	38.8392	38.8392	42.617	42.617	42.617	42.617	42.617	47.1263	47.1263	47.1263	47.1263	47.1263	34.2287	34.2287	34.2287	34.2287	34.2287	41.4781	41.4781	41.4781	41.4781	41.4781	47.1732	47.1732	47.1732	47.1732	47.1732	45.9342	45.9342	45.9342	45.9342	45.9342	46.5388	46.5388	46.5388	46.5388
818	37.8968	37.8968	37.8968	37.8968	37.8968	38.4232	38.4232	38.4232	38.4232	38.4232	38.8392	38.8392	38.8392	38.8392	38.8392	42.617	42.617	42.617	42.617	42.617	47.1263	47.1263	47.1263	47.1263	47.1263	34.2287	34.2287	34.2287	34.2287	34.2287	41.4781	41.4781	41.4781	41.4781	41.4781	47.1732	47.1732	47.1732	47.1732	47.1732	45.9342	45.9342	45.9342	45.9342	45.9342	46.5388	46.5388	46.5388	46.5388
818	37.8968	37.8968	37.8968	37.8968	37.8968	38.4232	38.4232	38.4232	38.4232	38.4232	38.8392	38.8392	38.8392	38.8392	38.8392	42.617	42.617	42.617	42.617	42.617	47.1263	47.1263	47.1263	47.1263	47.1263	34.2287	34.2287	34.2287	34.2287	34.2287	41.4781	41.4781	41.4781	41.4781	41.4781	47.1732	47.1732	47.1732	47.1732	47.1732	45.9342	45.9342	45.9342	45.9342	45.9342	46.5388	46.5388	46.5388	46.5388
808	39.1541	39.1541	39.1541	39.1541	39.1541	40.8394	40.8394	40.8394	40.8394	40.8394	41.2201	41.2201	41.2201	41.2201	41.2201	45.4331	45.4331	45.4331	45.4331	45.4331	41.7589	41.7589	41.7589	41.7589	41.7589	35.8181	35.8181	35.8181	35.8181	35.8181	31.914	31.914	31.914	31.914	31.914	35.6945	35.6945	35.6945	35.6945	35.6945	37.935	37.935	37.935	37.935	37.935	38.5179	38.5179	38.5179	38.5179
808	39.1541	39.1541	39.1541	39.1541	39.1541	40.8394	40.8394	40.8394	40.8394	40.8394	41.2201	41.2201	41.2201	41.2201	41.2201	45.4331	45.4331	45.4331	45.4331	45.4331	41.7589	41.7589	41.7589	41.7589	41.7589	35.8181	35.8181	35.8181	35.8181	35.8181	31.914	31.914	31.914	31.914	31.914	35.6945	35.6945	35.6945	35.6945	35.6945	37.935	37.935	37.935	37.935	37.935	38.5179	38.5179	38.5179	38.5179
808	39.1541	39.1541	39.1541	39.1541	39.1541	40.8394	40.8394	40.8394	40.8394	40.8394	41.2201	41.2201	41.2201	41.2201	41.2201	45.4331	45.4331	45.4331	45.4331	45.4331	41.7589	41.7589	41.7589	41.7589	41.7589	35.8181	35.8181	35.8181	35.8181	35.8181	31.914	31.914	31.914	31.914	31.914	35.6945	35.6945	35.6945	35.6945	35.6945	37.935	37.935	37.935	37.935	37.935	38.5179	38.5179	38.5179	38.5179
808	39.1541	39.1541	39.1541	39.1541	39.1541	40.8394	40.8394	40.8394	40.8394	40.8394	41.2201	41.2201	41.2201	41.2201	41.2201	45.4331	45.4331	45.4331	45.4331	45.4331	41.7589	41.7589	41.7589	41.7589	41.7589	35.8181	35.8181	35.8181	35.8181	35.8181	31.914	31.914	31.914	31.914	31.914	35.6945	35.6945	35.6945	35.6945	35.6945	37.935	37.935	37.935	37.935	37.935	38.5179	38.5179	38.5179	38.5179
808	39.1541	39.1541	39.1541	39.1541	39.1541	40.8394	40.8394	40.8394	40.8394	40.8394	41.2201	41.2201	41.2201	41.2201	41.2201	45.4331	45.4331	45.4331	45.4331	45.4331	41.7589	41.7589	41.7589	41.7589	41.7589	35.8181	35.8181	35.8181	35.8181	35.8181	31.914	31.914	31.914	31.914	31.914	35.6945	35.6945	35.6945	35.6945	35.6945	37.935	37.935	37.935	37.935	37.935	38.5179	38.5179	38.5179	38.5179
798	37.7285	37.7285	37.7285	37.7285	37.7285	37.3886	37.3886	37.3886	37.3886	37.3886	38.2854	38.2854	38.2854	38.2854	38.2854	40.2434	40.2434	40.2434	40.2434	40.2434	29.3168	29.3168	29.3168	29.3168	29.3168	22.6481	22.6481	22.6481	22.6481	22.6481	36.9354	36.9354	36.9354	36.9354	36.9354	44.6338	44.6338	44.6338	44.6338	44.6338	46.2494	46.2494	46.2494	46.2494	46.2494	45.2704	45.2704	45.2704	45.2704
798	37.7285	37.7285	37.7285	37.7285	37.7285	37.3886	37.3886	37.3886	37.3886	37.3886	38.2854	38.2854	38.2854	38.2854	38.2854	40.2434	40.2434	40.2434	40.2434	40.2434	29.3168	29.3168	29.3168	29.3168	29.3168	22.6481	22.6481	22.6481	22.6481	22.6481	36.9354	36.9354	36.9354	36.9354	36.9354	44.6338	44.6338	44.6338	44.6338	44.6338	46.2494	46.2494	46.2494	46.2494	46.2494	45.2704	45.2704	45.2704	45.2704
798	37.7285	37.7285	37.7285	37.7285	37.7285	37.3886	37.3886	37.3886	37.3886	37.3886	38.2854	38.2854	38.2854	38.2854	38.2854	40.2434	40.2434	40.2434	40.2434	40.2434	29.3168	29.3168	29.3168	29.3168	29.3168	22.6481	22.6481	22.6481	22.6481	22.6481	36.9354	36.9354	36.9354	36.9354	36.9354	44.6338	44.6338	44.6338	44.6338	44.6338	46.2494	46.2494	46.2494	46.2494	46.2494	45.2704	45.2704	45.2704	45.2704
798	37.7285	37.7285	37.7285	37.7285	37.7285	37.3886	37.3886	37.3886	37.3886	37.3886	38.2854	38.2854	38.2854	38.2854	38.2854	40.2434	40.2434	40.2434	40.2434	40.2434	29.3168	29.3168	29.3168	29.3168	29.3168	22.6481	22.6481	22.6481	22.6481	22.6481	36.9354	36.9354	36.9354	36.9354	36.9354	44.6338	44.6338	44.6338	44.6338	44.6338	46.2494	46.2494	46.2494	46.2494	46.2494	45.2704	45.2704	45.2704	45.2704
798	37.7285	37.7285	37.7285	37.7285	37.7285	37.3886	37.3886	37.3886	37.3886	37.3886	38.2854	38.2854	38.2854	38.2854	38.2854	40.2434	40.2434	40.2434	40.2434	40.2434	29.3168	29.3168	29.3168	29.3168	29.3168	22.6481	22.6481	22.6481	22.6481	22.6481	36.9354	36.9354	36.9354	36.9354	36.9354	44.6338	44.6338	44.6338	44.6338	44.6338	46.2494	46.2494	46.2494	46.2494	46.2494	45.2704	45.2704	45.2704	45.2704
787	42.1528	42.1528	42.1528	42.1528	42.1528	42.7558	42.7558	42.7558	42.7558	42.7558	46.3565	46.3565	46.3565	46.3565	46.3565	43.7801	43.7801	43.7801	43.7801	43.7801	40.2626	40.2626	40.2626	40.2626	40.2626	40.4299	40.4299	40.4299	40.4299	40.4299	37.9423	37.9423	37.9423	37.9423	37.9423	48.5391	48.5391	48.5391	48.5391	48.5391	44.8356	44.8356	44.8356	44.8356	44.8356	41.474	41.474	41.474	41.474
787	42.1528	42.1528	42.1528	42.1528	42.1528	42.7558	42.7558	42.7558	42.7558	42.7558	46.3565	46.3565	46.3565	46.3565	46.3565	43.7801	43.7801	43.7801	43.7801	43.7801	40.2626	40.2626	40.2626	40.2626	40.2626	40.4299	40.4299	40.4299	40.4299	40.4299	37.9423	37.9423	37.9423	37.9423	37.9423	48.5391	48.5391	48.5391	48.5391	48.5391	44.8356	44.8356	44.8356	44.8356	44.8356	41.474	41.474	41.474	41.474
787	42.1528	42.1528	42.1528	42.1528	42.1528	42.7558	42.7558	42.7558	42.7558	42.7558	46.3565	46.3565	46.3565	46.3565	46.3565	43.7801	43.7801	43.7801	43.7801	43.7801	40.2626	40.2626	40.2626	40.2626	40.2626	40.4299	40.4299	40.4299	40.4299	40.4299	37.9423	37.9423	37.9423	37.9423	37.9423	48.5391	48.5391	48.5391	48.5391	48.5391	44.8356	44.8356	44.8356	44.8356	44.8356	41.474	41.474	41.474	41.474
787	42.1528	42.1528	42.1528	42.1528	42.1528	42.7558	42.7558	42.7558	42.7558	42.7558	46.3565	46.3565	46.3565	46.3565	46.3565	43.7801	43.7801	43.7801	43.7801	43.7801	40.2626	40.2626	40.2626	40.2626	40.2626	40.4299	40.4299	40.4299	40.4299	40.4299	37.9423	37.9423	37.9423	37.9423	37.9423	48.5391	48.5391	48.5391	48.5391	48.5391	44.8356	44.8356	44.8356	44.8356	44.8356	41.474	41.474	41.474	41.474
787	42.1528	42.1528	42.1528	42.1528	42.1528	42.7558	42.7558	42.7558	42.7558	42.7558	46.3565	46.3565	46.3565	46.3565	46.3565	43.7801	43.7801	43.7801	43.7801	43.7801	40.2626	40.2626	40.2626	40.2626	40.2626	40.4299	40.4299	40.4299	40.4299	40.4299	37.9423	37.9423	37.9423	37.9423	37.9423	48.5391	48.5391	48.5391	48.5391	48.5391	44.8356	44.8356	44.8356	44.8356	44.8356	41.474	41.474	41.474	41.474
777	44.7201	44.7201	44.7201	44.7201	44.7201	44.1548	44.1548	44.1548	44.1548	44.1548	45.6937	45.6937	45.6937	45.6937	45.6937	42.4762	42.4762	42.4762	42.4762	42.4762	43.2626	43.2626	43.2626	43.2626	43.2626	35.3139	35.3139	35.3139	35.3139	35.3139	45.9884	45.9884	45.9884	45.9884	45.9884	49.0379	49.0379	49.0379	49.0379	49.0379	47.2141	47.2141	47.2141	47.2141	47.2141	41.0619	41.0619	41.0619	41.0619
777	44.7201	44.7201	44.7201	44.7201	44.7201	44.1548	44.1548	44.1548	44.1548	44.1548	45.6937	45.6937	45.6937	45.6937	45.6937	42.4762	42.4762	42.4762	42.4762	42.4762	43.2626	43.2626	43.2626	43.2626	43.2626	35.3139	35.3139	35.3139	35.3139	35.3139	45.9884	45.9884	45.9884	45.9884	45.9884	49.0379	49.0379	49.0379	49.0379	49.0379	47.2141	47.2141	47.2141	47.2141	47.2141	41.0619	41.0619	41.0619	41.0619
777	44.7201	44.7201	44.7201	44.7201	44.7201	44.1548	44.1548	44.1548	44.1548	44.1548	45.6937	45.6937	45.6937	45.6937	45.6937	42.4762	42.4762	42.4762	42.4762	42.4762	43.2626	43.2626	43.2626	43.2626	43.2626	35.3139	35.3139	35.3139	35.3139	35.3139	45.9884	45.9884	45.9884	45.9884	45.9884	49.0379	49.0379	49.0379	49.0379	49.0379	47.2141	47.2141	47.2141	47.2141	47.2141	41.0619	41.0619	41.0619	41.0619
777	44.7201	44.7201	44.7201	44.7201	44.7201	44.1548	44.1548	44.1548	44.1548	44.1548	45.6937	45.6937	45.6937	45.6937	45.6937	42.4762	42.4762	42.4762	42.4762	42.4762	43.2626	43.2626	43.2626	43.2626	43.2626	35.3139	35.3139	35.3139	35.3139	35.3139	45.9884	45.9884	45.9884	45.9884	45.9884	49.0379	49.0379	49.0379	49.0379	49.0379	47.2141	47.2141	47.2141	47.2141	47.2141	41.0619	41.0619	41.0619	41.0619
777	44.7201	44.7201	44.7201	44.7201	44.7201	44.1548	44.1548	44.1548	44.1548	44.1548	45.6937	45.6937	45.6937	45.6937	45.6937	42.4762	42.4762	42.4762	42.4762	42.4762	43.2626	43.2626	43.2626	43.2626	43.2626	35.3139	35.3139	35.3139	35.3139	35.3139	45.9884	45.9884	45.9884	45.9884	45.9884	49.0379	49.0379	49.0379	49.0379	49.0379	47.2141	47.2141	47.2141	47.2141	47.2141	41.0619	41.0619	41.0619	41.0619
767	39.6972	39.6972	39.6972	39.6972	39.6972	38.2194	38.2194	38.2194	38.2194	38.2194	40.9142	40.9142	40.9142	40.9142	40.9142	43.0796	43.0796	43.0796	43.0796	43.0796	40.9628	40.9628	40.9628	40.9628	40.9628	42.1184	42.1184	42.1184	42.1184	42.1184	47.5472	47.5472	47.5472	47.5472	47.5472	49.0478	49.0478	49.0478	49.0478	49.0478	46.2887	46.2887	46.2887	46.2887	46.2887	41.5604	41.5604	41.5604	41.5604
767	39.6972	39.6972	39.6972	39.6972	39.6972	38.2194	38.2194	38.2194	38.2194	38.2194	40.9142	40.9142	40.9142	40.9142	40.9142	43.0796	43.0796	43.0796	43.0796	43.0796	40.9628	40.9628	40.9628	40.9628	40.9628	42.1184	42.1184	42.1184	42.1184	42.1184	47.5472	47.5472	47.5472	47.5472	47.5472	49.0478	49.0478	49.0478	49.0478	49.0478	46.2887	46.2887	46.2887	46.2887	46.2887	41.5604	41.5604	41.5604	41.5604
767	39.6972	39.6972	39.6972	39.6972	39.6972	38.2194	38.2194	38.2194	38.2194	38.2194	40.9142	40.9142	40.9142	40.9142	40.9142	43.0796	43.0796	43.0796	43.0796	43.0796	40.9628	40.9628	40.9628	40.9628	40.9628	42.1184	42.1184	42.1184	42.1184	42.1184	47.5472	47.5472	47.5472	47.5472	47.5472	49.0478	49.0478	49.0478	49.0478	49.0478	46.2887	46.2887	46.2887	46.2887	46.2887	41.5604	41.5604	41.5604	41.5604
767	39.6972	39.6972	39.6972	39.6972	39.6972	38.2194	38.2194	38.2194	38.2194	38.2194	40.9142	40.9142	40.9142	40.9142	40.9142	43.0796	43.0796	43.0796	43.0796	43.0796	40.9628	40.9628	40.9628	40.9628	40.9628	42.1184	42.1184	42.1184	42.1184	42.1184	47.5472	47.5472	47.5472	47.5472	47.5472	49.0478	49.0478	49.0478	49.0478	49.0478	46.2887	46.2887	46.2887	46.2887	46.2887	41.5604	41.5604	41.5604	41.5604
767	39.6972	39.6972	39.6972	39.6972	39.6972	38.2194	38.2194	38.2194	38.2194	38.2194	40.9142	40.9142	40.9142	40.9142	40.9142	43.0796	43.0796	43.0796	43.0796	43.0796	40.9628	40.9628	40.9628	40.9628	40.9628	42.1184	42.1184	42.1184	42.1184	42.1184	47.5472	47.5472	47.5472	47.5472	47.5472	49.0478	49.0478	49.0478	49.0478	49.0478	46.2887	46.2887	46.2887	46.2887	46.2887	41.5604	41.5604	41.5604	41.5604
756	43.6832	43.6832	43.6832	43.6832	43.6832	45.9803	45.9803	45.9803	45.9803	45.9803	44.5468	44.5468	44.5468	44.5468	44.5468	46.3639	46.3639	46.3639	46.3639	46.3639	41.2674	41.2674	41.2674	41.2674	41.2674	43.6337	43.6337	43.6337	43.6337	43.6337	49.2011	49.2011	49.2011	49.2011	49.2011	47.4234	47.4234	47.4234	47.4234	47.4234	44.9499	44.9499	44.9499	44.9499	44.9499	42.7378	42.7378	42.7378	42.7378
756	43.6832	43.6832	43.6832	43.6832	43.6832	45.9803	45.9803	45.9803	45.9803	45.9803	44.5468	44.5468	44.5468	44.5468	44.5468	46.3639	46.3639	46.3639	46.3639	46.3639	41.2674	41.2674	41.2674	41.2674	41.2674	43.6337	43.6337	43.6337	43.6337	43.6337	49.2011	49.2011	49.2011	49.2011	49.2011	47.4234	47.4234	47.4234	47.4234	47.4234	44.9499	44.9499	44.9499	44.9499	44.9499	42.7378	42.7378	42.7378	42.7378
756	43.6832	43.6832	43.6832	43.6832	43.6832	45.9803	45.9803	45.9803	45.9803	45.9803	44.5468	44.5468	44.5468	44.5468	44.5468	46.3639	46.3639	46.3639	46.3639	46.3639	41.2674	41.2674	41.2674	41.2674	41.2674	43.6337	43.6337	43.6337	43.6337	43.6337	49.2011	49.2011	49.2011	49.2011	49.2011	47.4234	47.4234	47.4234	47.4234	47.4234	44.9499	44.9499	44.9499	44.9499	44.9499	42.7378	42.7378	42.7378	42.7378
756	43.6832	43.6832	43.6832	43.6832	43.6832	45.9803	45.9803	45.9803	45.9803	45.9803	44.5468	44.5468	44.5468	44.5468	44.5468	46.3639	46.3639	46.3639	46.3639	46.3639	41.2674	41.2674	41.2674	41.2674	41.2674	43.6337	43.6337	43.6337	43.6337	43.6337	49.2011	49.2011	49.2011	49.2011	49.2011	47.4234	47.4234	47.4234	47.4234	47.4234	44.9499	44.9499	44.9499	44.9499	44.9499	42.7378	42.7378	42.7378	42.7378
756	43.6832	43.6832	43.6832	43.6832	43.6832	45.9803	45.9803	45.9803	45.9803	45.9803	44.5468	44.5468	44.5468	44.5468	44.5468	46.3639	46.3639	46.3639	46.3639	46.3639	41.2674	41.2674	41.2674	41.2674	41.2674	43.6337	43.6337	43.6337	43.6337	43.6337	49.2011	49.2011	49.2011	49.2011	49.2011	47.4234	47.4234	47.4234	47.4234	47.4234	44.9499	44.9499	44.9499	44.9499	44.9499	42.7378	42.7378	42.7378	42.7378
746	45.2569	45.2569	45.2569	45.2569	45.2569	45.1698	45.1698	45.1698	45.1698	45.1698	45.0385	45.0385	45.0385	45.0385	45.0385	44.9667	44.9667	44.9667	44.9667	44.9667	42.0432	42.0432	42.0432	42.0432	42.0432	46.4226	46.4226	46.4226	46.4226	46.4226	47.1182	47.1182	47.1182	47.1182	47.1182	47.9099	47.9099	47.9099	47.9099	47.9099	42.776	42.776	42.776	42.776	42.776	39.313	39.313	39.313	39.313
746	45.2569	45.2569	45.2569	45.2569	45.2569	45.1698	45.1698	45.1698	45.1698	45.1698	45.0385	45.0385	45.0385	45.0385	45.0385	44.9667	44.9667	44.9667	44.9667	44.9667	42.0432	42.0432	42.0432	42.0432	42.0432	46.4226	46.4226	46.4226	46.4226	46.4226	47.1182	47.1182	47.1182	47.1182	47.1182	47.9099	47.9099	47.9099	47.9099	47.9099	42.776	42.776	42.776	42.776	42.776	39.313	39.313	39.313	39.313
746	45.2569	45.2569	45.2569	45.2569	45.2569	45.1698	45.1698	45.1698	45.1698	45.1698	45.0385	45.0385	45.0385	45.0385	45.0385	44.9667	44.9667	44.9667	44.9667	44.9667	42.0432	42.0432	42.0432	42.0432	42.0432	46.4226	46.4226	46.4226	46.4226	46.4226	47.1182	47.1182	47.1182	47.1182	47.1182	47.9099	47.9099	47.9099	47.9099	47.9099	42.776	42.776	42.776	42.776	42.776	39.313	39.313	39.313	39.313
746	45.2569	45.2569	45.2569	45.2569	45.2569	45.1698	45.1698	45.1698	45.1698	45.1698	45.0385	45.0385	45.0385	45.0385	45.0385	44.9667	44.9667	44.9667	44.9667	44.9667	42.0432	42.0432	42.0432	42.0432	42.0432	46.4226	46.4226	46.4226	46.4226	46.4226	47.1182	47.1182	47.1182	47.1182	47.1182	47.9099	47.9099	47.9099	47.9099	47.9099	42.776	42.776	42.776	42.776	42.776	39.313	39.313	39.313	39.313
746	45.2569	45.2569	45.2569	45.2569	45.2569	45.1698	45.1698	45.1698	45.1698	45.1698	45.0385	45.0385	45.0385	45.0385	45.0385	44.9667	44.9667	44.9667	44.9667	44.9667	42.0432	42.0432	42.0432	42.0432	42.0432	46.4226	46.4226	46.4226	46.4226	46.4226	47.1182	47.1182	47.1182	47.1182	47.1182	47.9099	47.9099	47.9099	47.9099	47.9099	42.776	42.776	42.776	42.776	42.776	39.313	39.313	39.313	39.313
736	47.4986	47.4986	47.4986	47.4986	47.4986	44.1631	44.1631	44.1631	44.1631	44.1631	46.8571	46.8571	46.8571	46.8571	46.8571	43.3617	43.3617	43.3617	43.3617	43.3617	45.2411	45.2411	45.2411	45.2411	45.2411	44.8203	44.8203	44.8203	44.8203	44.8203	47.3702	47.3702	47.3702	47.3702	47.3702	45.88	45.88	45.88	45.88	45.88	39.2431	39.2431	39.2431	39.2431	39.2431	37.6726	37.6726	37.6726	37.6726
736	47.4986	47.4986	47.4986	47.4986	47.4986	44.1631	44.1631	44.1631	44.1631	44.1631	46.8571	46.8571	46.8571	46.8571	46.8571	43.3617	43.3617	43.3617	43.3617	43.3617	45.2411	45.2411	45.2411	45.2411	45.2411	44.8203	44.8203	44.8203	44.8203	44.8203	47.3702	47.3702	47.3702	47.3702	47.3702	45.88	45.88	45.88	45.88	45.88	39.2431	39.2431	39.2431	39.2431	39.2431	37.6726	37.6726	37.6726	37.6726
736	47.4986	47.4986	47.4986	47.4986	47.4986	44.1631	44.1631	44.1631	44.1631	44.1631	46.8571	46.8571	46.8571	46.8571	46.8571	43.3617	43.3617	43.3617	43.3617	43.3617	45.2411	45.2411	45.2411	45.2411	45.2411	44.8203	44.8203	44.8203	44.8203	44.8203	47.3702	47.3702	47.3702	47.3702	47.3702	45.88	45.88	45.88	45.88	45.88	39.2431	39.2431	39.2431	39.2431	39.2431	37.6726	37.6726	37.6726	37.6726
736	47.4986	47.4986	47.4986	47.4986	47.4986	44.1631	44.1631	44.1631	44.1631	44.1631	46.8571	46.8571	46.8571	46.8571	46.8571	43.3617	43.3617	43.3617	43.3617	43.3617	45.2411	45.2411	45.2411	45.2411	45.2411	44.8203	44.8203	44.8203	44.8203	44.8203	47.3702	47.3702	47.3702	47.3702	47.3702	45.88	45.88	45.88	45.88	45.88	39.2431	39.2431	39.2431	39.2431	39.2431	37.6726	37.6726	37.6726	37.6726
736	47.4986	47.4986	47.4986	47.4986	47.4986	44.1631	44.1631	44.1631	44.1631	44.1631	46.8571	46.8571	46.8571	46.8571	46.8571	43.3617	43.3617	43.3617	43.3617	43.3617	45.2411	45.2411	45.2411	45.2411	45.2411	44.8203	44.8203	44.8203	44.8203	44.8203	47.3702	47.3702	47.3702	47.3702	47.3702	45.88	45.88	45.88	45.88	45.88	39.2431	39.2431	39.2431	39.2431	39.2431	37.6726	37.6726	37.6726	37.6726
725	47.5941	47.5941	47.5941	47.5941	47.5941	44.354	44.354	44.354	44.354	44.354	47.8813	47.8813	47.8813	47.8813	47.8813	41.9791	41.9791	41.9791	41.9791	41.9791	45.583	45.583	45.583	45.583	45.583	44.4698	44.4698	44.4698	44.4698	44.4698	45.4357	45.4357	45.4357	45.4357	45.4357	44.2717	44.2717	44.2717	44.2717	44.2717	39.2438	39.2438	39.2438	39.2438	39.2438	41.5394	41.5394	41.5394	41.5394
725	47.5941	47.5941	47.5941	47.5941	47.5941	44.354	44.354	44.354	44.354	44.354	47.8813	47.8813	47.8813	47.8813	47.8813	41.9791	41.9791	41.9791	41.9791	41.9791	45.583	45.583	45.583	45.583	45.583	44.4698	44.4698	44.4698	44.4698	44.4698	45.4357	45.4357	45.4357	45.4357	45.4357	44.2717	44.2717	44.2717	44.2717	44.2717	39.2438	39.2438	39.2438	39.2438	39.2438	41.5394	41.5394	41.5394	41.5394
725	47.5941	47.5941	47.5941	47.5941	47.5941	44.354	44.354	44.354	44.354	44.354	47.8813	47.8813	47.8813	47.8813	47.8813	41.9791	41.9791	41.9791	41.9791	41.9791	45.583	45.583	45.583	45.583	45.583	44.4698	44.4698	44.4698	44.4698	44.4698	45.4357	45.4357	45.4357	45.4357	45.4357	44.2717	44.2717	44.2717	44.2717	44.2717	39.2438	39.2438	39.2438	39.2438	39.2438	41.5394	41.5394	41.5394	41.5394
725	47.5941	47.5941	47.5941	47.5941	47.5941	44.354	44.354	44.354	44.354	44.354	47.8813	47.8813	47.8813	47.8813	47.8813	41.9791	41.9791	41.9791	41.9791	41.9791	45.583	45.583	45.583	45.583	45.583	44.4698	44.4698	44.4698	44.4698	44.4698	45.4357	45.4357	45.4357	45.4357	45.4357	44.2717	44.2717	44.2717	44.2717	44.2717	39.2438	39.2438	39.2438	39.2438	39.2438	41.5394	41.5394	41.5394	41.5394
725	47.5941	47.5941	47.5941	47.5941	47.5941	44.354	44.354	44.354	44.354	44.354	47.8813	47.8813	47.8813	47.8813	47.8813	41.9791	41.9791	41.9791	41.9791	41.9791	45.583	45.583	45.583	45.583	45.583	44.4698	44.4698	44.4698	44.4698	44.4698	45.4357	45.4357	45.4357	45.4357	45.4357	44.2717	44.2717	44.2717	44.2717	44.2717	39.2438	39.2438	39.2438	39.2438	39.2438	41.5394	41.5394	41.5394	41.5394
715	46.3561	46.3561	46.3561	46.3561	46.3561	45.2756	45.2756	45.2756	45.2756	45.2756	48.1246	48.1246	48.1246	48.1246	48.1246	41.1489	41.1489	41.1489	41.1489	41.1489	44.7186	44.7186	44.7186	44.7186	44.7186	40.9626	40.9626	40.9626	40.9626	40.9626	45.145	45.145	45.145	45.145	45.145	39.9349	39.9349	39.9349	39.9349	39.9349	39.6644	39.6644	39.6644	39.6644	39.6644	43.5678	43.5678	43.5678	43.5678
715	46.3561	46.3561	46.3561	46.3561	46.3561	45.2756	45.2756	45.2756	45.2756	45.2756	48.1246	48.1246	48.1246	48.1246	48.1246	41.1489	41.1489	41.1489	41.1489	41.1489	44.7186	44.7186	44.7186	44.7186	44.7186	40.9626	40.9626	40.9626	40.9626	40.9626	45.145	45.145	45.145	45.145	45.145	39.9349	39.9349	39.9349	39.9349	39.9349	39.6644	39.6644	39.6644	39.6644	39.6644	43.5678	43.5678	43.5678	43.5678
715	46.3561	46.3561	46.3561	46.3561	46.3561	45.2756	45.2756	45.2756	45.2756	45.2756	48.1246	48.1246	48.1246	48.1246	48.1246	41.1489	41.1489	41.1489	41.1489	41.1489	44.7186	44.7186	44.7186	44.7186	44.7186	40.9626	40.9626	40.9626	40.9626	40.9626	45.145	45.145	45.145	45.145	45.145	39.9349	39.9349	39.9349	39.9349	39.9349	39.6644	39.6644	39.6644	39.6644	39.6644	43.5678	43.5678	43.5678	43.5678
715	46.3561	46.3561	46.3561	46.3561	46.3561	45.2756	45.2756	45.2756	45.2756	45.2756	48.1246	48.1246	48.1246	48.1246	48.1246	41.1489	41.1489	41.1489	41.1489	41.1489	44.7186	44.7186	44.7186	44.7186	44.7186	40.9626	40.9626	40.9626	40.9626	40.9626	45.145	45.145	45.145	45.145	45.145	39.9349	39.9349	39.9349	39.9349	39.9349	39.6644	39.6644	39.6644	39.6644	39.6644	43.5678	43.5678	43.5678	43.5678
715	46.3561	46.3561	46.3561	46.3561	46.3561	45.2756	45.2756	45.2756	45.2756	45.2756	48.1246	48.1246	48.1246	48.1246	48.1246	41.1489	41.1489	41.1489	41.1489	41.1489	44.7186	44.7186	44.7186	44.7186	44.7186	40.9626	40.9626	40.9626	40.9626	40.9626	45.145	45.145	45.145	45.145	45.145	39.9349	39.9349	39.9349	39.9349	39.9349	39.6644	39.6644	39.6644	39.6644	39.6644	43.5678	43.5678	43.5678	43.5678
704	44.3297	44.3297	44.3297	44.3297	44.3297	46.4716	46.4716	46.4716	46.4716	46.4716	47.3122	47.3122	47.3122	47.3122	47.3122	41.9831	41.9831	41.9831	41.9831	41.9831	42.9447	42.9447	42.9447	42.9447	42.9447	39.4641	39.4641	39.4641	39.4641	39.4641	43.402	43.402	43.402	43.402	43.402	37.9071	37.9071	37.9071	37.9071	37.9071	40.3875	40.3875	40.3875	40.3875	40.3875	45.3895	45.3895	45.3895	45.3895
704	44.3297	44.3297	44.3297	44.3297	44.3297	46.4716	46.4716	46.4716	46.4716	46.4716	47.3122	47.3122	47.3122	47.3122	47.3122	41.9831	41.9831	41.9831	41.9831	41.9831	42.9447	42.9447	42.9447	42.9447	42.9447	39.4641	39.4641	39.4641	39.4641	39.4641	43.402	43.402	43.402	43.402	43.402	37.9071	37.9071	37.9071	37.9071	37.9071	40.3875	40.3875	40.3875	40.3875	40.3875	45.3895	45.3895	45.3895	45.3895
704	44.3297	44.3297	44.3297	44.3297	44.3297	46.4716	46.4716	46.4716	46.4716	46.4716	47.3122	47.3122	47.3122	47.3122	47.3122	41.9831	41.9831	41.9831	41.9831	41.9831	42.9447	42.9447	42.9447	42.9447	42.9447	39.4641	39.4641	39.4641	39.4641	39.4641	43.402	43.402	43.402	43.402	43.402	37.9071	37.9071	37.9071	37.9071	37.9071	40.3875	40.3875	40.3875	40.3875	40.3875	45.3895	45.3895	45.3895	45.3895
704	44.3297	44.3297	44.3297	44.3297	44.3297	46.4716	46.4716	46.4716	46.4716	46.4716	47.3122	47.3122	47.3122	47.3122	47.3122	41.9831	41.9831	41.9831	41.9831	41.9831	42.9447	42.9447	42.9447	42.9447	42.9447	39.4641	39.4641	39.4641	39.4641	39.4641	43.402	43.402	43.402	43.402	43.402	37.9071	37.9071	37.9071	37.9071	37.9071	40.3875	40.3875	40.3875	40.3875	40.3875	45.3895	45.3895	45.3895	45.3895
704	44.3297	44.3297	44.3297	44.3297	44.3297	46.4716	46.4716	46.4716	46.4716	46.4716	47.3122	47.3122	47.3122	47.3122	47.3122	41.9831	41.9831	41.9831	41.9831	41.9831	42.9447	42.9447	42.9447	42.9447	42.9447	39.4641	39.4641	39.4641	39.4641	39.4641	43.402	43.402	43.402	43.402	43.402	37.9071	37.9071	37.9071	37.9071	37.9071	40.3875	40.3875	40.3875	40.3875	40.3875	45.3895	45.3895	45.3895	45.3895
694	42.7137	42.7137	42.7137	42.7137	42.7137	48.4785	48.4785	48.4785	48.4785	48.4785	45.135	45.135	45.135	45.135	45.135	42.1231	42.1231	42.1231	42.1231	42.1231	41.7443	41.7443	41.7443	41.7443	41.7443	37.9397	37.9397	37.9397	37.9397	37.9397	39.7747	39.7747	39.7747	39.7747	39.7747	36.764	36.764	36.764	36.764	36.764	38.9137	38.9137	38.9137	38.9137	38.9137	41.8503	41.8503	41.8503	41.8503
694	42.7137	42.7137	42.7137	42.7137	42.7137	48.4785	48.4785	48.4785	48.4785	48.4785	45.135	45.135	45.135	45.135	45.135	42.1231	42.1231	42.1231	42.1231	42.1231	41.7443	41.7443	41.7443	41.7443	41.7443	37.9397	37.9397	37.9397	37.9397	37.9397	39.7747	39.7747	39.7747	39.7747	39.7747	36.764	36.764	36.764	36.764	36.764	38.9137	38.9137	38.9137	38.9137	38.9137	41.8503	41.8503	41.8503	41.8503
694	42.7137	42.7137	42.7137	42.7137	42.7137	48.4785	48.4785	48.4785	48.4785	48.4785	45.135	45.135	45.135	45.135	45.135	42.1231	42.1231	42.1231	42.1231	42.1231	41.7443	41.7443	41.7443	41.7443	41.7443	37.9397	37.9397	37.9397	37.9397	37.9397	39.7747	39.7747	39.7747	39.7747	39.7747	36.764	36.764	36.764	36.764	36.764	38.9137	38.9137	38.9137	38.9137	38.9137	41.8503	41.8503	41.8503	41.8503
694	42.7137	42.7137	42.7137	42.7137	42.7137	48.4785	48.4785	48.4785	48.4785	48.4785	45.135	45.135	45.135	45.135	45.135	42.1231	42.1231	42.1231	42.1231	42.1231	41.7443	41.7443	41.7443	41.7443	41.7443	37.9397	37.9397	37.9397	37.9397	37.9397	39.7747	39.7747	39.7747	39.7747	39.7747	36.764	36.764	36.764	36.764	36.764	38.9137	38.9137	38.9137	38.9137	38.9137	41.8503	41.8503	41.8503	41.8503
694	42.7137	42.7137	42.7137	42.7137	42.7137	48.4785	48.4785	48.4785	48.4785	48.4785	45.135	45.135	45.135	45.135	45.135	42.1231	42.1231	42.1231	42.1231	42.1231	41.7443	41.7443	41.7443	41.7443	41.7443	37.9397	37.9397	37.9397	37.9397	37.9397	39.7747	39.7747	39.7747	39.7747	39.7747	36.764	36.764	36.764	36.764	36.764	38.9137	38.9137	38.9137	38.9137	38.9137	41.8503	41.8503	41.8503	41.8503
684	43.2713	43.2713	43.2713	43.2713	43.2713	49.2635	49.2635	49.2635	49.2635	49.2635	44.0706	44.0706	44.0706	44.0706	44.0706	42.0555	42.0555	42.0555	42.0555	42.0555	40.489	40.489	40.489	40.489	40.489	34.5855	34.5855	34.5855	34.5855	34.5855	36.7516	36.7516	36.7516	36.7516	36.7516	36.8141	36.8141	36.8141	36.8141	36.8141	36.3749	36.3749	36.3749	36.3749	36.3749	41.419	41.419	41.419	41.419
684	43.2713	43.2713	43.2713	43.2713	43.2713	49.2635	49.2635	49.2635	49.2635	49.2635	44.0706	44.0706	44.0706	44.0706	44.0706	42.0555	42.0555	42.0555	42.0555	42.0555	40.489	40.489	40.489	40.489	40.489	34.5855	34.5855	34.5855	34.5855	34.5855	36.7516	36.7516	36.7516	36.7516	36.7516	36.8141	36.8141	36.8141	36.8141	36.8141	36.3749	36.3749	36.3749	36.3749	36.3749	41.419	41.419	41.419	41.419
684	43.2713	43.2713	43.2713	43.2713	43.2713	49.2635	49.2635	49.2635	49.2635	49.2635	44.0706	44.0706	44.0706	44.0706	44.0706	42.0555	42.0555	42.0555	42.0555	42.0555	40.489	40.489	40.489	40.489	40.489	34.5855	34.5855	34.5855	34.5855	34.5855	36.7516	36.7516	36.7516	36.7516	36.7516	36.8141	36.8141	36.8141	36.8141	36.8141	36.3749	36.3749	36.3749	36.3749	36.3749	41.419	41.419	41.419	41.419
684	43.2713	43.2713	43.2713	43.2713	43.2713	49.2635	49.2635	49.2635	49.2635	49.2635	44.0706	44.0706	44.0706	44.0706	44.0706	42.0555	42.0555	42.0555	42.0555	42.0555	40.489	40.489	40.489	40.489	40.489	34.5855	34.5855	34.5855	34.5855	34.5855	36.7516	36.7516	36.7516	36.7516	36.7516	36.8141	36.8141	36.8141	36.8141	36.8141	36.3749	36.3749	36.3749	36.3749	36.3749	41.419	41.419	41.419	41.419
684	43.2713	43.2713	43.2713	43.2713	43.2713	49.2635	49.2635	49.2635	49.2635	49.2635	44.0706	44.0706	44.0706	44.0706	44.0706	42.0555	42.0555	42.0555	42.0555	42.0555	40.489	40.489	40.489	40.489	40.489	34.5855	34.5855	34.5855	34.5855	34.5855	36.7516	36.7516	36.7516	36.7516	36.7516	36.8141	36.8141	36.8141	36.8141	36.8141	36.3749	36.3749	36.3749	36.3749	36.3749	41.419	41.419	41.419	41.419
673	44.9838	44.9838	44.9838	44.9838	44.9838	49.5172	49.5172	49.5172	49.5172	49.5172	42.9478	42.9478	42.9478	42.9478	42.9478	38.1327	38.1327	38.1327	38.1327	38.1327	32.2384	32.2384	32.2384	32.2384	32.2384	34.233	34.233	34.233	34.233	34.233	34.3569	34.3569	34.3569	34.3569	34.3569	34.0027	34.0027	34.0027	34.0027	34.0027	36.1028	36.1028	36.1028	36.1028	36.1028	35.277	35.277	35.277	35.277
673	44.9838	44.9838	44.9838	44.9838	44.9838	49.5172	49.5172	49.5172	49.5172	49.5172	42.9478	42.9478	42.9478	42.9478	42.9478	38.1327	38.1327	38.1327	38.1327	38.1327	32.2384	32.2384	32.2384	32.2384	32.2384	34.233	34.233	34.233	34.233	34.233	34.3569	34.3569	34.3569	34.3569	34.3569	34.0027	34.0027	34.0027	34.0027	34.0027	36.1028	36.1028	36.1028	36.1028	36.1028	35.277	35.277	35.277	35.277
673	44.9838	44.9838	44.9838	44.9838	44.9838	49.5172	49.5172	49.5172	49.5172	49.5172	42.9478	42.9478	42.9478	42.9478	42.9478	38.1327	38.1327	38.1327	38.1327	38.1327	32.2384	32.2384	32.2384	32.2384	32.2384	34.233	34.233	34.233	34.233	34.233	34.3569	34.3569	34.3569	34.3569	34.3569	34.0027	34.0027	34.0027	34.0027	34.0027	36.1028	36.1028	36.1028	36.1028	36.1028	35.277	35.277	35.277	35.277
673	44.9838	44.9838	44.9838	44.9838	44.9838	49.5172	49.5172	49.5172	49.5172	49.5172	42.9478	42.9478	42.9478	42.9478	42.9478	38.1327	38.1327	38.1327	38.1327	38.1327	32.2384	32.2384	32.2384	32.2384	32.2384	34.233	34.233	34.233	34.233	34.233	34.3569	34.3569	34.3569	34.3569	34.3569	34.0027	34.0027	34.0027	34.0027	34.0027	36.1028	36.1028	36.1028	36.1028	36.1028	35.277	35.277	35.277	35.277
673	44.9838	44.9838	44.9838	44.9838	44.9838	49.5172	49.5172	49.5172	49.5172	49.5172	42.9478	42.9478	42.9478	42.9478	42.9478	38.1327	38.1327	38.1327	38.1327	38.1327	32.2384	32.2384	32.2384	32.2384	32.2384	34.233	34.233	34.233	34.233	34.233	34.3569	34.3569	34.3569	34.3569	34.3569	34.0027	34.0027	34.0027	34.0027	34.0027	36.1028	36.1028	36.1028	36.1028	36.1028	35.277	35.277	35.277	35.277
663	46.1819	46.1819	46.1819	46.1819	46.1819	47.6885	47.6885	47.6885	47.6885	47.6885	42.9478	42.9478	42.9478	42.9478	42.9478	29.7887	29.7887	29.7887	29.7887	29.7887	29.1302	29.1302	29.1302	29.1302	29.1302	31.3481	31.3481	31.3481	31.3481	31.3481	28.1324	28.1324	28.1324	28.1324	28.1324	26.9402	26.9402	26.9402	26.9402	26.9402	31.9994	31.9994	31.9994	31.9994	31.9994	27.7843	27.7843	27.7843	27.7843
663	46.1819	46.1819	46.1819	46.1819	46.1819	47.6885	47.6885	47.6885	47.6885	47.6885	42.9478	42.9478	42.9478	42.9478	42.9478	29.7887	29.7887	29.7887	29.7887	29.7887	29.1302	29.1302	29.1302	29.1302	29.1302	31.3481	31.3481	31.3481	31.3481	31.3481	28.1324	28.1324	28.1324	28.1324	28.1324	26.9402	26.9402	26.9402	26.9402	26.9402	31.9994	31.9994	31.9994	31.9994	31.9994	27.7843	27.7843	27.7843	27.7843
663	46.1819	46.1819	46.1819	46.1819	46.1819	47.6885	47.6885	47.6885	47.6885	47.6885	42.9478	42.9478	42.9478	42.9478	42.9478	29.7887	29.7887	29.7887	29.7887	29.7887	29.1302	29.1302	29.1302	29.1302	29.1302	31.3481	31.3481	31.3481	31.3481	31.3481	28.1324	28.1324	28.1324	28.1324	28.1324	26.9402	26.9402	26.9402	26.9402	26.9402	31.9994	31.9994	31.9994	31.9994	31.9994	27.7843	27.7843	27.7843	27.7843
663	46.1819	46.1819	46.1819	46.1819	46.1819	47.6885	47.6885	47.6885	47.6885	47.6885	42.9478	42.9478	42.9478	42.9478	42.9478	29.7887	29.7887	29.7887	29.7887	29.7887	29.1302	29.1302	29.1302	29.1302	29.1302	31.3481	31.3481	31.3481	31.3481	31.3481	28.1324	28.1324	28.1324	28.1324	28.1324	26.9402	26.9402	26.9402	26.9402	26.9402	31.9994	31.9994	31.9994	31.9994	31.9994	27.7843	27.7843	27.7843	27.7843
663	46.1819	46.1819	46.1819	46.1819	46.1819	47.6885	47.6885	47.6885	47.6885	47.6885	42.9478	42.9478	42.9478	42.9478	42.9478	29.7887	29.7887	29.7887	29.7887	29.7887	29.1302	29.1302	29.1302	29.1302	29.1302	31.3481	31.3481	31.3481	31.3481	31.3481	28.1324	28.1324	28.1324	28.1324	28.1324	26.9402	26.9402	26.9402	26.9402	26.9402	31.9994	31.9994	31.9994	31.9994	31.9994	27.7843	27.7843	27.7843	27.7843
653	41.5109	41.5109	41.5109	41.5109	41.5109	38.7148	38.7148	38.7148	38.7148	38.7148	38.7148	38.7148	38.7148	38.7148	38.7148	38.7148	38.7148	38.7148	38.7148	38.7148	38.7148	38.7148	38.7148	38.7148	38.7148	25.3765	25.3765	25.3765	25.3765	25.3765	38.7148	38.7148	38.7148	38.7148	38.7148	38.7148	38.7148	38.7148	38.7148	38.7148	38.7148	38.7148	38.7148	38.7148	38.7148	20.8961	20.8961	20.8961	20.8961
653	41.5109	41.5109	41.5109	41.5109	41.5109	38.7148	38.7148	38.7148	38.7148	38.7148	38.7148	38.7148	38.7148	38.7148	38.7148	38.7148	38.7148	38.7148	38.7148	38.7148	38.7148	38.7148	38.7148	38.7148	38.7148	25.3765	25.3765	25.3765	25.3765	25.3765	38.7148	38.7148	38.7148	38.7148	38.7148	38.7148	38.7148	38.7148	38.7148	38.7148	38.7148	38.7148	38.7148	38.7148	38.7148	20.8961	20.8961	20.8961	20.8961
653	41.5109	41.5109	41.5109	41.5109	41.5109	38.7148	38.7148	38.7148	38.7148	38.7148	38.7148	38.7148	38.7148	38.7148	38.7148	38.7148	38.7148	38.7148	38.7148	38.7148	38.7148	38.7148	38.7148	38.7148	38.7148	25.3765	25.3765	25.3765	25.3765	25.3765	38.7148	38.7148	38.7148	38.7148	38.7148	38.7148	38.7148	38.7148	38.7148	38.7148	38.7148	38.7148	38.7148	38.7148	38.7148	20.8961	20.8961	20.8961	20.8961
653	41.5109	41.5109	41.5109	41.5109	41.5109	38.7148	38.7148	38.7148	38.7148	38.7148	38.7148	38.7148	38.7148	38.7148	38.7148	38.7148	38.7148	38.7148	38.7148	38.7148	38.7148	38.7148	38.7148	38.7148	38.7148	25.3765	25.3765	25.3765	25.3765	25.3765	38.7148	38.7148	38.7148	38.7148	38.7148	38.7148	38.7148	38.7148	38.7148	38.7148	38.7148	38.7148	38.7148	38.7148	38.7148	20.8961	20.8961	20.8961	20.8961
653	41.5109	41.5109	41.5109	41.5109	41.5109	38.7148	38.7148	38.7148	38.7148	38.7148	38.7148	38.7148	38.7148	38.7148	38.7148	38.7148	38.7148	38.7148	38.7148	38.7148	38.7148	38.7148	38.7148	38.7148	38.7148	25.3765	25.3765	25.3765	25.3765	25.3765	38.7148	38.7148	38.7148	38.7148	38.7148	38.7148	38.7148	38.7148	38.7148	38.7148	38.7148	38.7148	38.7148	38.7148	38.7148	20.8961	20.8961	20.8961	20.8961
642	24.5989	24.5989	24.5989	24.5989	24.5989	4.16574	4.16574	4.16574	4.16574	4.16574	1.48428	1.48428	1.48428	1.48428	1.48428	0.377745	0.377745	0.377745	0.377745	0.377745	1.47459	1.47459	1.47459	1.47459	1.47459	1.2894	1.2894	1.2894	1.2894	1.2894	1.10719	1.10719	1.10719	1.10719	1.10719	0.392265	0.392265	0.392265	0.392265	0.392265	0.201874	0.201874	0.201874	0.201874	0.201874	0.225615	0.225615	0.225615	0.225615
642	24.5989	24.5989	24.5989	24.5989	24.5989	4.16574	4.16574	4.16574	4.16574	4.16574	1.48428	1.48428	1.48428	1.48428	1.48428	0.377745	0.377745	0.377745	0.377745	0.377745	1.47459	1.47459	1.47459	1.47459	1.47459	1.2894	1.2894	1.2894	1.2894	1.2894	1.10719	1.10719	1.10719	1.10719	1.10719	0.392265	0.392265	0.392265	0.392265	0.392265	0.201874	0.201874	0.201874	0.201874	0.201874	0.225615	0.225615	0.225615	0.225615
642	24.5989	24.5989	24.5989	24.5989	24.5989	4.16574	4.16574	4.16574	4.16574	4.16574	1.48428	1.48428	1.48428	1.48428	1.48428	0.377745	0.377745	0.377745	0.377745	0.377745	1.47459	1.47459	1.47459	1.47459	1.47459	1.2894	1.2894	1.2894	1.2894	1.2894	1.10719	1.10719	1.10719	1.10719	1.10719	0.392265	0.392265	0.392265	0.392265	0.392265	0.201874	0.201874	0.201874	0.201874	0.201874	0.225615	0.225615	0.225615	0.225615
642	24.5989	24.5989	24.5989	24.5989	24.5989	4.16574	4.16574	4.16574	4.16574	4.16574	1.48428	1.48428	1.48428	1.48428	1.48428	0.377745	0.377745	0.377745	0.377745	0.377745	1.47459	1.47459	1.47459	1.47459	1.47459	1.2894	1.2894	1.2894	1.2894	1.2894	1.10719	1.10719	1.10719	1.10719	1.10719	0.392265	0.392265	0.392265	0.392265	0.392265	0.201874	0.201874	0.201874	0.201874	0.201874	0.225615	0.225615	0.225615	0.225615
642	24.5989	24.5989	24.5989	24.5989	24.5989	4.16574	4.16574	4.16574	4.16574	4.16574	1.48428	1.48428	1.48428	1.48428	1.48428	0.377745	0.377745	0.377745	0.377745	0.377745	1.47459	1.47459	1.47459	1.47459	1.47459	1.2894	1.2894	1.2894	1.2894	1.2894	1.10719	1.10719	1.10719	1.10719	1.10719	0.392265	0.392265	0.392265	0.392265	0.392265	0.201874	0.201874	0.201874	0.201874	0.201874	0.225615	0.225615	0.225615	0.225615
632	19.9426	19.9426	19.9426	19.9426	19.9426	11.9696	11.9696	11.9696	11.9696	11.9696	6.44688	6.44688	6.44688	6.44688	6.44688	2.64086	2.64086	2.64086	2.64086	2.64086	8.29734	8.29734	8.29734	8.29734	8.29734	6.79718	6.79718	6.79718	6.79718	6.79718	3.75537	3.75537	3.75537	3.75537	3.75537	2.02584	2.02584	2.02584	2.02584	2.02584	0.758431	0.758431	0.758431	0.758431	0.758431	0.541047	0.541047	0.541047	0.541047
632	19.9426	19.9426	19.9426	19.9426	19.9426	11.9696	11.9696	11.9696	11.9696	11.9696	6.44688	6.44688	6.44688	6.44688	6.44688	2.64086	2.64086	2.64086	2.64086	2.64086	8.29734	8.29734	8.29734	8.29734	8.29734	6.79718	6.79718	6.79718	6.79718	6.79718	3.75537	3.75537	3.75537	3.75537	3.75537	2.02584	2.02584	2.02584	2.02584	2.02584	0.758431	0.758431	0.758431	0.758431	0.758431	0.541047	0.541047	0.541047	0.541047
632	19.9426	19.9426	19.9426	19.9426	19.9426	11.9696	11.9696	11.9696	11.9696	11.9696	6.44688	6.44688	6.44688	6.44688	6.44688	2.64086	2.64086	2.64086	2.64086	2.64086	8.29734	8.29734	8.29734	8.29734	8.29734	6.79718	6.79718	6.79718	6.79718	6.79718	3.75537	3.75537	3.75537	3.75537	3.75537	2.02584	2.02584	2.02584	2.02584	2.02584	0.758431	0.758431	0.758431	0.758431	0.758431	0.541047	0.541047	0.541047	0.541047
632	19.9426	19.9426	19.9426	19.9426	19.9426	11.9696	11.9696	11.9696	11.9696	11.9696	6.44688	6.44688	6.44688	6.44688	6.44688	2.64086	2.64086	2.64086	2.64086	2.64086	8.29734	8.29734	8.29734	8.29734	8.29734	6.79718	6.79718	6.79718	6.79718	6.79718	3.75537	3.75537	3.75537	3.75537	3.75537	2.02584	2.02584	2.02584	2.02584	2.02584	0.758431	0.758431	0.758431	0.758431	0.758431	0.541047	0.541047	0.541047	0.541047
632	19.9426	19.9426	19.9426	19.9426	19.9426	11.9696	11.9696	11.9696	11.9696	11.9696	6.44688	6.44688	6.44688	6.44688	6.44688	2.64086	2.64086	2.64086	2.64086	2.64086	8.29734	8.29734	8.29734	8.29734	8.29734	6.79718	6.79718	6.79718	6.79718	6.79718	3.75537	3.75537	3.75537	3.75537	3.75537	2.02584	2.02584	2.02584	2.02584	2.02584	0.758431	0.758431	0.758431	0.758431	0.758431	0.541047	0.541047	0.541047	0.541047
622	28.594	28.594	28.594	28.594	28.594	21.6272	21.6272	21.6272	21.6272	21.6272	8.84951	8.84951	8.84951	8.84951	8.84951	17.0907	17.0907	17.0907	17.0907	17.0907	16.4662	16.4662	16.4662	16.4662	16.4662	11.3405	11.3405	11.3405	11.3405	11.3405	8.56805	8.56805	8.56805	8.56805	8.56805	3.66171	3.66171	3.66171	3.66171	3.66171	2.40932	2.40932	2.40932	2.40932	2.40932	1.45662	1.45662	1.45662	1.45662
622	28.594	28.594	28.594	28.594	28.594	21.6272	21.6272	21.6272	21.6272	21.6272	8.84951	8.84951	8.84951	8.84951	8.84951	17.0907	17.0907	17.0907	17.0907	17.0907	16.4662	16.4662	16.4662	16.4662	16.4662	11.3405	11.3405	11.3405	11.3405	11.3405	8.56805	8.56805	8.56805	8.56805	8.56805	3.66171	3.66171	3.66171	3.66171	3.66171	2.40932	2.40932	2.40932	2.40932	2.40932	1.45662	1.45662	1.45662	1.45662
622	28.594	28.594	28.594	28.594	28.594	21.6272	21.6272	21.6272	21.6272	21.6272	8.84951	8.84951	8.84951	8.84951	8.84951	17.0907	17.0907	17.0907	17.0907	17.0907	16.4662	16.4662	16.4662	16.4662	16.4662	11.3405	11.3405	11.3405	11.3405	11.3405	8.56805	8.56805	8.56805	8.56805	8.56805	3.66171	3.66171	3.66171	3.66171	3.66171	2.40932	2.40932	2.40932	2.40932	2.40932	1.45662	1.45662	1.45662	1.45662
622	28.594	28.594	28.594	28.594	28.594	21.6272	21.6272	21.6272	21.6272	21.6272	8.84951	8.84951	8.84951	8.84951	8.84951	17.0907	17.0907	17.0907	17.0907	17.0907	16.4662	16.4662	16.4662	16.4662	16.4662	11.3405	11.3405	11.3405	11.3405	11.3405	8.56805	8.56805	8.56805	8.56805	8.56805	3.66171	3.66171	3.66171	3.66171	3.66171	2.40932	2.40932	2.40932	2.40932	2.40932	1.45662	1.45662	1.45662	1.45662
622	28.594	28.594	28.594	28.594	28.594	21.6272	21.6272	21.6272	21.6272	21.6272	8.84951	8.84951	8.84951	8.84951	8.84951	17.0907	17.0907	17.0907	17.0907	17.0907	16.4662	16.4662	16.4662	16.4662	16.4662	11.3405	11.3405	11.3405	11.3405	11.3405	8.56805	8.56805	8.56805	8.56805	8.56805	3.66171	3.66171	3.66171	3.66171	3.66171	2.40932	2.40932	2.40932	2.40932	2.40932	1.45662	1.45662	1.45662	1.45662
611	27.7259	27.7259	27.7259	27.7259	27.7259	26.4051	26.4051	26.4051	26.4051	26.4051	25.8398	25.8398	25.8398	25.8398	25.8398	22.7862	22.7862	22.7862	22.7862	22.7862	20.1816	20.1816	20.1816	20.1816	20.1816	18.6151	18.6151	18.6151	18.6151	18.6151	13.5136	13.5136	13.5136	13.5136	13.5136	9.09477	9.09477	9.09477	9.09477	9.09477	6.49431	6.49431	6.49431	6.49431	6.49431	7.15003	7.15003	7.15003	7.15003
611	27.7259	27.7259	27.7259	27.7259	27.7259	26.4051	26.4051	26.4051	26.4051	26.4051	25.8398	25.8398	25.8398	25.8398	25.8398	22.7862	22.7862	22.7862	22.7862	22.7862	20.1816	20.1816	20.1816	20.1816	20.1816	18.6151	18.6151	18.6151	18.6151	18.6151	13.5136	13.5136	13.5136	13.5136	13.5136	9.09477	9.09477	9.09477	9.09477	9.09477	6.49431	6.49431	6.49431	6.49431	6.49431	7.15003	7.15003	7.15003	7.15003
611	27.7259	27.7259	27.7259	27.7259	27.7259	26.4051	26.4051	26.4051	26.4051	26.4051	25.8398	25.8398	25.8398	25.8398	25.8398	22.7862	22.7862	22.7862	22.7862	22.7862	20.1816	20.1816	20.1816	20.1816	20.1816	18.6151	18.6151	18.6151	18.6151	18.6151	13.5136	13.5136	13.5136	13.5136	13.5136	9.09477	9.09477	9.09477	9.09477	9.09477	6.49431	6.49431	6.49431	6.49431	6.49431	7.15003	7.15003	7.15003	7.15003
611	27.7259	27.7259	27.7259	27.7259	27.7259	26.4051	26.4051	26.4051	26.4051	26.4051	25.8398	25.8398	25.8398	25.8398	25.8398	22.7862	22.7862	22.7862	22.7862	22.7862	20.1816	20.1816	20.1816	20.1816	20.1816	18.6151	18.6151	18.6151	18.6151	18.6151	13.5136	13.5136	13.5136	13.5136	13.5136	9.09477	9.09477	9.09477	9.09477	9.09477	6.49431	6.49431	6.49431	6.49431	6.49431	7.15003	7.15003	7.15003	7.15003
611	27.7259	27.7259	27.7259	27.7259	27.7259	26.4051	26.4051	26.4051	26.4051	26.4051	25.8398	25.8398	25.8398	25.8398	25.8398	22.7862	22.7862	22.7862	22.7862	22.7862	20.1816	20.1816	20.1816	20.1816	20.1816	18.6151	18.6151	18.6151	18.6151	18.6151	13.5136	13.5136	13.5136	13.5136	13.5136	9.09477	9.09477	9.09477	9.09477	9.09477	6.49431	6.49431	6.49431	6.49431	6.49431	7.15003	7.15003	7.15003	7.15003
601	30.0909	30.0909	30.0909	30.0909	30.0909	14.3456	14.3456	14.3456	14.3456	14.3456	19.6237	19.6237	19.6237	19.6237	19.6237	21.0564	21.0564	21.0564	21.0564	21.0564	19.5417	19.5417	19.5417	19.5417	19.5417	18.16	18.16	18.16	18.16	18.16	21.638	21.638	21.638	21.638	21.638	17.6136	17.6136	17.6136	17.6136	17.6136	13.6235	13.6235	13.6235	13.6235	13.6235	17.0543	17.0543	17.0543	17.0543
601	30.0909	30.0909	30.0909	30.0909	30.0909	14.3456	14.3456	14.3456	14.3456	14.3456	19.6237	19.6237	19.6237	19.6237	19.6237	21.0564	21.0564	21.0564	21.0564	21.0564	19.5417	19.5417	19.5417	19.5417	19.5417	18.16	18.16	18.16	18.16	18.16	21.638	21.638	21.638	21.638	21.638	17.6136	17.6136	17.6136	17.6136	17.6136	13.6235	13.6235	13.6235	13.6235	13.6235	17.0543	17.0543	17.0543	17.0543
601	30.0909	30.0909	30.0909	30.0909	30.0909	14.3456	14.3456	14.3456	14.3456	14.3456	19.6237	19.6237	19.6237	19.6237	19.6237	21.0564	21.0564	21.0564	21.0564	21.0564	19.5417	19.5417	19.5417	19.5417	19.5417	18.16	18.16	18.16	18.16	18.16	21.638	21.638	21.638	21.638	21.638	17.6136	17.6136	17.6136	17.6136	17.6136	13.6235	13.6235	13.6235	13.6235	13.6235	17.0543	17.0543	17.0543	17.0543
601	30.0909	30.0909	30.0909	30.0909	30.0909	14.3456	14.3456	14.3456	14.3456	14.3456	19.6237	19.6237	19.6237	19.6237	19.6237	21.0564	21.0564	21.0564	21.0564	21.0564	19.5417	19.5417	19.5417	19.5417	19.5417	18.16	18.16	18.16	18.16	18.16	21.638	21.638	21.638	21.638	21.638	17.6136	17.6136	17.6136	17.6136	17.6136	13.6235	13.6235	13.6235	13.6235	13.6235	17.0543	17.0543	17.0543	17.0543
601	30.0909	30.0909	30.0909	30.0909	30.0909	14.3456	14.3456	14.3456	14.3456	14.3456	19.6237	19.6237	19.6237	19.6237	19.6237	21.0564	21.0564	21.0564	21.0564	21.0564	19.5417	19.5417	19.5417	19.5417	19.5417	18.16	18.16	18.16	18.16	18.16	21.638	21.638	21.638	21.638	21.638	17.6136	17.6136	17.6136	17.6136	17.6136	13.6235	13.6235	13.6235	13.6235	13.6235	17.0543	17.0543	17.0543	17.0543
590	42.8702	42.8702	42.8702	42.8702	42.8702	40.6515	40.6515	40.6515	40.6515	40.6515	32.2774	32.2774	32.2774	32.2774	32.2774	42.9161	42.9161	42.9161	42.9161	42.9161	42.9161	42.9161	42.9161	42.9161	42.9161	42.9161	42.9161	42.9161	42.9161	42.9161	42.9161	42.9161	42.9161	42.9161	42.9161	42.9161	42.9161	42.9161	42.9161	42.9161	24.6298	24.6298	24.6298	24.6298	24.6298	21.5913	21.5913	21.5913	21.5913
590	42.8702	-1	-1	-1	42.8702	40.6515	-1	-1	-1	40.6515	32.2774	-1	-1	-1	32.2774	42.9161	-1	-1	-1	42.9161	42.9161	-1	-1	-1	42.9161	42.9161	-1	-1	-1	42.9161	42.9161	-1	-1	-1	42.9161	42.9161	-1	-1	-1	42.9161	24.6298	-1	-1	-1	24.6298	21.5913	-1	-1	-1
590	42.8702	-1	-1	-1	42.8702	40.6515	-1	-1	-1	40.6515	32.2774	-1	-1	-1	32.2774	42.9161	-1	-1	-1	42.9161	42.9161	-1	-1	-1	42.9161	42.9161	-1	-1	-1	42.9161	42.9161	-1	-1	-1	42.9161	42.9161	-1	-1	-1	42.9161	24.6298	-1	-1	-1	24.6298	21.5913	-1	-1	-1
590	42.8702	-1	-1	-1	42.8702	40.6515	-1	-1	-1	40.6515	32.2774	-1	-1	-1	32.2774	42.9161	-1	-1	-1	42.9161	42.9161	-1	-1	-1	42.9161	42.9161	-1	-1	-1	42.9161	42.9161	-1	-1	-1	42.9161	42.9161	-1	-1	-1	42.9161	24.6298	-1	-1	-1	24.6298	21.5913	-1	-1	-1
590	42.8702	42.8702	42.8702	42.8702	42.8702	40.6515	40.6515	40.6515	40.6515	40.6515	32.2774	32.2774	32.2774	32.2774	32.2774	42.9161	42.9161	42.9161	42.9161	42.9161	42.9161	42.9161	42.9161	42.9161	42.9161	42.9161	42.9161	42.9161	42.9161	42.9161	42.9161	42.9161	42.9161	42.9161	42.9161	42.9161	42.9161	42.9161	42.9161	42.9161	24.6298	24.6298	24.6298	24.6298	24.6298	21.5913	21.5913	21.5913	21.5913
580	8.49408	8.49408	8.49408	8.49408	8.49408	3.49506	3.49506	3.49506	3.49506	3.49506	1.47655	1.47655	1.47655	1.47655	1.47655	1.35236	1.35236	1.35236	1.35236	1.35236	0.819469	0.819469	0.819469	0.819469	0.819469	0.528713	0.528713	0.528713	0.528713	0.528713	0.417598	0.417598	0.417598	0.417598	0.417598	0.263669	0.263669	0.263669	0.263669	0.263669	0.26815	0.26815	0.26815	0.26815	0.26815	0.198123	0.198123	0.198123	0.198123
580	8.49408	8.49408	8.49408	8.49408	8.49408	3.49506	3.49506	3.49506	3.49506	3.49506	1.47655	1.47655	1.47655	1.47655	1.47655	1.35236	1.35236	1.35236	1.35236	1.35236	0.819469	0.819469	0.819469	0.819469	0.819469	0.528713	0.528713	0.528713	0.528713	0.528713	0.417598	0.417598	0.417598	0.417598	0.417598	0.263669	0.263669	0.263669	0.263669	0.263669	0.26815	0.26815	0.26815	0.26815	0.26815	0.198123	0.198123	0.198123	0.198123
580	8.49408	8.49408	8.49408	8.49408	8.49408	3.49506	3.49506	3.49506	3.49506	3.49506	1.47655	1.47655	1.47655	1.47655	1.47655	1.35236	1.35236	1.35236	1.35236	1.35236	0.819469	0.819469	0.819469	0.819469	0.819469	0.528713	0.528713	0.528713	0.528713	0.528713	0.417598	0.417598	0.417598	0.417598	0.417598	0.263669	0.263669	0.263669	0.263669	0.263669	0.26815	0.26815	0.26815	0.26815	0.26815	0.198123	0.198123	0.198123	0.198123
580	8.49408	8.49408	8.49408	8.49408	8.49408	3.49506	3.49506	3.49506	3.49506	3.49506	1.47655	1.47655	1.47655	1.47655	1.47655	1.35236	1.35236	1.35236	1.35236	1.35236	0.819469	0.819469	0.819469	0.819469	0.819469	0.528713	0.528713	0.528713	0.528713	0.528713	0.417598	0.417598	0.417598	0.417598	0.417598	0.263669	0.263669	0.263669	0.263669	0.263669	0.26815	0.26815	0.26815	0.26815	0.26815	0.198123	0.198123	0.198123	0.198123
580	8.49408	8.49408	8.49408	8.49408	8.49408	3.49506	3.49506	3.49506	3.49506	3.49506	1.47655	1.47655	1.47655	1.47655	1.47655	1.35236	1.35236	1.35236	1.35236	1.35236	0.819469	0.819469	0.819469	0.819469	0.819469	0.528713	0.528713	0.528713	0.528713	0.528713	0.417598	0.417598	0.417598	0.417598	0.417598	0.263669	0.263669	0.263669	0.263669	0.263669	0.26815	0.26815	0.26815	0.26815	0.26815	0.198123	0.198123	0.198123	0.198123
570	19.2361	19.2361	19.2361	19.2361	19.2361	11.0024	11.0024	11.0024	11.0024	11.0024	8.5926	8.5926	8.5926	8.5926	8.5926	5.67171	5.67171	5.67171	5.67171	5.67171	3.67633	3.67633	3.67633	3.67633	3.67633	2.65184	2.65184	2.65184	2.65184	2.65184	1.37803	1.37803	1.37803	1.37803	1.37803	1.27002	1.27002	1.27002	1.27002	1.27002	0.7676	0.7676	0.7676	0.7676	0.7676	0.540949	0.540949	0.540949	0.540949
570	19.2361	-1	-1	-1	19.2361	11.0024	11.0024	11.0024	11.0024	11.0024	8.5926	8.5926	8.5926	8.5926	8.5926	5.67171	5.67171	5.67171	5.67171	5.67171	3.67633	3.67633	3.67633	3.67633	3.67633	2.65184	2.65184	2.65184	2.65184	2.65184	1.37803	1.37803	1.37803	1.37803	1.37803	1.27002	1.27002	1.27002	1.27002	1.27002	0.7676	0.7676	0.7676	0.7676	0.7676	0.540949	0.540949	0.540949	0.540949
570	19.2361	-1	-1	-1	19.2361	11.0024	11.0024	11.0024	11.0024	11.0024	8.5926	8.5926	8.5926	8.5926	8.5926	5.67171	5.67171	5.67171	5.67171	5.67171	3.67633	3.67633	3.67633	3.67633	3.67633	2.65184	2.65184	2.65184	2.65184	2.65184	1.37803	1.37803	1.37803	1.37803	1.37803	1.27002	1.27002	1.27002	1.27002	1.27002	0.7676	0.7676	0.7676	0.7676	0.7676	0.540949	0.540949	0.540949	0.540949
570	19.2361	-1	-1	-1	19.2361	11.0024	11.0024	11.0024	11.0024	11.0024	8.5926	8.5926	8.5926	8.5926	8.5926	5.67171	5.67171	5.67171	5.67171	5.67171	3.67633	3.67633	3.67633	3.67633	3.67633	2.65184	2.65184	2.65184	2.65184	2.65184	1.37803	1.37803	1.37803	1.37803	1.37803	1.27002	1.27002	1.27002	1.27002	1.27002	0.7676	0.7676	0.7676	0.7676	0.7676	0.540949	0.540949	0.540949	0.540949
570	19.2361	19.2361	19.2361	19.2361	19.2361	11.0024	11.0024	11.0024	11.0024	11.0024	8.5926	8.5926	8.5926	8.5926	8.5926	5.67171	5.67171	5.67171	5.67171	5.67171	3.67633	3.67633	3.67633	3.67633	3.67633	2.65184	2.65184	2.65184	2.65184	2.65184	1.37803	1.37803	1.37803	1.37803	1.37803	1.27002	1.27002	1.27002	1.27002	1.27002	0.7676	0.7676	0.7676	0.7676	0.7676	0.540949	0.540949	0.540949	0.540949
559	24.5605	24.5605	24.5605	24.5605	24.5605	20.9703	20.9703	20.9703	20.9703	20.9703	19.1112	19.1112	19.1112	19.1112	19.1112	14.2958	14.2958	14.2958	14.2958	14.2958	11.8635	11.8635	11.8635	11.8635	11.8635	7.07815	7.07815	7.07815	7.07815	7.07815	5.69246	5.69246	5.69246	5.69246	5.69246	3.86158	3.86158	3.86158	3.86158	3.86158	2.54601	2.54601	2.54601	2.54601	2.54601	2.14876	2.14876	2.14876	2.14876
559	24.5605	-1	-1	-1	24.5605	20.9703	-1	-1	-1	20.9703	19.1112	-1	-1	-1	19.1112	14.2958	14.2958	14.2958	14.2958	14.2958	11.8635	11.8635	11.8635	11.8635	11.8635	7.07815	7.07815	7.07815	7.07815	7.07815	5.69246	5.69246	5.69246	5.69246	5.69246	3.86158	3.86158	3.86158	3.86158	3.86158	2.54601	2.54601	2.54601	2.54601	2.54601	2.14876	2.14876	2.14876	2.14876
559	24.5605	-1	-1	-1	24.5605	20.9703	-1	-1	-1	20.9703	19.1112	-1	-1	-1	19.1112	14.2958	14.2958	14.2958	14.2958	14.2958	11.8635	11.8635	11.8635	11.8635	11.8635	7.07815	7.07815	7.07815	7.07815	7.07815	5.69246	5.69246	5.69246	5.69246	5.69246	3.86158	3.86158	3.86158	3.86158	3.86158	2.54601	2.54601	2.54601	2.54601	2.54601	2.14876	2.14876	2.14876	2.14876
559	24.5605	-1	-1	-1	24.5605	20.9703	-1	-1	-1	20.9703	19.1112	-1	-1	-1	19.1112	14.2958	14.2958	14.2958	14.2958	14.2958	11.8635	11.8635	11.8635	11.8635	11.8635	7.07815	7.07815	7.07815	7.07815	7.07815	5.69246	5.69246	5.69246	5.69246	5.69246	3.86158	3.86158	3.86158	3.86158	3.86158	2.54601	2.54601	2.54601	2.54601	2.54601	2.14876	2.14876	2.14876	2.14876
559	24.5605	24.5605	24.5605	24.5605	24.5605	20.9703	20.9703	20.9703	20.9703	20.9703	19.1112	19.1112	19.1112	19.1112	19.1112	14.2958	14.2958	14.2958	14.2958	14.2958	11.8635	11.8635	11.8635	11.8635	11.8635	7.07815	7.07815	7.07815	7.07815	7.07815	5.69246	5.69246	5.69246	5.69246	5.69246	3.86158	3.86158	3.86158	3.86158	3.86158	2.54601	2.54601	2.54601	2.54601	2.54601	2.14876	2.14876	2.14876	2.14876
549	30.769	30.769	30.769	30.769	30.769	26.8803	26.8803	26.8803	26.8803	26.8803	25.1799	25.1799	25.1799	25.1799	25.1799	22.9893	22.9893	22.9893	22.9893	22.9893	17.6922	17.6922	17.6922	17.6922	17.6922	12.4165	12.4165	12.4165	12.4165	12.4165	10.7952	10.7952	10.7952	10.7952	10.7952	7.14326	7.14326	7.14326	7.14326	7.14326	6.00865	6.00865	6.00865	6.00865	6.00865	5.74856	5.74856	5.74856	5.74856
549	30.769	30.769	30.769	30.769	30.769	26.8803	26.8803	26.8803	26.8803	26.8803	25.1799	-1	-1	-1	25.1799	22.9893	-1	-1	-1	22.9893	17.6922	-1	-1	-1	17.6922	12.4165	12.4165	12.4165	12.4165	12.4165	10.7952	10.7952	10.7952	10.7952	10.7952	7.14326	7.14326	7.14326	7.14326	7.14326	6.00865	6.00865	6.00865	6.00865	6.00865	5.74856	5.74856	5.74856	5.74856
549	30.769	30.769	30.769	30.769	30.769	26.8803	26.8803	26.8803	26.8803	26.8803	25.1799	-1	-1	-1	25.1799	22.9893	-1	-1	-1	22.9893	17.6922	-1	-1	-1	17.6922	12.4165	12.4165	12.4165	12.4165	12.4165	10.7952	10.7952	10.7952	10.7952	10.7952	7.14326	7.14326	7.14326	7.14326	7.14326	6.00865	6.00865	6.00865	6.00865	6.00865	5.74856	5.74856	5.74856	5.74856
549	30.769	30.769	30.769	30.769	30.769	26.8803	26.8803	26.8803	26.8803	26.8803	25.1799	-1	-1	-1	25.1799	22.9893	-1	-1	-1	22.9893	17.6922	-1	-1	-1	17.6922	12.4165	12.4165	12.4165	12.4165	12.4165	10.7952	10.7952	10.7952	10.7952	10.7952	7.14326	7.14326	7.14326	7.14326	7.14326	6.00865	6.00865	6.00865	6.00865	6.00865	5.74856	5.74856	5.74856	5.74856
549	30.769	30.769	30.769	30.769	30.769	26.8803	26.8803	26.8803	26.8803	26.8803	25.1799	25.1799	25.1799	25.1799	25.1799	22.9893	22.9893	22.9893	22.9893	22.9893	17.6922	17.6922	17.6922	17.6922	17.6922	12.4165	12.4165	12.4165	12.4165	12.4165	10.7952	10.7952	10.7952	10.7952	10.7952	7.14326	7.14326	7.14326	7.14326	7.14326	6.00865	6.00865	6.00865	6.00865	6.00865	5.74856	5.74856	5.74856	5.74856
539	31.5869	31.5869	31.5869	31.5869	31.5869	28.2558	28.2558	28.2558	28.2558	28.2558	26.3033	26.3033	26.3033	26.3033	26.3033	25.1186	25.1186	25.1186	25.1186	25.1186	21.3137	21.3137	21.3137	21.3137	21.3137	18.3582	18.3582	18.3582	18.3582	18.3582	17.6551	17.6551	17.6551	17.6551	17.6551	14.3992	14.3992	14.3992	14.3992	14.3992	14.0046	14.0046	14.0046	14.0046	14.0046	12.8289	12.8289	12.8289	12.8289
539	31.5869	31.5869	31.5869	31.5869	31.5869	28.2558	28.2558	28.2558	28.2558	28.2558	26.3033	26.3033	26.3033	26.3033	26.3033	25.1186	25.1186	25.1186	25.1186	25.1186	21.3137	-1	-1	-1	21.3137	18.3582	-1	-1	-1	18.3582	17.6551	-1	-1	-1	17.6551	14.3992	14.3992	14.3992	14.3992	14.3992	14.0046	14.0046	14.0046	14.0046	14.0046	12.8289	12.8289	12.8289	12.8289
539	31.5869	31.5869	31.5869	31.5869	31.5869	28.2558	28.2558	28.2558	28.2558	28.2558	26.3033	26.3033	26.3033	26.3033	26.3033	25.1186	25.1186	25.1186	25.1186	25.1186	21.3137	-1	-1	-1	21.3137	18.3582	-1	-1	-1	18.3582	17.6551	-1	-1	-1	17.6551	14.3992	14.3992	14.3992	14.3992	14.3992	14.0046	14.0046	14.0046	14.0046	14.0046	12.8289	12.8289	12.8289	12.8289
539	31.5869	31.5869	31.5869	31.5869	31.5869	28.2558	28.2558	28.2558	28.2558	28.2558	26.3033	26.3033	26.3033	26.3033	26.3033	25.1186	25.1186	25.1186	25.1186	25.1186	21.3137	-1	-1	-1	21.3137	18.3582	-1	-1	-1	18.3582	17.6551	-1	-1	-1	17.6551	14.3992	14.3992	14.3992	14.3992	14.3992	14.0046	14.0046	14.0046	14.0046	14.0046	12.8289	12.8289	12.8289	12.8289
539	31.5869	31.5869	31.5869	31.5869	31.5869	28.2558	28.2558	28.2558	28.2558	28.2558	26.3033	26.3033	26.3033	26.3033	26.3033	25.1186	25.1186	25.1186	25.1186	25.1186	21.3137	21.3137	21.3137	21.3137	21.3137	18.3582	18.3582	18.3582	18.3582	18.3582	17.6551	17.6551	17.6551	17.6551	17.6551	14.3992	14.3992	14.3992	14.3992	14.3992	14.0046	14.0046	14.0046	14.0046	14.0046	12.8289	12.8289	12.8289	12.8289
528	23.9224	23.9224	23.9224	23.9224	23.9224	24.5643	24.5643	24.5643	24.5643	24.5643	25.554	25.554	25.554	25.554	25.554	26.7833	26.7833	26.7833	26.7833	26.7833	23.499	23.499	23.499	23.499	23.499	23.7737	23.7737	23.7737	23.7737	23.7737	21.0195	21.0195	21.0195	21.0195	21.0195	20.5457	20.5457	20.5457	20.5457	20.5457	19.8355	19.8355	19.8355	19.8355	19.8355	17.6469	17.6469	17.6469	17.6469
528	23.9224	23.9224	23.9224	23.9224	23.9224	24.5643	24.5643	24.5643	24.5643	24.5643	25.554	25.554	25.554	25.554	25.554	26.7833	26.7833	26.7833	26.7833	26.7833	23.499	23.499	23.499	23.499	23.499	23.7737	23.7737	23.7737	23.7737	23.7737	21.0195	-1	-1	-1	21.0195	20.5457	-1	-1	-1	20.5457	19.8355	-1	-1	-1	19.8355	17.6469	-1	-1	-1
528	23.9224	23.9224	23.9224	23.9224	23.9224	24.5643	24.5643	24.5643	24.5643	24.5643	25.554	25.554	25.554	25.554	25.554	26.7833	26.7833	26.7833	26.7833	26.7833	23.499	23.499	23.499	23.499	23.499	23.7737	23.7737	23.7737	23.7737	23.7737	21.0195	-1	-1	-1	21.0195	20.5457	-1	-1	-1	20.5457	19.8355	-1	-1	-1	19.8355	17.6469	-1	-1	-1
528	23.9224	23.9224	23.9224	23.9224	23.9224	24.5643	24.5643	24.5643	24.5643	24.5643	25.554	25.554	25.554	25.554	25.554	26.7833	26.7833	26.7833	26.7833	26.7833	23.499	23.499	23.499	23.499	23.499	23.7737	23.7737	23.7737	23.7737	23.7737	21.0195	-1	-1	-1	21.0195	20.5457	-1	-1	-1	20.5457	19.8355	-1	-1	-1	19.8355	17.6469	-1	-1	-1
528	23.9224	23.9224	23.9224	23.9224	23.9224	24.5643	24.5643	24.5643	24.5643	24.5643	25.554	25.554	25.554	25.554	25.554	26.7833	26.7833	26.7833	26.7833	26.7833	23.499	23.499	23.499	23.499	23.499	23.7737	23.7737	23.7737	23.7737	23.7737	21.0195	21.0195	21.0195	21.0195	21.0195	20.5457	20.5457	20.5457	20.5457	20.5457	19.8355	19.8355	19.8355	19.8355	19.8355	17.6469	17.6469	17.6469	17.6469
518	34.8421	34.8421	34.8421	34.8421	34.8421	33.5873	33.5873	33.5873	33.5873	33.5873	31.0289	31.0289	31.0289	31.0289	31.0289	28.92	28.92	28.92	28.92	28.92	25.3087	25.3087	25.3087	25.3087	25.3087	26.314	26.314	26.314	26.314	26.314	22.5649	22.5649	22.5649	22.5649	22.5649	23.9291	23.9291	23.9291	23.9291	23.9291	23.0448	23.0448	23.0448	23.0448	23.0448	20.1841	20.1841	20.1841	20.1841
518	34.8421	34.8421	34.8421	34.8421	34.8421	33.5873	33.5873	33.5873	33.5873	33.5873	31.0289	31.0289	31.0289	31.0289	31.0289	28.92	28.92	28.92	28.92	28.92	25.3087	25.3087	25.3087	25.3087	25.3087	26.314	26.314	26.314	26.314	26.314	22.5649	22.5649	22.5649	22.5649	22.5649	23.9291	23.9291	23.9291	23.9291	23.9291	23.0448	23.0448	23.0448	23.0448	23.0448	20.1841	-1	-1	-1
518	34.8421	34.8421	34.8421	34.8421	34.8421	33.5873	33.5873	33.5873	33.5873	33.5873	31.0289	31.0289	31.0289	31.0289	31.0289	28.92	28.92	28.92	28.92	28.92	25.3087	25.3087	25.3087	25.3087	25.3087	26.314	26.314	26.314	26.314	26.314	22.5649	22.5649	22.5649	22.5649	22.5649	23.9291	23.9291	23.9291	23.9291	23.9291	23.0448	23.0448	23.0448	23.0448	23.0448	20.1841	-1	-1	-1
518	34.8421	34.8421	34.8421	34.8421	34.8421	33.5873	33.5873	33.5873	33.5873	33.5873	31.0289	31.0289	31.0289	31.0289	31.0289	28.92	28.92	28.92	28.92	28.92	25.3087	25.3087	25.3087	25.3087	25.3087	26.314	26.314	26.314	26.314	26.314	22.5649	22.5649	22.5649	22.5649	22.5649	23.9291	23.9291	23.9291	23.9291	23.9291	23.0448	23.0448	23.0448	23.0448	23.0448	20.1841	-1	-1	-1
518	34.8421	34.8421	34.8421	34.8421	34.8421	33.5873	33.5873	33.5873	33.5873	33.5873	31.0289	31.0289	31.0289	31.0289	31.0289	28.92	28.92	28.92	28.92	28.92	25.3087	25.3087	25.3087	25.3087	25.3087	26.314	26.314	26.314	26.314	26.314	22.5649	22.5649	22.5649	22.5649	22.5649	23.9291	23.9291	23.9291	23.9291	23.9291	23.0448	23.0448	23.0448	23.0448	23.0448	20.1841	20.1841	20.1841	20.1841
508	38.9734	38.9734	38.9734	38.9734	38.9734	35.6882	35.6882	35.6882	35.6882	35.6882	35.4966	35.4966	35.4966	35.4966	35.4966	31.8932	31.8932	31.8932	31.8932	31.8932	29.2859	29.2859	29.2859	29.2859	29.2859	28.8864	28.8864	28.8864	28.8864	28.8864	29.9796	29.9796	29.9796	29.9796	29.9796	29.8186	29.8186	29.8186	29.8186	29.8186	27.8947	27.8947	27.8947	27.8947	27.8947	25.4804	25.4804	25.4804	25.4804
508	38.9734	38.9734	38.9734	38.9734	38.9734	35.6882	35.6882	35.6882	35.6882	35.6882	35.4966	35.4966	35.4966	35.4966	35.4966	31.8932	31.8932	31.8932	31.8932	31.8932	29.2859	29.2859	29.2859	29.2859	29.2859	28.8864	28.8864	28.8864	28.8864	28.8864	29.9796	29.9796	29.9796	29.9796	29.9796	29.8186	29.8186	29.8186	29.8186	29.8186	27.8947	27.8947	27.8947	27.8947	27.8947	25.4804	25.4804	25.4804	25.4804
508	38.9734	38.9734	38.9734	38.9734	38.9734	35.6882	35.6882	35.6882	35.6882	35.6882	35.4966	35.4966	35.4966	35.4966	35.4966	31.8932	31.8932	31.8932	31.8932	31.8932	29.2859	29.2859	29.2859	29.2859	29.2859	28.8864	28.8864	28.8864	28.8864	28.8864	29.9796	29.9796	29.9796	29.9796	29.9796	29.8186	29.8186	29.8186	29.8186	29.8186	27.8947	27.8947	27.8947	27.8947	27.8947	25.4804	25.4804	25.4804	25.4804
508	38.9734	38.9734	38.9734	38.9734	38.9734	35.6882	35.6882	35.6882	35.6882	35.6882	35.4966	35.4966	35.4966	35.4966	35.4966	31.8932	31.8932	31.8932	31.8932	31.8932	29.2859	29.2859	29.2859	29.2859	29.2859	28.8864	28.8864	28.8864	28.8864	28.8864	29.9796	29.9796	29.9796	29.9796	29.9796	29.8186	29.8186	29.8186	29.8186	29.8186	27.8947	27.8947	27.8947	27.8947	27.8947	25.4804	25.4804	25.4804	25.4804
508	38.9734	38.9734	38.9734	38.9734	38.9734	35.6882	35.6882	35.6882	35.6882	35.6882	35.4966	35.4966	35.4966	35.4966	35.4966	31.8932	31.8932	31.8932	31.8932	31.8932	29.2859	29.2859	29.2859	29.2859	29.2859	28.8864	28.8864	28.8864	28.8864	28.8864	29.9796	29.9796	29.9796	29.9796	29.9796	29.8186	29.8186	29.8186	29.8186	29.8186	27.8947	27.8947	27.8947	27.8947	27.8947	25.4804	25.4804	25.4804	25.4804
497	41.5439	41.5439	41.5439	41.5439	41.5439	39.1636	39.1636	39.1636	39.1636	39.1636	35.5508	35.5508	35.5508	35.5508	35.5508	34.7089	34.7089	34.7089	34.7089	34.7089	34.3006	34.3006	34.3006	34.3006	34.3006	32.7503	32.7503	32.7503	32.7503	32.7503	33.7086	33.7086	33.7086	33.7086	33.7086	33.2035	33.2035	33.2035	33.2035	33.2035	32.2476	32.2476	32.2476	32.2476	32.2476	28.9476	28.9476	28.9476	28.9476
497	41.5439	41.5439	41.5439	41.5439	41.5439	39.1636	39.1636	39.1636	39.1636	39.1636	35.5508	35.5508	35.5508	35.5508	35.5508	34.7089	34.7089	34.7089	34.7089	34.7089	34.3006	34.3006	34.3006	34.3006	34.3006	32.7503	32.7503	32.7503	32.7503	32.7503	33.7086	33.7086	33.7086	33.7086	33.7086	33.2035	33.2035	33.2035	33.2035	33.2035	32.2476	32.2476	32.2476	32.2476	32.2476	28.9476	28.9476	28.9476	28.9476
497	41.5439	41.5439	41.5439	41.5439	41.5439	39.1636	39.1636	39.1636	39.1636	39.1636	35.5508	35.5508	35.5508	35.5508	35.5508	34.7089	34.7089	34.7089	34.7089	34.7089	34.3006	34.3006	34.3006	34.3006	34.3006	32.7503	32.7503	32.7503	32.7503	32.7503	33.7086	33.7086	33.7086	33.7086	33.7086	33.2035	33.2035	33.2035	33.2035	33.2035	32.2476	32.2476	32.2476	32.2476	32.2476	28.9476	28.9476	28.9476	28.9476
497	41.5439	41.5439	41.5439	41.5439	41.5439	39.1636	39.1636	39.1636	39.1636	39.1636	35.5508	35.5508	35.5508	35.5508	35.5508	34.7089	34.7089	34.7089	34.7089	34.7089	34.3006	34.3006	34.3006	34.3006	34.3006	32.7503	32.7503	32.7503	32.7503	32.7503	33.7086	33.7086	33.7086	33.7086	33.7086	33.2035	33.2035	33.2035	33.2035	33.2035	32.2476	32.2476	32.2476	32.2476	32.2476	28.9476	28.9476	28.9476	28.9476
497	41.5439	41.5439	41.5439	41.5439	41.5439	39.1636	39.1636	39.1636	39.1636	39.1636	35.5508	35.5508	35.5508	35.5508	35.5508	34.7089	34.7089	34.7089	34.7089	34.7089	34.3006	34.3006	34.3006	34.3006	34.3006	32.7503	32.7503	32.7503	32.7503	32.7503	33.7086	33.7086	33.7086	33.7086	33.7086	33.2035	33.2035	33.2035	33.2035	33.2035	32.2476	32.2476	32.2476	32.2476	32.2476	28.9476	28.9476	28.9476	28.9476
487	43.5386	43.5386	43.5386	43.5386	43.5386	39.3118	39.3118	39.3118	39.3118	39.3118	38.3519	38.3519	38.3519	38.3519	38.3519	35.1018	35.1018	35.1018	35.1018	35.1018	35.9704	35.9704	35.9704	35.9704	35.9704	35.755	35.755	35.755	35.755	35.755	35.0777	35.0777	35.0777	35.0777	35.0777	35.1532	35.1532	35.1532	35.1532	35.1532	34.5176	34.5176	34.5176	34.5176	34.5176	33.5439	33.5439	33.5439	33.5439
487	43.5386	43.5386	43.5386	43.5386	43.5386	39.3118	39.3118	39.3118	39.3118	39.3118	38.3519	38.3519	38.3519	38.3519	38.3519	35.1018	35.1018	35.1018	35.1018	35.1018	35.9704	35.9704	35.9704	35.9704	35.9704	35.755	35.755	35.755	35.755	35.755	35.0777	35.0777	35.0777	35.0777	35.0777	35.1532	35.1532	35.1532	35.1532	35.1532	34.5176	34.5176	34.5176	34.5176	34.5176	33.5439	33.5439	33.5439	33.5439
487	43.5386	43.5386	43.5386	43.5386	43.5386	39.3118	39.3118	39.3118	39.3118	39.3118	38.3519	38.3519	38.3519	38.3519	38.3519	35.1018	35.1018	35.1018	35.1018	35.1018	35.9704	35.9704	35.9704	35.9704	35.9704	35.755	35.755	35.755	35.755	35.755	35.0777	35.0777	35.0777	35.0777	35.0777	35.1532	35.1532	35.1532	35.1532	35.1532	34.5176	34.5176	34.5176	34.5176	34.5176	33.5439	33.5439	33.5439	33.5439
487	43.5386	43.5386	43.5386	43.5386	43.5386	39.3118	39.3118	39.3118	39.3118	39.3118	38.3519	38.3519	38.3519	38.3519	38.3519	35.1018	35.1018	35.1018	35.1018	35.1018	35.9704	35.9704	35.9704	35.9704	35.9704	35.755	35.755	35.755	35.755	35.755	35.0777	35.0777	35.0777	35.0777	35.0777	35.1532	35.1532	35.1532	35.1532	35.1532	34.5176	34.5176	34.5176	34.5176	34.5176	33.5439	33.5439	33.5439	33.5439
487	43.5386	43.5386	43.5386	43.5386	43.5386	39.3118	39.3118	39.3118	39.3118	39.3118	38.3519	38.3519	38.3519	38.3519	38.3519	35.1018	35.1018	35.1018	35.1018	35.1018	35.9704	35.9704	35.9704	35.9704	35.9704	35.755	35.755	35.755	35.755	35.755	35.0777	35.0777	35.0777	35.0777	35.0777	35.1532	35.1532	35.1532	35.1532	35.1532	34.5176	34.5176	34.5176	34.5176	34.5176	33.5439	33.5439	33.5439	33.5439
477	43.1179	43.1179	43.1179	43.1179	43.1179	39.5766	39.5766	39.5766	39.5766	39.5766	39.2948	39.2948	39.2948	39.2948	39.2948	37.4032	37.4032	37.4032	37.4032	37.4032	38.323	38.323	38.323	38.323	38.323	36.7283	36.7283	36.7283	36.7283	36.7283	38.0013	38.0013	38.0013	38.0013	38.0013	37.5252	37.5252	37.5252	37.5252	37.5252	36.3727	36.3727	36.3727	36.3727	36.3727	36.6261	36.6261	36.6261	36.6261
477	43.1179	43.1179	43.1179	43.1179	43.1179	39.5766	39.5766	39.5766	39.5766	39.5766	39.2948	39.2948	39.2948	39.2948	39.2948	37.4032	37.4032	37.4032	37.4032	37.4032	38.323	38.323	38.323	38.323	38.323	36.7283	36.7283	36.7283	36.7283	36.7283	38.0013	38.0013	38.0013	38.0013	38.0013	37.5252	37.5252	37.5252	37.5252	37.5252	36.3727	36.3727	36.3727	36.3727	36.3727	36.6261	36.6261	36.6261	36.6261
477	43.1179	43.1179	43.1179	43.1179	43.1179	39.5766	39.5766	39.5766	39.5766	39.5766	39.2948	39.2948	39.2948	39.2948	39.2948	37.4032	37.4032	37.4032	37.4032	37.4032	38.323	38.323	38.323	38.323	38.323	36.7283	36.7283	36.7283	36.7283	36.7283	38.0013	38.0013	38.0013	38.0013	38.0013	37.5252	37.5252	37.5252	37.5252	37.5252	36.3727	36.3727	36.3727	36.3727	36.3727	36.6261	36.6261	36.6261	36.6261
477	43.1179	43.1179	43.1179	43.1179	43.1179	39.5766	39.5766	39.5766	39.5766	39.5766	39.2948	39.2948	39.2948	39.2948	39.2948	37.4032	37.4032	37.4032	37.4032	37.4032	38.323	38.323	38.323	38.323	38.323	36.7283	36.7283	36.7283	36.7283	36.7283	38.0013	38.0013	38.0013	38.0013	38.0013	37.5252	37.5252	37.5252	37.5252	37.5252	36.3727	36.3727	36.3727	36.3727	36.3727	36.6261	36.6261	36.6261	36.6261
477	43.1179	43.1179	43.1179	43.1179	43.1179	39.5766	39.5766	39.5766	39.5766	39.5766	39.2948	39.2948	39.2948	39.2948	39.2948	37.4032	37.4032	37.4032	37.4032	37.4032	38.323	38.323	38.323	38.323	38.323	36.7283	36.7283	36.7283	36.7283	36.7283	38.0013	38.0013	38.0013	38.0013	38.0013	37.5252	37.5252	37.5252	37.5252	37.5252	36.3727	36.3727	36.3727	36.3727	36.3727	36.6261	36.6261	36.6261	36.6261
466	41.7797	41.7797	41.7797	41.7797	41.7797	40.6919	40.6919	40.6919	40.6919	40.6919	39.1341	39.1341	39.1341	39.1341	39.1341	39.047	39.047	39.047	39.047	39.047	37.2906	37.2906	37.2906	37.2906	37.2906	40.1801	40.1801	40.1801	40.1801	40.1801	39.6388	39.6388	39.6388	39.6388	39.6388	38.7851	38.7851	38.7851	38.7851	38.7851	37.9608	37.9608	37.9608	37.9608	37.9608	37.2522	37.2522	37.2522	37.2522
466	41.7797	41.7797	41.7797	41.7797	41.7797	40.6919	40.6919	40.6919	40.6919	40.6919	39.1341	39.1341	39.1341	39.1341	39.1341	39.047	39.047	39.047	39.047	39.047	37.2906	37.2906	37.2906	37.2906	37.2906	40.1801	40.1801	40.1801	40.1801	40.1801	39.6388	39.6388	39.6388	39.6388	39.6388	38.7851	38.7851	38.7851	38.7851	38.7851	37.9608	37.9608	37.9608	37.9608	37.9608	37.2522	37.2522	37.2522	37.2522
466	41.7797	41.7797	41.7797	41.7797	41.7797	40.6919	40.6919	40.6919	40.6919	40.6919	39.1341	39.1341	39.1341	39.1341	39.1341	39.047	39.047	39.047	39.047	39.047	37.2906	37.2906	37.2906	37.2906	37.2906	40.1801	40.1801	40.1801	40.1801	40.1801	39.6388	39.6388	39.6388	39.6388	39.6388	38.7851	38.7851	38.7851	38.7851	38.7851	37.9608	37.9608	37.9608	37.9608	37.9608	37.2522	37.2522	37.2522	37.2522
466	41.7797	41.7797	41.7797	41.7797	41.7797	40.6919	40.6919	40.6919	40.6919	40.6919	39.1341	39.1341	39.1341	39.1341	39.1341	39.047	39.047	39.047	39.047	39.047	37.2906	37.2906	37.2906	37.2906	37.2906	40.1801	40.1801	40.1801	40.1801	40.1801	39.6388	39.6388	39.6388	39.6388	39.6388	38.7851	38.7851	38.7851	38.7851	38.7851	37.9608	37.9608	37.9608	37.9608	37.9608	37.2522	37.2522	37.2522	37.2522
466	41.7797	41.7797	41.7797	41.7797	41.7797	40.6919	40.6919	40.6919	40.6919	40.6919	39.1341	39.1341	39.1341	39.1341	39.1341	39.047	39.047	39.047	39.047	39.047	37.2906	37.2906	37.2906	37.2906	37.2906	40.1801	40.1801	40.1801	40.1801	40.1801	39.6388	39.6388	39.6388	39.6388	39.6388	38.7851	38.7851	38.7851	38.7851	38.7851	37.9608	37.9608	37.9608	37.9608	37.9608	37.2522	37.2522	37.2522	37.2522
456	40.4069	40.4069	40.4069	40.4069	40.4069	41.9516	41.9516	41.9516	41.9516	41.9516	38.3618	38.3618	38.3618	38.3618	38.3618	37.4303	37.4303	37.4303	37.4303	37.4303	37.6056	37.6056	37.6056	37.6056	37.6056	40.0647	40.0647	40.0647	40.0647	40.0647	39.1055	39.1055	39.1055	39.1055	39.1055	36.6184	36.6184	36.6184	36.6184	36.6184	36.9798	36.9798	36.9798	36.9798	36.9798	36.8372	36.8372	36.8372	36.8372
456	40.4069	40.4069	40.4069	40.4069	40.4069	41.9516	41.9516	41.9516	41.9516	41.9516	38.3618	38.3618	38.3618	38.3618	38.3618	37.4303	37.4303	37.4303	37.4303	37.4303	37.6056	37.6056	37.6056	37.6056	37.6056	40.0647	40.0647	40.0647	40.0647	40.0647	39.1055	39.1055	39.1055	39.1055	39.1055	36.6184	36.6184	36.6184	36.6184	36.6184	36.9798	36.9798	36.9798	36.9798	36.9798	36.8372	36.8372	36.8372	36.8372
456	40.4069	40.4069	40.4069	40.4069	40.4069	41.9516	41.9516	41.9516	41.9516	41.9516	38.3618	38.3618	38.3618	38.3618	38.3618	37.4303	37.4303	37.4303	37.4303	37.4303	37.6056	37.6056	37.6056	37.6056	37.6056	40.0647	40.0647	40.0647	40.0647	40.0647	39.1055	39.1055	39.1055	39.1055	39.1055	36.6184	36.6184	36.6184	36.6184	36.6184	36.9798	36.9798	36.9798	36.9798	36.9798	36.8372	36.8372	36.8372	36.8372
456	40.4069	40.4069	40.4069	40.4069	40.4069	41.9516	41.9516	41.9516	41.9516	41.9516	38.3618	38.3618	38.3618	38.3618	38.3618	37.4303	37.4303	37.4303	37.4303	37.4303	37.6056	37.6056	37.6056	37.6056	37.6056	40.0647	40.0647	40.0647	40.0647	40.0647	39.1055	39.1055	39.1055	39.1055	39.1055	36.6184	36.6184	36.6184	36.6184	36.6184	36.9798	36.9798	36.9798	36.9798	36.9798	36.8372	36.8372	36.8372	36.8372
456	40.4069	40.4069	40.4069	40.4069	40.4069	41.9516	41.9516	41.9516	41.9516	41.9516	38.3618	38.3618	38.3618	38.3618	38.3618	37.4303	37.4303	37.4303	37.4303	37.4303	37.6056	37.6056	37.6056	37.6056	37.6056	40.0647	40.0647	40.0647	40.0647	40.0647	39.1055	39.1055	39.1055	39.1055	39.1055	36.6184	36.6184	36.6184	36.6184	36.6184	36.9798	36.9798	36.9798	36.9798	36.9798	36.8372	36.8372	36.8372	36.8372
445	38.5525	38.5525	38.5525	38.5525	38.5525	38.177	38.177	38.177	38.177	38.177	34.89	34.89	34.89	34.89	34.89	34.9913	34.9913	34.9913	34.9913	34.9913	36.9758	36.9758	36.9758	36.9758	36.9758	40.1656	40.1656	40.1656	40.1656	40.1656	41.0142	41.0142	41.0142	41.0142	41.0142	40.9754	40.9754	40.9754	40.9754	40.9754	39.1647	39.1647	39.1647	39.1647	39.1647	38.6373	38.6373	38.6373	38.6373
445	38.5525	38.5525	38.5525	38.5525	38.5525	38.177	38.177	38.177	38.177	38.177	34.89	34.89	34.89	34.89	34.89	34.9913	34.9913	34.9913	34.9913	34.9913	36.9758	36.9758	36.9758	36.9758	36.9758	40.1656	40.1656	40.1656	40.1656	40.1656	41.0142	41.0142	41.0142	41.0142	41.0142	40.9754	40.9754	40.9754	40.9754	40.9754	39.1647	39.1647	39.1647	39.1647	39.1647	38.6373	38.6373	38.6373	38.6373
445	38.5525	38.5525	38.5525	38.5525	38.5525	38.177	38.177	38.177	38.177	38.177	34.89	34.89	34.89	34.89	34.89	34.9913	34.9913	34.9913	34.9913	34.9913	36.9758	36.9758	36.9758	36.9758	36.9758	40.1656	40.1656	40.1656	40.1656	40.1656	41.0142	41.0142	41.0142	41.0142	41.0142	40.9754	40.9754	40.9754	40.9754	40.9754	39.1647	39.1647	39.1647	39.1647	39.1647	38.6373	38.6373	38.6373	38.6373
445	38.5525	38.5525	38.5525	38.5525	38.5525	38.177	38.177	38.177	38.177	38.177	34.89	34.89	34.89	34.89	34.89	34.9913	34.9913	34.9913	34.9913	34.9913	36.9758	36.9758	36.9758	36.9758	36.9758	40.1656	40.1656	40.1656	40.1656	40.1656	41.0142	41.0142	41.0142	41.0142	41.0142	40.9754	40.9754	40.9754	40.9754	40.9754	39.1647	39.1647	39.1647	39.1647	39.1647	38.6373	38.6373	38.6373	38.6373
445	38.5525	38.5525	38.5525	38.5525	38.5525	38.177	38.177	38.177	38.177	38.177	34.89	34.89	34.89	34.89	34.89	34.9913	34.9913	34.9913	34.9913	34.9913	36.9758	36.9758	36.9758	36.9758	36.9758	40.1656	40.1656	40.1656	40.1656	40.1656	41.0142	41.0142	41.0142	41.0142	41.0142	40.9754	40.9754	40.9754	40.9754	40.9754	39.1647	39.1647	39.1647	39.1647	39.1647	38.6373	38.6373	38.6373	38.6373
435	42.3836	42.3836	42.3836	42.3836	42.3836	40.5084	40.5084	40.5084	40.5084	40.5084	39.8437	39.8437	39.8437	39.8437	39.8437	38.2387	38.2387	38.2387	38.2387	38.2387	39.9879	39.9879	39.9879	39.9879	39.9879	43.908	43.908	43.908	43.908	43.908	41.0641	41.0641	41.0641	41.0641	41.0641	39.7749	39.7749	39.7749	39.7749	39.7749	39.1283	39.1283	39.1283	39.1283	39.1283	38.1494	38.1494	38.1494	38.1494
435	42.3836	42.3836	42.3836	42.3836	42.3836	40.5084	40.5084	40.5084	40.5084	40.5084	39.8437	39.8437	39.8437	39.8437	39.8437	38.2387	38.2387	38.2387	38.2387	38.2387	39.9879	39.9879	39.9879	39.9879	39.9879	43.908	43.908	43.908	43.908	43.908	41.0641	41.0641	41.0641	41.0641	41.0641	39.7749	39.7749	39.7749	39.7749	39.7749	39.1283	39.1283	39.1283	39.1283	39.1283	38.1494	38.1494	38.1494	38.1494
435	42.3836	42.3836	42.3836	42.3836	42.3836	40.5084	40.5084	40.5084	40.5084	40.5084	39.8437	39.8437	39.8437	39.8437	39.8437	38.2387	38.2387	38.2387	38.2387	38.2387	39.9879	39.9879	39.9879	39.9879	39.9879	43.908	43.908	43.908	43.908	43.908	41.0641	41.0641	41.0641	41.0641	41.0641	39.7749	39.7749	39.7749	39.7749	39.7749	39.1283	39.1283	39.1283	39.1283	39.1283	38.1494	38.1494	38.1494	38.1494
435	42.3836	42.3836	42.3836	42.3836	42.3836	40.5084	40.5084	40.5084	40.5084	40.5084	39.8437	39.8437	39.8437	39.8437	39.8437	38.2387	38.2387	38.2387	38.2387	38.2387	39.9879	39.9879	39.9879	39.9879	39.9879	43.908	43.908	43.908	43.908	43.908	41.0641	41.0641	41.0641	41.0641	41.0641	39.7749	39.7749	39.7749	39.7749	39.7749	39.1283	39.1283	39.1283	39.1283	39.1283	38.1494	38.1494	38.1494	38.1494
435	42.3836	42.3836	42.3836	42.3836	42.3836	40.5084	40.5084	40.5084	40.5084	40.5084	39.8437	39.8437	39.8437	39.8437	39.8437	38.2387	38.2387	38.2387	38.2387	38.2387	39.9879	39.9879	39.9879	39.9879	39.9879	43.908	43.908	43.908	43.908	43.908	41.0641	41.0641	41.0641	41.0641	41.0641	39.7749	39.7749	39.7749	39.7749	39.7749	39.1283	39.1283	39.1283	39.1283	39.1283	38.1494	38.1494	38.1494	38.1494
425	42.322	42.322	42.322	42.322	42.322	40.6002	40.6002	40.6002	40.6002	40.6002	39.2292	39.2292	39.2292	39.2292	39.2292	38.0403	38.0403	38.0403	38.0403	38.0403	42.9869	42.9869	42.9869	42.9869	42.9869	41.2304	41.2304	41.2304	41.2304	41.2304	42.3674	42.3674	42.3674	42.3674	42.3674	41.5254	41.5254	41.5254	41.5254	41.5254	40.7808	40.7808	40.7808	40.7808	40.7808	40.6869	40.6869	40.6869	40.6869
425	42.322	42.322	42.322	42.322	42.322	40.6002	40.6002	40.6002	40.6002	40.6002	39.2292	39.2292	39.2292	39.2292	39.2292	38.0403	38.0403	38.0403	38.0403	38.0403	42.9869	42.9869	42.9869	42.9869	42.9869	41.2304	41.2304	41.2304	41.2304	41.2304	42.3674	42.3674	42.3674	42.3674	42.3674	41.5254	41.5254	41.5254	41.5254	41.5254	40.7808	40.7808	40.7808	40.7808	40.7808	40.6869	40.6869	40.6869	40.6869
425	42.322	42.322	42.322	42.322	42.322	40.6002	40.6002	40.6002	40.6002	40.6002	39.2292	39.2292	39.2292	39.2292	39.2292	38.0403	38.0403	38.0403	38.0403	38.0403	42.9869	42.9869	42.9869	42.9869	42.9869	41.2304	41.2304	41.2304	41.2304	41.2304	42.3674	42.3674	42.3674	42.3674	42.3674	41.5254	41.5254	41.5254	41.5254	41.5254	40.7808	40.7808	40.7808	40.7808	40.7808	40.6869	40.6869	40.6869	40.6869
425	42.322	42.322	42.322	42.322	42.322	40.6002	40.6002	40.6002	40.6002	40.6002	39.2292	39.2292	39.2292	39.2292	39.2292	38.0403	38.0403	38.0403	38.0403	38.0403	42.9869	42.9869	42.9869	42.9869	42.9869	41.2304	41.2304	41.2304	41.2304	41.2304	42.3674	42.3674	42.3674	42.3674	42.3674	41.5254	41.5254	41.5254	41.5254	41.5254	40.7808	40.7808	40.7808	40.7808	40.7808	40.6869	40.6869	40.6869	40.6869
425	42.322	42.322	42.322	42.322	42.322	40.6002	40.6002	40.6002	40.6002	40.6002	39.2292	39.2292	39.2292	39.2292	39.2292	38.0403	38.0403	38.0403	38.0403	38.0403	42.9869	42.9869	42.9869	42.9869	42.9869	41.2304	41.2304	41.2304	41.2304	41.2304	42.3674	42.3674	42.3674	42.3674	42.3674	41.5254	41.5254	41.5254	41.5254	41.5254	40.7808	40.7808	40.7808	40.7808	40.7808	40.6869	40.6869	40.6869	40.6869
414	42.8038	42.8038	42.8038	42.8038	42.8038	40.1227	40.1227	40.1227	40.1227	40.1227	35.6906	35.6906	35.6906	35.6906	35.6906	36.7493	36.7493	36.7493	36.7493	36.7493	41.9589	41.9589	41.9589	41.9589	41.9589	42.9523	42.9523	42.9523	42.9523	42.9523	41.9786	41.9786	41.9786	41.9786	41.9786	42.4142	42.4142	42.4142	42.4142	42.4142	41.284	41.284	41.284	41.284	41.284	41.9497	41.9497	41.9497	41.9497
414	42.8038	42.8038	42.8038	42.8038	42.8038	40.1227	40.1227	40.1227	40.1227	40.1227	35.6906	35.6906	35.6906	35.6906	35.6906	36.7493	36.7493	36.7493	36.7493	36.7493	41.9589	41.9589	41.9589	41.9589	41.9589	42.9523	42.9523	42.9523	42.9523	42.9523	41.9786	41.9786	41.9786	41.9786	41.9786	42.4142	42.4142	42.4142	42.4142	42.4142	41.284	41.284	41.284	41.284	41.284	41.9497	41.9497	41.9497	41.9497
414	42.8038	42.8038	42.8038	42.8038	42.8038	40.1227	40.1227	40.1227	40.1227	40.1227	35.6906	35.6906	35.6906	35.6906	35.6906	36.7493	36.7493	36.7493	36.7493	36.7493	41.9589	41.9589	41.9589	41.9589	41.9589	42.9523	42.9523	42.9523	42.9523	42.9523	41.9786	41.9786	41.9786	41.9786	41.9786	42.4142	42.4142	42.4142	42.4142	42.4142	41.284	41.284	41.284	41.284	41.284	41.9497	41.9497	41.9497	41.9497
414	42.8038	42.8038	42.8038	42.8038	42.8038	40.1227	40.1227	40.1227	40.1227	40.1227	35.6906	35.6906	35.6906	35.6906	35.6906	36.7493	36.7493	36.7493	36.7493	36.7493	41.9589	41.9589	41.9589	41.9589	41.9589	42.9523	42.9523	42.9523	42.9523	42.9523	41.9786	41.9786	41.9786	41.9786	41.9786	42.4142	42.4142	42.4142	42.4142	42.4142	41.284	41.284	41.284	41.284	41.284	41.9497	41.9497	41.9497	41.9497
414	42.8038	42.8038	42.8038	42.8038	42.8038	40.1227	40.1227	40.1227	40.1227	40.1227	35.6906	35.6906	35.6906	35.6906	35.6906	36.7493	36.7493	36.7493	36.7493	36.7493	41.9589	41.9589	41.9589	41.9589	41.9589	42.9523	42.9523	42.9523	42.9523	42.9523	41.9786	41.9786	41.9786	41.9786	41.9786	42.4142	42.4142	42.4142	42.4142	42.4142	41.284	41.284	41.284	41.284	41.284	41.9497	41.9497	41.9497	41.9497
404	38.5421	38.5421	38.5421	38.5421	38.5421	34.8541	34.8541	34.8541	34.8541	34.8541	35.918	35.918	35.918	35.918	35.918	42.2477	42.2477	42.2477	42.2477	42.2477	44.6091	44.6091	44.6091	44.6091	44.6091	43.1087	43.1087	43.1087	43.1087	43.1087	42.2951	42.2951	42.2951	42.2951	42.2951	41.6585	41.6585	41.6585	41.6585	41.6585	41.5403	41.5403	41.5403	41.5403	41.5403	41.6668	41.6668	41.6668	41.6668
404	38.5421	38.5421	38.5421	38.5421	38.5421	34.8541	34.8541	34.8541	34.8541	34.8541	35.918	35.918	35.918	35.918	35.918	42.2477	42.2477	42.2477	42.2477	42.2477	44.6091	44.6091	44.6091	44.6091	44.6091	43.1087	43.1087	43.1087	43.1087	43.1087	42.2951	42.2951	42.2951	42.2951	42.2951	41.6585	41.6585	41.6585	41.6585	41.6585	41.5403	41.5403	41.5403	41.5403	41.5403	41.6668	41.6668	41.6668	41.6668
404	38.5421	38.5421	38.5421	38.5421	38.5421	34.8541	34.8541	34.8541	34.8541	34.8541	35.918	35.918	35.918	35.918	35.918	42.2477	42.2477	42.2477	42.2477	42.2477	44.6091	44.6091	44.6091	44.6091	44.6091	43.1087	43.1087	43.1087	43.1087	43.1087	42.2951	42.2951	42.2951	42.2951	42.2951	41.6585	41.6585	41.6585	41.6585	41.6585	41.5403	41.5403	41.5403	41.5403	41.5403	41.6668	41.6668	41.6668	41.6668
404	38.5421	38.5421	38.5421	38.5421	38.5421	34.8541	34.8541	34.8541	34.8541	34.8541	35.918	35.918	35.918	35.918	35.918	42.2477	42.2477	42.2477	42.2477	42.2477	44.6091	44.6091	44.6091	44.6091	44.6091	43.1087	43.1087	43.1087	43.1087	43.1087	42.2951	42.2951	42.2951	42.2951	42.2951	41.6585	41.6585	41.6585	41.6585	41.6585	41.5403	41.5403	41.5403	41.5403	41.5403	41.6668	41.6668	41.6668	41.6668
404	38.5421	38.5421	38.5421	38.5421	38.5421	34.8541	34.8541	34.8541	34.8541	34.8541	35.918	35.918	35.918	35.918	35.918	42.2477	42.2477	42.2477	42.2477	42.2477	44.6091	44.6091	44.6091	44.6091	44.6091	43.1087	43.1087	43.1087	43.1087	43.1087	42.2951	42.2951	42.2951	42.2951	42.2951	41.6585	41.6585	41.6585	41.6585	41.6585	41.5403	41.5403	41.5403	41.5403	41.5403	41.6668	41.6668	41.6668	41.6668
394	37.1053	37.1053	37.1053	37.1053	37.1053	36.2924	36.2924	36.2924	36.2924	36.2924	38.9663	38.9663	38.9663	38.9663	38.9663	42.6066	42.6066	42.6066	42.6066	42.6066	43.0737	43.0737	43.0737	43.0737	43.0737	43.985	43.985	43.985	43.985	43.985	40.4776	40.4776	40.4776	40.4776	40.4776	39.7314	39.7314	39.7314	39.7314	39.7314	40.5035	40.5035	40.5035	40.5035	40.5035	40.1001	40.1001	40.1001	40.1001
394	37.1053	37.1053	37.1053	37.1053	37.1053	36.2924	36.2924	36.2924	36.2924	36.2924	38.9663	38.9663	38.9663	38.9663	38.9663	42.6066	42.6066	42.6066	42.6066	42.6066	43.0737	43.0737	43.0737	43.0737	43.0737	43.985	43.985	43.985	43.985	43.985	40.4776	40.4776	40.4776	40.4776	40.4776	39.7314	39.7314	39.7314	39.7314	39.7314	40.5035	40.5035	40.5035	40.5035	40.5035	40.1001	40.1001	40.1001	40.1001
394	37.1053	37.1053	37.1053	37.1053	37.1053	36.2924	36.2924	36.2924	36.2924	36.2924	38.9663	38.9663	38.9663	38.9663	38.9663	42.6066	42.6066	42.6066	42.6066	42.6066	43.0737	43.0737	43.0737	43.0737	43.0737	43.985	43.985	43.985	43.985	43.985	40.4776	40.4776	40.4776	40.4776	40.4776	39.7314	39.7314	39.7314	39.7314	39.7314	40.5035	40.5035	40.5035	40.5035	40.5035	40.1001	40.1001	40.1001	40.1001
394	37.1053	37.1053	37.1053	37.1053	37.1053	36.2924	36.2924	36.2924	36.2924	36.2924	38.9663	38.9663	38.9663	38.9663	38.9663	42.6066	42.6066	42.6066	42.6066	42.6066	43.0737	43.0737	43.0737	43.0737	43.0737	43.985	43.985	43.985	43.985	43.985	40.4776	40.4776	40.4776	40.4776	40.4776	39.7314	39.7314	39.7314	39.7314	39.7314	40.5035	40.5035	40.5035	40.5035	40.5035	40.1001	40.1001	40.1001	40.1001
394	37.1053	37.1053	37.1053	37.1053	37.1053	36.2924	36.2924	36.2924	36.2924	36.2924	38.9663	38.9663	38.9663	38.9663	38.9663	42.6066	42.6066	42.6066	42.6066	42.6066	43.0737	43.0737	43.0737	43.0737	43.0737	43.985	43.985	43.985	43.985	43.985	40.4776	40.4776	40.4776	40.4776	40.4776	39.7314	39.7314	39.7314	39.7314	39.7314	40.5035	40.5035	40.5035	40.5035	40.5035	40.1001	40.1001	40.1001	40.1001
383	41.346	41.346	41.346	41.346	41.346	38.8567	38.8567	38.8567	38.8567	38.8567	42.145	42.145	42.145	42.145	42.145	45.6739	45.6739	45.6739	45.6739	45.6739	43.7953	43.7953	43.7953	43.7953	43.7953	42.9023	42.9023	42.9023	42.9023	42.9023	42.5899	42.5899	42.5899	42.5899	42.5899	41.187	41.187	41.187	41.187	41.187	41.676	41.676	41.676	41.676	41.676	42.6642	42.6642	42.6642	42.6642
383	41.346	41.346	41.346	41.346	41.346	38.8567	38.8567	38.8567	38.8567	38.8567	42.145	42.145	42.145	42.145	42.145	45.6739	45.6739	45.6739	45.6739	45.6739	43.7953	43.7953	43.7953	43.7953	43.7953	42.9023	42.9023	42.9023	42.9023	42.9023	42.5899	42.5899	42.5899	42.5899	42.5899	41.187	41.187	41.187	41.187	41.187	41.676	41.676	41.676	41.676	41.676	42.6642	42.6642	42.6642	42.6642
383	41.346	41.346	41.346	41.346	41.346	38.8567	38.8567	38.8567	38.8567	38.8567	42.145	42.145	42.145	42.145	42.145	45.6739	45.6739	45.6739	45.6739	45.6739	43.7953	43.7953	43.7953	43.7953	43.7953	42.9023	42.9023	42.9023	42.9023	42.9023	42.5899	42.5899	42.5899	42.5899	42.5899	41.187	41.187	41.187	41.187	41.187	41.676	41.676	41.676	41.676	41.676	42.6642	42.6642	42.6642	42.6642
383	41.346	41.346	41.346	41.346	41.346	38.8567	38.8567	38.8567	38.8567	38.8567	42.145	42.145	42.145	42.145	42.145	45.6739	45.6739	45.6739	45.6739	45.6739	43.7953	43.7953	43.7953	43.7953	43.7953	42.9023	42.9023	42.9023	42.9023	42.9023	42.5899	42.5899	42.5899	42.5899	42.5899	41.187	41.187	41.187	41.187	41.187	41.676	41.676	41.676	41.676	41.676	42.6642	42.6642	42.6642	42.6642
383	41.346	41.346	41.346	41.346	41.346	38.8567	38.8567	38.8567	38.8567	38.8567	42.145	42.145	42.145	42.145	42.145	45.6739	45.6739	45.6739	45.6739	45.6739	43.7953	43.7953	43.7953	43.7953	43.7953	42.9023	42.9023	42.9023	42.9023	42.9023	42.5899	42.5899	42.5899	42.5899	42.5899	41.187	41.187	41.187	41.187	41.187	41.676	41.676	41.676	41.676	41.676	42.6642	42.6642	42.6642	42.6642
373	37.3613	37.3613	37.3613	37.3613	37.3613	37.4601	37.4601	37.4601	37.4601	37.4601	39.7997	39.7997	39.7997	39.7997	39.7997	42.1087	42.1087	42.1087	42.1087	42.1087	41.482	41.482	41.482	41.482	41.482	42.2965	42.2965	42.2965	42.2965	42.2965	41.3013	41.3013	41.3013	41.3013	41.3013	41.5912	41.5912	41.5912	41.5912	41.5912	41.8167	41.8167	41.8167	41.8167	41.8167	42.8239	42.8239	42.8239	42.8239
373	37.3613	37.3613	37.3613	37.3613	37.3613	37.4601	37.4601	37.4601	37.4601	37.4601	39.7997	39.7997	39.7997	39.7997	39.7997	42.1087	42.1087	42.1087	42.1087	42.1087	41.482	41.482	41.482	41.482	41.482	42.2965	42.2965	42.2965	42.2965	42.2965	41.3013	41.3013	41.3013	41.3013	41.3013	41.5912	41.5912	41.5912	41.5912	41.5912	41.8167	41.8167	41.8167	41.8167	41.8167	42.8239	42.8239	42.8239	42.8239
373	37.3613	37.3613	37.3613	37.3613	37.3613	37.4601	37.4601	37.4601	37.4601	37.4601	39.7997	39.7997	39.7997	39.7997	39.7997	42.1087	42.1087	42.1087	42.1087	42.1087	41.482	41.482	41.482	41.482	41.482	42.2965	42.2965	42.2965	42.2965	42.2965	41.3013	41.3013	41.3013	41.3013	41.3013	41.5912	41.5912	41.5912	41.5912	41.5912	41.8167	41.8167	41.8167	41.8167	41.8167	42.8239	42.8239	42.8239	42.8239
373	37.3613	37.3613	37.3613	37.3613	37.3613	37.4601	37.4601	37.4601	37.4601	37.4601	39.7997	39.7997	39.7997	39.7997	39.7997	42.1087	42.1087	42.1087	42.1087	42.1087	41.482	41.482	41.482	41.482	41.482	42.2965	42.2965	42.2965	42.2965	42.2965	41.3013	41.3013	41.3013	41.3013	41.3013	41.5912	41.5912	41.5912	41.5912	41.5912	41.8167	41.8167	41.8167	41.8167	41.8167	42.8239	42.8239	42.8239	42.8239
373	37.3613	37.3613	37.3613	37.3613	37.3613	37.4601	37.4601	37.4601	37.4601	37.4601	39.7997	39.7997	39.7997	39.7997	39.7997	42.1087	42.1087	42.1087	42.1087	42.1087	41.482	41.482	41.482	41.482	41.482	42.2965	42.2965	42.2965	42.2965	42.2965	41.3013	41.3013	41.3013	41.3013	41.3013	41.5912	41.5912	41.5912	41.5912	41.5912	41.8167	41.8167	41.8167	41.8167	41.8167	42.8239	42.8239	42.8239	42.8239
363	41.3547	41.3547	41.3547	41.3547	41.3547	40.1674	40.1674	40.1674	40.1674	40.1674	41.6873	41.6873	41.6873	41.6873	41.6873	44.2107	44.2107	44.2107	44.2107	44.2107	44.1994	44.1994	44.1994	44.1994	44.1994	43.4361	43.4361	43.4361	43.4361	43.4361	43.5975	43.5975	43.5975	43.5975	43.5975	40.864	40.864	40.864	40.864	40.864	42.4941	42.4941	42.4941	42.4941	42.4941	42.5642	42.5642	42.5642	42.5642
363	41.3547	41.3547	41.3547	41.3547	41.3547	40.1674	40.1674	40.1674	40.1674	40.1674	41.6873	41.6873	41.6873	41.6873	41.6873	44.2107	44.2107	44.2107	44.2107	44.2107	44.1994	44.1994	44.1994	44.1994	44.1994	43.4361	43.4361	43.4361	43.4361	43.4361	43.5975	43.5975	43.5975	43.5975	43.5975	40.864	40.864	40.864	40.864	40.864	42.4941	42.4941	42.4941	42.4941	42.4941	42.5642	42.5642	42.5642	42.5642
363	41.3547	41.3547	41.3547	41.3547	41.3547	40.1674	40.1674	40.1674	40.1674	40.1674	41.6873	41.6873	41.6873	41.6873	41.6873	44.2107	44.2107	44.2107	44.2107	44.2107	44.1994	44.1994	44.1994	44.1994	44.1994	43.4361	43.4361	43.4361	43.4361	43.4361	43.5975	43.5975	43.5975	43.5975	43.5975	40.864	40.864	40.864	40.864	40.864	42.4941	42.4941	42.4941	42.4941	42.4941	42.5642	42.5642	42.5642	42.5642
363	41.3547	41.3547	41.3547	41.3547	41.3547	40.1674	40.1674	40.1674	40.1674	40.1674	41.6873	41.6873	41.6873	41.6873	41.6873	44.2107	44.2107	44.2107	44.2107	44.2107	44.1994	44.1994	44.1994	44.1994	44.1994	43.4361	43.4361	43.4361	43.4361	43.4361	43.5975	43.5975	43.5975	43.5975	43.5975	40.864	40.864	40.864	40.864	40.864	42.4941	42.4941	42.4941	42.4941	42.4941	42.5642	42.5642	42.5642	42.5642
[truncated: 176 more rows]
[truncated: 416 more columns]

## Sheet: Fig.4f
Distance (m)|Time (s)	0	0	0	0	0	3	3	3	3	3	6	6	6	6	6	9	9	9	9	9	12	12	12	12	12	15	15	15	15	15	17	17	17	17	17	20	20	20	20	20	23	23	23	23	23	26	26	26	26
[truncated: 835 more rows]
[truncated: 416 more columns]
