# Supplementary material for: Traffic light optimization with low penetration rate vehicle trajectory data
Source: Nat Commun. 2024 Feb 20;15:1306. doi: 10.1038/s41467-024-45427-4 (PMC10879128; doi:10.1038/s41467-024-45427-4)
Supplement: Supplementary file 11 — Source Data [file 41467_2024_45427_MOESM11_ESM.zip › FigSourceData/Fig5.xlsx]

## Sheet: Fig.5b
Current Split: 90 (s) major, 30 (s) minor; Minimum Split: 96 (s) major, 24 (s) minor; Gradient: -0.2741 (hr/s)
major split (s)	minor split (s)	delay (h)	stops (hr equivalence)	total (h)
70	50	19.6158	5.42837	25.0442
72	48	18.6039	5.26154	23.8655
74	46	17.4242	5.08942	22.5136
76	44	16.5498	4.9239	21.4737
78	42	15.5265	4.75247	20.279
80	40	14.6579	4.59009	19.248
82	38	13.8418	4.43755	18.2793
84	36	13.0247	4.26901	17.2937
86	34	12.1362	4.0868	16.223
88	32	11.3784	3.8993	15.2777
90	30	10.7407	3.74818	14.4889
92	28	10.323	3.61769	13.9407
94	26	9.84958	3.48568	13.3353
96	24	9.45174	3.35729	12.809
98	22	9.09485	3.22819	12.323
100	20	8.90614	3.09847	12.0046
102	18	9.08736	2.95915	12.0465
104	16	10.5467	2.8302	13.3769
106	14	13.9501	2.70009	16.6502
108	12	15.061	2.55871	17.6197
110	10	15.9012	2.41072	18.3119
gradient (black dashed line)
major split (s)	minor split (s)	gradient cost (h)
85	35	15.8594
95	25	13.1184

## Sheet: Fig.5c
Current Cycle: 120 (s), Minimum Cycle: 100 (s), Gradient: 0.1017 (hr/s)
cycle length (s)	delay (hr)	stops (hr equivalence)	total (hr)
40	6.93675	4.44545	11.3822
50	6.97348	4.11748	11.091
60	7.52483	4.17008	11.6949
70	7.92024	4.13495	12.0552
80	8.61287	4.03615	12.649
90	8.43783	3.81783	12.2557
100	9.90295	3.93689	13.8398
110	10.6552	3.87245	14.5277
120	10.7407	3.74818	14.4889
130	11.6704	3.83511	15.5055
140	12.4836	3.75967	16.2433
150	13.4804	3.87693	17.3573
160	14.0665	3.83996	17.9064
gradient (black dashed line)
cycle length (s)	gradient cost (h)
100	12.4557
140	16.5222

## Sheet: Fig.5f
Optimal offset: 36 (s)
additional relative offset (s)	northbound delay (h)	southbound delay (h)	northbound stops	southbound stops
0	6.61026	5.14916	1419.04	1070.68
3	7.22966	4.7353	1444.02	936.532
6	7.86294	4.2591	1468.66	803.64
9	8.48914	4.00536	1492.73	705.158
12	9.022	3.8264	1502.91	645.291
15	8.98195	3.70035	1472.91	626.271
18	8.48103	3.8989	1400.77	643.69
21	7.76206	4.20462	1309.59	672.623
24	6.96166	4.4277	1217.76	702.51
27	6.20996	4.6635	1132.15	735.308
30	5.48181	4.90823	1056.14	768.869
33	5.06724	4.93803	1008.6	797.984
36	4.83448	5.08572	982.304	829.345
39	4.7002	5.33354	968.803	864.296
42	4.66985	5.34233	960.938	898.043
45	4.6188	5.49923	948.569	927.977
48	4.59763	5.50603	931.493	955.791
51	4.46349	5.67739	908.163	985.158
54	4.33446	5.86571	885.217	1021.98
57	4.25722	6.19126	863.314	1066.64
60	4.07156	6.46933	839.11	1119.18
63	3.99435	6.82331	820.393	1180.21
66	3.83538	7.29613	803.255	1247.36
69	3.76153	7.81128	801.892	1328.49
72	3.79105	8.13192	838.181	1386.55
75	3.92579	8.02224	938.078	1396.77
78	4.29407	7.58814	1099.26	1375.61
81	4.80912	6.94643	1259.58	1326.36
84	5.37684	6.41326	1350.49	1262.59
87	6.0024	5.7928	1392.31	1177.12
