# Supplementary material for: Traffic light optimization with low penetration rate vehicle trajectory data
Source: Nat Commun. 2024 Feb 20;15:1306. doi: 10.1038/s41467-024-45427-4 (PMC10879128; doi:10.1038/s41467-024-45427-4)
Supplement: Supplementary file 11 — Source Data [file 41467_2024_45427_MOESM11_ESM.zip › FigSourceData/Fig6.xlsx]

## Sheet: Fig.6a
Signal Bar
start	end	signal	position
-25	1	red	88.9117
1	59	green	88.9117
59	62.5	yellow	88.9117
62.5	65	red clearance	88.9117
65	91	red	88.9117
91	149	green	88.9117
149	152.5	yellow	88.9117
152.5	155	red clearance	88.9117
155	181	red	88.9117
181	239	green	88.9117
239	242.5	yellow	88.9117
242.5	245	red clearance	88.9117
245	271	red	88.9117
-48	14.2	green	466.967
14.2	17.7	yellow	466.967
17.7	20	red clearance	466.967
20	42	red	466.967
42	104.2	green	466.967
104.2	107.7	yellow	466.967
107.7	110	red clearance	466.967
110	132	red	466.967
132	194.2	green	466.967
194.2	197.7	yellow	466.967
197.7	200	red clearance	466.967
200	222	red	466.967
222	284.2	green	466.967
0	21	green	794.761
21	24.5	yellow	794.761
24.5	27	red clearance	794.761
27	90	red	794.761
90	111	green	794.761
111	114.5	yellow	794.761
114.5	117	red clearance	794.761
117	180	red	794.761
180	201	green	794.761
201	204.5	yellow	794.761
204.5	207	red clearance	794.761
207	270	red	794.761
-53	1	green	1141.34
1	4.5	yellow	1141.34
4.5	7	red clearance	1141.34
7	37	red	1141.34
37	91	green	1141.34
91	94.5	yellow	1141.34
94.5	97	red clearance	1141.34
97	127	red	1141.34
127	181	green	1141.34
181	184.5	yellow	1141.34
184.5	187	red clearance	1141.34
187	217	red	1141.34
217	271	green	1141.34
-53	1	green	1208.83
1	4.5	yellow	1208.83
4.5	7	red clearance	1208.83
7	37	red	1208.83
37	91	green	1208.83
91	94.5	yellow	1208.83
94.5	97	red clearance	1208.83
97	127	red	1208.83
127	181	green	1208.83
181	184.5	yellow	1208.83
184.5	187	red clearance	1208.83
187	217	red	1208.83
217	271	green	1208.83
-10	36.2	green	1667.18
36.2	39.7	yellow	1667.18
39.7	42	red clearance	1667.18
42	80	red	1667.18
80	126.2	green	1667.18
126.2	129.7	yellow	1667.18
129.7	132	red clearance	1667.18
132	170	red	1667.18
170	216.2	green	1667.18
216.2	219.7	yellow	1667.18
219.7	222	red clearance	1667.18
222	260	red	1667.18
260	306.2	green	1667.18
Trajectories
time (sec)	distance (meter)
-14.60;-11.57;-8.58;-5.62;-2.57;0.42;3.44;6.39;9.42;12.43	-108.79;-55.49;-8.86;27.86;52.23;63.47;65.59;72.29;87.43;111.35
75.40;78.43;81.42;84.38;87.43;90.42;93.44;96.39;99.42;102.43	-108.79;-55.49;-8.86;27.86;52.23;63.47;65.59;72.29;87.43;111.35
165.40;168.43;171.42;174.38;177.43;180.42;183.44;186.39;189.42;192.43	-108.79;-55.49;-8.86;27.86;52.23;63.47;65.59;72.29;87.43;111.35
255.40;258.43;261.42;264.38;267.43;270.42;273.44;276.39;279.42;282.43	-108.79;-55.49;-8.86;27.86;52.23;63.47;65.59;72.29;87.43;111.35
34.20;37.22;43.69	20.16;59.54;137.54
124.20;127.22;133.69	20.16;59.54;137.54
214.20;217.22;223.69	20.16;59.54;137.54
304.20;307.22;313.69	20.16;59.54;137.54
45.80;48.32;51.60;54.77;57.78	-113.84;-55.46;19.92;55.19;105.14
135.80;138.32;141.60;144.77;147.78	-113.84;-55.46;19.92;55.19;105.14
225.80;228.32;231.60;234.77;237.78	-113.84;-55.46;19.92;55.19;105.14
315.80;318.32;321.60;324.77;327.78	-113.84;-55.46;19.92;55.19;105.14
-6.60;-3.66;-0.64;2.39;5.35;8.38	-70.83;-19.96;26.13;57.50;73.86;99.01
83.40;86.34;89.36;92.39;95.35;98.38	-70.83;-19.96;26.13;57.50;73.86;99.01
173.40;176.34;179.36;182.39;185.35;188.38	-70.83;-19.96;26.13;57.50;73.86;99.01
263.40;266.34;269.36;272.39;275.35;278.38	-70.83;-19.96;26.13;57.50;73.86;99.01
-7.36;-4.29;-1.31;1.22;4.66;7.72;10.72;13.47;16.65	-84.05;-44.09;-9.58;13.01;26.14;29.82;38.72;62.20;90.68
82.64;85.71;88.69;91.22;94.66;97.72;100.72;103.47;106.65	-84.05;-44.09;-9.58;13.01;26.14;29.82;38.72;62.20;90.68
172.64;175.71;178.69;181.22;184.66;187.72;190.72;193.47;196.65	-84.05;-44.09;-9.58;13.01;26.14;29.82;38.72;62.20;90.68
262.64;265.71;268.69;271.22;274.66;277.72;280.72;283.47;286.65	-84.05;-44.09;-9.58;13.01;26.14;29.82;38.72;62.20;90.68
-36.59;-33.63;-31.13;-27.59;-24.05;-21.71;-18.60;-15.62;-13.12;-10.12;-6.61;-3.61;-1.05;1.90;5.39;8.39;10.88	-110.42;-62.67;-16.36;28.60;58.09;64.88;64.88;64.88;64.88;64.88;64.88;64.88;64.88;64.88;65.43;79.23;106.60
53.41;56.37;58.87;62.41;65.95;68.29;71.40;74.38;76.88;79.88;83.39;86.39;88.95;91.90;95.39;98.39;100.88	-110.42;-62.67;-16.36;28.60;58.09;64.88;64.88;64.88;64.88;64.88;64.88;64.88;64.88;64.88;65.43;79.23;106.60
143.41;146.37;148.87;152.41;155.95;158.29;161.40;164.38;166.88;169.88;173.39;176.39;178.95;181.90;185.39;188.39;190.88	-110.42;-62.67;-16.36;28.60;58.09;64.88;64.88;64.88;64.88;64.88;64.88;64.88;64.88;64.88;65.43;79.23;106.60
233.41;236.37;238.87;242.41;245.95;248.29;251.40;254.38;256.88;259.88;263.39;266.39;268.95;271.90;275.39;278.39;280.88	-110.42;-62.67;-16.36;28.60;58.09;64.88;64.88;64.88;64.88;64.88;64.88;64.88;64.88;64.88;65.43;79.23;106.60
-6.86;-4.28;-1.35;1.64;5.12;8.14;10.64;13.65;17.15;20.14;22.65;25.64;29.14	-87.11;-47.38;-21.78;-10.43;-7.65;-7.54;-7.54;-6.53;1.70;14.27;36.85;66.57;104.76
83.14;85.72;88.65;91.64;95.12;98.14;100.64;103.65;107.15;110.14;112.65;115.64;119.14	-87.11;-47.38;-21.78;-10.43;-7.65;-7.54;-7.54;-6.53;1.70;14.27;36.85;66.57;104.76
173.14;175.72;178.65;181.64;185.12;188.14;190.64;193.65;197.15;200.14;202.65;205.64;209.14	-87.11;-47.38;-21.78;-10.43;-7.65;-7.54;-7.54;-6.53;1.70;14.27;36.85;66.57;104.76
263.14;265.72;268.65;271.64;275.12;278.14;280.64;283.65;287.15;290.14;292.65;295.64;299.14	-87.11;-47.38;-21.78;-10.43;-7.65;-7.54;-7.54;-6.53;1.70;14.27;36.85;66.57;104.76
-30.80;-27.83;-24.32;-21.35;-18.82;-15.83;-12.31;-9.34;-6.83;-3.83;-0.33;2.66;5.18;8.18;11.67	-115.67;-75.60;-40.32;-11.16;12.88;32.25;46.94;56.07;59.07;60.52;60.63;60.63;61.85;74.76;100.36
59.20;62.17;65.68;68.65;71.18;74.17;77.69;80.66;83.17;86.17;89.67;92.66;95.18;98.18;101.67	-115.67;-75.60;-40.32;-11.16;12.88;32.25;46.94;56.07;59.07;60.52;60.63;60.63;61.85;74.76;100.36
149.20;152.17;155.68;158.65;161.18;164.17;167.69;170.66;173.17;176.17;179.67;182.66;185.18;188.18;191.67	-115.67;-75.60;-40.32;-11.16;12.88;32.25;46.94;56.07;59.07;60.52;60.63;60.63;61.85;74.76;100.36
239.20;242.17;245.68;248.65;251.18;254.17;257.69;260.66;263.17;266.17;269.67;272.66;275.18;278.18;281.67	-115.67;-75.60;-40.32;-11.16;12.88;32.25;46.94;56.07;59.07;60.52;60.63;60.63;61.85;74.76;100.36
25.25;28.25;31.77;34.74;37.28;40.26;43.76	-113.20;-71.80;-31.62;8.00;48.07;87.46;126.96
115.25;118.25;121.77;124.74;127.28;130.26;133.76	-113.20;-71.80;-31.62;8.00;48.07;87.46;126.96
205.25;208.25;211.77;214.74;217.28;220.26;223.76	-113.20;-71.80;-31.62;8.00;48.07;87.46;126.96
295.25;298.25;301.77;304.74;307.28;310.26;313.76	-113.20;-71.80;-31.62;8.00;48.07;87.46;126.96
22.09;24.40;28.06;30.32;34.06	-82.32;-30.78;20.31;70.94;119.90
112.09;114.40;118.06;120.32;124.06	-82.32;-30.78;20.31;70.94;119.90
202.09;204.40;208.06;210.32;214.06	-82.32;-30.78;20.31;70.94;119.90
292.09;294.40;298.06;300.32;304.06	-82.32;-30.78;20.31;70.94;119.90
37.87;41.13;44.12;46.63;49.86;53.11;56.10	-108.54;-75.81;-39.47;2.05;42.66;81.83;119.33
127.87;131.13;134.12;136.63;139.86;143.11;146.10	-108.54;-75.81;-39.47;2.05;42.66;81.83;119.33
217.87;221.13;224.12;226.63;229.86;233.11;236.10	-108.54;-75.81;-39.47;2.05;42.66;81.83;119.33
307.87;311.13;314.12;316.63;319.86;323.11;326.10	-108.54;-75.81;-39.47;2.05;42.66;81.83;119.33
10.80;13.79;16.80;19.32;22.78	-90.70;-39.51;7.68;52.43;95.93
100.80;103.79;106.80;109.32;112.78	-90.70;-39.51;7.68;52.43;95.93
190.80;193.79;196.80;199.32;202.78	-90.70;-39.51;7.68;52.43;95.93
280.80;283.79;286.80;289.32;292.78	-90.70;-39.51;7.68;52.43;95.93
47.71;50.80;54.18;56.71;59.83;63.17	-82.90;-42.05;-3.20;32.30;67.57;104.30
137.71;140.80;144.18;146.71;149.83;153.17	-82.90;-42.05;-3.20;32.30;67.57;104.30
227.71;230.80;234.18;236.71;239.83;243.17	-82.90;-42.05;-3.20;32.30;67.57;104.30
317.71;320.80;324.18;326.71;329.83;333.17	-82.90;-42.05;-3.20;32.30;67.57;104.30
50.92;53.43;56.41;59.92;62.91	-92.13;-46.28;-0.87;45.21;92.83
140.92;143.43;146.41;149.92;152.91	-92.13;-46.28;-0.87;45.21;92.83
230.92;233.43;236.41;239.92;242.91	-92.13;-46.28;-0.87;45.21;92.83
320.92;323.43;326.41;329.92;332.91	-92.13;-46.28;-0.87;45.21;92.83
-20.01;-16.52;-13.53;-10.72;-7.51;-5.02;-2.01;1.48;4.49;7.48;10.92	-111.99;-51.12;7.09;48.15;65.07;67.96;68.08;68.08;68.30;85.77;136.17
69.99;73.48;76.47;79.28;82.49;84.98;87.99;91.48;94.49;97.48;100.92	-111.99;-51.12;7.09;48.15;65.07;67.96;68.08;68.08;68.30;85.77;136.17
159.99;163.48;166.47;169.28;172.49;174.98;177.99;181.48;184.49;187.48;190.92	-111.99;-51.12;7.09;48.15;65.07;67.96;68.08;68.08;68.30;85.77;136.17
249.99;253.48;256.47;259.28;262.49;264.98;267.99;271.48;274.49;277.48;280.92	-111.99;-51.12;7.09;48.15;65.07;67.96;68.08;68.08;68.30;85.77;136.17
-5.37;-2.11;0.86;3.37;6.86;9.87;12.37	-92.43;-54.26;-18.30;13.86;42.12;75.94;115.21
84.63;87.89;90.86;93.37;96.86;99.87;102.37	-92.43;-54.26;-18.30;13.86;42.12;75.94;115.21
174.63;177.89;180.86;183.37;186.86;189.87;192.37	-92.43;-54.26;-18.30;13.86;42.12;75.94;115.21
264.63;267.89;270.86;273.37;276.86;279.87;282.37	-92.43;-54.26;-18.30;13.86;42.12;75.94;115.21
25.26;27.88;33.75;36.74;40.30	-120.03;-82.19;3.06;45.91;92.42
115.26;117.88;123.75;126.74;130.30	-120.03;-82.19;3.06;45.91;92.42
205.26;207.88;213.75;216.74;220.30	-120.03;-82.19;3.06;45.91;92.42
295.26;297.88;303.75;306.74;310.30	-120.03;-82.19;3.06;45.91;92.42
46.40;48.91;52.03;55.41;58.42;60.92;64.04	-114.24;-70.95;-28.88;13.09;48.69;79.74;116.35
136.40;138.91;142.03;145.41;148.42;150.92;154.04	-114.24;-70.95;-28.88;13.09;48.69;79.74;116.35
226.40;228.91;232.03;235.41;238.42;240.92;244.04	-114.24;-70.95;-28.88;13.09;48.69;79.74;116.35
316.40;318.91;322.03;325.41;328.42;330.92;334.04	-114.24;-70.95;-28.88;13.09;48.69;79.74;116.35
-21.20;-18.28;-15.25;-12.24;-9.24;-6.27;-3.28;-0.24;2.76;5.77;8.76;11.76;14.88	-82.49;-41.30;-6.36;20.25;37.50;43.85;45.08;45.08;45.08;45.97;57.87;82.91;115.30
68.80;71.72;74.75;77.76;80.76;83.73;86.72;89.76;92.76;95.77;98.76;101.76;104.88	-82.49;-41.30;-6.36;20.25;37.50;43.85;45.08;45.08;45.08;45.97;57.87;82.91;115.30
158.80;161.72;164.75;167.76;170.76;173.73;176.72;179.76;182.76;185.77;188.76;191.76;194.88	-82.49;-41.30;-6.36;20.25;37.50;43.85;45.08;45.08;45.08;45.97;57.87;82.91;115.30
248.80;251.72;254.75;257.76;260.76;263.73;266.72;269.76;272.76;275.77;278.76;281.76;284.88	-82.49;-41.30;-6.36;20.25;37.50;43.85;45.08;45.08;45.08;45.97;57.87;82.91;115.30
14.61;20.63	48.76;113.56
104.61;110.63	48.76;113.56
194.61;200.63	48.76;113.56
284.61;290.63	48.76;113.56
42.22;45.22	60.81;101.65
132.22;135.22	60.81;101.65
222.22;225.22	60.81;101.65
312.22;315.22	60.81;101.65
-19.26;-16.70;-13.26;-10.68;-7.26;-4.70;-1.26;1.58;4.74;7.32;10.76;13.90;16.73	-112.06;-64.09;-27.47;-6.65;1.69;7.04;12.82;23.95;38.19;49.10;56.78;74.04;103.65
70.74;73.30;76.74;79.32;82.74;85.30;88.74;91.58;94.74;97.32;100.76;103.90;106.73	-112.06;-64.09;-27.47;-6.65;1.69;7.04;12.82;23.95;38.19;49.10;56.78;74.04;103.65
160.74;163.30;166.74;169.32;172.74;175.30;178.74;181.58;184.74;187.32;190.76;193.90;196.73	-112.06;-64.09;-27.47;-6.65;1.69;7.04;12.82;23.95;38.19;49.10;56.78;74.04;103.65
250.74;253.30;256.74;259.32;262.74;265.30;268.74;271.58;274.74;277.32;280.76;283.90;286.73	-112.06;-64.09;-27.47;-6.65;1.69;7.04;12.82;23.95;38.19;49.10;56.78;74.04;103.65
-16.71;-13.22;-10.22;-7.70;-4.70;-1.20;1.77;4.28;7.79;10.29;13.28;16.77;19.78;22.31;25.36;28.76	-89.71;-63.78;-41.51;-27.15;-15.47;-7.13;-3.45;-2.10;-1.10;2.24;8.25;13.26;23.83;47.76;81.47;119.20
73.29;76.78;79.78;82.30;85.30;88.80;91.77;94.28;97.79;100.29;103.28;106.77;109.78;112.31;115.36;118.76	-89.71;-63.78;-41.51;-27.15;-15.47;-7.13;-3.45;-2.10;-1.10;2.24;8.25;13.26;23.83;47.76;81.47;119.20
163.29;166.78;169.78;172.30;175.30;178.80;181.77;184.28;187.79;190.29;193.28;196.77;199.78;202.31;205.36;208.76	-89.71;-63.78;-41.51;-27.15;-15.47;-7.13;-3.45;-2.10;-1.10;2.24;8.25;13.26;23.83;47.76;81.47;119.20
253.29;256.78;259.78;262.30;265.30;268.80;271.77;274.28;277.79;280.29;283.28;286.77;289.78;292.31;295.36;298.76	-89.71;-63.78;-41.51;-27.15;-15.47;-7.13;-3.45;-2.10;-1.10;2.24;8.25;13.26;23.83;47.76;81.47;119.20
-11.53;-8.11;-5.16;-2.62;0.48;3.49;6.38;9.36;12.47;15.94;18.84	-99.31;-63.14;-33.42;-11.05;6.20;17.66;24.68;34.02;51.49;77.08;109.01
78.47;81.89;84.84;87.38;90.48;93.49;96.38;99.36;102.47;105.94;108.84	-99.31;-63.14;-33.42;-11.05;6.20;17.66;24.68;34.02;51.49;77.08;109.01
168.47;171.89;174.84;177.38;180.48;183.49;186.38;189.36;192.47;195.94;198.84	-99.31;-63.14;-33.42;-11.05;6.20;17.66;24.68;34.02;51.49;77.08;109.01
258.47;261.89;264.84;267.38;270.48;273.49;276.38;279.36;282.47;285.94;288.84	-99.31;-63.14;-33.42;-11.05;6.20;17.66;24.68;34.02;51.49;77.08;109.01
-10.50;-7.52;-4.54;-1.52;1.50;4.47;7.52;13.50;16.51;19.51;22.52;25.51	-113.83;-69.88;-31.26;-4.44;6.69;7.48;7.48;14.45;20.68;40.59;69.18;103.22
79.50;82.48;85.46;88.48;91.50;94.47;97.52;103.50;106.51;109.51;112.52;115.51	-113.83;-69.88;-31.26;-4.44;6.69;7.48;7.48;14.45;20.68;40.59;69.18;103.22
169.50;172.48;175.46;178.48;181.50;184.47;187.52;193.50;196.51;199.51;202.52;205.51	-113.83;-69.88;-31.26;-4.44;6.69;7.48;7.48;14.45;20.68;40.59;69.18;103.22
259.50;262.48;265.46;268.48;271.50;274.47;277.52;283.50;286.51;289.51;292.52;295.51	-113.83;-69.88;-31.26;-4.44;6.69;7.48;7.48;14.45;20.68;40.59;69.18;103.22
38.43;40.94;44.20;47.37;50.64;53.43	-82.86;-44.46;-4.16;36.91;78.63;118.14
128.43;130.94;134.20;137.37;140.64;143.43	-82.86;-44.46;-4.16;36.91;78.63;118.14
218.43;220.94;224.20;227.37;230.64;233.43	-82.86;-44.46;-4.16;36.91;78.63;118.14
308.43;310.94;314.20;317.37;320.64;323.43	-82.86;-44.46;-4.16;36.91;78.63;118.14
1.90;4.85;10.13;13.89;16.91	-110.17;-68.10;17.59;61.55;106.51
91.90;94.85;100.13;103.89;106.91	-110.17;-68.10;17.59;61.55;106.51
181.90;184.85;190.13;193.89;196.91	-110.17;-68.10;17.59;61.55;106.51
271.90;274.85;280.13;283.89;286.91	-110.17;-68.10;17.59;61.55;106.51
-1.21;1.79;10.77;13.78	-2.39;30.01;88.51;131.35
88.79;91.79;100.77;103.78	-2.39;30.01;88.51;131.35
178.79;181.79;190.77;193.78	-2.39;30.01;88.51;131.35
268.79;271.79;280.77;283.78	-2.39;30.01;88.51;131.35
-6.67;-3.65;-0.69;2.32;5.34;8.85	-78.85;-24.11;18.74;48.00;74.59;116.10
83.33;86.35;89.31;92.32;95.34;98.85	-78.85;-24.11;18.74;48.00;74.59;116.10
173.33;176.35;179.31;182.32;185.34;188.85	-78.85;-24.11;18.74;48.00;74.59;116.10
263.33;266.35;269.31;272.32;275.34;278.85	-78.85;-24.11;18.74;48.00;74.59;116.10
-25.37;-21.86;-18.89;-16.37;-13.37;-9.87;-6.88;-4.38;-0.87;1.65;5.14;8.12;10.63;13.64;17.14;20.12;22.63	-77.42;-32.01;4.05;28.09;40.33;42.55;42.55;42.55;42.55;42.55;42.55;42.55;42.55;44.11;59.80;87.28;122.11
64.63;68.14;71.11;73.63;76.63;80.13;83.12;85.62;89.13;91.65;95.14;98.12;100.63;103.64;107.14;110.12;112.63	-77.42;-32.01;4.05;28.09;40.33;42.55;42.55;42.55;42.55;42.55;42.55;42.55;42.55;44.11;59.80;87.28;122.11
154.63;158.14;161.11;163.63;166.63;170.13;173.12;175.62;179.13;181.65;185.14;188.12;190.63;193.64;197.14;200.12;202.63	-77.42;-32.01;4.05;28.09;40.33;42.55;42.55;42.55;42.55;42.55;42.55;42.55;42.55;44.11;59.80;87.28;122.11
244.63;248.14;251.11;253.63;256.63;260.13;263.12;265.62;269.13;271.65;275.14;278.12;280.63;283.64;287.14;290.12;292.63	-77.42;-32.01;4.05;28.09;40.33;42.55;42.55;42.55;42.55;42.55;42.55;42.55;42.55;44.11;59.80;87.28;122.11
55.26;58.28;61.28	28.75;67.70;106.09
145.26;148.28;151.28	28.75;67.70;106.09
235.26;238.28;241.28	28.75;67.70;106.09
325.26;328.28;331.28	28.75;67.70;106.09
5.34;8.37;11.36;14.42;16.85;20.38;22.89	-114.50;-78.54;-42.71;-8.65;24.96;62.69;100.07
95.34;98.37;101.36;104.42;106.85;110.38;112.89	-114.50;-78.54;-42.71;-8.65;24.96;62.69;100.07
185.34;188.37;191.36;194.42;196.85;200.38;202.89	-114.50;-78.54;-42.71;-8.65;24.96;62.69;100.07
275.34;278.37;281.36;284.42;286.85;290.38;292.89	-114.50;-78.54;-42.71;-8.65;24.96;62.69;100.07
16.89;19.89;22.89;25.86;28.89;31.89	-96.22;-57.05;-19.10;17.63;55.69;92.86
106.89;109.89;112.89;115.86;118.89;121.89	-96.22;-57.05;-19.10;17.63;55.69;92.86
196.89;199.89;202.89;205.86;208.89;211.89	-96.22;-57.05;-19.10;17.63;55.69;92.86
286.89;289.89;292.89;295.86;298.89;301.89	-96.22;-57.05;-19.10;17.63;55.69;92.86
37.98;41.08;44.48;47.33;50.46;52.98;56.07	-106.06;-66.99;-29.59;6.69;44.30;79.36;113.53
127.98;131.08;134.48;137.33;140.46;142.98;146.07	-106.06;-66.99;-29.59;6.69;44.30;79.36;113.53
217.98;221.08;224.48;227.33;230.46;232.98;236.07	-106.06;-66.99;-29.59;6.69;44.30;79.36;113.53
307.98;311.08;314.48;317.33;320.46;322.98;326.07	-106.06;-66.99;-29.59;6.69;44.30;79.36;113.53
46.02;48.49;51.46;55.59;58.00;60.46	-113.89;-65.24;-17.72;29.24;78.08;125.82
136.02;138.49;141.46;145.59;148.00;150.46	-113.89;-65.24;-17.72;29.24;78.08;125.82
226.02;228.49;231.46;235.59;238.00;240.46	-113.89;-65.24;-17.72;29.24;78.08;125.82
316.02;318.49;321.46;325.59;328.00;330.46	-113.89;-65.24;-17.72;29.24;78.08;125.82
-32.21;-28.69;-25.92;-22.72;-19.73;-17.20;-13.94;-10.69;-7.73;-5.21;-1.92;1.80;4.30;7.31;9.80	-89.91;-46.06;-3.87;32.19;56.67;68.47;70.92;70.92;70.92;70.92;70.92;71.58;72.14;81.60;107.75
57.79;61.31;64.08;67.28;70.27;72.80;76.06;79.31;82.27;84.79;88.08;91.80;94.30;97.31;99.80	-89.91;-46.06;-3.87;32.19;56.67;68.47;70.92;70.92;70.92;70.92;70.92;71.58;72.14;81.60;107.75
147.79;151.31;154.08;157.28;160.27;162.80;166.06;169.31;172.27;174.79;178.08;181.80;184.30;187.31;189.80	-89.91;-46.06;-3.87;32.19;56.67;68.47;70.92;70.92;70.92;70.92;70.92;71.58;72.14;81.60;107.75
237.79;241.31;244.08;247.28;250.27;252.80;256.06;259.31;262.27;264.79;268.08;271.80;274.30;277.31;279.80	-89.91;-46.06;-3.87;32.19;56.67;68.47;70.92;70.92;70.92;70.92;70.92;71.58;72.14;81.60;107.75
35.57;38.52;41.54;44.07;47.21;50.56	-104.39;-57.20;-10.34;35.84;79.80;123.30
125.57;128.52;131.54;134.07;137.21;140.56	-104.39;-57.20;-10.34;35.84;79.80;123.30
215.57;218.52;221.54;224.07;227.21;230.56	-104.39;-57.20;-10.34;35.84;79.80;123.30
305.57;308.52;311.54;314.07;317.21;320.56	-104.39;-57.20;-10.34;35.84;79.80;123.30
3.92;6.42;9.77;12.93;15.89;18.41;21.75	-107.44;-72.84;-31.35;9.83;47.22;85.60;127.66
93.92;96.42;99.77;102.93;105.89;108.41;111.75	-107.44;-72.84;-31.35;9.83;47.22;85.60;127.66
183.92;186.42;189.77;192.93;195.89;198.41;201.75	-107.44;-72.84;-31.35;9.83;47.22;85.60;127.66
273.92;276.42;279.77;282.93;285.89;288.41;291.75	-107.44;-72.84;-31.35;9.83;47.22;85.60;127.66
-31.31;-28.32;-25.31;-22.84;-19.79;-16.30;-13.33;-10.82;-7.82;-4.32;-1.29;1.21;4.18;7.68;10.67;13.20	-78.67;-36.15;3.36;36.30;58.11;63.34;64.45;66.69;66.69;66.69;66.69;66.69;66.69;68.92;85.39;118.22
58.69;61.68;64.69;67.16;70.21;73.70;76.67;79.18;82.18;85.68;88.71;91.21;94.18;97.68;100.67;103.20	-78.67;-36.15;3.36;36.30;58.11;63.34;64.45;66.69;66.69;66.69;66.69;66.69;66.69;68.92;85.39;118.22
148.69;151.68;154.69;157.16;160.21;163.70;166.67;169.18;172.18;175.68;178.71;181.21;184.18;187.68;190.67;193.20	-78.67;-36.15;3.36;36.30;58.11;63.34;64.45;66.69;66.69;66.69;66.69;66.69;66.69;68.92;85.39;118.22
238.69;241.68;244.69;247.16;250.21;253.70;256.67;259.18;262.18;265.68;268.71;271.21;274.18;277.68;280.67;283.20	-78.67;-36.15;3.36;36.30;58.11;63.34;64.45;66.69;66.69;66.69;66.69;66.69;66.69;68.92;85.39;118.22
-3.59;-0.19;2.79;5.32;8.43;11.79;14.78;17.81	-115.21;-74.92;-39.53;-10.15;11.33;33.70;63.74;97.80
86.41;89.81;92.79;95.32;98.43;101.79;104.78;107.81	-115.21;-74.92;-39.53;-10.15;11.33;33.70;63.74;97.80
176.41;179.81;182.79;185.32;188.43;191.79;194.78;197.81	-115.21;-74.92;-39.53;-10.15;11.33;33.70;63.74;97.80
266.41;269.81;272.79;275.32;278.43;281.79;284.78;287.81	-115.21;-74.92;-39.53;-10.15;11.33;33.70;63.74;97.80
-25.53;-22.54;-20.02;-17.02;-13.53;-10.52;-8.05;-5.03;-1.54;1.46;3.97;6.98;10.49;13.46;15.99;18.99	-97.42;-58.54;-24.50;5.13;13.71;23.84;33.53;36.53;36.53;36.53;36.53;36.53;38.65;54.90;77.81;119.64
64.47;67.46;69.98;72.98;76.47;79.48;81.95;84.97;88.46;91.46;93.97;96.98;100.49;103.46;105.99;108.99	-97.42;-58.54;-24.50;5.13;13.71;23.84;33.53;36.53;36.53;36.53;36.53;36.53;38.65;54.90;77.81;119.64
154.47;157.46;159.98;162.98;166.47;169.48;171.95;174.97;178.46;181.46;183.97;186.98;190.49;193.46;195.99;198.99	-97.42;-58.54;-24.50;5.13;13.71;23.84;33.53;36.53;36.53;36.53;36.53;36.53;38.65;54.90;77.81;119.64
244.47;247.46;249.98;252.98;256.47;259.48;261.95;264.97;268.46;271.46;273.97;276.98;280.49;283.46;285.99;288.99	-97.42;-58.54;-24.50;5.13;13.71;23.84;33.53;36.53;36.53;36.53;36.53;36.53;38.65;54.90;77.81;119.64
26.38;28.90;32.05;35.39;38.38	-100.57;-47.03;4.38;54.90;104.31
116.38;118.90;122.05;125.39;128.38	-100.57;-47.03;4.38;54.90;104.31
206.38;208.90;212.05;215.39;218.38	-100.57;-47.03;4.38;54.90;104.31
296.38;298.90;302.05;305.39;308.38	-100.57;-47.03;4.38;54.90;104.31
-22.63;-19.66;-16.64;-13.66;-10.67;-7.64;-4.62;-1.64;1.37;4.34;7.38;10.35;13.32;16.37	-96.10;-53.23;-15.71;11.90;28.15;37.39;41.96;45.08;46.75;46.86;47.86;53.53;69.66;95.15
67.37;70.34;73.36;76.34;79.33;82.36;85.38;88.36;91.37;94.34;97.38;100.35;103.32;106.37	-96.10;-53.23;-15.71;11.90;28.15;37.39;41.96;45.08;46.75;46.86;47.86;53.53;69.66;95.15
157.37;160.34;163.36;166.34;169.33;172.36;175.38;178.36;181.37;184.34;187.38;190.35;193.32;196.37	-96.10;-53.23;-15.71;11.90;28.15;37.39;41.96;45.08;46.75;46.86;47.86;53.53;69.66;95.15
247.37;250.34;253.36;256.34;259.33;262.36;265.38;268.36;271.37;274.34;277.38;280.35;283.32;286.37	-96.10;-53.23;-15.71;11.90;28.15;37.39;41.96;45.08;46.75;46.86;47.86;53.53;69.66;95.15
-0.52;2.03;5.03;8.52;11.51;14.03;17.02	-99.69;-63.52;-26.69;4.14;32.96;62.01;91.95
89.48;92.03;95.03;98.52;101.51;104.03;107.02	-99.69;-63.52;-26.69;4.14;32.96;62.01;91.95
179.48;182.03;185.03;188.52;191.51;194.03;197.02	-99.69;-63.52;-26.69;4.14;32.96;62.01;91.95
269.48;272.03;275.03;278.52;281.51;284.03;287.02	-99.69;-63.52;-26.69;4.14;32.96;62.01;91.95
36.26;39.39;42.36;44.88;48.26;51.37;54.37	-115.26;-79.42;-44.47;-7.07;29.54;65.92;102.08
126.26;129.39;132.36;134.88;138.26;141.37;144.37	-115.26;-79.42;-44.47;-7.07;29.54;65.92;102.08
216.26;219.39;222.36;224.88;228.26;231.37;234.37	-115.26;-79.42;-44.47;-7.07;29.54;65.92;102.08
306.26;309.39;312.36;314.88;318.26;321.37;324.37	-115.26;-79.42;-44.47;-7.07;29.54;65.92;102.08
-21.24;-17.74;-14.74;-12.22;-9.26;-5.74;-2.74;-0.23;2.76;6.29;9.26;11.78	-97.02;-54.83;-18.43;11.29;35.11;48.68;51.46;51.46;51.46;52.80;68.71;99.53
68.76;72.26;75.26;77.78;80.74;84.26;87.26;89.77;92.76;96.29;99.26;101.78	-97.02;-54.83;-18.43;11.29;35.11;48.68;51.46;51.46;51.46;52.80;68.71;99.53
158.76;162.26;165.26;167.78;170.74;174.26;177.26;179.77;182.76;186.29;189.26;191.78	-97.02;-54.83;-18.43;11.29;35.11;48.68;51.46;51.46;51.46;52.80;68.71;99.53
248.76;252.26;255.26;257.78;260.74;264.26;267.26;269.77;272.76;276.29;279.26;281.78	-97.02;-54.83;-18.43;11.29;35.11;48.68;51.46;51.46;51.46;52.80;68.71;99.53
0.10;2.60;5.61;10.06;11.61;15.14	-104.17;-50.76;-0.81;52.36;80.07;118.24
90.10;92.60;95.61;100.06;101.61;105.14	-104.17;-50.76;-0.81;52.36;80.07;118.24
180.10;182.60;185.61;190.06;191.61;195.14	-104.17;-50.76;-0.81;52.36;80.07;118.24
270.10;272.60;275.61;280.06;281.61;285.14	-104.17;-50.76;-0.81;52.36;80.07;118.24
-26.46;-23.40;-20.48;-17.48;-14.45;-10.98;-5.22;-2.42;0.74;4.56;6.70;9.50;12.51	-96.92;-49.17;-5.33;24.95;43.20;51.78;53.23;53.23;53.23;53.23;54.23;68.25;98.07
63.54;66.60;69.52;72.52;75.55;79.02;84.78;87.58;90.74;94.56;96.70;99.50;102.51	-96.92;-49.17;-5.33;24.95;43.20;51.78;53.23;53.23;53.23;53.23;54.23;68.25;98.07
153.54;156.60;159.52;162.52;165.55;169.02;174.78;177.58;180.74;184.56;186.70;189.50;192.51	-96.92;-49.17;-5.33;24.95;43.20;51.78;53.23;53.23;53.23;53.23;54.23;68.25;98.07
243.54;246.60;249.52;252.52;255.55;259.02;264.78;267.58;270.74;274.56;276.70;279.50;282.51	-96.92;-49.17;-5.33;24.95;43.20;51.78;53.23;53.23;53.23;53.23;54.23;68.25;98.07
15.66;15.66;18.68;18.68;21.73;21.73;24.64	-76.86;-76.86;-17.92;-17.92;39.96;39.96;96.73
105.66;105.66;108.68;108.68;111.73;111.73;114.64	-76.86;-76.86;-17.92;-17.92;39.96;39.96;96.73
195.66;195.66;198.68;198.68;201.73;201.73;204.64	-76.86;-76.86;-17.92;-17.92;39.96;39.96;96.73
285.66;285.66;288.68;288.68;291.73;291.73;294.64	-76.86;-76.86;-17.92;-17.92;39.96;39.96;96.73
27.81;30.79;33.32;36.31;39.31	-76.84;-32.43;11.53;55.15;97.99
117.81;120.79;123.32;126.31;129.31	-76.84;-32.43;11.53;55.15;97.99
207.81;210.79;213.32;216.31;219.31	-76.84;-32.43;11.53;55.15;97.99
297.81;300.79;303.32;306.31;309.31	-76.84;-32.43;11.53;55.15;97.99
-2.53;0.48;3.49;6.47;9.48;12.48;15.49;18.48	-106.50;-61.21;-28.27;-2.45;19.69;44.06;76.11;108.93
87.47;90.48;93.49;96.47;99.48;102.48;105.49;108.48	-106.50;-61.21;-28.27;-2.45;19.69;44.06;76.11;108.93
177.47;180.48;183.49;186.47;189.48;192.48;195.49;198.48	-106.50;-61.21;-28.27;-2.45;19.69;44.06;76.11;108.93
267.47;270.48;273.49;276.47;279.48;282.48;285.49;288.48	-106.50;-61.21;-28.27;-2.45;19.69;44.06;76.11;108.93
25.48;28.48;31.49;34.47;37.50;40.50;43.51	-112.47;-73.18;-32.34;7.72;46.79;84.74;124.02
115.48;118.48;121.49;124.47;127.50;130.50;133.51	-112.47;-73.18;-32.34;7.72;46.79;84.74;124.02
205.48;208.48;211.49;214.47;217.50;220.50;223.51	-112.47;-73.18;-32.34;7.72;46.79;84.74;124.02
295.48;298.48;301.49;304.47;307.50;310.50;313.51	-112.47;-73.18;-32.34;7.72;46.79;84.74;124.02
24.97;27.97;30.94;33.94;36.97;39.97	-104.62;-74.46;-37.28;4.47;49.75;95.04
114.97;117.97;120.94;123.94;126.97;129.97	-104.62;-74.46;-37.28;4.47;49.75;95.04
204.97;207.97;210.94;213.94;216.97;219.97	-104.62;-74.46;-37.28;4.47;49.75;95.04
294.97;297.97;300.94;303.94;306.97;309.97	-104.62;-74.46;-37.28;4.47;49.75;95.04
8.71;11.94;15.22;18.20;20.74;23.94;26.94	-105.53;-70.25;-36.64;2.98;45.83;88.45;129.73
98.71;101.94;105.22;108.20;110.74;113.94;116.94	-105.53;-70.25;-36.64;2.98;45.83;88.45;129.73
188.71;191.94;195.22;198.20;200.74;203.94;206.94	-105.53;-70.25;-36.64;2.98;45.83;88.45;129.73
278.71;281.94;285.22;288.20;290.74;293.94;296.94	-105.53;-70.25;-36.64;2.98;45.83;88.45;129.73
53.04;56.07;59.10;61.84;65.56;68.10	-107.35;-63.51;-20.10;23.20;66.03;105.98
143.04;146.07;149.10;151.84;155.56;158.10	-107.35;-63.51;-20.10;23.20;66.03;105.98
233.04;236.07;239.10;241.84;245.56;248.10	-107.35;-63.51;-20.10;23.20;66.03;105.98
323.04;326.07;329.10;331.84;335.56;338.10	-107.35;-63.51;-20.10;23.20;66.03;105.98
-30.37;-27.42;-24.37;-21.37;-18.38;-15.38;-12.38;-9.36;-6.41;-3.38;-0.38;2.64;5.59;8.62	-62.71;-1.38;39.79;61.49;69.61;69.69;69.69;69.69;69.69;69.69;69.69;69.80;75.70;107.21
59.63;62.58;65.63;68.63;71.62;74.62;77.62;80.64;83.59;86.62;89.62;92.64;95.59;98.62	-62.71;-1.38;39.79;61.49;69.61;69.69;69.69;69.69;69.69;69.69;69.69;69.80;75.70;107.21
149.63;152.58;155.63;158.63;161.62;164.62;167.62;170.64;173.59;176.62;179.62;182.64;185.59;188.62	-62.71;-1.38;39.79;61.49;69.61;69.69;69.69;69.69;69.69;69.69;69.69;69.80;75.70;107.21
239.63;242.58;245.63;248.63;251.62;254.62;257.62;260.64;263.59;266.62;269.62;272.64;275.59;278.62	-62.71;-1.38;39.79;61.49;69.61;69.69;69.69;69.69;69.69;69.69;69.69;69.80;75.70;107.21
29.08;31.57;34.58;38.05;41.04;43.55	-105.14;-57.49;-12.41;29.10;71.50;114.79
119.08;121.57;124.58;128.05;131.04;133.55	-105.14;-57.49;-12.41;29.10;71.50;114.79
209.08;211.57;214.58;218.05;221.04;223.55	-105.14;-57.49;-12.41;29.10;71.50;114.79
299.08;301.57;304.58;308.05;311.04;313.55	-105.14;-57.49;-12.41;29.10;71.50;114.79
-7.13;-3.94;-0.49;2.36;4.86;11.40;14.37;17.34;19.88;23.17;26.39	-115.26;-76.98;-41.36;-12.31;0.94;7.72;12.95;21.08;38.76;64.80;96.06
82.87;86.06;89.51;92.36;94.86;101.40;104.37;107.34;109.88;113.17;116.39	-115.26;-76.98;-41.36;-12.31;0.94;7.72;12.95;21.08;38.76;64.80;96.06
172.87;176.06;179.51;182.36;184.86;191.40;194.37;197.34;199.88;203.17;206.39	-115.26;-76.98;-41.36;-12.31;0.94;7.72;12.95;21.08;38.76;64.80;96.06
262.87;266.06;269.51;272.36;274.86;281.40;284.37;287.34;289.88;293.17;296.39	-115.26;-76.98;-41.36;-12.31;0.94;7.72;12.95;21.08;38.76;64.80;96.06
-34.33;-31.39;-28.40;-25.40;-22.40;-19.36;-16.35;-13.36;-10.36;-7.36;-4.36;-1.35;1.61;4.64;7.66	-108.98;-66.79;-24.61;14.90;49.18;69.44;71.89;71.89;71.89;71.89;71.89;71.89;71.89;73.67;90.18
55.67;58.61;61.60;64.60;67.60;70.64;73.65;76.64;79.64;82.64;85.64;88.65;91.61;94.64;97.66	-108.98;-66.79;-24.61;14.90;49.18;69.44;71.89;71.89;71.89;71.89;71.89;71.89;71.89;73.67;90.18
145.67;148.61;151.60;154.60;157.60;160.64;163.65;166.64;169.64;172.64;175.64;178.65;181.61;184.64;187.66	-108.98;-66.79;-24.61;14.90;49.18;69.44;71.89;71.89;71.89;71.89;71.89;71.89;71.89;73.67;90.18
235.67;238.61;241.60;244.60;247.60;250.64;253.65;256.64;259.64;262.64;265.64;268.65;271.61;274.64;277.66	-108.98;-66.79;-24.61;14.90;49.18;69.44;71.89;71.89;71.89;71.89;71.89;71.89;71.89;73.67;90.18
-33.94;-30.90;-27.93;-24.92;-21.93;-18.94;-15.92;-12.93;-9.93;-6.92;-3.93;-0.94;2.11;5.10;8.12;11.10;14.10	-116.85;-78.78;-41.71;-7.87;22.20;45.23;57.13;61.03;61.03;61.03;61.03;61.03;61.25;62.70;67.27;87.74;117.45
56.06;59.10;62.07;65.08;68.07;71.06;74.08;77.07;80.07;83.08;86.07;89.06;92.11;95.10;98.12;101.10;104.10	-116.85;-78.78;-41.71;-7.87;22.20;45.23;57.13;61.03;61.03;61.03;61.03;61.03;61.25;62.70;67.27;87.74;117.45
146.06;149.10;152.07;155.08;158.07;161.06;164.08;167.07;170.07;173.08;176.07;179.06;182.11;185.10;188.12;191.10;194.10	-116.85;-78.78;-41.71;-7.87;22.20;45.23;57.13;61.03;61.03;61.03;61.03;61.03;61.25;62.70;67.27;87.74;117.45
236.06;239.10;242.07;245.08;248.07;251.06;254.08;257.07;260.07;263.08;266.07;269.06;272.11;275.10;278.12;281.10;284.10	-116.85;-78.78;-41.71;-7.87;22.20;45.23;57.13;61.03;61.03;61.03;61.03;61.03;61.25;62.70;67.27;87.74;117.45
33.87;37.36;40.37;42.88;46.35;49.35	-109.71;-66.18;-22.44;22.19;66.03;110.44
123.87;127.36;130.37;132.88;136.35;139.35	-109.71;-66.18;-22.44;22.19;66.03;110.44
213.87;217.36;220.37;222.88;226.35;229.35	-109.71;-66.18;-22.44;22.19;66.03;110.44
303.87;307.36;310.37;312.88;316.35;319.35	-109.71;-66.18;-22.44;22.19;66.03;110.44
47.13;50.15;52.63;55.83;59.15;62.13	-93.06;-53.21;-13.36;26.27;64.32;101.37
137.13;140.15;142.63;145.83;149.15;152.13	-93.06;-53.21;-13.36;26.27;64.32;101.37
227.13;230.15;232.63;235.83;239.15;242.13	-93.06;-53.21;-13.36;26.27;64.32;101.37
317.13;320.15;322.63;325.83;329.15;332.13	-93.06;-53.21;-13.36;26.27;64.32;101.37
-36.67;-33.69;-31.18;-27.55;-24.70;-21.82;-18.69;-15.70;-13.18;-9.84;-6.67;-3.70;-1.20;2.17;5.32;8.29;11.18	-93.54;-53.13;-13.51;25.01;52.50;61.06;61.06;61.06;61.06;61.06;61.06;61.06;61.06;61.06;61.29;72.19;95.56
53.33;56.31;58.82;62.45;65.30;68.18;71.31;74.30;76.82;80.16;83.33;86.30;88.80;92.17;95.32;98.29;101.18	-93.54;-53.13;-13.51;25.01;52.50;61.06;61.06;61.06;61.06;61.06;61.06;61.06;61.06;61.06;61.29;72.19;95.56
143.33;146.31;148.82;152.45;155.30;158.18;161.31;164.30;166.82;170.16;173.33;176.30;178.80;182.17;185.32;188.29;191.18	-93.54;-53.13;-13.51;25.01;52.50;61.06;61.06;61.06;61.06;61.06;61.06;61.06;61.06;61.06;61.29;72.19;95.56
233.33;236.31;238.82;242.45;245.30;248.18;251.31;254.30;256.82;260.16;263.33;266.30;268.80;272.17;275.32;278.29;281.18	-93.54;-53.13;-13.51;25.01;52.50;61.06;61.06;61.06;61.06;61.06;61.06;61.06;61.06;61.06;61.29;72.19;95.56
-15.15;-12.16;-9.16;-6.17;-3.16;-0.21;2.80;5.83;8.83;11.85	-96.34;-62.39;-31.56;-2.18;25.09;45.35;52.03;55.48;71.17;98.43
74.85;77.84;80.84;83.83;86.84;89.79;92.80;95.83;98.83;101.85	-96.34;-62.39;-31.56;-2.18;25.09;45.35;52.03;55.48;71.17;98.43
164.85;167.84;170.84;173.83;176.84;179.79;182.80;185.83;188.83;191.85	-96.34;-62.39;-31.56;-2.18;25.09;45.35;52.03;55.48;71.17;98.43
254.85;257.84;260.84;263.83;266.84;269.79;272.80;275.83;278.83;281.85	-96.34;-62.39;-31.56;-2.18;25.09;45.35;52.03;55.48;71.17;98.43
31.92;34.88;37.41;40.50;43.88	-83.72;-29.86;24.00;76.85;128.93
121.92;124.88;127.41;130.50;133.88	-83.72;-29.86;24.00;76.85;128.93
211.92;214.88;217.41;220.50;223.88	-83.72;-29.86;24.00;76.85;128.93
301.92;304.88;307.41;310.50;313.88	-83.72;-29.86;24.00;76.85;128.93
3.40;6.92;9.91;12.41;15.91;18.41	-87.20;-47.13;-8.40;26.54;60.04;94.53
93.40;96.92;99.91;102.41;105.91;108.41	-87.20;-47.13;-8.40;26.54;60.04;94.53
183.40;186.92;189.91;192.41;195.91;198.41	-87.20;-47.13;-8.40;26.54;60.04;94.53
273.40;276.92;279.91;282.41;285.91;288.41	-87.20;-47.13;-8.40;26.54;60.04;94.53
27.73;34.22	47.61;126.61
117.73;124.22	47.61;126.61
207.73;214.22	47.61;126.61
297.73;304.22	47.61;126.61
-5.23;-2.70;0.28;4.29;6.81;9.74;12.27;15.29;18.85;21.76	-116.36;-75.96;-39.80;-11.64;12.51;22.52;31.87;53.67;85.49;123.88
84.77;87.30;90.28;94.29;96.81;99.74;102.27;105.29;108.85;111.76	-116.36;-75.96;-39.80;-11.64;12.51;22.52;31.87;53.67;85.49;123.88
174.77;177.30;180.28;184.29;186.81;189.74;192.27;195.29;198.85;201.76	-116.36;-75.96;-39.80;-11.64;12.51;22.52;31.87;53.67;85.49;123.88
264.77;267.30;270.28;274.29;276.81;279.74;282.27;285.29;288.85;291.76	-116.36;-75.96;-39.80;-11.64;12.51;22.52;31.87;53.67;85.49;123.88
18.93;21.91;24.93;27.59;30.92;34.06	-102.90;-73.63;-32.00;8.74;62.38;90.87
108.93;111.91;114.93;117.59;120.92;124.06	-102.90;-73.63;-32.00;8.74;62.38;90.87
198.93;201.91;204.93;207.59;210.92;214.06	-102.90;-73.63;-32.00;8.74;62.38;90.87
288.93;291.91;294.93;297.59;300.92;304.06	-102.90;-73.63;-32.00;8.74;62.38;90.87
4.67;10.17;13.69;16.63;22.18;28.64	-97.97;-26.99;-18.53;-17.08;11.97;74.83
94.67;100.17;103.69;106.63;112.18;118.64	-97.97;-26.99;-18.53;-17.08;11.97;74.83
184.67;190.17;193.69;196.63;202.18;208.64	-97.97;-26.99;-18.53;-17.08;11.97;74.83
274.67;280.17;283.69;286.63;292.18;298.64	-97.97;-26.99;-18.53;-17.08;11.97;74.83
-29.74;-26.75;-24.26;-21.24;-17.77;-14.76;-12.26;-9.26;-5.76;-2.77;-0.23;2.74;6.26;9.23;11.75	-99.79;-54.38;-12.64;20.97;43.67;55.79;57.91;57.91;57.91;57.91;58.91;59.24;61.36;75.95;102.65
60.26;63.25;65.74;68.76;72.23;75.24;77.74;80.74;84.24;87.23;89.77;92.74;96.26;99.23;101.75	-99.79;-54.38;-12.64;20.97;43.67;55.79;57.91;57.91;57.91;57.91;58.91;59.24;61.36;75.95;102.65
150.26;153.25;155.74;158.76;162.23;165.24;167.74;170.74;174.24;177.23;179.77;182.74;186.26;189.23;191.75	-99.79;-54.38;-12.64;20.97;43.67;55.79;57.91;57.91;57.91;57.91;58.91;59.24;61.36;75.95;102.65
240.26;243.25;245.74;248.76;252.23;255.24;257.74;260.74;264.24;267.23;269.77;272.74;276.26;279.23;281.75	-99.79;-54.38;-12.64;20.97;43.67;55.79;57.91;57.91;57.91;57.91;58.91;59.24;61.36;75.95;102.65
46.66;50.18;53.14;55.69;58.82;61.16;65.15	-94.05;-51.66;-13.71;24.24;62.29;87.56;135.97
136.66;140.18;143.14;145.69;148.82;151.16;155.15	-94.05;-51.66;-13.71;24.24;62.29;87.56;135.97
226.66;230.18;233.14;235.69;238.82;241.16;245.15	-94.05;-51.66;-13.71;24.24;62.29;87.56;135.97
316.66;320.18;323.14;325.69;328.82;331.16;335.15	-94.05;-51.66;-13.71;24.24;62.29;87.56;135.97
-26.99;-24.46;-20.98;-17.99;-14.98;-12.47;-9.00;-5.97;-2.96;-0.47;3.01;6.02;9.03;11.50;14.67;18.02;21.17	-91.90;-57.84;-20.44;-5.63;13.95;27.42;35.10;35.88;35.88;35.88;35.88;35.88;37.55;40.78;47.35;85.84;113.96
63.01;65.54;69.02;72.01;75.02;77.53;81.00;84.03;87.04;89.53;93.01;96.02;99.03;101.50;104.67;108.02;111.17	-91.90;-57.84;-20.44;-5.63;13.95;27.42;35.10;35.88;35.88;35.88;35.88;35.88;37.55;40.78;47.35;85.84;113.96
153.01;155.54;159.02;162.01;165.02;167.53;171.00;174.03;177.04;179.53;183.01;186.02;189.03;191.50;194.67;198.02;201.17	-91.90;-57.84;-20.44;-5.63;13.95;27.42;35.10;35.88;35.88;35.88;35.88;35.88;37.55;40.78;47.35;85.84;113.96
243.01;245.54;249.02;252.01;255.02;257.53;261.00;264.03;267.04;269.53;273.01;276.02;279.03;281.50;284.67;288.02;291.17	-91.90;-57.84;-20.44;-5.63;13.95;27.42;35.10;35.88;35.88;35.88;35.88;35.88;37.55;40.78;47.35;85.84;113.96
-25.91;-22.94;-20.44;-10.93;-8.43;1.06;3.58;7.06;12.59	-55.03;-19.20;11.63;64.49;64.60;64.60;64.60;73.63;137.05
64.09;67.06;69.56;79.07;81.57;91.06;93.58;97.06;102.59	-55.03;-19.20;11.63;64.49;64.60;64.60;64.60;73.63;137.05
154.09;157.06;159.56;169.07;171.57;181.06;183.58;187.06;192.59	-55.03;-19.20;11.63;64.49;64.60;64.60;64.60;73.63;137.05
244.09;247.06;249.56;259.07;261.57;271.06;273.58;277.06;282.59	-55.03;-19.20;11.63;64.49;64.60;64.60;64.60;73.63;137.05
14.89;17.90;20.88;23.84;26.90;29.84	-120.75;-71.77;-24.02;22.50;68.81;114.22
104.89;107.90;110.88;113.84;116.90;119.84	-120.75;-71.77;-24.02;22.50;68.81;114.22
194.89;197.90;200.88;203.84;206.90;209.84	-120.75;-71.77;-24.02;22.50;68.81;114.22
284.89;287.90;290.88;293.84;296.90;299.84	-120.75;-71.77;-24.02;22.50;68.81;114.22
2.41;5.41;7.91;11.02;14.41	-97.91;-50.38;-0.63;49.89;97.29
92.41;95.41;97.91;101.02;104.41	-97.91;-50.38;-0.63;49.89;97.29
182.41;185.41;187.91;191.02;194.41	-97.91;-50.38;-0.63;49.89;97.29
272.41;275.41;277.91;281.02;284.41	-97.91;-50.38;-0.63;49.89;97.29
-17.46;-14.48;-11.46;-8.48;-5.45;-2.46;0.55;3.54;6.55;9.52;12.54;15.55	-82.05;-39.87;-2.81;24.57;38.26;42.71;42.82;42.82;43.61;47.39;65.43;96.47
72.54;75.52;78.54;81.52;84.55;87.54;90.55;93.54;96.55;99.52;102.54;105.55	-82.05;-39.87;-2.81;24.57;38.26;42.71;42.82;42.82;43.61;47.39;65.43;96.47
162.54;165.52;168.54;171.52;174.55;177.54;180.55;183.54;186.55;189.52;192.54;195.55	-82.05;-39.87;-2.81;24.57;38.26;42.71;42.82;42.82;43.61;47.39;65.43;96.47
252.54;255.52;258.54;261.52;264.55;267.54;270.55;273.54;276.55;279.52;282.54;285.55	-82.05;-39.87;-2.81;24.57;38.26;42.71;42.82;42.82;43.61;47.39;65.43;96.47
-26.67;-23.71;-20.67;-17.67;-14.67;-11.67;-8.70;-5.67;-2.67;0.29;3.33;6.33;9.33	-81.07;-31.98;10.31;42.01;63.37;68.28;68.28;68.28;68.28;68.28;69.40;72.96;97.15
63.33;66.29;69.33;72.33;75.33;78.33;81.30;84.33;87.33;90.29;93.33;96.33;99.33	-81.07;-31.98;10.31;42.01;63.37;68.28;68.28;68.28;68.28;68.28;69.40;72.96;97.15
153.33;156.29;159.33;162.33;165.33;168.33;171.30;174.33;177.33;180.29;183.33;186.33;189.33	-81.07;-31.98;10.31;42.01;63.37;68.28;68.28;68.28;68.28;68.28;69.40;72.96;97.15
243.33;246.29;249.33;252.33;255.33;258.33;261.30;264.33;267.33;270.29;273.33;276.33;279.33	-81.07;-31.98;10.31;42.01;63.37;68.28;68.28;68.28;68.28;68.28;69.40;72.96;97.15
49.58;52.06;55.09;58.59;61.58;64.09	-94.68;-47.59;-1.06;40.90;81.40;123.47
139.58;142.06;145.09;148.59;151.58;154.09	-94.68;-47.59;-1.06;40.90;81.40;123.47
229.58;232.06;235.09;238.59;241.58;244.09	-94.68;-47.59;-1.06;40.90;81.40;123.47
319.58;322.06;325.09;328.59;331.58;334.09	-94.68;-47.59;-1.06;40.90;81.40;123.47
19.19;22.34;25.52;27.83	-63.39;-2.63;56.35;113.42
109.19;112.34;115.52;117.83	-63.39;-2.63;56.35;113.42
199.19;202.34;205.52;207.83	-63.39;-2.63;56.35;113.42
289.19;292.34;295.52;297.83	-63.39;-2.63;56.35;113.42
24.67;27.66;30.19;33.52;36.70;39.63	-110.16;-68.87;-26.35;30.75;58.79;99.53
114.67;117.66;120.19;123.52;126.70;129.63	-110.16;-68.87;-26.35;30.75;58.79;99.53
204.67;207.66;210.19;213.52;216.70;219.63	-110.16;-68.87;-26.35;30.75;58.79;99.53
294.67;297.66;300.19;303.52;306.70;309.63	-110.16;-68.87;-26.35;30.75;58.79;99.53
36.70;39.70;42.20;45.19;48.73	-115.18;-63.75;-12.33;39.55;90.28
126.70;129.70;132.20;135.19;138.73	-115.18;-63.75;-12.33;39.55;90.28
216.70;219.70;222.20;225.19;228.73	-115.18;-63.75;-12.33;39.55;90.28
306.70;309.70;312.20;315.19;318.73	-115.18;-63.75;-12.33;39.55;90.28
-13.32;-9.81;-6.82;-4.33;-1.33;2.18;5.16;7.69;10.67;14.21;17.16	-78.07;-35.32;-4.71;13.66;26.01;32.47;34.81;36.70;47.83;72.30;101.79
76.68;80.19;83.18;85.67;88.67;92.18;95.16;97.69;100.67;104.21;107.16	-78.07;-35.32;-4.71;13.66;26.01;32.47;34.81;36.70;47.83;72.30;101.79
166.68;170.19;173.18;175.67;178.67;182.18;185.16;187.69;190.67;194.21;197.16	-78.07;-35.32;-4.71;13.66;26.01;32.47;34.81;36.70;47.83;72.30;101.79
256.68;260.19;263.18;265.67;268.67;272.18;275.16;277.69;280.67;284.21;287.16	-78.07;-35.32;-4.71;13.66;26.01;32.47;34.81;36.70;47.83;72.30;101.79
24.81;31.39;33.32;39.81	-78.80;9.70;54.66;143.90
114.81;121.39;123.32;129.81	-78.80;9.70;54.66;143.90
204.81;211.39;213.32;219.81	-78.80;9.70;54.66;143.90
294.81;301.39;303.32;309.81	-78.80;9.70;54.66;143.90
-27.09;-24.09;-21.09;-18.09;-15.10;-12.03;-9.08;-6.01;-3.09;-0.09;2.91;5.92;8.91;11.92;14.92;17.91;20.89	-117.20;-83.92;-54.53;-31.39;-6.90;16.04;27.17;28.29;28.29;28.29;28.29;28.29;28.29;30.62;45.98;71.24;101.62
62.91;65.91;68.91;71.91;74.90;77.97;80.92;83.99;86.91;89.91;92.91;95.92;98.91;101.92;104.92;107.91;110.89	-117.20;-83.92;-54.53;-31.39;-6.90;16.04;27.17;28.29;28.29;28.29;28.29;28.29;28.29;30.62;45.98;71.24;101.62
152.91;155.91;158.91;161.91;164.90;167.97;170.92;173.99;176.91;179.91;182.91;185.92;188.91;191.92;194.92;197.91;200.89	-117.20;-83.92;-54.53;-31.39;-6.90;16.04;27.17;28.29;28.29;28.29;28.29;28.29;28.29;30.62;45.98;71.24;101.62
242.91;245.91;248.91;251.91;254.90;257.97;260.92;263.99;266.91;269.91;272.91;275.92;278.91;281.92;284.92;287.91;290.89	-117.20;-83.92;-54.53;-31.39;-6.90;16.04;27.17;28.29;28.29;28.29;28.29;28.29;28.29;30.62;45.98;71.24;101.62
39.62;42.54;45.55;48.52;51.55;54.57	-89.05;-48.53;-5.34;38.16;80.79;121.96
129.62;132.54;135.55;138.52;141.55;144.57	-89.05;-48.53;-5.34;38.16;80.79;121.96
219.62;222.54;225.55;228.52;231.55;234.57	-89.05;-48.53;-5.34;38.16;80.79;121.96
309.62;312.54;315.55;318.52;321.55;324.57	-89.05;-48.53;-5.34;38.16;80.79;121.96
17.47;20.30;23.33;26.30;29.26;32.31;35.27	-120.41;-79.56;-39.17;0.79;40.19;77.91;113.51
107.47;110.30;113.33;116.30;119.26;122.31;125.27	-120.41;-79.56;-39.17;0.79;40.19;77.91;113.51
197.47;200.30;203.33;206.30;209.26;212.31;215.27	-120.41;-79.56;-39.17;0.79;40.19;77.91;113.51
287.47;290.30;293.33;296.30;299.26;302.31;305.27	-120.41;-79.56;-39.17;0.79;40.19;77.91;113.51
34.96;38.38;41.45;44.04;46.99;49.95	-120.72;-74.31;-27.24;17.96;64.02;106.86
124.96;128.38;131.45;134.04;136.99;139.95	-120.72;-74.31;-27.24;17.96;64.02;106.86
214.96;218.38;221.45;224.04;226.99;229.95	-120.72;-74.31;-27.24;17.96;64.02;106.86
304.96;308.38;311.45;314.04;316.99;319.95	-120.72;-74.31;-27.24;17.96;64.02;106.86
41.78;44.78;47.31;50.31;53.55;56.80	-106.70;-62.62;-22.11;17.72;57.89;95.85
131.78;134.78;137.31;140.31;143.55;146.80	-106.70;-62.62;-22.11;17.72;57.89;95.85
221.78;224.78;227.31;230.31;233.55;236.80	-106.70;-62.62;-22.11;17.72;57.89;95.85
311.78;314.78;317.31;320.31;323.55;326.80	-106.70;-62.62;-22.11;17.72;57.89;95.85
28.83;31.82;34.82;37.81;40.76;43.82	-92.24;-51.49;-11.54;28.97;70.81;113.76
118.83;121.82;124.82;127.81;130.76;133.82	-92.24;-51.49;-11.54;28.97;70.81;113.76
208.83;211.82;214.82;217.81;220.76;223.82	-92.24;-51.49;-11.54;28.97;70.81;113.76
298.83;301.82;304.82;307.81;310.76;313.82	-92.24;-51.49;-11.54;28.97;70.81;113.76
51.49;54.49;57.49;60.49;63.47;66.46	-82.82;-40.43;1.75;43.37;82.53;120.58
141.49;144.49;147.49;150.49;153.47;156.46	-82.82;-40.43;1.75;43.37;82.53;120.58
231.49;234.49;237.49;240.49;243.47;246.46	-82.82;-40.43;1.75;43.37;82.53;120.58
321.49;324.49;327.49;330.49;333.47;336.46	-82.82;-40.43;1.75;43.37;82.53;120.58
51.91;54.80;57.74;60.80;63.76;66.78	-102.49;-57.98;-13.89;30.08;74.59;119.10
141.91;144.80;147.74;150.80;153.76;156.78	-102.49;-57.98;-13.89;30.08;74.59;119.10
231.91;234.80;237.74;240.80;243.76;246.78	-102.49;-57.98;-13.89;30.08;74.59;119.10
321.91;324.80;327.74;330.80;333.76;336.78	-102.49;-57.98;-13.89;30.08;74.59;119.10
-32.49;-32.49;-29.77;-29.77;-26.43;-26.43;-23.48;-23.48;-20.50;-20.50;-18.00;-18.00;-14.77;-14.77;-11.47;-11.47;-8.99;-8.99;-5.79;-5.79;-2.50;-2.50;0.49;0.49;3.00;3.00;6.25;6.25;10.01	-81.63;-81.63;-24.86;-24.86;1.29;1.29;30.23;30.23;52.26;52.26;62.83;62.83;65.83;65.83;65.83;65.83;65.83;65.83;65.83;65.83;65.83;65.83;65.83;65.83;65.83;65.83;72.95;72.95;93.98
57.51;57.51;60.23;60.23;63.57;63.57;66.52;66.52;69.50;69.50;72.00;72.00;75.23;75.23;78.53;78.53;81.01;81.01;84.21;84.21;87.50;87.50;90.49;90.49;93.00;93.00;96.25;96.25;100.01	-81.63;-81.63;-24.86;-24.86;1.29;1.29;30.23;30.23;52.26;52.26;62.83;62.83;65.83;65.83;65.83;65.83;65.83;65.83;65.83;65.83;65.83;65.83;65.83;65.83;65.83;65.83;72.95;72.95;93.98
147.51;147.51;150.23;150.23;153.57;153.57;156.52;156.52;159.50;159.50;162.00;162.00;165.23;165.23;168.53;168.53;171.01;171.01;174.21;174.21;177.50;177.50;180.49;180.49;183.00;183.00;186.25;186.25;190.01	-81.63;-81.63;-24.86;-24.86;1.29;1.29;30.23;30.23;52.26;52.26;62.83;62.83;65.83;65.83;65.83;65.83;65.83;65.83;65.83;65.83;65.83;65.83;65.83;65.83;65.83;65.83;72.95;72.95;93.98
237.51;237.51;240.23;240.23;243.57;243.57;246.52;246.52;249.50;249.50;252.00;252.00;255.23;255.23;258.53;258.53;261.01;261.01;264.21;264.21;267.50;267.50;270.49;270.49;273.00;273.00;276.25;276.25;280.01	-81.63;-81.63;-24.86;-24.86;1.29;1.29;30.23;30.23;52.26;52.26;62.83;62.83;65.83;65.83;65.83;65.83;65.83;65.83;65.83;65.83;65.83;65.83;65.83;65.83;65.83;65.83;72.95;72.95;93.98
48.60;51.84;54.10;57.59;60.62	-83.97;-37.99;5.96;50.01;93.29
138.60;141.84;144.10;147.59;150.62	-83.97;-37.99;5.96;50.01;93.29
228.60;231.84;234.10;237.59;240.62	-83.97;-37.99;5.96;50.01;93.29
318.60;321.84;324.10;327.59;330.62	-83.97;-37.99;5.96;50.01;93.29
54.67;61.16;66.67	-11.57;59.76;129.97
144.67;151.16;156.67	-11.57;59.76;129.97
234.67;241.16;246.67	-11.57;59.76;129.97
324.67;331.16;336.67	-11.57;59.76;129.97
43.64;46.62;49.60;52.95;55.28	-94.70;-50.07;-3.64;45.74;94.38
133.64;136.62;139.60;142.95;145.28	-94.70;-50.07;-3.64;45.74;94.38
223.64;226.62;229.60;232.95;235.28	-94.70;-50.07;-3.64;45.74;94.38
313.64;316.62;319.60;322.95;325.28	-94.70;-50.07;-3.64;45.74;94.38
19.90;22.89;25.89;28.89;31.89;34.89	-95.45;-49.50;-3.09;42.98;88.71;135.66
109.90;112.89;115.89;118.89;121.89;124.89	-95.45;-49.50;-3.09;42.98;88.71;135.66
199.90;202.89;205.89;208.89;211.89;214.89	-95.45;-49.50;-3.09;42.98;88.71;135.66
289.90;292.89;295.89;298.89;301.89;304.89	-95.45;-49.50;-3.09;42.98;88.71;135.66
-2.73;-0.25;3.24;5.75;8.75;12.26	-117.61;-70.42;-26.69;12.71;54.33;96.61
87.27;89.75;93.24;95.75;98.75;102.26	-117.61;-70.42;-26.69;12.71;54.33;96.61
177.27;179.75;183.24;185.75;188.75;192.26	-117.61;-70.42;-26.69;12.71;54.33;96.61
267.27;269.75;273.24;275.75;278.75;282.26	-117.61;-70.42;-26.69;12.71;54.33;96.61
31.60;34.60;37.61;40.55;43.56;46.60	-94.79;-54.82;-15.20;24.66;62.60;102.21
121.60;124.60;127.61;130.55;133.56;136.60	-94.79;-54.82;-15.20;24.66;62.60;102.21
211.60;214.60;217.61;220.55;223.56;226.60	-94.79;-54.82;-15.20;24.66;62.60;102.21
301.60;304.60;307.61;310.55;313.56;316.60	-94.79;-54.82;-15.20;24.66;62.60;102.21
-30.76;-27.80;-24.80;-21.80;-18.77;-15.75;-12.75;-9.75;-6.73;-3.75;-0.75;2.25;5.22;8.41;11.25	-120.79;-72.93;-31.54;3.07;31.79;52.05;58.95;59.06;59.06;59.06;59.06;59.06;59.06;65.18;90.55
59.24;62.20;65.20;68.20;71.23;74.25;77.25;80.25;83.27;86.25;89.25;92.25;95.22;98.41;101.25	-120.79;-72.93;-31.54;3.07;31.79;52.05;58.95;59.06;59.06;59.06;59.06;59.06;59.06;65.18;90.55
149.24;152.20;155.20;158.20;161.23;164.25;167.25;170.25;173.27;176.25;179.25;182.25;185.22;188.41;191.25	-120.79;-72.93;-31.54;3.07;31.79;52.05;58.95;59.06;59.06;59.06;59.06;59.06;59.06;65.18;90.55
239.24;242.20;245.20;248.20;251.23;254.25;257.25;260.25;263.27;266.25;269.25;272.25;275.22;278.41;281.25	-120.79;-72.93;-31.54;3.07;31.79;52.05;58.95;59.06;59.06;59.06;59.06;59.06;59.06;65.18;90.55
21.88;25.24;28.35;31.33;33.87;37.08	-87.11;-43.15;-1.41;38.99;80.38;122.00
111.88;115.24;118.35;121.33;123.87;127.08	-87.11;-43.15;-1.41;38.99;80.38;122.00
201.88;205.24;208.35;211.33;213.87;217.08	-87.11;-43.15;-1.41;38.99;80.38;122.00
291.88;295.24;298.35;301.33;303.87;307.08	-87.11;-43.15;-1.41;38.99;80.38;122.00
-26.79;-24.28;-20.83;-17.78;-14.78;-11.84;-8.77;-5.79;-3.28;0.23;3.16;6.24;8.70;12.13	10.99;36.91;57.40;63.63;63.74;63.74;63.74;63.74;63.74;63.74;63.74;65.64;79.21;103.91
63.21;65.72;69.17;72.22;75.22;78.16;81.23;84.21;86.72;90.23;93.16;96.24;98.70;102.13	10.99;36.91;57.40;63.63;63.74;63.74;63.74;63.74;63.74;63.74;63.74;65.64;79.21;103.91
153.21;155.72;159.17;162.22;165.22;168.16;171.23;174.21;176.72;180.23;183.16;186.24;188.70;192.13	10.99;36.91;57.40;63.63;63.74;63.74;63.74;63.74;63.74;63.74;63.74;65.64;79.21;103.91
243.21;245.72;249.17;252.22;255.22;258.16;261.23;264.21;266.72;270.23;273.16;276.24;278.70;282.13	10.99;36.91;57.40;63.63;63.74;63.74;63.74;63.74;63.74;63.74;63.74;65.64;79.21;103.91
-9.20;-6.17;-3.25;-0.70;2.29;5.78;8.78	-112.29;-74.90;-37.05;-0.76;30.51;58.21;90.69
80.80;83.83;86.75;89.30;92.29;95.78;98.78	-112.29;-74.90;-37.05;-0.76;30.51;58.21;90.69
170.80;173.83;176.75;179.30;182.29;185.78;188.78	-112.29;-74.90;-37.05;-0.76;30.51;58.21;90.69
260.80;263.83;266.75;269.30;272.29;275.78;278.78	-112.29;-74.90;-37.05;-0.76;30.51;58.21;90.69
-7.82;-4.83;-1.84;0.67;4.19;7.16;10.21	-77.42;-37.02;-0.86;27.86;50.11;73.91;105.18
82.18;85.17;88.16;90.67;94.19;97.16;100.21	-77.42;-37.02;-0.86;27.86;50.11;73.91;105.18
172.18;175.17;178.16;180.67;184.19;187.16;190.21	-77.42;-37.02;-0.86;27.86;50.11;73.91;105.18
262.18;265.17;268.16;270.67;274.19;277.16;280.21	-77.42;-37.02;-0.86;27.86;50.11;73.91;105.18
-25.97;-23.01;-20.01;-17.01;-13.87;-10.96;-7.96;-4.97;-1.97;1.03;4.03;7.00;10.03	-83.40;-45.89;-12.40;16.97;43.14;60.94;65.08;65.08;65.08;65.08;65.08;72.42;95.22
64.03;66.99;69.99;72.99;76.13;79.04;82.04;85.03;88.03;91.03;94.03;97.00;100.03	-83.40;-45.89;-12.40;16.97;43.14;60.94;65.08;65.08;65.08;65.08;65.08;72.42;95.22
154.03;156.99;159.99;162.99;166.13;169.04;172.04;175.03;178.03;181.03;184.03;187.00;190.03	-83.40;-45.89;-12.40;16.97;43.14;60.94;65.08;65.08;65.08;65.08;65.08;72.42;95.22
244.03;246.99;249.99;252.99;256.13;259.04;262.04;265.03;268.03;271.03;274.03;277.00;280.03	-83.40;-45.89;-12.40;16.97;43.14;60.94;65.08;65.08;65.08;65.08;65.08;72.42;95.22
-22.31;-18.98;-16.01;-13.31;-10.80;-7.31;-4.34;-1.83;1.22;4.69;8.00	-114.38;-52.95;-6.58;23.14;54.63;64.09;64.20;64.20;64.20;65.20;89.46
67.69;71.02;73.99;76.69;79.20;82.69;85.66;88.17;91.22;94.69;98.00	-114.38;-52.95;-6.58;23.14;54.63;64.09;64.20;64.20;64.20;65.20;89.46
157.69;161.02;163.99;166.69;169.20;172.69;175.66;178.17;181.22;184.69;188.00	-114.38;-52.95;-6.58;23.14;54.63;64.09;64.20;64.20;64.20;65.20;89.46
247.69;251.02;253.99;256.69;259.20;262.69;265.66;268.17;271.22;274.69;278.00	-114.38;-52.95;-6.58;23.14;54.63;64.09;64.20;64.20;64.20;65.20;89.46
4.53;7.88;10.86;13.40;16.53;19.88	-82.91;-39.28;-11.23;17.93;55.77;100.39
94.53;97.88;100.86;103.40;106.53;109.88	-82.91;-39.28;-11.23;17.93;55.77;100.39
184.53;187.88;190.86;193.40;196.53;199.88	-82.91;-39.28;-11.23;17.93;55.77;100.39
274.53;277.88;280.86;283.40;286.53;289.88	-82.91;-39.28;-11.23;17.93;55.77;100.39
-12.82;-10.30;-6.98;-3.81;-0.81;1.72;5.05;8.22;11.17;13.68	-99.88;-60.29;-22.23;9.60;34.31;51.90;59.79;66.47;85.71;116.23
77.18;79.70;83.02;86.19;89.19;91.72;95.05;98.22;101.17;103.68	-99.88;-60.29;-22.23;9.60;34.31;51.90;59.79;66.47;85.71;116.23
167.18;169.70;173.02;176.19;179.19;181.72;185.05;188.22;191.17;193.68	-99.88;-60.29;-22.23;9.60;34.31;51.90;59.79;66.47;85.71;116.23
257.18;259.70;263.02;266.19;269.19;271.72;275.05;278.22;281.17;283.68	-99.88;-60.29;-22.23;9.60;34.31;51.90;59.79;66.47;85.71;116.23
-19.71;-16.67;-13.71;-10.69;-7.73;-4.73;-1.68;1.32;4.33;7.33;10.31;13.30;16.61	-84.40;-41.00;-2.82;27.11;45.81;54.16;55.83;55.83;55.83;55.83;57.61;73.09;102.24
70.29;73.33;76.29;79.31;82.27;85.27;88.32;91.32;94.33;97.33;100.31;103.30;106.61	-84.40;-41.00;-2.82;27.11;45.81;54.16;55.83;55.83;55.83;55.83;57.61;73.09;102.24
160.29;163.33;166.29;169.31;172.27;175.27;178.32;181.32;184.33;187.33;190.31;193.30;196.61	-84.40;-41.00;-2.82;27.11;45.81;54.16;55.83;55.83;55.83;55.83;57.61;73.09;102.24
250.29;253.33;256.29;259.31;262.27;265.27;268.32;271.32;274.33;277.33;280.31;283.30;286.61	-84.40;-41.00;-2.82;27.11;45.81;54.16;55.83;55.83;55.83;55.83;57.61;73.09;102.24
-37.33;-34.33;-30.86;-27.85;-25.35;-21.81;-19.33;-15.82;-13.33;-10.19;-6.87;-3.86;-0.85;1.65;4.67;7.68	-87.71;-50.54;-10.46;30.27;54.31;66.10;68.55;68.55;68.55;68.55;68.55;68.55;68.55;68.55;75.45;101.26
52.67;55.67;59.14;62.15;64.65;68.19;70.67;74.18;76.67;79.81;83.13;86.14;89.15;91.65;94.67;97.68	-87.71;-50.54;-10.46;30.27;54.31;66.10;68.55;68.55;68.55;68.55;68.55;68.55;68.55;68.55;75.45;101.26
142.67;145.67;149.14;152.15;154.65;158.19;160.67;164.18;166.67;169.81;173.13;176.14;179.15;181.65;184.67;187.68	-87.71;-50.54;-10.46;30.27;54.31;66.10;68.55;68.55;68.55;68.55;68.55;68.55;68.55;68.55;75.45;101.26
232.67;235.67;239.14;242.15;244.65;248.19;250.67;254.18;256.67;259.81;263.13;266.14;269.15;271.65;274.67;277.68	-87.71;-50.54;-10.46;30.27;54.31;66.10;68.55;68.55;68.55;68.55;68.55;68.55;68.55;68.55;75.45;101.26
36.57;39.37;42.34;45.37;48.36;54.36	-88.16;-42.96;0.23;43.07;85.35;166.81
126.57;129.37;132.34;135.37;138.36;144.36	-88.16;-42.96;0.23;43.07;85.35;166.81
216.57;219.37;222.34;225.37;228.36;234.36	-88.16;-42.96;0.23;43.07;85.35;166.81
306.57;309.37;312.34;315.37;318.36;324.36	-88.16;-42.96;0.23;43.07;85.35;166.81
50.37;53.37;56.34;58.89;61.87	-87.98;-40.79;5.51;51.36;96.98
140.37;143.37;146.34;148.89;151.87	-87.98;-40.79;5.51;51.36;96.98
230.37;233.37;236.34;238.89;241.87	-87.98;-40.79;5.51;51.36;96.98
320.37;323.37;326.34;328.89;331.87	-87.98;-40.79;5.51;51.36;96.98
31.45;34.41;37.41;40.44;43.44;46.44	-82.15;-43.30;-4.99;33.06;74.12;115.96
121.45;124.41;127.41;130.44;133.44;136.44	-82.15;-43.30;-4.99;33.06;74.12;115.96
211.45;214.41;217.41;220.44;223.44;226.44	-82.15;-43.30;-4.99;33.06;74.12;115.96
301.45;304.41;307.41;310.44;313.44;316.44	-82.15;-43.30;-4.99;33.06;74.12;115.96
19.66;22.62;25.62;28.62;31.61;34.64	-116.28;-70.42;-23.46;22.73;67.92;114.66
109.66;112.62;115.62;118.62;121.61;124.64	-116.28;-70.42;-23.46;22.73;67.92;114.66
199.66;202.62;205.62;208.62;211.61;214.64	-116.28;-70.42;-23.46;22.73;67.92;114.66
289.66;292.62;295.62;298.62;301.61;304.64	-116.28;-70.42;-23.46;22.73;67.92;114.66
40.28;43.25;46.25;49.23;52.24	-73.47;-22.49;27.92;78.00;126.96
130.28;133.25;136.25;139.23;142.24	-73.47;-22.49;27.92;78.00;126.96
220.28;223.25;226.25;229.23;232.24	-73.47;-22.49;27.92;78.00;126.96
310.28;313.25;316.25;319.23;322.24	-73.47;-22.49;27.92;78.00;126.96
15.65;18.17;21.16;24.66;27.65	-104.65;-52.12;-1.70;47.37;95.21
105.65;108.17;111.16;114.66;117.65	-104.65;-52.12;-1.70;47.37;95.21
195.65;198.17;201.16;204.66;207.65	-104.65;-52.12;-1.70;47.37;95.21
285.65;288.17;291.16;294.66;297.65	-104.65;-52.12;-1.70;47.37;95.21
-26.91;-23.74;-20.39;-18.86;-14.90;-11.73;-8.39;-5.41;-2.91;0.29;3.61;6.61;9.09;13.09	-81.27;-34.41;4.54;25.92;49.29;52.63;52.63;52.63;52.63;52.63;52.63;61.54;85.46;116.61
63.09;66.26;69.61;71.14;75.10;78.27;81.61;84.59;87.09;90.29;93.61;96.61;99.09;103.09	-81.27;-34.41;4.54;25.92;49.29;52.63;52.63;52.63;52.63;52.63;52.63;61.54;85.46;116.61
153.09;156.26;159.61;161.14;165.10;168.27;171.61;174.59;177.09;180.29;183.61;186.61;189.09;193.09	-81.27;-34.41;4.54;25.92;49.29;52.63;52.63;52.63;52.63;52.63;52.63;61.54;85.46;116.61
243.09;246.26;249.61;251.14;255.10;258.27;261.61;264.59;267.09;270.29;273.61;276.61;279.09;283.09	-81.27;-34.41;4.54;25.92;49.29;52.63;52.63;52.63;52.63;52.63;52.63;61.54;85.46;116.61
-36.21;-33.17;-30.17;-27.16;-24.16;-21.17;-18.15;-15.17;-12.17;-9.17;-6.17;-3.19;-0.16;2.83;5.85;8.83;11.83;14.84	-104.89;-72.17;-38.56;-6.29;19.54;37.24;46.83;47.65;47.65;47.65;47.65;47.65;47.65;47.65;50.32;66.89;88.81;115.74
53.79;56.83;59.83;62.84;65.84;68.83;71.85;74.83;77.83;80.83;83.83;86.81;89.84;92.83;95.85;98.83;101.83;104.84	-104.89;-72.17;-38.56;-6.29;19.54;37.24;46.83;47.65;47.65;47.65;47.65;47.65;47.65;47.65;50.32;66.89;88.81;115.74
143.79;146.83;149.83;152.84;155.84;158.83;161.85;164.83;167.83;170.83;173.83;176.81;179.84;182.83;185.85;188.83;191.83;194.84	-104.89;-72.17;-38.56;-6.29;19.54;37.24;46.83;47.65;47.65;47.65;47.65;47.65;47.65;47.65;50.32;66.89;88.81;115.74
233.79;236.83;239.83;242.84;245.84;248.83;251.85;254.83;257.83;260.83;263.83;266.81;269.84;272.83;275.85;278.83;281.83;284.84	-104.89;-72.17;-38.56;-6.29;19.54;37.24;46.83;47.65;47.65;47.65;47.65;47.65;47.65;47.65;50.32;66.89;88.81;115.74
-2.41;0.57;3.60;6.74;9.60;12.64;15.59	-118.39;-72.43;-32.14;2.24;32.51;63.78;99.51
87.59;90.57;93.60;96.74;99.60;102.64;105.59	-118.39;-72.43;-32.14;2.24;32.51;63.78;99.51
177.59;180.57;183.60;186.74;189.60;192.64;195.59	-118.39;-72.43;-32.14;2.24;32.51;63.78;99.51
267.59;270.57;273.60;276.74;279.60;282.64;285.59	-118.39;-72.43;-32.14;2.24;32.51;63.78;99.51
19.06;22.08;25.56;28.55;31.06	-115.80;-58.49;-5.50;45.37;98.89
109.06;112.08;115.56;118.55;121.06	-115.80;-58.49;-5.50;45.37;98.89
199.06;202.08;205.56;208.55;211.06	-115.80;-58.49;-5.50;45.37;98.89
289.06;292.08;295.56;298.55;301.06	-115.80;-58.49;-5.50;45.37;98.89
-19.71;-16.25;-13.22;-10.22;-7.70;-4.21;-1.19;1.80;4.76;7.29;10.79	-116.03;-58.49;-31.78;4.72;33.55;57.47;63.70;67.49;67.60;73.83;103.98
70.29;73.75;76.78;79.78;82.30;85.79;88.81;91.80;94.76;97.29;100.79	-116.03;-58.49;-31.78;4.72;33.55;57.47;63.70;67.49;67.60;73.83;103.98
160.29;163.75;166.78;169.78;172.30;175.79;178.81;181.80;184.76;187.29;190.79	-116.03;-58.49;-31.78;4.72;33.55;57.47;63.70;67.49;67.60;73.83;103.98
250.29;253.75;256.78;259.78;262.30;265.79;268.81;271.80;274.76;277.29;280.79	-116.03;-58.49;-31.78;4.72;33.55;57.47;63.70;67.49;67.60;73.83;103.98
45.53;51.06;54.54	-54.79;27.02;68.30
135.53;141.06;144.54	-54.79;27.02;68.30
225.53;231.06;234.54	-54.79;27.02;68.30
315.53;321.06;324.54	-54.79;27.02;68.30
13.92;16.95;19.97;22.96;25.91;28.95;31.96	-115.80;-71.72;-30.10;7.97;45.36;80.64;115.37
103.92;106.95;109.97;112.96;115.91;118.95;121.96	-115.80;-71.72;-30.10;7.97;45.36;80.64;115.37
193.92;196.95;199.97;202.96;205.91;208.95;211.96	-115.80;-71.72;-30.10;7.97;45.36;80.64;115.37
283.92;286.95;289.97;292.96;295.91;298.95;301.96	-115.80;-71.72;-30.10;7.97;45.36;80.64;115.37
1.25;4.15;7.80;10.62;13.12;16.14;19.64	-95.87;-47.23;-7.17;24.44;54.70;86.30;124.04
91.25;94.15;97.80;100.62;103.12;106.14;109.64	-95.87;-47.23;-7.17;24.44;54.70;86.30;124.04
181.25;184.15;187.80;190.62;193.12;196.14;199.64	-95.87;-47.23;-7.17;24.44;54.70;86.30;124.04
271.25;274.15;277.80;280.62;283.12;286.14;289.64	-95.87;-47.23;-7.17;24.44;54.70;86.30;124.04
27.32;30.32;33.32;36.32;39.33	-73.52;-22.88;28.00;78.52;129.04
117.32;120.32;123.32;126.32;129.33	-73.52;-22.88;28.00;78.52;129.04
207.32;210.32;213.32;216.32;219.33	-73.52;-22.88;28.00;78.52;129.04
297.32;300.32;303.32;306.32;309.33	-73.52;-22.88;28.00;78.52;129.04
28.95;31.97;35.44;38.44;40.95;43.94	-100.76;-52.35;-7.61;36.34;80.96;125.36
118.95;121.97;125.44;128.44;130.95;133.94	-100.76;-52.35;-7.61;36.34;80.96;125.36
208.95;211.97;215.44;218.44;220.95;223.94	-100.76;-52.35;-7.61;36.34;80.96;125.36
298.95;301.97;305.44;308.44;310.95;313.94	-100.76;-52.35;-7.61;36.34;80.96;125.36
37.63;40.62;43.10;46.43;49.63;52.58	-93.53;-56.80;-18.96;20.98;63.58;107.78
127.63;130.62;133.10;136.43;139.63;142.58	-93.53;-56.80;-18.96;20.98;63.58;107.78
217.63;220.62;223.10;226.43;229.63;232.58	-93.53;-56.80;-18.96;20.98;63.58;107.78
307.63;310.62;313.10;316.43;319.63;322.58	-93.53;-56.80;-18.96;20.98;63.58;107.78
19.51;22.52;25.51;28.51;31.49;34.10	-79.33;-35.92;5.27;44.89;82.94;118.10
109.51;112.52;115.51;118.51;121.49;124.10	-79.33;-35.92;5.27;44.89;82.94;118.10
199.51;202.52;205.51;208.51;211.49;214.10	-79.33;-35.92;5.27;44.89;82.94;118.10
289.51;292.52;295.51;298.51;301.49;304.10	-79.33;-35.92;5.27;44.89;82.94;118.10
51.34;53.86;56.82;60.35;63.38;66.01	-115.49;-70.98;-27.57;15.05;59.45;101.84
141.34;143.86;146.82;150.35;153.38;156.01	-115.49;-70.98;-27.57;15.05;59.45;101.84
231.34;233.86;236.82;240.35;243.38;246.01	-115.49;-70.98;-27.57;15.05;59.45;101.84
321.34;323.86;326.82;330.35;333.38;336.01	-115.49;-70.98;-27.57;15.05;59.45;101.84
41.56;44.61;47.62;50.61;53.74;56.57;59.58	-111.59;-72.74;-35.46;2.15;41.66;82.16;121.66
131.56;134.61;137.62;140.61;143.74;146.57;149.58	-111.59;-72.74;-35.46;2.15;41.66;82.16;121.66
221.56;224.61;227.62;230.61;233.74;236.57;239.58	-111.59;-72.74;-35.46;2.15;41.66;82.16;121.66
311.56;314.61;317.62;320.61;323.74;326.57;329.58	-111.59;-72.74;-35.46;2.15;41.66;82.16;121.66
35.86;39.34;42.35;44.86;47.83	-77.44;-30.34;14.96;59.91;103.21
125.86;129.34;132.35;134.86;137.83	-77.44;-30.34;14.96;59.91;103.21
215.86;219.34;222.35;224.86;227.83	-77.44;-30.34;14.96;59.91;103.21
305.86;309.34;312.35;314.86;317.83	-77.44;-30.34;14.96;59.91;103.21
-23.68;-20.70;-18.18;-15.18;-11.70;-9.18;-6.06;-2.68;0.29;3.31;6.35;9.30	-120.11;-71.36;-34.99;-2.40;28.31;53.02;66.16;66.72;66.72;67.27;84.86;122.24
66.32;69.30;71.82;74.82;78.30;80.82;83.94;87.32;90.29;93.31;96.35;99.30	-120.11;-71.36;-34.99;-2.40;28.31;53.02;66.16;66.72;66.72;67.27;84.86;122.24
156.32;159.30;161.82;164.82;168.30;170.82;173.94;177.32;180.29;183.31;186.35;189.30	-120.11;-71.36;-34.99;-2.40;28.31;53.02;66.16;66.72;66.72;67.27;84.86;122.24
246.32;249.30;251.82;254.82;258.30;260.82;263.94;267.32;270.29;273.31;276.35;279.30	-120.11;-71.36;-34.99;-2.40;28.31;53.02;66.16;66.72;66.72;67.27;84.86;122.24
-19.94;-16.88;-14.42;-11.43;-7.95;-4.97;-2.43;1.03;4.07;6.59;9.58;13.08	-87.07;-49.12;-19.41;2.07;19.66;38.69;50.37;52.93;53.04;56.61;76.54;106.47
70.06;73.12;75.58;78.57;82.05;85.03;87.57;91.03;94.07;96.59;99.58;103.08	-87.07;-49.12;-19.41;2.07;19.66;38.69;50.37;52.93;53.04;56.61;76.54;106.47
160.06;163.12;165.58;168.57;172.05;175.03;177.57;181.03;184.07;186.59;189.58;193.08	-87.07;-49.12;-19.41;2.07;19.66;38.69;50.37;52.93;53.04;56.61;76.54;106.47
250.06;253.12;255.58;258.57;262.05;265.03;267.57;271.03;274.07;276.59;279.58;283.08	-87.07;-49.12;-19.41;2.07;19.66;38.69;50.37;52.93;53.04;56.61;76.54;106.47
-32.19;-29.17;-26.17;-23.12;-20.14;-11.14;-8.13;0.87;6.81	-35.19;6.78;40.83;63.76;68.88;68.88;68.88;68.88;84.93
57.81;60.83;63.83;66.88;69.86;78.86;81.87;90.87;96.81	-35.19;6.78;40.83;63.76;68.88;68.88;68.88;68.88;84.93
147.81;150.83;153.83;156.88;159.86;168.86;171.87;180.87;186.81	-35.19;6.78;40.83;63.76;68.88;68.88;68.88;68.88;84.93
237.81;240.83;243.83;246.88;249.86;258.86;261.87;270.87;276.81	-35.19;6.78;40.83;63.76;68.88;68.88;68.88;68.88;84.93
-21.39;-18.73;-15.39;-9.26;-3.19;-0.25;8.80;11.74	-95.29;-53.00;-14.15;47.39;62.86;63.64;80.55;106.03
68.61;71.27;74.61;80.74;86.81;89.75;98.80;101.74	-95.29;-53.00;-14.15;47.39;62.86;63.64;80.55;106.03
158.61;161.27;164.61;170.74;176.81;179.75;188.80;191.74	-95.29;-53.00;-14.15;47.39;62.86;63.64;80.55;106.03
248.61;251.27;254.61;260.74;266.81;269.75;278.80;281.74	-95.29;-53.00;-14.15;47.39;62.86;63.64;80.55;106.03
6.78;9.92;12.76;15.76;18.75;21.75;24.78	-96.81;-65.30;-33.68;-0.51;34.78;70.07;103.23
96.78;99.92;102.76;105.76;108.75;111.75;114.78	-96.81;-65.30;-33.68;-0.51;34.78;70.07;103.23
186.78;189.92;192.76;195.76;198.75;201.75;204.78	-96.81;-65.30;-33.68;-0.51;34.78;70.07;103.23
276.78;279.92;282.76;285.76;288.75;291.75;294.78	-96.81;-65.30;-33.68;-0.51;34.78;70.07;103.23
13.56;16.58;19.59;22.56;25.57	-91.83;-26.07;5.99;69.31;101.02
103.56;106.58;109.59;112.56;115.57	-91.83;-26.07;5.99;69.31;101.02
193.56;196.58;199.59;202.56;205.57	-91.83;-26.07;5.99;69.31;101.02
283.56;286.58;289.59;292.56;295.57	-91.83;-26.07;5.99;69.31;101.02
35.34;38.32;41.36	40.80;81.64;122.47
125.34;128.32;131.36	40.80;81.64;122.47
215.34;218.32;221.36	40.80;81.64;122.47
305.34;308.32;311.36	40.80;81.64;122.47
-22.76;-19.37;-16.27;-13.26;-10.76;-7.39;-4.28;-1.30;1.23;4.61;7.74;10.71	-90.61;-53.55;-17.37;13.78;36.37;53.06;63.51;67.07;68.74;70.52;87.22;117.85
67.24;70.63;73.73;76.74;79.24;82.61;85.72;88.70;91.23;94.61;97.74;100.71	-90.61;-53.55;-17.37;13.78;36.37;53.06;63.51;67.07;68.74;70.52;87.22;117.85
157.24;160.63;163.73;166.74;169.24;172.61;175.72;178.70;181.23;184.61;187.74;190.71	-90.61;-53.55;-17.37;13.78;36.37;53.06;63.51;67.07;68.74;70.52;87.22;117.85
247.24;250.63;253.73;256.74;259.24;262.61;265.72;268.70;271.23;274.61;277.74;280.71	-90.61;-53.55;-17.37;13.78;36.37;53.06;63.51;67.07;68.74;70.52;87.22;117.85
-1.86;0.66;3.85;7.15;10.16;13.16;15.85;19.27;22.16;24.68	-107.59;-83.67;-59.62;-37.81;-14.55;6.26;28.18;57.55;88.71;120.31
88.14;90.66;93.85;97.15;100.16;103.16;105.85;109.27;112.16;114.68	-107.59;-83.67;-59.62;-37.81;-14.55;6.26;28.18;57.55;88.71;120.31
178.14;180.66;183.85;187.15;190.16;193.16;195.85;199.27;202.16;204.68	-107.59;-83.67;-59.62;-37.81;-14.55;6.26;28.18;57.55;88.71;120.31
268.14;270.66;273.85;277.15;280.16;283.16;285.85;289.27;292.16;294.68	-107.59;-83.67;-59.62;-37.81;-14.55;6.26;28.18;57.55;88.71;120.31
49.72;52.78;55.81;58.78;61.74;64.77	-91.33;-51.81;-12.08;27.65;65.93;103.87
139.72;142.78;145.81;148.78;151.74;154.77	-91.33;-51.81;-12.08;27.65;65.93;103.87
229.72;232.78;235.81;238.78;241.74;244.77	-91.33;-51.81;-12.08;27.65;65.93;103.87
319.72;322.78;325.81;328.78;331.74;334.77	-91.33;-51.81;-12.08;27.65;65.93;103.87
-18.00;-15.48;-12.14;-8.98;-5.99;-3.49;-0.16;3.02;6.02;8.53	-83.03;-41.96;-4.23;29.05;53.19;64.87;66.32;66.43;78.78;106.48
72.00;74.52;77.86;81.02;84.01;86.51;89.84;93.02;96.02;98.53	-83.03;-41.96;-4.23;29.05;53.19;64.87;66.32;66.43;78.78;106.48
162.00;164.52;167.86;171.02;174.01;176.51;179.84;183.02;186.02;188.53	-83.03;-41.96;-4.23;29.05;53.19;64.87;66.32;66.43;78.78;106.48
252.00;254.52;257.86;261.02;264.01;266.51;269.84;273.02;276.02;278.53	-83.03;-41.96;-4.23;29.05;53.19;64.87;66.32;66.43;78.78;106.48
25.63;28.58;31.60;34.61;37.62	-89.96;-37.30;14.45;65.19;115.93
115.63;118.58;121.60;124.61;127.62	-89.96;-37.30;14.45;65.19;115.93
205.63;208.58;211.60;214.61;217.62	-89.96;-37.30;14.45;65.19;115.93
295.63;298.58;301.60;304.61;307.62	-89.96;-37.30;14.45;65.19;115.93
33.63;36.61;39.16	42.86;79.91;117.41
123.63;126.61;129.16	42.86;79.91;117.41
213.63;216.61;219.16	42.86;79.91;117.41
303.63;306.61;309.16	42.86;79.91;117.41
41.84;45.36;48.34;50.86;53.84;57.34	-78.65;-33.80;8.06;46.78;82.61;116.89
131.84;135.36;138.34;140.86;143.84;147.34	-78.65;-33.80;8.06;46.78;82.61;116.89
221.84;225.36;228.34;230.86;233.84;237.34	-78.65;-33.80;8.06;46.78;82.61;116.89
311.84;315.36;318.34;320.86;323.84;327.34	-78.65;-33.80;8.06;46.78;82.61;116.89
50.39;53.88;56.85;59.35;62.38;65.87	-101.30;-54.21;-7.37;38.71;83.88;127.61
140.39;143.88;146.85;149.35;152.38;155.87	-101.30;-54.21;-7.37;38.71;83.88;127.61
230.39;233.88;236.85;239.35;242.38;245.87	-101.30;-54.21;-7.37;38.71;83.88;127.61
320.39;323.88;326.85;329.35;332.38;335.87	-101.30;-54.21;-7.37;38.71;83.88;127.61
40.65;43.65;47.16;49.90;53.53	-103.11;-45.47;13.63;69.71;123.11
130.65;133.65;137.16;139.90;143.53	-103.11;-45.47;13.63;69.71;123.11
220.65;223.65;227.16;229.90;233.53	-103.11;-45.47;13.63;69.71;123.11
310.65;313.65;317.16;319.90;323.53	-103.11;-45.47;13.63;69.71;123.11
12.47;15.51;21.51	-100.73;-53.07;42.11
102.47;105.51;111.51	-100.73;-53.07;42.11
192.47;195.51;201.51	-100.73;-53.07;42.11
282.47;285.51;291.51	-100.73;-53.07;42.11
44.27;47.25;52.78;56.24;59.26	-117.15;-78.53;6.11;51.42;97.26
134.27;137.25;142.78;146.24;149.26	-117.15;-78.53;6.11;51.42;97.26
224.27;227.25;232.78;236.24;239.26	-117.15;-78.53;6.11;51.42;97.26
314.27;317.25;322.78;326.24;329.26	-117.15;-78.53;6.11;51.42;97.26
-21.26;-18.26;-15.76;-12.72;-9.25;-6.29;-3.76;-0.69;2.76;5.72;8.24;11.29	-117.28;-82.55;-48.50;-15.21;18.17;47.22;64.02;67.13;67.13;69.69;85.16;112.42
68.74;71.74;74.24;77.28;80.75;83.71;86.24;89.31;92.76;95.72;98.24;101.29	-117.28;-82.55;-48.50;-15.21;18.17;47.22;64.02;67.13;67.13;69.69;85.16;112.42
158.74;161.74;164.24;167.28;170.75;173.71;176.24;179.31;182.76;185.72;188.24;191.29	-117.28;-82.55;-48.50;-15.21;18.17;47.22;64.02;67.13;67.13;69.69;85.16;112.42
248.74;251.74;254.24;257.28;260.75;263.71;266.24;269.31;272.76;275.72;278.24;281.29	-117.28;-82.55;-48.50;-15.21;18.17;47.22;64.02;67.13;67.13;69.69;85.16;112.42
51.72;54.69;57.23;60.23;63.70	-84.19;-38.22;8.41;55.90;104.91
141.72;144.69;147.23;150.23;153.70	-84.19;-38.22;8.41;55.90;104.91
231.72;234.69;237.23;240.23;243.70	-84.19;-38.22;8.41;55.90;104.91
321.72;324.69;327.23;330.23;333.70	-84.19;-38.22;8.41;55.90;104.91
55.65;59.10	100.77;144.95
145.65;149.10	100.77;144.95
235.65;239.10	100.77;144.95
325.65;329.10	100.77;144.95
-30.57;-28.23;-24.52;-21.56;-18.51;-15.55;-12.52;-9.52;-6.55;-3.55;-0.54;2.44;5.48;8.46;11.48;14.48	-117.83;-73.42;-30.57;6.16;33.09;49.23;54.35;54.35;55.34;55.34;55.34;55.34;55.45;61.23;80.49;112.20
59.43;61.77;65.48;68.44;71.49;74.45;77.48;80.48;83.45;86.45;89.46;92.44;95.48;98.46;101.48;104.48	-117.83;-73.42;-30.57;6.16;33.09;49.23;54.35;54.35;55.34;55.34;55.34;55.34;55.45;61.23;80.49;112.20
149.43;151.77;155.48;158.44;161.49;164.45;167.48;170.48;173.45;176.45;179.46;182.44;185.48;188.46;191.48;194.48	-117.83;-73.42;-30.57;6.16;33.09;49.23;54.35;54.35;55.34;55.34;55.34;55.34;55.45;61.23;80.49;112.20
239.43;241.77;245.48;248.44;251.49;254.45;257.48;260.48;263.45;266.45;269.46;272.44;275.48;278.46;281.48;284.48	-117.83;-73.42;-30.57;6.16;33.09;49.23;54.35;54.35;55.34;55.34;55.34;55.34;55.45;61.23;80.49;112.20
1.91;4.91;7.88;10.88;13.88;16.87;19.88;22.91	-114.91;-82.96;-51.27;-22.61;0.33;24.60;59.66;99.49
91.91;94.91;97.88;100.88;103.88;106.87;109.88;112.91	-114.91;-82.96;-51.27;-22.61;0.33;24.60;59.66;99.49
181.91;184.91;187.88;190.88;193.88;196.87;199.88;202.91	-114.91;-82.96;-51.27;-22.61;0.33;24.60;59.66;99.49
271.91;274.91;277.88;280.88;283.88;286.87;289.88;292.91	-114.91;-82.96;-51.27;-22.61;0.33;24.60;59.66;99.49
-15.02;-12.03;-9.54;-6.55;-2.55;0.19;2.97;5.48;8.47;11.97;14.98;17.48;20.48;23.99	-108.49;-74.10;-47.27;-26.68;-11.99;-4.75;-0.74;4.15;8.27;13.28;18.84;35.53;69.02;107.29
74.98;77.97;80.46;83.45;87.45;90.19;92.97;95.48;98.47;101.97;104.98;107.48;110.48;113.99	-108.49;-74.10;-47.27;-26.68;-11.99;-4.75;-0.74;4.15;8.27;13.28;18.84;35.53;69.02;107.29
164.98;167.97;170.46;173.45;177.45;180.19;182.97;185.48;188.47;191.97;194.98;197.48;200.48;203.99	-108.49;-74.10;-47.27;-26.68;-11.99;-4.75;-0.74;4.15;8.27;13.28;18.84;35.53;69.02;107.29
254.98;257.97;260.46;263.45;267.45;270.19;272.97;275.48;278.47;281.97;284.98;287.48;290.48;293.99	-108.49;-74.10;-47.27;-26.68;-11.99;-4.75;-0.74;4.15;8.27;13.28;18.84;35.53;69.02;107.29
-36.39;-33.87;-30.89;-27.36;-24.84;-21.87;-18.89;-15.38;-12.82;-9.86;-6.89;-3.37;-0.63;2.61;5.11;8.11;11.60	-115.78;-75.56;-33.83;8.13;40.74;57.99;63.55;63.99;63.99;63.99;63.99;63.99;63.99;63.99;66.11;81.46;109.06
53.61;56.13;59.11;62.64;65.16;68.13;71.11;74.62;77.18;80.14;83.11;86.63;89.37;92.61;95.11;98.11;101.60	-115.78;-75.56;-33.83;8.13;40.74;57.99;63.55;63.99;63.99;63.99;63.99;63.99;63.99;63.99;66.11;81.46;109.06
143.61;146.13;149.11;152.64;155.16;158.13;161.11;164.62;167.18;170.14;173.11;176.63;179.37;182.61;185.11;188.11;191.60	-115.78;-75.56;-33.83;8.13;40.74;57.99;63.55;63.99;63.99;63.99;63.99;63.99;63.99;63.99;66.11;81.46;109.06
233.61;236.13;239.11;242.64;245.16;248.13;251.11;254.62;257.18;260.14;263.11;266.63;269.37;272.61;275.11;278.11;281.60	-115.78;-75.56;-33.83;8.13;40.74;57.99;63.55;63.99;63.99;63.99;63.99;63.99;63.99;63.99;66.11;81.46;109.06
1.04;3.97;6.47;12.96	41.99;44.21;47.55;94.17
91.04;93.97;96.47;102.96	41.99;44.21;47.55;94.17
181.04;183.97;186.47;192.96	41.99;44.21;47.55;94.17
271.04;273.97;276.47;282.96	41.99;44.21;47.55;94.17
-29.00;-25.48;-22.48;-20.00;-16.50;-14.00;-10.28;-7.98;-4.49;-1.49;1.01;4.01;7.53;9.99	-81.44;-31.02;15.39;50.11;67.68;69.02;69.13;69.35;69.35;69.35;69.35;69.46;81.03;113.99
61.00;64.52;67.52;70.00;73.50;76.00;79.72;82.02;85.51;88.51;91.01;94.01;97.53;99.99	-81.44;-31.02;15.39;50.11;67.68;69.02;69.13;69.35;69.35;69.35;69.35;69.46;81.03;113.99
151.00;154.52;157.52;160.00;163.50;166.00;169.72;172.02;175.51;178.51;181.01;184.01;187.53;189.99	-81.44;-31.02;15.39;50.11;67.68;69.02;69.13;69.35;69.35;69.35;69.35;69.46;81.03;113.99
241.00;244.52;247.52;250.00;253.50;256.00;259.72;262.02;265.51;268.51;271.01;274.01;277.53;279.99	-81.44;-31.02;15.39;50.11;67.68;69.02;69.13;69.35;69.35;69.35;69.35;69.46;81.03;113.99
-19.77;-16.74;-13.22;-10.73;-7.49;-4.72;-1.72;1.49;4.00;7.26	-117.19;-78.35;-40.51;-4.33;18.48;54.32;62.78;63.44;66.90;99.61
70.23;73.26;76.78;79.27;82.51;85.28;88.28;91.49;94.00;97.26	-117.19;-78.35;-40.51;-4.33;18.48;54.32;62.78;63.44;66.90;99.61
160.23;163.26;166.78;169.27;172.51;175.28;178.28;181.49;184.00;187.26	-117.19;-78.35;-40.51;-4.33;18.48;54.32;62.78;63.44;66.90;99.61
250.23;253.26;256.78;259.27;262.51;265.28;268.28;271.49;274.00;277.26	-117.19;-78.35;-40.51;-4.33;18.48;54.32;62.78;63.44;66.90;99.61
40.03;45.54;52.07;54.55	-81.79;-3.55;74.57;116.06
130.03;135.54;142.07;144.55	-81.79;-3.55;74.57;116.06
220.03;225.54;232.07;234.55	-81.79;-3.55;74.57;116.06
310.03;315.54;322.07;324.55	-81.79;-3.55;74.57;116.06
-14.78;-13.28;-10.09;-7.08;-4.09;-1.10;1.71;4.91;7.91;10.40;13.92;16.39	-25.19;-14.62;-1.16;17.32;28.33;38.46;43.13;43.13;43.24;50.59;77.29;119.16
75.22;76.72;79.91;82.92;85.91;88.90;91.71;94.91;97.91;100.40;103.92;106.39	-25.19;-14.62;-1.16;17.32;28.33;38.46;43.13;43.13;43.24;50.59;77.29;119.16
165.22;166.72;169.91;172.92;175.91;178.90;181.71;184.91;187.91;190.40;193.92;196.39	-25.19;-14.62;-1.16;17.32;28.33;38.46;43.13;43.13;43.24;50.59;77.29;119.16
255.22;256.72;259.91;262.92;265.91;268.90;271.71;274.91;277.91;280.40;283.92;286.39	-25.19;-14.62;-1.16;17.32;28.33;38.46;43.13;43.13;43.24;50.59;77.29;119.16
25.38;27.90;31.19;34.41;37.36	-87.51;-33.39;19.59;70.56;119.75
115.38;117.90;121.19;124.41;127.36	-87.51;-33.39;19.59;70.56;119.75
205.38;207.90;211.19;214.41;217.36	-87.51;-33.39;19.59;70.56;119.75
295.38;297.90;301.19;304.41;307.36	-87.51;-33.39;19.59;70.56;119.75
-26.92;-23.92;-20.92;-17.92;-14.91;-11.93;-8.92;-5.92;-2.88;0.10;3.09;6.10;9.09;12.12;15.09	-80.45;-39.60;-4.77;19.82;35.75;47.78;50.79;50.90;50.90;50.90;50.90;51.79;59.81;79.28;107.76
63.08;66.08;69.08;72.08;75.09;78.07;81.08;84.08;87.12;90.10;93.09;96.10;99.09;102.12;105.09	-80.45;-39.60;-4.77;19.82;35.75;47.78;50.79;50.90;50.90;50.90;50.90;51.79;59.81;79.28;107.76
153.08;156.08;159.08;162.08;165.09;168.07;171.08;174.08;177.12;180.10;183.09;186.10;189.09;192.12;195.09	-80.45;-39.60;-4.77;19.82;35.75;47.78;50.79;50.90;50.90;50.90;50.90;51.79;59.81;79.28;107.76
243.08;246.08;249.08;252.08;255.09;258.07;261.08;264.08;267.12;270.10;273.09;276.10;279.09;282.12;285.09	-80.45;-39.60;-4.77;19.82;35.75;47.78;50.79;50.90;50.90;50.90;50.90;51.79;59.81;79.28;107.76
15.50;18.49;21.50;24.46;27.50;33.49	-82.23;-39.27;1.24;40.98;79.27;150.93
105.50;108.49;111.50;114.46;117.50;123.49	-82.23;-39.27;1.24;40.98;79.27;150.93
195.50;198.49;201.50;204.46;207.50;213.49	-82.23;-39.27;1.24;40.98;79.27;150.93
285.50;288.49;291.50;294.46;297.50;303.49	-82.23;-39.27;1.24;40.98;79.27;150.93
0.20;3.21;6.22;9.22;12.18;15.23;18.18	-104.77;-60.25;-17.95;14.99;41.15;71.97;108.92
90.20;93.21;96.22;99.22;102.18;105.23;108.18	-104.77;-60.25;-17.95;14.99;41.15;71.97;108.92
180.20;183.21;186.22;189.22;192.18;195.23;198.18	-104.77;-60.25;-17.95;14.99;41.15;71.97;108.92
270.20;273.21;276.22;279.22;282.18;285.23;288.18	-104.77;-60.25;-17.95;14.99;41.15;71.97;108.92
27.15;30.19;33.20;36.19	-71.59;-12.29;44.91;99.65
117.15;120.19;123.20;126.19	-71.59;-12.29;44.91;99.65
207.15;210.19;213.20;216.19	-71.59;-12.29;44.91;99.65
297.15;300.19;303.20;306.19	-71.59;-12.29;44.91;99.65
-3.36;0.05;3.15;5.64;9.05;12.13;15.46	-85.27;-42.76;-3.36;27.47;45.83;61.30;90.89
86.64;90.05;93.15;95.64;99.05;102.13;105.46	-85.27;-42.76;-3.36;27.47;45.83;61.30;90.89
176.64;180.05;183.15;185.64;189.05;192.13;195.46	-85.27;-42.76;-3.36;27.47;45.83;61.30;90.89
266.64;270.05;273.15;275.64;279.05;282.13;285.46	-85.27;-42.76;-3.36;27.47;45.83;61.30;90.89
7.91;10.95;13.96;16.95;19.90;22.95	-110.61;-65.09;-19.13;28.38;76.45;122.86
97.91;100.95;103.96;106.95;109.90;112.95	-110.61;-65.09;-19.13;28.38;76.45;122.86
187.91;190.95;193.96;196.95;199.90;202.95	-110.61;-65.09;-19.13;28.38;76.45;122.86
277.91;280.95;283.96;286.95;289.90;292.95	-110.61;-65.09;-19.13;28.38;76.45;122.86
13.29;16.16;19.32;22.30;24.84;28.18	-106.04;-61.73;-17.99;23.96;62.91;99.63
103.29;106.16;109.32;112.30;114.84;118.18	-106.04;-61.73;-17.99;23.96;62.91;99.63
193.29;196.16;199.32;202.30;204.84;208.18	-106.04;-61.73;-17.99;23.96;62.91;99.63
283.29;286.16;289.32;292.30;294.84;298.18	-106.04;-61.73;-17.99;23.96;62.91;99.63
15.90;19.34;22.36;24.87;27.90;31.32	-77.04;-31.08;11.21;49.38;84.44;117.75
105.90;109.34;112.36;114.87;117.90;121.32	-77.04;-31.08;11.21;49.38;84.44;117.75
195.90;199.34;202.36;204.87;207.90;211.32	-77.04;-31.08;11.21;49.38;84.44;117.75
285.90;289.34;292.36;294.87;297.90;301.32	-77.04;-31.08;11.21;49.38;84.44;117.75
-24.88;-22.38;-19.38;-15.87;-12.87;-10.35;-7.35;-3.85;-0.89;1.66;4.64;8.16;11.14;13.62	-115.55;-73.80;-35.84;-8.13;17.02;31.27;37.94;42.62;43.51;43.51;43.51;45.85;64.23;96.50
65.12;67.62;70.62;74.13;77.13;79.65;82.65;86.15;89.11;91.66;94.64;98.16;101.14;103.62	-115.55;-73.80;-35.84;-8.13;17.02;31.27;37.94;42.62;43.51;43.51;43.51;45.85;64.23;96.50
155.12;157.62;160.62;164.13;167.13;169.65;172.65;176.15;179.11;181.66;184.64;188.16;191.14;193.62	-115.55;-73.80;-35.84;-8.13;17.02;31.27;37.94;42.62;43.51;43.51;43.51;45.85;64.23;96.50
245.12;247.62;250.62;254.13;257.13;259.65;262.65;266.15;269.11;271.66;274.64;278.16;281.14;283.62	-115.55;-73.80;-35.84;-8.13;17.02;31.27;37.94;42.62;43.51;43.51;43.51;45.85;64.23;96.50
-23.83;-20.50;-17.34;-14.34;-11.83;-8.52;-5.34;-2.35;0.67;3.68;6.47	-83.16;-21.17;6.98;42.82;61.85;64.96;64.96;64.96;64.96;66.30;93.01
66.17;69.50;72.66;75.66;78.17;81.48;84.66;87.65;90.67;93.68;96.47	-83.16;-21.17;6.98;42.82;61.85;64.96;64.96;64.96;64.96;66.30;93.01
156.17;159.50;162.66;165.66;168.17;171.48;174.66;177.65;180.67;183.68;186.47	-83.16;-21.17;6.98;42.82;61.85;64.96;64.96;64.96;64.96;66.30;93.01
246.17;249.50;252.66;255.66;258.17;261.48;264.66;267.65;270.67;273.68;276.47	-83.16;-21.17;6.98;42.82;61.85;64.96;64.96;64.96;64.96;66.30;93.01
16.08;19.82;22.77;26.04;28.45;31.14	-108.97;-59.33;-11.17;48.72;78.42;120.37
106.08;109.82;112.77;116.04;118.45;121.14	-108.97;-59.33;-11.17;48.72;78.42;120.37
196.08;199.82;202.77;206.04;208.45;211.14	-108.97;-59.33;-11.17;48.72;78.42;120.37
286.08;289.82;292.77;296.04;298.45;301.14	-108.97;-59.33;-11.17;48.72;78.42;120.37
18.70;21.72;24.26;27.34;30.72;33.69;36.24;39.36	-105.50;-69.33;-34.60;-4.83;23.92;54.53;88.69;122.96
108.70;111.72;114.26;117.34;120.72;123.69;126.24;129.36	-105.50;-69.33;-34.60;-4.83;23.92;54.53;88.69;122.96
198.70;201.72;204.26;207.34;210.72;213.69;216.24;219.36	-105.50;-69.33;-34.60;-4.83;23.92;54.53;88.69;122.96
288.70;291.72;294.26;297.34;300.72;303.69;306.24;309.36	-105.50;-69.33;-34.60;-4.83;23.92;54.53;88.69;122.96
17.05;19.51	107.53;160.94
107.05;109.51	107.53;160.94
197.05;199.51	107.53;160.94
287.05;289.51	107.53;160.94
-19.49;-16.14;-13.16;-10.66;-7.49;-4.15;-1.17;1.36;4.55;7.84	-94.36;-59.31;-25.14;9.82;37.75;58.01;65.91;66.13;75.92;99.40
70.51;73.86;76.84;79.34;82.51;85.85;88.83;91.36;94.55;97.84	-94.36;-59.31;-25.14;9.82;37.75;58.01;65.91;66.13;75.92;99.40
160.51;163.86;166.84;169.34;172.51;175.85;178.83;181.36;184.55;187.84	-94.36;-59.31;-25.14;9.82;37.75;58.01;65.91;66.13;75.92;99.40
250.51;253.86;256.84;259.34;262.51;265.85;268.83;271.36;274.55;277.84	-94.36;-59.31;-25.14;9.82;37.75;58.01;65.91;66.13;75.92;99.40
16.32;19.38;22.35;24.86;28.33;34.34	-114.97;-74.24;-31.48;14.82;61.01;149.92
106.32;109.38;112.35;114.86;118.33;124.34	-114.97;-74.24;-31.48;14.82;61.01;149.92
196.32;199.38;202.35;204.86;208.33;214.34	-114.97;-74.24;-31.48;14.82;61.01;149.92
286.32;289.38;292.35;294.86;298.33;304.34	-114.97;-74.24;-31.48;14.82;61.01;149.92
10.18;15.68;18.94	-84.89;9.59;56.00
100.18;105.68;108.94	-84.89;9.59;56.00
190.18;195.68;198.94	-84.89;9.59;56.00
280.18;285.68;288.94	-84.89;9.59;56.00
28.87;31.88;34.88;37.91;40.90	-104.60;-39.82;20.18;74.25;131.11
118.87;121.88;124.88;127.91;130.90	-104.60;-39.82;20.18;74.25;131.11
208.87;211.88;214.88;217.91;220.90	-104.60;-39.82;20.18;74.25;131.11
298.87;301.88;304.88;307.91;310.90	-104.60;-39.82;20.18;74.25;131.11
35.51;39.04;42.01;44.62;47.52;50.54	-89.09;-53.81;-19.20;17.64;55.70;94.53
125.51;129.04;132.01;134.62;137.52;140.54	-89.09;-53.81;-19.20;17.64;55.70;94.53
215.51;219.04;222.01;224.62;227.52;230.54	-89.09;-53.81;-19.20;17.64;55.70;94.53
305.51;309.04;312.01;314.62;317.52;320.54	-89.09;-53.81;-19.20;17.64;55.70;94.53
52.56;56.37;58.82;62.07;65.05	-83.42;-26.21;17.77;47.93;93.33
142.56;146.37;148.82;152.07;155.05	-83.42;-26.21;17.77;47.93;93.33
232.56;236.37;238.82;242.07;245.05	-83.42;-26.21;17.77;47.93;93.33
322.56;326.37;328.82;332.07;335.05	-83.42;-26.21;17.77;47.93;93.33
2.70;5.66;8.70;11.67;14.70	-82.85;-35.32;11.31;59.16;104.90
92.70;95.66;98.70;101.67;104.70	-82.85;-35.32;11.31;59.16;104.90
182.70;185.66;188.70;191.67;194.70	-82.85;-35.32;11.31;59.16;104.90
272.70;275.66;278.70;281.67;284.70	-82.85;-35.32;11.31;59.16;104.90
17.39;20.42;23.42;26.43;29.37;32.42	-114.83;-70.43;-25.24;19.95;64.37;107.10
107.39;110.42;113.42;116.43;119.37;122.42	-114.83;-70.43;-25.24;19.95;64.37;107.10
197.39;200.42;203.42;206.43;209.37;212.42	-114.83;-70.43;-25.24;19.95;64.37;107.10
287.39;290.42;293.42;296.43;299.37;302.42	-114.83;-70.43;-25.24;19.95;64.37;107.10
23.85;26.85;29.86;32.80;35.86	-88.11;-39.91;4.82;48.99;91.39
113.85;116.85;119.86;122.80;125.86	-88.11;-39.91;4.82;48.99;91.39
203.85;206.85;209.86;212.80;215.86	-88.11;-39.91;4.82;48.99;91.39
293.85;296.85;299.86;302.80;305.86	-88.11;-39.91;4.82;48.99;91.39
13.37;16.35;19.35;22.36;25.36;28.37;31.35	-104.61;-68.33;-31.82;3.12;39.51;76.56;113.28
103.37;106.35;109.35;112.36;115.36;118.37;121.35	-104.61;-68.33;-31.82;3.12;39.51;76.56;113.28
193.37;196.35;199.35;202.36;205.36;208.37;211.35	-104.61;-68.33;-31.82;3.12;39.51;76.56;113.28
283.37;286.35;289.35;292.36;295.36;298.37;301.35	-104.61;-68.33;-31.82;3.12;39.51;76.56;113.28
14.86;17.82;20.86;23.84;26.87	-93.60;-47.08;-0.22;47.07;93.02
104.86;107.82;110.86;113.84;116.87	-93.60;-47.08;-0.22;47.07;93.02
194.86;197.82;200.86;203.84;206.87	-93.60;-47.08;-0.22;47.07;93.02
284.86;287.82;290.86;293.84;296.87	-93.60;-47.08;-0.22;47.07;93.02
-15.35;-12.35;-9.63;-6.35;-0.85;8.67;14.18;17.66	-96.15;-55.75;-18.46;6.81;34.74;39.97;88.39;123.78
74.65;77.65;80.37;83.65;89.15;98.67;104.18;107.66	-96.15;-55.75;-18.46;6.81;34.74;39.97;88.39;123.78
164.65;167.65;170.37;173.65;179.15;188.67;194.18;197.66	-96.15;-55.75;-18.46;6.81;34.74;39.97;88.39;123.78
254.65;257.65;260.37;263.65;269.15;278.67;284.18;287.66	-96.15;-55.75;-18.46;6.81;34.74;39.97;88.39;123.78
29.87;32.92;35.92;38.92;41.92;44.93	-93.82;-53.42;-12.02;28.83;68.78;107.28
119.87;122.92;125.92;128.92;131.92;134.93	-93.82;-53.42;-12.02;28.83;68.78;107.28
209.87;212.92;215.92;218.92;221.92;224.93	-93.82;-53.42;-12.02;28.83;68.78;107.28
299.87;302.92;305.92;308.92;311.92;314.93	-93.82;-53.42;-12.02;28.83;68.78;107.28
-8.41;-5.44;-2.40;0.55;3.62;6.57;9.83	-88.71;-47.31;-13.58;11.57;39.71;75.88;114.06
81.59;84.56;87.60;90.55;93.62;96.57;99.83	-88.71;-47.31;-13.58;11.57;39.71;75.88;114.06
171.59;174.56;177.60;180.55;183.62;186.57;189.83	-88.71;-47.31;-13.58;11.57;39.71;75.88;114.06
261.59;264.56;267.60;270.55;273.62;276.57;279.83	-88.71;-47.31;-13.58;11.57;39.71;75.88;114.06
29.39;32.42;35.37;38.40;41.40	-112.85;-53.86;1.91;52.67;101.74
119.39;122.42;125.37;128.40;131.40	-112.85;-53.86;1.91;52.67;101.74
209.39;212.42;215.37;218.40;221.40	-112.85;-53.86;1.91;52.67;101.74
299.39;302.42;305.37;308.40;311.40	-112.85;-53.86;1.91;52.67;101.74
16.04;18.60	106.35;150.30
106.04;108.60	106.35;150.30
196.04;198.60	106.35;150.30
286.04;288.60	106.35;150.30
11.31;14.67;17.34;20.68;23.32;26.69;29.33	-72.24;-49.10;-22.16;-5.80;30.48;51.73;108.35
101.31;104.67;107.34;110.68;113.32;116.69;119.33	-72.24;-49.10;-22.16;-5.80;30.48;51.73;108.35
191.31;194.67;197.34;200.68;203.32;206.69;209.33	-72.24;-49.10;-22.16;-5.80;30.48;51.73;108.35
281.31;284.67;287.34;290.68;293.32;296.69;299.33	-72.24;-49.10;-22.16;-5.80;30.48;51.73;108.35
43.56;46.56;49.56;52.52;55.56;58.51	-96.04;-53.86;-12.79;27.95;68.68;109.07
133.56;136.56;139.56;142.52;145.56;148.51	-96.04;-53.86;-12.79;27.95;68.68;109.07
223.56;226.56;229.56;232.52;235.56;238.51	-96.04;-53.86;-12.79;27.95;68.68;109.07
313.56;316.56;319.56;322.52;325.56;328.51	-96.04;-53.86;-12.79;27.95;68.68;109.07
40.46;43.47;46.46;49.41;55.46	-110.76;-71.26;-30.30;10.99;90.12
130.46;133.47;136.46;139.41;145.46	-110.76;-71.26;-30.30;10.99;90.12
220.46;223.47;226.46;229.41;235.46	-110.76;-71.26;-30.30;10.99;90.12
310.46;313.47;316.46;319.41;325.46	-110.76;-71.26;-30.30;10.99;90.12
-14.78;-11.32;-8.33;-5.80;-2.79;0.78;3.67;6.17;9.21;12.67;15.66;18.69	-78.76;-33.80;3.94;27.32;35.22;37.11;37.11;37.11;37.34;42.01;61.32;91.46
75.22;78.68;81.67;84.20;87.21;90.78;93.67;96.17;99.21;102.67;105.66;108.69	-78.76;-33.80;3.94;27.32;35.22;37.11;37.11;37.11;37.34;42.01;61.32;91.46
165.22;168.68;171.67;174.20;177.21;180.78;183.67;186.17;189.21;192.67;195.66;198.69	-78.76;-33.80;3.94;27.32;35.22;37.11;37.11;37.11;37.34;42.01;61.32;91.46
255.22;258.68;261.67;264.20;267.21;270.78;273.67;276.17;279.21;282.67;285.66;288.69	-78.76;-33.80;3.94;27.32;35.22;37.11;37.11;37.11;37.34;42.01;61.32;91.46
27.47;30.62;33.98;36.98;39.48;42.67	-117.20;-54.79;-23.85;25.79;74.98;127.84
117.47;120.62;123.98;126.98;129.48;132.67	-117.20;-54.79;-23.85;25.79;74.98;127.84
207.47;210.62;213.98;216.98;219.48;222.67	-117.20;-54.79;-23.85;25.79;74.98;127.84
297.47;300.62;303.98;306.98;309.48;312.67	-117.20;-54.79;-23.85;25.79;74.98;127.84
-17.51;-14.51;-11.51;-8.51;-5.51;-2.51;0.50;3.45;6.49	-87.71;-49.22;-15.63;13.52;38.88;59.25;69.16;73.17;97.66
72.49;75.49;78.49;81.49;84.49;87.49;90.50;93.45;96.49	-87.71;-49.22;-15.63;13.52;38.88;59.25;69.16;73.17;97.66
162.49;165.49;168.49;171.49;174.49;177.49;180.50;183.45;186.49	-87.71;-49.22;-15.63;13.52;38.88;59.25;69.16;73.17;97.66
252.49;255.49;258.49;261.49;264.49;267.49;270.50;273.45;276.49	-87.71;-49.22;-15.63;13.52;38.88;59.25;69.16;73.17;97.66
-23.17;-20.17;-17.17;-14.21;-11.17;-8.22;-5.17;-2.16;0.83;3.83;6.82;9.83;12.83;15.82;18.84;21.83	-72.61;-25.31;14.88;40.25;52.05;55.18;55.74;55.98;55.98;55.98;57.09;59.32;61.88;66.33;75.35;99.06
66.83;69.83;72.83;75.79;78.83;81.78;84.83;87.84;90.83;93.83;96.82;99.83;102.83;105.82;108.84;111.83	-72.61;-25.31;14.88;40.25;52.05;55.18;55.74;55.98;55.98;55.98;57.09;59.32;61.88;66.33;75.35;99.06
156.83;159.83;162.83;165.79;168.83;171.78;174.83;177.84;180.83;183.83;186.82;189.83;192.83;195.82;198.84;201.83	-72.61;-25.31;14.88;40.25;52.05;55.18;55.74;55.98;55.98;55.98;57.09;59.32;61.88;66.33;75.35;99.06
246.83;249.83;252.83;255.79;258.83;261.78;264.83;267.84;270.83;273.83;276.82;279.83;282.83;285.82;288.84;291.83	-72.61;-25.31;14.88;40.25;52.05;55.18;55.74;55.98;55.98;55.98;57.09;59.32;61.88;66.33;75.35;99.06
-12.67;-6.67;-3.71;2.33;11.32;14.31;20.34	2.38;36.88;40.11;40.34;40.68;57.16;127.26
77.33;83.33;86.29;92.33;101.32;104.31;110.34	2.38;36.88;40.11;40.34;40.68;57.16;127.26
167.33;173.33;176.29;182.33;191.32;194.31;200.34	2.38;36.88;40.11;40.34;40.68;57.16;127.26
257.33;263.33;266.29;272.33;281.32;284.31;290.34	2.38;36.88;40.11;40.34;40.68;57.16;127.26
9.67;13.17;16.18;19.18;21.67;24.70	-106.70;-58.83;-14.76;26.32;65.71;104.44
99.67;103.17;106.18;109.18;111.67;114.70	-106.70;-58.83;-14.76;26.32;65.71;104.44
189.67;193.17;196.18;199.18;201.67;204.70	-106.70;-58.83;-14.76;26.32;65.71;104.44
279.67;283.17;286.18;289.18;291.67;294.70	-106.70;-58.83;-14.76;26.32;65.71;104.44
-18.97;-16.01;-12.49;-9.49;-7.01;-4.00;-0.49;2.48;5.02;8.01;11.25;14.51;17.49;20.00	-87.46;-51.74;-23.36;-4.66;9.25;17.72;18.50;18.61;20.17;22.95;29.74;49.44;77.93;110.31
71.03;73.99;77.51;80.51;82.99;86.00;89.51;92.48;95.02;98.01;101.25;104.51;107.49;110.00	-87.46;-51.74;-23.36;-4.66;9.25;17.72;18.50;18.61;20.17;22.95;29.74;49.44;77.93;110.31
161.03;163.99;167.51;170.51;172.99;176.00;179.51;182.48;185.02;188.01;191.25;194.51;197.49;200.00	-87.46;-51.74;-23.36;-4.66;9.25;17.72;18.50;18.61;20.17;22.95;29.74;49.44;77.93;110.31
251.03;253.99;257.51;260.51;262.99;266.00;269.51;272.48;275.02;278.01;281.25;284.51;287.49;290.00	-87.46;-51.74;-23.36;-4.66;9.25;17.72;18.50;18.61;20.17;22.95;29.74;49.44;77.93;110.31
38.38;40.88;44.37;47.39;50.38;53.83	-87.46;-49.06;1.91;26.07;62.35;111.98
128.38;130.88;134.37;137.39;140.38;143.83	-87.46;-49.06;1.91;26.07;62.35;111.98
218.38;220.88;224.37;227.39;230.38;233.83	-87.46;-49.06;1.91;26.07;62.35;111.98
308.38;310.88;314.37;317.39;320.38;323.83	-87.46;-49.06;1.91;26.07;62.35;111.98
47.43;49.93;53.48;56.42;58.95	-80.21;-35.58;9.17;53.57;98.08
137.43;139.93;143.48;146.42;148.95	-80.21;-35.58;9.17;53.57;98.08
227.43;229.93;233.48;236.42;238.95	-80.21;-35.58;9.17;53.57;98.08
317.43;319.93;323.48;326.42;328.95	-80.21;-35.58;9.17;53.57;98.08
7.91;10.90;13.38;16.87;19.90	-93.50;-46.42;0.65;46.71;91.00
97.91;100.90;103.38;106.87;109.90	-93.50;-46.42;0.65;46.71;91.00
187.91;190.90;193.38;196.87;199.90	-93.50;-46.42;0.65;46.71;91.00
277.91;280.90;283.38;286.87;289.90	-93.50;-46.42;0.65;46.71;91.00
-20.27;-17.26;-14.30;-11.26;-8.26;-5.25;-2.26;0.74;3.74;8.45;9.70;12.70;15.74;18.74;21.76;24.75;27.74	-111.09;-77.25;-44.29;-13.46;9.80;23.82;27.95;27.95;27.95;27.95;30.96;37.43;38.54;42.32;57.68;81.83;110.87
69.73;72.74;75.70;78.74;81.74;84.75;87.74;90.74;93.74;98.45;99.70;102.70;105.74;108.74;111.76;114.75;117.74	-111.09;-77.25;-44.29;-13.46;9.80;23.82;27.95;27.95;27.95;27.95;30.96;37.43;38.54;42.32;57.68;81.83;110.87
159.73;162.74;165.70;168.74;171.74;174.75;177.74;180.74;183.74;188.45;189.70;192.70;195.74;198.74;201.76;204.75;207.74	-111.09;-77.25;-44.29;-13.46;9.80;23.82;27.95;27.95;27.95;27.95;30.96;37.43;38.54;42.32;57.68;81.83;110.87
249.73;252.74;255.70;258.74;261.74;264.75;267.74;270.74;273.74;278.45;279.70;282.70;285.74;288.74;291.76;294.75;297.74	-111.09;-77.25;-44.29;-13.46;9.80;23.82;27.95;27.95;27.95;27.95;30.96;37.43;38.54;42.32;57.68;81.83;110.87
-13.28;-9.78;-6.80;-3.79;-0.82;2.21;4.72;7.72	-107.76;-65.79;-27.84;7.11;38.28;58.97;81.34;114.28
76.72;80.22;83.20;86.21;89.18;92.21;94.72;97.72	-107.76;-65.79;-27.84;7.11;38.28;58.97;81.34;114.28
166.72;170.22;173.20;176.21;179.18;182.21;184.72;187.72	-107.76;-65.79;-27.84;7.11;38.28;58.97;81.34;114.28
256.72;260.22;263.20;266.21;269.18;272.21;274.72;277.72	-107.76;-65.79;-27.84;7.11;38.28;58.97;81.34;114.28
-25.61;-22.64;-19.64;-16.63;-13.64;-10.64;-7.64;-4.63;-1.64;1.36;4.38;7.35;10.39;13.44	-107.44;-59.36;-20.30;11.98;37.24;51.49;53.71;53.71;53.71;53.71;53.83;61.88;84.80;116.74
64.39;67.36;70.36;73.37;76.36;79.36;82.36;85.37;88.36;91.36;94.38;97.35;100.39;103.44	-107.44;-59.36;-20.30;11.98;37.24;51.49;53.71;53.71;53.71;53.71;53.83;61.88;84.80;116.74
154.39;157.36;160.36;163.37;166.36;169.36;172.36;175.37;178.36;181.36;184.38;187.35;190.39;193.44	-107.44;-59.36;-20.30;11.98;37.24;51.49;53.71;53.71;53.71;53.71;53.83;61.88;84.80;116.74
244.39;247.36;250.36;253.37;256.36;259.36;262.36;265.37;268.36;271.36;274.38;277.35;280.39;283.44	-107.44;-59.36;-20.30;11.98;37.24;51.49;53.71;53.71;53.71;53.71;53.83;61.88;84.80;116.74
21.57;24.07;27.54;30.06;33.79	-76.26;-25.50;23.26;70.88;115.83
111.57;114.07;117.54;120.06;123.79	-76.26;-25.50;23.26;70.88;115.83
201.57;204.07;207.54;210.06;213.79	-76.26;-25.50;23.26;70.88;115.83
291.57;294.07;297.54;300.06;303.79	-76.26;-25.50;23.26;70.88;115.83
24.08;27.11;30.10;33.10;36.09;39.10	-95.17;-55.32;-13.59;28.49;71.67;102.49
114.08;117.11;120.10;123.10;126.09;129.10	-95.17;-55.32;-13.59;28.49;71.67;102.49
204.08;207.11;210.10;213.10;216.09;219.10	-95.17;-55.32;-13.59;28.49;71.67;102.49
294.08;297.11;300.10;303.10;306.09;309.10	-95.17;-55.32;-13.59;28.49;71.67;102.49
34.58;37.56;40.58;43.08;46.39;49.59;52.57	-103.01;-61.84;-25.54;9.63;57.60;81.41;118.00
124.58;127.56;130.58;133.08;136.39;139.59;142.57	-103.01;-61.84;-25.54;9.63;57.60;81.41;118.00
214.58;217.56;220.58;223.08;226.39;229.59;232.57	-103.01;-61.84;-25.54;9.63;57.60;81.41;118.00
304.58;307.56;310.58;313.08;316.39;319.59;322.57	-103.01;-61.84;-25.54;9.63;57.60;81.41;118.00
3.01;5.97;9.01;12.01;15.02;18.00;21.01;23.99	-96.13;-56.16;-16.77;18.39;44.32;59.46;75.48;103.30
93.01;95.97;99.01;102.01;105.02;108.00;111.01;113.99	-96.13;-56.16;-16.77;18.39;44.32;59.46;75.48;103.30
183.01;185.97;189.01;192.01;195.02;198.00;201.01;203.99	-96.13;-56.16;-16.77;18.39;44.32;59.46;75.48;103.30
273.01;275.97;279.01;282.01;285.02;288.00;291.01;293.99	-96.13;-56.16;-16.77;18.39;44.32;59.46;75.48;103.30
25.09;28.09;30.59;33.59;37.08;39.56	-94.46;-54.49;-12.64;29.22;68.83;110.55
115.09;118.09;120.59;123.59;127.08;129.56	-94.46;-54.49;-12.64;29.22;68.83;110.55
205.09;208.09;210.59;213.59;217.08;219.56	-94.46;-54.49;-12.64;29.22;68.83;110.55
295.09;298.09;300.59;303.59;307.08;309.56	-94.46;-54.49;-12.64;29.22;68.83;110.55
19.77;23.05;26.26;29.26;31.77;35.09	-102.01;-62.83;-23.76;15.98;56.93;98.77
109.77;113.05;116.26;119.26;121.77;125.09	-102.01;-62.83;-23.76;15.98;56.93;98.77
199.77;203.05;206.26;209.26;211.77;215.09	-102.01;-62.83;-23.76;15.98;56.93;98.77
289.77;293.05;296.26;299.26;301.77;305.09	-102.01;-62.83;-23.76;15.98;56.93;98.77
-25.88;-22.89;-19.88;-16.88;-13.88;-10.87;-7.90;-4.88;-1.88;1.14;4.08;7.12;10.12	-98.30;-56.12;-18.40;14.43;42.81;60.51;65.09;65.09;65.09;65.09;65.20;73.99;99.02
64.12;67.11;70.12;73.12;76.12;79.13;82.10;85.12;88.12;91.14;94.08;97.12;100.12	-98.30;-56.12;-18.40;14.43;42.81;60.51;65.09;65.09;65.09;65.09;65.20;73.99;99.02
154.12;157.11;160.12;163.12;166.12;169.13;172.10;175.12;178.12;181.14;184.08;187.12;190.12	-98.30;-56.12;-18.40;14.43;42.81;60.51;65.09;65.09;65.09;65.09;65.20;73.99;99.02
244.12;247.11;250.12;253.12;256.12;259.13;262.10;265.12;268.12;271.14;274.08;277.12;280.12	-98.30;-56.12;-18.40;14.43;42.81;60.51;65.09;65.09;65.09;65.09;65.20;73.99;99.02
3.10;6.07;8.61;12.01;15.08;18.05;20.60;24.02;32.60	-39.71;-28.02;-18.90;-7.89;0.80;19.94;44.66;84.38;176.74
93.10;96.07;98.61;102.01;105.08;108.05;110.60;114.02;122.60	-39.71;-28.02;-18.90;-7.89;0.80;19.94;44.66;84.38;176.74
183.10;186.07;188.61;192.01;195.08;198.05;200.60;204.02;212.60	-39.71;-28.02;-18.90;-7.89;0.80;19.94;44.66;84.38;176.74
273.10;276.07;278.61;282.01;285.08;288.05;290.60;294.02;302.60	-39.71;-28.02;-18.90;-7.89;0.80;19.94;44.66;84.38;176.74
37.70;40.19;43.21;46.70;49.70;51.19	-88.93;-49.30;-10.24;27.61;65.89;90.93
127.70;130.19;133.21;136.70;139.70;141.19	-88.93;-49.30;-10.24;27.61;65.89;90.93
217.70;220.19;223.21;226.70;229.70;231.19	-88.93;-49.30;-10.24;27.61;65.89;90.93
307.70;310.19;313.21;316.70;319.70;321.19	-88.93;-49.30;-10.24;27.61;65.89;90.93
18.84;21.84;24.84;27.78;30.79	-77.77;-32.48;12.48;53.10;93.51
108.84;111.84;114.84;117.78;120.79	-77.77;-32.48;12.48;53.10;93.51
198.84;201.84;204.84;207.78;210.79	-77.77;-32.48;12.48;53.10;93.51
288.84;291.84;294.84;297.78;300.79	-77.77;-32.48;12.48;53.10;93.51
44.47;47.90;50.91;53.90;56.90	-104.12;-50.14;3.96;56.93;108.79
134.47;137.90;140.91;143.90;146.90	-104.12;-50.14;3.96;56.93;108.79
224.47;227.90;230.91;233.90;236.90	-104.12;-50.14;3.96;56.93;108.79
314.47;317.90;320.91;323.90;326.90	-104.12;-50.14;3.96;56.93;108.79
23.92;26.97;29.97;32.92;35.97;38.98	-116.59;-69.87;-27.27;15.47;58.21;101.34
113.92;116.97;119.97;122.92;125.97;128.98	-116.59;-69.87;-27.27;15.47;58.21;101.34
203.92;206.97;209.97;212.92;215.97;218.98	-116.59;-69.87;-27.27;15.47;58.21;101.34
293.92;296.97;299.97;302.92;305.97;308.98	-116.59;-69.87;-27.27;15.47;58.21;101.34
-7.17;-0.69;1.81;8.31;11.32	-87.89;7.04;44.55;84.61;115.88
82.83;89.31;91.81;98.31;101.32	-87.89;7.04;44.55;84.61;115.88
172.83;179.31;181.81;188.31;191.32	-87.89;7.04;44.55;84.61;115.88
262.83;269.31;271.81;278.31;281.32	-87.89;7.04;44.55;84.61;115.88
13.54;16.56;19.55;22.49;25.57;28.55	-104.81;-54.94;-7.53;39.88;87.50;132.90
103.54;106.56;109.55;112.49;115.57;118.55	-104.81;-54.94;-7.53;39.88;87.50;132.90
193.54;196.56;199.55;202.49;205.57;208.55	-104.81;-54.94;-7.53;39.88;87.50;132.90
283.54;286.56;289.55;292.49;295.57;298.55	-104.81;-54.94;-7.53;39.88;87.50;132.90
-11.38;-8.38;-5.38;-2.42;0.63;3.59;6.63;9.59;12.64;15.87;18.62;21.57;24.60	-105.17;-67.76;-33.69;-13.43;-2.19;2.06;2.50;3.06;7.63;18.76;38.35;64.72;96.32
78.62;81.62;84.62;87.58;90.63;93.59;96.63;99.59;102.64;105.87;108.62;111.57;114.60	-105.17;-67.76;-33.69;-13.43;-2.19;2.06;2.50;3.06;7.63;18.76;38.35;64.72;96.32
168.62;171.62;174.62;177.58;180.63;183.59;186.63;189.59;192.64;195.87;198.62;201.57;204.60	-105.17;-67.76;-33.69;-13.43;-2.19;2.06;2.50;3.06;7.63;18.76;38.35;64.72;96.32
258.62;261.62;264.62;267.58;270.63;273.59;276.63;279.59;282.64;285.87;288.62;291.57;294.60	-105.17;-67.76;-33.69;-13.43;-2.19;2.06;2.50;3.06;7.63;18.76;38.35;64.72;96.32
-12.47;-9.94;-6.78;2.25;8.55;11.07;15.06;17.54;20.51	-116.62;-82.56;-58.30;-0.74;8.94;22.08;45.89;75.04;104.97
77.53;80.06;83.22;92.25;98.55;101.07;105.06;107.54;110.51	-116.62;-82.56;-58.30;-0.74;8.94;22.08;45.89;75.04;104.97
167.53;170.06;173.22;182.25;188.55;191.07;195.06;197.54;200.51	-116.62;-82.56;-58.30;-0.74;8.94;22.08;45.89;75.04;104.97
257.53;260.06;263.22;272.25;278.55;281.07;285.06;287.54;290.51	-116.62;-82.56;-58.30;-0.74;8.94;22.08;45.89;75.04;104.97
42.30;45.30;48.27;51.27;54.27;57.27;60.27;63.32	-120.62;-83.44;-49.93;-18.09;12.41;40.57;73.18;111.01
132.30;135.30;138.27;141.27;144.27;147.27;150.27;153.32	-120.62;-83.44;-49.93;-18.09;12.41;40.57;73.18;111.01
222.30;225.30;228.27;231.27;234.27;237.27;240.27;243.32	-120.62;-83.44;-49.93;-18.09;12.41;40.57;73.18;111.01
312.30;315.30;318.27;321.27;324.27;327.27;330.27;333.32	-120.62;-83.44;-49.93;-18.09;12.41;40.57;73.18;111.01
28.44;31.67;34.68;37.16;40.43	-76.93;-21.50;33.38;86.79;137.10
118.44;121.67;124.68;127.16;130.43	-76.93;-21.50;33.38;86.79;137.10
208.44;211.67;214.68;217.16;220.43	-76.93;-21.50;33.38;86.79;137.10
298.44;301.67;304.68;307.16;310.43	-76.93;-21.50;33.38;86.79;137.10
-29.37;-26.40;-23.40;-20.39;-17.44;-15.06;-8.39;-7.37;-6.36;-2.22;-1.16;3.60;6.62;9.77	-109.36;-57.05;-9.31;27.31;53.34;61.80;63.25;63.25;63.25;63.25;63.25;63.25;70.93;96.63
60.63;63.60;66.60;69.61;72.56;74.94;81.61;82.63;83.64;87.78;88.84;93.60;96.62;99.77	-109.36;-57.05;-9.31;27.31;53.34;61.80;63.25;63.25;63.25;63.25;63.25;63.25;70.93;96.63
150.63;153.60;156.60;159.61;162.56;164.94;171.61;172.63;173.64;177.78;178.84;183.60;186.62;189.77	-109.36;-57.05;-9.31;27.31;53.34;61.80;63.25;63.25;63.25;63.25;63.25;63.25;70.93;96.63
240.63;243.60;246.60;249.61;252.56;254.94;261.61;262.63;263.64;267.78;268.84;273.60;276.62;279.77	-109.36;-57.05;-9.31;27.31;53.34;61.80;63.25;63.25;63.25;63.25;63.25;63.25;70.93;96.63
-5.38;-2.88;0.13;3.64;6.61;9.13;12.12;15.64	-102.08;-61.79;-25.50;2.78;19.70;35.94;61.21;91.25
84.62;87.12;90.13;93.64;96.61;99.13;102.12;105.64	-102.08;-61.79;-25.50;2.78;19.70;35.94;61.21;91.25
174.62;177.12;180.13;183.64;186.61;189.13;192.12;195.64	-102.08;-61.79;-25.50;2.78;19.70;35.94;61.21;91.25
264.62;267.12;270.13;273.64;276.61;279.13;282.12;285.64	-102.08;-61.79;-25.50;2.78;19.70;35.94;61.21;91.25
29.54;31.06;34.05;38.05;40.54;44.50	-77.64;-47.36;-2.05;57.27;85.09;140.05
119.54;121.06;124.05;128.05;130.54;134.50	-77.64;-47.36;-2.05;57.27;85.09;140.05
209.54;211.06;214.05;218.05;220.54;224.50	-77.64;-47.36;-2.05;57.27;85.09;140.05
299.54;301.06;304.05;308.05;310.54;314.50	-77.64;-47.36;-2.05;57.27;85.09;140.05
17.77;20.73;23.29;26.42;29.86;32.76;35.78	-100.98;-57.33;-18.82;15.13;46.85;81.35;118.42
107.77;110.73;113.29;116.42;119.86;122.76;125.78	-100.98;-57.33;-18.82;15.13;46.85;81.35;118.42
197.77;200.73;203.29;206.42;209.86;212.76;215.78	-100.98;-57.33;-18.82;15.13;46.85;81.35;118.42
287.77;290.73;293.29;296.42;299.86;302.76;305.78	-100.98;-57.33;-18.82;15.13;46.85;81.35;118.42
19.45;22.45;26.53;27.54;31.47	-74.46;-26.70;20.71;68.22;114.07
109.45;112.45;116.53;117.54;121.47	-74.46;-26.70;20.71;68.22;114.07
199.45;202.45;206.53;207.54;211.47	-74.46;-26.70;20.71;68.22;114.07
289.45;292.45;296.53;297.54;301.47	-74.46;-26.70;20.71;68.22;114.07
-27.95;-24.92;-21.93;-18.92;-15.94;-12.92;-9.74;-6.95;-3.92;-0.94;2.08;5.13;8.08;11.09	-84.46;-42.95;-3.33;28.51;51.44;60.47;60.81;60.81;60.81;60.81;60.81;61.03;73.49;103.31
62.05;65.08;68.07;71.08;74.06;77.08;80.26;83.05;86.08;89.06;92.08;95.13;98.08;101.09	-84.46;-42.95;-3.33;28.51;51.44;60.47;60.81;60.81;60.81;60.81;60.81;61.03;73.49;103.31
152.05;155.08;158.07;161.08;164.06;167.08;170.26;173.05;176.08;179.06;182.08;185.13;188.08;191.09	-84.46;-42.95;-3.33;28.51;51.44;60.47;60.81;60.81;60.81;60.81;60.81;61.03;73.49;103.31
242.05;245.08;248.07;251.08;254.06;257.08;260.26;263.05;266.08;269.06;272.08;275.13;278.08;281.09	-84.46;-42.95;-3.33;28.51;51.44;60.47;60.81;60.81;60.81;60.81;60.81;61.03;73.49;103.31
19.63;23.15;25.14;28.65;31.16;34.62	-106.72;-80.01;-38.39;4.46;48.87;93.49
109.63;113.15;115.14;118.65;121.16;124.62	-106.72;-80.01;-38.39;4.46;48.87;93.49
199.63;203.15;205.14;208.65;211.16;214.62	-106.72;-80.01;-38.39;4.46;48.87;93.49
289.63;293.15;295.14;298.65;301.16;304.62	-106.72;-80.01;-38.39;4.46;48.87;93.49
18.87;21.87;24.84;27.87;30.87;33.87	-119.66;-69.35;-20.37;27.37;74.55;121.50
108.87;111.87;114.84;117.87;120.87;123.87	-119.66;-69.35;-20.37;27.37;74.55;121.50
198.87;201.87;204.84;207.87;210.87;213.87	-119.66;-69.35;-20.37;27.37;74.55;121.50
288.87;291.87;294.84;297.87;300.87;303.87	-119.66;-69.35;-20.37;27.37;74.55;121.50
38.96;45.20	95.45;171.00
128.96;135.20	95.45;171.00
218.96;225.20	95.45;171.00
308.96;315.20	95.45;171.00
-26.24;-23.21;-20.22;-17.21;-14.23;-11.23;-8.23;-5.21;-2.23;0.76;3.77;6.77;10.08;12.94;15.80	-107.87;-71.93;-40.20;-10.02;17.02;30.26;34.04;34.04;34.04;34.04;34.04;35.94;48.20;67.45;92.60
63.76;66.79;69.78;72.79;75.77;78.77;81.77;84.79;87.77;90.76;93.77;96.77;100.08;102.94;105.80	-107.87;-71.93;-40.20;-10.02;17.02;30.26;34.04;34.04;34.04;34.04;34.04;35.94;48.20;67.45;92.60
153.76;156.79;159.78;162.79;165.77;168.77;171.77;174.79;177.77;180.76;183.77;186.77;190.08;192.94;195.80	-107.87;-71.93;-40.20;-10.02;17.02;30.26;34.04;34.04;34.04;34.04;34.04;35.94;48.20;67.45;92.60
243.76;246.79;249.78;252.79;255.77;258.77;261.77;264.79;267.77;270.76;273.77;276.77;280.08;282.94;285.80	-107.87;-71.93;-40.20;-10.02;17.02;30.26;34.04;34.04;34.04;34.04;34.04;35.94;48.20;67.45;92.60
-7.77;-4.25;-1.28;1.22;4.24;7.74;10.72;13.26;16.23	-89.74;-58.68;-30.96;-9.04;8.43;23.12;42.60;67.97;98.47
82.23;85.75;88.72;91.22;94.24;97.74;100.72;103.26;106.23	-89.74;-58.68;-30.96;-9.04;8.43;23.12;42.60;67.97;98.47
172.23;175.75;178.72;181.22;184.24;187.74;190.72;193.26;196.23	-89.74;-58.68;-30.96;-9.04;8.43;23.12;42.60;67.97;98.47
262.23;265.75;268.72;271.22;274.24;277.74;280.72;283.26;286.23	-89.74;-58.68;-30.96;-9.04;8.43;23.12;42.60;67.97;98.47
6.12;12.60;18.11;24.58	-65.47;6.66;43.28;116.84
96.12;102.60;108.11;114.58	-65.47;6.66;43.28;116.84
186.12;192.60;198.11;204.58	-65.47;6.66;43.28;116.84
276.12;282.60;288.11;294.58	-65.47;6.66;43.28;116.84
11.36;14.35;17.86;20.83;23.37;26.32	-117.75;-69.55;-17.47;34.39;83.46;125.97
101.36;104.35;107.86;110.83;113.37;116.32	-117.75;-69.55;-17.47;34.39;83.46;125.97
191.36;194.35;197.86;200.83;203.37;206.32	-117.75;-69.55;-17.47;34.39;83.46;125.97
281.36;284.35;287.86;290.83;293.37;296.32	-117.75;-69.55;-17.47;34.39;83.46;125.97
1.24;6.75;13.25	42.79;82.74;153.32
91.24;96.75;103.25	42.79;82.74;153.32
181.24;186.75;193.25	42.79;82.74;153.32
271.24;276.75;283.25	42.79;82.74;153.32
-24.66;-22.12;-18.63;-15.64;-13.16;-10.15;-6.65;-4.07;-1.16;2.37;5.35;8.36;10.86;14.37	-95.17;-69.57;-33.73;5.24;20.60;35.84;41.63;42.63;42.63;42.63;43.08;47.97;64.79;90.60
65.34;67.88;71.37;74.36;76.84;79.85;83.35;85.93;88.84;92.37;95.35;98.36;100.86;104.37	-95.17;-69.57;-33.73;5.24;20.60;35.84;41.63;42.63;42.63;42.63;43.08;47.97;64.79;90.60
155.34;157.88;161.37;164.36;166.84;169.85;173.35;175.93;178.84;182.37;185.35;188.36;190.86;194.37	-95.17;-69.57;-33.73;5.24;20.60;35.84;41.63;42.63;42.63;42.63;43.08;47.97;64.79;90.60
245.34;247.88;251.37;254.36;256.84;259.85;263.35;265.93;268.84;272.37;275.35;278.36;280.86;284.37	-95.17;-69.57;-33.73;5.24;20.60;35.84;41.63;42.63;42.63;42.63;43.08;47.97;64.79;90.60
9.57;12.59;15.09;18.45;21.60;24.58	-83.79;-41.72;-1.65;37.63;77.35;115.74
99.57;102.59;105.09;108.45;111.60;114.58	-83.79;-41.72;-1.65;37.63;77.35;115.74
189.57;192.59;195.09;198.45;201.60;204.58	-83.79;-41.72;-1.65;37.63;77.35;115.74
279.57;282.59;285.09;288.45;291.60;294.58	-83.79;-41.72;-1.65;37.63;77.35;115.74
-27.47;-24.50;-20.79;-18.00;-15.14;-11.96;-8.99;-6.48;-2.96;-0.48;3.02;6.00;8.52;11.52;15.41;18.02	-107.77;-72.05;-40.22;-11.50;9.98;24.67;31.13;32.46;32.46;32.46;32.46;32.46;34.80;50.38;75.42;107.35
62.53;65.50;69.21;72.00;74.86;78.04;81.01;83.52;87.04;89.52;93.02;96.00;98.52;101.52;105.41;108.02	-107.77;-72.05;-40.22;-11.50;9.98;24.67;31.13;32.46;32.46;32.46;32.46;32.46;34.80;50.38;75.42;107.35
152.53;155.50;159.21;162.00;164.86;168.04;171.01;173.52;177.04;179.52;183.02;186.00;188.52;191.52;195.41;198.02	-107.77;-72.05;-40.22;-11.50;9.98;24.67;31.13;32.46;32.46;32.46;32.46;32.46;34.80;50.38;75.42;107.35
242.53;245.50;249.21;252.00;254.86;258.04;261.01;263.52;267.04;269.52;273.02;276.00;278.52;281.52;285.41;288.02	-107.77;-72.05;-40.22;-11.50;9.98;24.67;31.13;32.46;32.46;32.46;32.46;32.46;34.80;50.38;75.42;107.35
38.60;41.60;44.60;47.62;50.59	-109.66;-58.12;-7.50;41.91;90.98
128.60;131.60;134.60;137.62;140.59	-109.66;-58.12;-7.50;41.91;90.98
218.60;221.60;224.60;227.62;230.59	-109.66;-58.12;-7.50;41.91;90.98
308.60;311.60;314.60;317.62;320.59	-109.66;-58.12;-7.50;41.91;90.98
-4.27;-1.43;1.05;4.53;7.60;10.57;13.58;16.57;19.55;22.59;25.07	-97.47;-61.63;-29.47;-10.65;-0.30;7.16;18.40;37.65;59.13;85.16;117.43
85.73;88.57;91.05;94.53;97.60;100.57;103.58;106.57;109.55;112.59;115.07	-97.47;-61.63;-29.47;-10.65;-0.30;7.16;18.40;37.65;59.13;85.16;117.43
175.73;178.57;181.05;184.53;187.60;190.57;193.58;196.57;199.55;202.59;205.07	-97.47;-61.63;-29.47;-10.65;-0.30;7.16;18.40;37.65;59.13;85.16;117.43
265.73;268.57;271.05;274.53;277.60;280.57;283.58;286.57;289.55;292.59;295.07	-97.47;-61.63;-29.47;-10.65;-0.30;7.16;18.40;37.65;59.13;85.16;117.43
-30.09;-27.09;-24.09;-21.13;-18.08;-15.09;-12.07;-9.08;-6.09;-3.09;-0.12;2.86;5.92;8.92;11.92	-109.29;-72.79;-40.07;-10.12;17.16;39.86;52.88;55.44;55.44;55.44;56.33;58.47;61.81;76.51;101.43
59.91;62.91;65.91;68.87;71.92;74.91;77.93;80.92;83.91;86.91;89.88;92.86;95.92;98.92;101.92	-109.29;-72.79;-40.07;-10.12;17.16;39.86;52.88;55.44;55.44;55.44;56.33;58.47;61.81;76.51;101.43
149.91;152.91;155.91;158.87;161.92;164.91;167.93;170.92;173.91;176.91;179.88;182.86;185.92;188.92;191.92	-109.29;-72.79;-40.07;-10.12;17.16;39.86;52.88;55.44;55.44;55.44;56.33;58.47;61.81;76.51;101.43
239.91;242.91;245.91;248.87;251.92;254.91;257.93;260.92;263.91;266.91;269.88;272.86;275.92;278.92;281.92	-109.29;-72.79;-40.07;-10.12;17.16;39.86;52.88;55.44;55.44;55.44;56.33;58.47;61.81;76.51;101.43
-1.68;0.49;3.97;6.98;9.50;12.47	-64.80;-34.98;5.85;38.46;66.83;99.35
88.32;90.49;93.97;96.98;99.50;102.47	-64.80;-34.98;5.85;38.46;66.83;99.35
178.32;180.49;183.97;186.98;189.50;192.47	-64.80;-34.98;5.85;38.46;66.83;99.35
268.32;270.49;273.97;276.98;279.50;282.47	-64.80;-34.98;5.85;38.46;66.83;99.35
-29.64;-26.67;-20.65;-17.67;-8.66;-5.69;3.34;5.83;9.27;12.54;15.36;17.86	-113.80;-63.16;9.29;26.32;34.67;34.67;34.67;34.67;38.23;52.36;83.29;121.80
60.36;63.33;69.35;72.33;81.34;84.31;93.34;95.83;99.27;102.54;105.36;107.86	-113.80;-63.16;9.29;26.32;34.67;34.67;34.67;34.67;38.23;52.36;83.29;121.80
150.36;153.33;159.35;162.33;171.34;174.31;183.34;185.83;189.27;192.54;195.36;197.86	-113.80;-63.16;9.29;26.32;34.67;34.67;34.67;34.67;38.23;52.36;83.29;121.80
240.36;243.33;249.35;252.33;261.34;264.31;273.34;275.83;279.27;282.54;285.36;287.86	-113.80;-63.16;9.29;26.32;34.67;34.67;34.67;34.67;38.23;52.36;83.29;121.80
-25.55;-22.55;-19.04;-16.06;-13.55;-10.54;-7.03;-4.54;-1.55;1.97;4.97;7.46;10.58	-99.10;-69.15;-40.66;-13.28;13.09;37.69;55.27;60.39;60.39;61.39;63.84;78.98;103.90
64.45;67.45;70.96;73.94;76.45;79.46;82.97;85.46;88.45;91.97;94.97;97.46;100.58	-99.10;-69.15;-40.66;-13.28;13.09;37.69;55.27;60.39;60.39;61.39;63.84;78.98;103.90
154.45;157.45;160.96;163.94;166.45;169.46;172.97;175.46;178.45;181.97;184.97;187.46;190.58	-99.10;-69.15;-40.66;-13.28;13.09;37.69;55.27;60.39;60.39;61.39;63.84;78.98;103.90
244.45;247.45;250.96;253.94;256.45;259.46;262.97;265.46;268.45;271.97;274.97;277.46;280.58	-99.10;-69.15;-40.66;-13.28;13.09;37.69;55.27;60.39;60.39;61.39;63.84;78.98;103.90
-13.40;-10.77;-7.45;-4.77;-1.27;1.71;4.20;7.22	-40.38;0.25;36.98;58.35;64.69;64.92;70.81;95.29
76.60;79.23;82.55;85.23;88.73;91.71;94.20;97.22	-40.38;0.25;36.98;58.35;64.69;64.92;70.81;95.29
166.60;169.23;172.55;175.23;178.73;181.71;184.20;187.22	-40.38;0.25;36.98;58.35;64.69;64.92;70.81;95.29
256.60;259.23;262.55;265.23;268.73;271.71;274.20;277.22	-40.38;0.25;36.98;58.35;64.69;64.92;70.81;95.29
1.96;4.97;7.96;10.94;13.98;16.96	-102.35;-57.16;-8.64;36.31;76.14;116.09
91.96;94.97;97.96;100.94;103.98;106.96	-102.35;-57.16;-8.64;36.31;76.14;116.09
181.96;184.97;187.96;190.94;193.98;196.96	-102.35;-57.16;-8.64;36.31;76.14;116.09
271.96;274.97;277.96;280.94;283.98;286.96	-102.35;-57.16;-8.64;36.31;76.14;116.09
-18.29;-15.11;-12.60;-9.29;-6.09;-3.09;-0.58;2.73;5.92;8.91;11.41;14.70	-99.93;-58.19;-20.23;8.05;23.62;33.52;39.98;43.43;45.21;53.89;74.59;99.07
71.71;74.89;77.40;80.71;83.91;86.91;89.42;92.73;95.92;98.91;101.41;104.70	-99.93;-58.19;-20.23;8.05;23.62;33.52;39.98;43.43;45.21;53.89;74.59;99.07
161.71;164.89;167.40;170.71;173.91;176.91;179.42;182.73;185.92;188.91;191.41;194.70	-99.93;-58.19;-20.23;8.05;23.62;33.52;39.98;43.43;45.21;53.89;74.59;99.07
251.71;254.89;257.40;260.71;263.91;266.91;269.42;272.73;275.92;278.91;281.41;284.70	-99.93;-58.19;-20.23;8.05;23.62;33.52;39.98;43.43;45.21;53.89;74.59;99.07
29.13;32.15;35.14;38.13;41.13;44.16	-93.49;-52.86;-16.26;24.34;66.50;107.03
119.13;122.15;125.14;128.13;131.13;134.16	-93.49;-52.86;-16.26;24.34;66.50;107.03
209.13;212.15;215.14;218.13;221.13;224.16	-93.49;-52.86;-16.26;24.34;66.50;107.03
299.13;302.15;305.14;308.13;311.13;314.16	-93.49;-52.86;-16.26;24.34;66.50;107.03
-3.24;-0.05;2.94;5.98;8.94;12.45;15.17;17.98	-119.52;-81.01;-49.40;-22.80;6.80;41.30;76.13;112.96
86.76;89.95;92.94;95.98;98.94;102.45;105.17;107.98	-119.52;-81.01;-49.40;-22.80;6.80;41.30;76.13;112.96
176.76;179.95;182.94;185.98;188.94;192.45;195.17;197.98	-119.52;-81.01;-49.40;-22.80;6.80;41.30;76.13;112.96
266.76;269.95;272.94;275.98;278.94;282.45;285.17;287.98	-119.52;-81.01;-49.40;-22.80;6.80;41.30;76.13;112.96
9.86;15.01	32.66;108.55
99.86;105.01	32.66;108.55
189.86;195.01	32.66;108.55
279.86;285.01	32.66;108.55
48.65;51.67;54.64;57.71;60.69;63.69	-82.93;-39.41;0.53;39.15;77.87;117.04
138.65;141.67;144.64;147.71;150.69;153.69	-82.93;-39.41;0.53;39.15;77.87;117.04
228.65;231.67;234.64;237.71;240.69;243.69	-82.93;-39.41;0.53;39.15;77.87;117.04
318.65;321.67;324.64;327.71;330.69;333.69	-82.93;-39.41;0.53;39.15;77.87;117.04
-17.53;-14.16;-11.12;-8.13;-5.13;-2.62;0.87;3.85;6.83	-119.33;-67.36;-15.40;28.42;54.34;64.02;64.13;68.02;90.61
72.47;75.84;78.88;81.87;84.87;87.38;90.87;93.85;96.83	-119.33;-67.36;-15.40;28.42;54.34;64.02;64.13;68.02;90.61
162.47;165.84;168.88;171.87;174.87;177.38;180.87;183.85;186.83	-119.33;-67.36;-15.40;28.42;54.34;64.02;64.13;68.02;90.61
252.47;255.84;258.88;261.87;264.87;267.38;270.87;273.85;276.83	-119.33;-67.36;-15.40;28.42;54.34;64.02;64.13;68.02;90.61
-15.51;-14.01;-10.01;-6.99;-3.51;-0.53;1.99;5.02;8.48;11.48;13.98;17.02;20.46;23.46	-83.69;-62.21;-29.59;-14.01;-2.43;4.36;5.14;5.36;8.59;12.71;21.49;44.19;75.57;108.73
74.49;75.99;79.99;83.01;86.49;89.47;91.99;95.02;98.48;101.48;103.98;107.02;110.46;113.46	-83.69;-62.21;-29.59;-14.01;-2.43;4.36;5.14;5.36;8.59;12.71;21.49;44.19;75.57;108.73
164.49;165.99;169.99;173.01;176.49;179.47;181.99;185.02;188.48;191.48;193.98;197.02;200.46;203.46	-83.69;-62.21;-29.59;-14.01;-2.43;4.36;5.14;5.36;8.59;12.71;21.49;44.19;75.57;108.73
254.49;255.99;259.99;263.01;266.49;269.47;271.99;275.02;278.48;281.48;283.98;287.02;290.46;293.46	-83.69;-62.21;-29.59;-14.01;-2.43;4.36;5.14;5.36;8.59;12.71;21.49;44.19;75.57;108.73
19.24;22.24;25.25;28.24;31.25;34.24	-119.78;-76.72;-31.18;18.13;67.87;113.82
109.24;112.24;115.25;118.24;121.25;124.24	-119.78;-76.72;-31.18;18.13;67.87;113.82
199.24;202.24;205.25;208.24;211.25;214.24	-119.78;-76.72;-31.18;18.13;67.87;113.82
289.24;292.24;295.25;298.24;301.25;304.24	-119.78;-76.72;-31.18;18.13;67.87;113.82
41.04;43.53;46.53;50.05;53.03;55.52;58.50	-108.30;-69.11;-29.47;10.16;47.77;82.04;114.64
131.04;133.53;136.53;140.05;143.03;145.52;148.50	-108.30;-69.11;-29.47;10.16;47.77;82.04;114.64
221.04;223.53;226.53;230.05;233.03;235.52;238.50	-108.30;-69.11;-29.47;10.16;47.77;82.04;114.64
311.04;313.53;316.53;320.05;323.03;325.52;328.50	-108.30;-69.11;-29.47;10.16;47.77;82.04;114.64
37.04;40.19;43.55;46.52;49.06	-71.19;-24.01;20.40;64.92;108.76
127.04;130.19;133.55;136.52;139.06	-71.19;-24.01;20.40;64.92;108.76
217.04;220.19;223.55;226.52;229.06	-71.19;-24.01;20.40;64.92;108.76
307.04;310.19;313.55;316.52;319.06	-71.19;-24.01;20.40;64.92;108.76
-2.37;0.67;3.68;6.67;9.67;12.67;15.68;18.66;21.89;24.67;27.22;30.70	-86.97;-49.78;-20.84;2.09;15.11;19.01;22.01;23.01;28.69;45.71;71.86;105.35
87.63;90.67;93.68;96.67;99.67;102.67;105.68;108.66;111.89;114.67;117.22;120.70	-86.97;-49.78;-20.84;2.09;15.11;19.01;22.01;23.01;28.69;45.71;71.86;105.35
177.63;180.67;183.68;186.67;189.67;192.67;195.68;198.66;201.89;204.67;207.22;210.70	-86.97;-49.78;-20.84;2.09;15.11;19.01;22.01;23.01;28.69;45.71;71.86;105.35
267.63;270.67;273.68;276.67;279.67;282.67;285.68;288.66;291.89;294.67;297.22;300.70	-86.97;-49.78;-20.84;2.09;15.11;19.01;22.01;23.01;28.69;45.71;71.86;105.35
5.86;8.85;11.86;14.81;17.85;20.90;23.85	-78.57;-37.63;-5.13;20.35;47.49;81.13;116.97
95.86;98.85;101.86;104.81;107.85;110.90;113.85	-78.57;-37.63;-5.13;20.35;47.49;81.13;116.97
185.86;188.85;191.86;194.81;197.85;200.90;203.85	-78.57;-37.63;-5.13;20.35;47.49;81.13;116.97
275.86;278.85;281.86;284.81;287.85;290.90;293.85	-78.57;-37.63;-5.13;20.35;47.49;81.13;116.97
-36.68;-33.39;-30.19;-27.16;-24.23;-21.19;-18.67;-15.69;-12.39;-9.68;-6.36;-3.18;-0.10;2.32;5.63;8.81;11.80;14.31	-110.98;-75.92;-42.09;-11.48;16.46;36.27;49.40;54.52;54.52;54.52;54.52;54.52;54.52;54.52;54.52;61.86;79.44;102.25
53.32;56.61;59.81;62.84;65.77;68.81;71.33;74.31;77.61;80.32;83.64;86.82;89.90;92.32;95.63;98.81;101.80;104.31	-110.98;-75.92;-42.09;-11.48;16.46;36.27;49.40;54.52;54.52;54.52;54.52;54.52;54.52;54.52;54.52;61.86;79.44;102.25
143.32;146.61;149.81;152.84;155.77;158.81;161.33;164.31;167.61;170.32;173.64;176.82;179.90;182.32;185.63;188.81;191.80;194.31	-110.98;-75.92;-42.09;-11.48;16.46;36.27;49.40;54.52;54.52;54.52;54.52;54.52;54.52;54.52;54.52;61.86;79.44;102.25
233.32;236.61;239.81;242.84;245.77;248.81;251.33;254.31;257.61;260.32;263.64;266.82;269.90;272.32;275.63;278.81;281.80;284.31	-110.98;-75.92;-42.09;-11.48;16.46;36.27;49.40;54.52;54.52;54.52;54.52;54.52;54.52;54.52;54.52;61.86;79.44;102.25
48.75;52.08;54.75;58.07;60.74;64.08	-117.30;-66.43;-21.78;19.42;59.26;99.76
138.75;142.08;144.75;148.07;150.74;154.08	-117.30;-66.43;-21.78;19.42;59.26;99.76
228.75;232.08;234.75;238.07;240.74;244.08	-117.30;-66.43;-21.78;19.42;59.26;99.76
318.75;322.08;324.75;328.07;330.74;334.08	-117.30;-66.43;-21.78;19.42;59.26;99.76
-27.32;-24.34;-21.82;-18.84;-15.33;-12.36;-9.81;-6.80;-3.31;-0.36;2.18;5.19;8.69;11.67	-87.60;-47.64;-10.80;20.37;41.74;53.65;56.32;56.32;56.32;56.32;56.32;59.44;80.69;112.30
62.68;65.66;68.18;71.16;74.67;77.64;80.19;83.20;86.69;89.64;92.18;95.19;98.69;101.67	-87.60;-47.64;-10.80;20.37;41.74;53.65;56.32;56.32;56.32;56.32;56.32;59.44;80.69;112.30
152.68;155.66;158.18;161.16;164.67;167.64;170.19;173.20;176.69;179.64;182.18;185.19;188.69;191.67	-87.60;-47.64;-10.80;20.37;41.74;53.65;56.32;56.32;56.32;56.32;56.32;59.44;80.69;112.30
242.68;245.66;248.18;251.16;254.67;257.64;260.19;263.20;266.69;269.64;272.18;275.19;278.69;281.67	-87.60;-47.64;-10.80;20.37;41.74;53.65;56.32;56.32;56.32;56.32;56.32;59.44;80.69;112.30
7.06;9.57;12.71;16.07;19.04;21.57;24.67	-93.32;-64.93;-38.55;-3.73;32.56;68.06;104.89
97.06;99.57;102.71;106.07;109.04;111.57;114.67	-93.32;-64.93;-38.55;-3.73;32.56;68.06;104.89
187.06;189.57;192.71;196.07;199.04;201.57;204.67	-93.32;-64.93;-38.55;-3.73;32.56;68.06;104.89
277.06;279.57;282.71;286.07;289.04;291.57;294.67	-93.32;-64.93;-38.55;-3.73;32.56;68.06;104.89
42.55;45.38;48.38;51.36;54.38	-101.15;-43.50;12.04;65.24;118.10
132.55;135.38;138.38;141.36;144.38	-101.15;-43.50;12.04;65.24;118.10
222.55;225.38;228.38;231.36;234.38	-101.15;-43.50;12.04;65.24;118.10
312.55;315.38;318.38;321.36;324.38	-101.15;-43.50;12.04;65.24;118.10
26.28;29.33;32.29;35.31;38.28;41.33;44.27	-105.51;-68.55;-31.03;5.48;42.22;77.15;112.43
116.28;119.33;122.29;125.31;128.28;131.33;134.27	-105.51;-68.55;-31.03;5.48;42.22;77.15;112.43
206.28;209.33;212.29;215.31;218.28;221.33;224.27	-105.51;-68.55;-31.03;5.48;42.22;77.15;112.43
296.28;299.33;302.29;305.31;308.28;311.33;314.27	-105.51;-68.55;-31.03;5.48;42.22;77.15;112.43
13.86;16.85;19.34;22.61;25.78	-82.98;-38.57;6.40;51.80;95.09
103.86;106.85;109.34;112.61;115.78	-82.98;-38.57;6.40;51.80;95.09
193.86;196.85;199.34;202.61;205.78	-82.98;-38.57;6.40;51.80;95.09
283.86;286.85;289.34;292.61;295.78	-82.98;-38.57;6.40;51.80;95.09
-15.07;-11.84;-8.57;-5.58;-2.58;-0.07;3.16;6.42;9.44;11.91;15.13	-78.34;-31.07;2.75;22.46;31.47;33.81;33.92;35.70;46.38;71.31;106.25
74.93;78.16;81.43;84.42;87.42;89.93;93.16;96.42;99.44;101.91;105.13	-78.34;-31.07;2.75;22.46;31.47;33.81;33.92;35.70;46.38;71.31;106.25
164.93;168.16;171.43;174.42;177.42;179.93;183.16;186.42;189.44;191.91;195.13	-78.34;-31.07;2.75;22.46;31.47;33.81;33.92;35.70;46.38;71.31;106.25
254.93;258.16;261.43;264.42;267.42;269.93;273.16;276.42;279.44;281.91;285.13	-78.34;-31.07;2.75;22.46;31.47;33.81;33.92;35.70;46.38;71.31;106.25
41.78;44.78;47.79;50.78;53.73;56.78	-94.43;-49.13;-3.34;40.05;79.89;116.61
131.78;134.78;137.79;140.78;143.73;146.78	-94.43;-49.13;-3.34;40.05;79.89;116.61
221.78;224.78;227.79;230.78;233.73;236.78	-94.43;-49.13;-3.34;40.05;79.89;116.61
311.78;314.78;317.79;320.78;323.73;326.78	-94.43;-49.13;-3.34;40.05;79.89;116.61
-27.07;-24.08;-21.57;-18.48;-15.55;-12.44;-9.05;-6.56;-3.45;-0.03;2.95;5.72;10.59;11.94	-97.10;-55.03;-13.51;26.56;55.16;63.28;63.28;63.28;63.28;63.28;63.28;65.40;84.31;116.46
62.93;65.92;68.43;71.52;74.45;77.56;80.95;83.44;86.55;89.97;92.95;95.72;100.59;101.94	-97.10;-55.03;-13.51;26.56;55.16;63.28;63.28;63.28;63.28;63.28;63.28;65.40;84.31;116.46
152.93;155.92;158.43;161.52;164.45;167.56;170.95;173.44;176.55;179.97;182.95;185.72;190.59;191.94	-97.10;-55.03;-13.51;26.56;55.16;63.28;63.28;63.28;63.28;63.28;63.28;65.40;84.31;116.46
242.93;245.92;248.43;251.52;254.45;257.56;260.95;263.44;266.55;269.97;272.95;275.72;280.59;281.94	-97.10;-55.03;-13.51;26.56;55.16;63.28;63.28;63.28;63.28;63.28;63.28;65.40;84.31;116.46
13.09;16.59;19.59;22.11;25.09;28.61	-101.50;-58.11;-15.51;25.45;66.74;106.32
103.09;106.59;109.59;112.11;115.09;118.61	-101.50;-58.11;-15.51;25.45;66.74;106.32
193.09;196.59;199.59;202.11;205.09;208.61	-101.50;-58.11;-15.51;25.45;66.74;106.32
283.09;286.59;289.59;292.11;295.09;298.61	-101.50;-58.11;-15.51;25.45;66.74;106.32
34.08;37.06;39.56;42.58;46.08;52.14	-84.80;-58.10;-20.26;18.16;56.66;132.00
124.08;127.06;129.56;132.58;136.08;142.14	-84.80;-58.10;-20.26;18.16;56.66;132.00
214.08;217.06;219.56;222.58;226.08;232.14	-84.80;-58.10;-20.26;18.16;56.66;132.00
304.08;307.06;309.56;312.58;316.08;322.14	-84.80;-58.10;-20.26;18.16;56.66;132.00
10.56;13.55;16.07;19.08;22.56;25.54	-119.30;-65.99;-15.71;29.69;66.74;101.37
100.56;103.55;106.07;109.08;112.56;115.54	-119.30;-65.99;-15.71;29.69;66.74;101.37
190.56;193.55;196.07;199.08;202.56;205.54	-119.30;-65.99;-15.71;29.69;66.74;101.37
280.56;283.55;286.07;289.08;292.56;295.54	-119.30;-65.99;-15.71;29.69;66.74;101.37
-17.13;-13.80;-10.60;-7.60;-4.48;-1.60;1.40;4.38;6.87;10.20;13.40;16.39;19.39	-116.40;-80.23;-47.73;-18.13;7.15;21.28;24.50;25.59;27.48;34.60;51.85;77.77;109.92
72.87;76.20;79.40;82.40;85.52;88.40;91.40;94.38;96.87;100.20;103.40;106.39;109.39	-116.40;-80.23;-47.73;-18.13;7.15;21.28;24.50;25.59;27.48;34.60;51.85;77.77;109.92
162.87;166.20;169.40;172.40;175.52;178.40;181.40;184.38;186.87;190.20;193.40;196.39;199.39	-116.40;-80.23;-47.73;-18.13;7.15;21.28;24.50;25.59;27.48;34.60;51.85;77.77;109.92
252.87;256.20;259.40;262.40;265.52;268.40;271.40;274.38;276.87;280.20;283.40;286.39;289.39	-116.40;-80.23;-47.73;-18.13;7.15;21.28;24.50;25.59;27.48;34.60;51.85;77.77;109.92
35.52;38.52;41.52;44.53;47.57;50.58	-88.82;-43.96;1.68;45.86;88.71;129.78
125.52;128.52;131.52;134.53;137.57;140.58	-88.82;-43.96;1.68;45.86;88.71;129.78
215.52;218.52;221.52;224.53;227.57;230.58	-88.82;-43.96;1.68;45.86;88.71;129.78
305.52;308.52;311.52;314.53;317.57;320.58	-88.82;-43.96;1.68;45.86;88.71;129.78
44.17;47.12;50.17;53.16;56.17;59.16;62.16	-112.31;-67.12;-27.40;5.66;38.82;77.43;118.38
134.17;137.12;140.17;143.16;146.17;149.16;152.16	-112.31;-67.12;-27.40;5.66;38.82;77.43;118.38
224.17;227.12;230.17;233.16;236.17;239.16;242.16	-112.31;-67.12;-27.40;5.66;38.82;77.43;118.38
314.17;317.12;320.17;323.16;326.17;329.16;332.16	-112.31;-67.12;-27.40;5.66;38.82;77.43;118.38
-33.03;-30.02;-27.04;-24.02;-21.06;-18.02;-15.04;-12.04;-9.04;-6.04;-3.05;-0.03;2.98;5.98;8.96	-90.47;-48.51;-6.65;30.05;56.86;70.10;71.55;71.55;71.55;71.55;71.55;71.55;71.55;80.12;106.93
56.97;59.98;62.96;65.98;68.94;71.98;74.96;77.96;80.96;83.96;86.95;89.97;92.98;95.98;98.96	-90.47;-48.51;-6.65;30.05;56.86;70.10;71.55;71.55;71.55;71.55;71.55;71.55;71.55;80.12;106.93
146.97;149.98;152.96;155.98;158.94;161.98;164.96;167.96;170.96;173.96;176.95;179.97;182.98;185.98;188.96	-90.47;-48.51;-6.65;30.05;56.86;70.10;71.55;71.55;71.55;71.55;71.55;71.55;71.55;80.12;106.93
236.97;239.98;242.96;245.98;248.94;251.98;254.96;257.96;260.96;263.96;266.95;269.97;272.98;275.98;278.96	-90.47;-48.51;-6.65;30.05;56.86;70.10;71.55;71.55;71.55;71.55;71.55;71.55;71.55;80.12;106.93
-15.84;-12.36;-8.98;-6.37;-3.38;-0.84;2.65;5.16;8.63	-82.24;-41.06;-2.12;31.82;55.30;66.10;67.21;83.34;115.38
74.16;77.64;81.02;83.63;86.62;89.16;92.65;95.16;98.63	-82.24;-41.06;-2.12;31.82;55.30;66.10;67.21;83.34;115.38
164.16;167.64;171.02;173.63;176.62;179.16;182.65;185.16;188.63	-82.24;-41.06;-2.12;31.82;55.30;66.10;67.21;83.34;115.38
254.16;257.64;261.02;263.63;266.62;269.16;272.65;275.16;278.63	-82.24;-41.06;-2.12;31.82;55.30;66.10;67.21;83.34;115.38
-23.03;-20.50;-17.13;-14.03;-11.03;-8.02;-5.50;-2.12;1.01;3.97;6.50;9.90;13.09;15.97;18.49	-119.66;-83.93;-42.86;-26.06;-6.36;10.34;22.13;32.59;34.60;34.71;34.82;41.05;52.84;79.88;116.28
66.97;69.50;72.87;75.97;78.97;81.98;84.50;87.88;91.01;93.97;96.50;99.90;103.09;105.97;108.49	-119.66;-83.93;-42.86;-26.06;-6.36;10.34;22.13;32.59;34.60;34.71;34.82;41.05;52.84;79.88;116.28
156.97;159.50;162.87;165.97;168.97;171.98;174.50;177.88;181.01;183.97;186.50;189.90;193.09;195.97;198.49	-119.66;-83.93;-42.86;-26.06;-6.36;10.34;22.13;32.59;34.60;34.71;34.82;41.05;52.84;79.88;116.28
246.97;249.50;252.87;255.97;258.97;261.98;264.50;267.88;271.01;273.97;276.50;279.90;283.09;285.97;288.49	-119.66;-83.93;-42.86;-26.06;-6.36;10.34;22.13;32.59;34.60;34.71;34.82;41.05;52.84;79.88;116.28
9.35;12.56;18.15	-24.03;24.71;104.81
99.35;102.56;108.15	-24.03;24.71;104.81
189.35;192.56;198.15	-24.03;24.71;104.81
279.35;282.56;288.15	-24.03;24.71;104.81
53.25;55.73;58.74;62.26	-63.19;-4.64;52.46;109.33
143.25;145.73;148.74;152.26	-63.19;-4.64;52.46;109.33
233.25;235.73;238.74;242.26	-63.19;-4.64;52.46;109.33
323.25;325.73;328.74;332.26	-63.19;-4.64;52.46;109.33
-27.99;-25.00;-21.98;-18.97;-15.97;-12.98;-9.98;-6.94;-3.96;-0.97;1.98;5.02;8.02	-93.37;-37.26;-11.65;35.09;52.23;66.25;67.81;68.58;68.58;68.58;68.58;78.82;94.51
62.01;65.00;68.02;71.03;74.03;77.02;80.02;83.06;86.04;89.03;91.98;95.02;98.02	-93.37;-37.26;-11.65;35.09;52.23;66.25;67.81;68.58;68.58;68.58;68.58;78.82;94.51
152.01;155.00;158.02;161.03;164.03;167.02;170.02;173.06;176.04;179.03;181.98;185.02;188.02	-93.37;-37.26;-11.65;35.09;52.23;66.25;67.81;68.58;68.58;68.58;68.58;78.82;94.51
242.01;245.00;248.02;251.03;254.03;257.02;260.02;263.06;266.04;269.03;271.98;275.02;278.02	-93.37;-37.26;-11.65;35.09;52.23;66.25;67.81;68.58;68.58;68.58;68.58;78.82;94.51
-20.87;-18.38;-15.13;-11.87;-8.88;-6.38;-3.13;0.39;3.11;5.62;8.85;12.10;15.12	-118.89;-77.70;-44.31;-18.60;1.55;16.80;27.37;32.83;34.94;36.72;48.86;72.35;102.51
69.13;71.62;74.87;78.13;81.12;83.62;86.87;90.39;93.11;95.62;98.85;102.10;105.12	-118.89;-77.70;-44.31;-18.60;1.55;16.80;27.37;32.83;34.94;36.72;48.86;72.35;102.51
159.13;161.62;164.87;168.13;171.12;173.62;176.87;180.39;183.11;185.62;188.85;192.10;195.12	-118.89;-77.70;-44.31;-18.60;1.55;16.80;27.37;32.83;34.94;36.72;48.86;72.35;102.51
249.13;251.62;254.87;258.13;261.12;263.62;266.87;270.39;273.11;275.62;278.85;282.10;285.12	-118.89;-77.70;-44.31;-18.60;1.55;16.80;27.37;32.83;34.94;36.72;48.86;72.35;102.51
43.61;46.65;49.65;52.62;55.65	-105.09;-46.77;8.76;63.06;118.03
133.61;136.65;139.65;142.62;145.65	-105.09;-46.77;8.76;63.06;118.03
223.61;226.65;229.65;232.62;235.65	-105.09;-46.77;8.76;63.06;118.03
313.61;316.65;319.65;322.62;325.65	-105.09;-46.77;8.76;63.06;118.03
33.69;36.18;42.68;45.68;48.18	-79.86;-41.03;30.98;66.58;100.52
123.69;126.18;132.68;135.68;138.18	-79.86;-41.03;30.98;66.58;100.52
213.69;216.18;222.68;225.68;228.18	-79.86;-41.03;30.98;66.58;100.52
303.69;306.18;312.68;315.68;318.18	-79.86;-41.03;30.98;66.58;100.52
31.58;34.54;37.06;40.06;43.57;46.55;49.06	-118.18;-78.89;-38.93;0.70;41.44;82.50;122.67
121.58;124.54;127.06;130.06;133.57;136.55;139.06	-118.18;-78.89;-38.93;0.70;41.44;82.50;122.67
211.58;214.54;217.06;220.06;223.57;226.55;229.06	-118.18;-78.89;-38.93;0.70;41.44;82.50;122.67
301.58;304.54;307.06;310.06;313.57;316.55;319.06	-118.18;-78.89;-38.93;0.70;41.44;82.50;122.67
35.56;39.06;42.04;44.54;47.96;50.54;54.07	-119.49;-80.53;-42.68;-5.63;31.23;68.40;105.80
125.56;129.06;132.04;134.54;137.96;140.54;144.07	-119.49;-80.53;-42.68;-5.63;31.23;68.40;105.80
215.56;219.06;222.04;224.54;227.96;230.54;234.07	-119.49;-80.53;-42.68;-5.63;31.23;68.40;105.80
305.56;309.06;312.04;314.54;317.96;320.54;324.07	-119.49;-80.53;-42.68;-5.63;31.23;68.40;105.80
37.16;40.20;43.20;46.18;49.18;52.22	-105.32;-63.68;-22.15;18.58;59.87;101.04
127.16;130.20;133.20;136.18;139.18;142.22	-105.32;-63.68;-22.15;18.58;59.87;101.04
217.16;220.20;223.20;226.18;229.18;232.22	-105.32;-63.68;-22.15;18.58;59.87;101.04
307.16;310.20;313.20;316.18;319.18;322.22	-105.32;-63.68;-22.15;18.58;59.87;101.04
42.82;45.31;48.33;51.80;54.83	-80.24;-34.15;9.92;50.22;90.39
132.82;135.31;138.33;141.80;144.83	-80.24;-34.15;9.92;50.22;90.39
222.82;225.31;228.33;231.80;234.83	-80.24;-34.15;9.92;50.22;90.39
312.82;315.31;318.33;321.80;324.83	-80.24;-34.15;9.92;50.22;90.39
44.50;47.53;50.51;53.54;56.52;59.53	-96.04;-57.98;-17.69;23.71;64.66;105.39
134.50;137.53;140.51;143.54;146.52;149.53	-96.04;-57.98;-17.69;23.71;64.66;105.39
224.50;227.53;230.51;233.54;236.52;239.53	-96.04;-57.98;-17.69;23.71;64.66;105.39
314.50;317.53;320.51;323.54;326.52;329.53	-96.04;-57.98;-17.69;23.71;64.66;105.39
15.48;18.51;21.50;24.51;27.50;30.46	-109.58;-64.96;-20.44;24.42;68.06;110.44
105.48;108.51;111.50;114.51;117.50;120.46	-109.58;-64.96;-20.44;24.42;68.06;110.44
195.48;198.51;201.50;204.51;207.50;210.46	-109.58;-64.96;-20.44;24.42;68.06;110.44
285.48;288.51;291.50;294.51;297.50;300.46	-109.58;-64.96;-20.44;24.42;68.06;110.44
-3.68;-0.68;1.84;4.82;8.33;11.29	-106.35;-55.81;-7.95;36.90;79.30;125.25
86.32;89.32;91.84;94.82;98.33;101.29	-106.35;-55.81;-7.95;36.90;79.30;125.25
176.32;179.32;181.84;184.82;188.33;191.29	-106.35;-55.81;-7.95;36.90;79.30;125.25
266.32;269.32;271.84;274.82;278.33;281.29	-106.35;-55.81;-7.95;36.90;79.30;125.25
-23.14;-20.18;-17.14;-14.14;-11.14;-8.14;-5.14;-2.14;0.86;3.80;6.86;9.86;12.81;15.87;18.86	-65.84;-30.46;-2.41;18.63;30.76;32.88;32.88;32.88;32.88;33.10;33.32;39.44;56.12;82.28;116.33
66.86;69.82;72.86;75.86;78.86;81.86;84.86;87.86;90.86;93.80;96.86;99.86;102.81;105.87;108.86	-65.84;-30.46;-2.41;18.63;30.76;32.88;32.88;32.88;32.88;33.10;33.32;39.44;56.12;82.28;116.33
156.86;159.82;162.86;165.86;168.86;171.86;174.86;177.86;180.86;183.80;186.86;189.86;192.81;195.87;198.86	-65.84;-30.46;-2.41;18.63;30.76;32.88;32.88;32.88;32.88;33.10;33.32;39.44;56.12;82.28;116.33
246.86;249.82;252.86;255.86;258.86;261.86;264.86;267.86;270.86;273.80;276.86;279.86;282.81;285.87;288.86	-65.84;-30.46;-2.41;18.63;30.76;32.88;32.88;32.88;32.88;33.10;33.32;39.44;56.12;82.28;116.33
-25.75;-22.75;-19.75;-16.78;-13.75;-10.75;-7.74;-4.75;-1.74;1.27;4.24;7.25;10.24;13.25;16.22	-99.79;-62.62;-30.56;-4.95;13.65;25.79;32.81;34.37;34.37;34.37;34.37;35.48;45.04;66.29;94.99
64.25;67.25;70.25;73.22;76.25;79.25;82.26;85.25;88.26;91.27;94.24;97.25;100.24;103.25;106.22	-99.79;-62.62;-30.56;-4.95;13.65;25.79;32.81;34.37;34.37;34.37;34.37;35.48;45.04;66.29;94.99
154.25;157.25;160.25;163.22;166.25;169.25;172.26;175.25;178.26;181.27;184.24;187.25;190.24;193.25;196.22	-99.79;-62.62;-30.56;-4.95;13.65;25.79;32.81;34.37;34.37;34.37;34.37;35.48;45.04;66.29;94.99
244.25;247.25;250.25;253.22;256.25;259.25;262.26;265.25;268.26;271.27;274.24;277.25;280.24;283.25;286.22	-99.79;-62.62;-30.56;-4.95;13.65;25.79;32.81;34.37;34.37;34.37;34.37;35.48;45.04;66.29;94.99
-20.37;-17.05;-14.11;-11.57;-8.35;-5.07;-2.10;0.44;3.64;6.92;9.91;12.44;15.69	-109.57;-82.42;-46.47;-16.08;11.74;23.77;33.80;37.14;37.14;37.14;41.37;62.18;102.82
69.63;72.95;75.89;78.43;81.65;84.93;87.90;90.44;93.64;96.92;99.91;102.44;105.69	-109.57;-82.42;-46.47;-16.08;11.74;23.77;33.80;37.14;37.14;37.14;41.37;62.18;102.82
159.63;162.95;165.89;168.43;171.65;174.93;177.90;180.44;183.64;186.92;189.91;192.44;195.69	-109.57;-82.42;-46.47;-16.08;11.74;23.77;33.80;37.14;37.14;37.14;41.37;62.18;102.82
249.63;252.95;255.89;258.43;261.65;264.93;267.90;270.44;273.64;276.92;279.91;282.44;285.69	-109.57;-82.42;-46.47;-16.08;11.74;23.77;33.80;37.14;37.14;37.14;41.37;62.18;102.82
5.27;8.79;11.77;14.30;17.31;20.78	-71.62;-46.15;-12.78;26.05;64.55;105.94
95.27;98.79;101.77;104.30;107.31;110.78	-71.62;-46.15;-12.78;26.05;64.55;105.94
185.27;188.79;191.77;194.30;197.31;200.78	-71.62;-46.15;-12.78;26.05;64.55;105.94
275.27;278.79;281.77;284.30;287.31;290.78	-71.62;-46.15;-12.78;26.05;64.55;105.94
-20.25;-17.23;-14.24;-11.24;-8.23;-5.21;-2.23;0.78;3.76;6.76;9.74	-90.82;-41.29;5.46;41.63;63.11;69.34;69.56;69.56;70.79;86.25;112.63
69.75;72.77;75.76;78.76;81.77;84.79;87.77;90.78;93.76;96.76;99.74	-90.82;-41.29;5.46;41.63;63.11;69.34;69.56;69.56;70.79;86.25;112.63
159.75;162.77;165.76;168.76;171.77;174.79;177.77;180.78;183.76;186.76;189.74	-90.82;-41.29;5.46;41.63;63.11;69.34;69.56;69.56;70.79;86.25;112.63
249.75;252.77;255.76;258.76;261.77;264.79;267.77;270.78;273.76;276.76;279.74	-90.82;-41.29;5.46;41.63;63.11;69.34;69.56;69.56;70.79;86.25;112.63
12.92;16.42;19.41;22.42;24.94	-95.00;-39.02;15.74;67.48;115.88
102.92;106.42;109.41;112.42;114.94	-95.00;-39.02;15.74;67.48;115.88
192.92;196.42;199.41;202.42;204.94	-95.00;-39.02;15.74;67.48;115.88
282.92;286.42;289.41;292.42;294.94	-95.00;-39.02;15.74;67.48;115.88
-4.32;-1.27;1.69;4.73;7.69;10.73;16.73	-114.39;-69.64;-31.24;-0.97;18.74;37.54;99.40
85.68;88.73;91.69;94.73;97.69;100.73;106.73	-114.39;-69.64;-31.24;-0.97;18.74;37.54;99.40
175.68;178.73;181.69;184.73;187.69;190.73;196.73	-114.39;-69.64;-31.24;-0.97;18.74;37.54;99.40
265.68;268.73;271.69;274.73;277.69;280.73;286.73	-114.39;-69.64;-31.24;-0.97;18.74;37.54;99.40
50.39;53.39;56.39;59.39;62.51;65.39	-91.84;-51.66;-7.36;38.73;84.81;129.65
140.39;143.39;146.39;149.39;152.51;155.39	-91.84;-51.66;-7.36;38.73;84.81;129.65
230.39;233.39;236.39;239.39;242.51;245.39	-91.84;-51.66;-7.36;38.73;84.81;129.65
320.39;323.39;326.39;329.39;332.51;335.39	-91.84;-51.66;-7.36;38.73;84.81;129.65
11.74;12.75;15.16;18.38;21.19	-53.50;17.50;35.30;70.25;108.41
101.74;102.75;105.16;108.38;111.19	-53.50;17.50;35.30;70.25;108.41
191.74;192.75;195.16;198.38;201.19	-53.50;17.50;35.30;70.25;108.41
281.74;282.75;285.16;288.38;291.19	-53.50;17.50;35.30;70.25;108.41
-1.35;1.62;6.88;7.67;10.49;13.67;16.69;19.65;22.20;25.24	-93.32;-49.02;-9.17;24.33;49.04;53.15;53.15;53.60;65.84;91.77
88.65;91.62;96.88;97.67;100.49;103.67;106.69;109.65;112.20;115.24	-93.32;-49.02;-9.17;24.33;49.04;53.15;53.15;53.60;65.84;91.77
178.65;181.62;186.88;187.67;190.49;193.67;196.69;199.65;202.20;205.24	-93.32;-49.02;-9.17;24.33;49.04;53.15;53.15;53.60;65.84;91.77
268.65;271.62;276.88;277.67;280.49;283.67;286.69;289.65;292.20;295.24	-93.32;-49.02;-9.17;24.33;49.04;53.15;53.15;53.60;65.84;91.77
49.59;52.58;55.58;58.57;61.59	-80.30;-38.11;2.95;46.02;91.20
139.59;142.58;145.58;148.57;151.59	-80.30;-38.11;2.95;46.02;91.20
229.59;232.58;235.58;238.57;241.59	-80.30;-38.11;2.95;46.02;91.20
319.59;322.58;325.58;328.57;331.59	-80.30;-38.11;2.95;46.02;91.20
9.85;15.74;21.80;25.16	-30.35;30.60;86.25;114.08
99.85;105.74;111.80;115.16	-30.35;30.60;86.25;114.08
189.85;195.74;201.80;205.16	-30.35;30.60;86.25;114.08
279.85;285.74;291.80;295.16	-30.35;30.60;86.25;114.08
36.88;39.87;42.93;45.88;49.16	-84.66;-39.15;6.26;50.00;92.84
126.88;129.87;132.93;135.88;139.16	-84.66;-39.15;6.26;50.00;92.84
216.88;219.87;222.93;225.88;229.16	-84.66;-39.15;6.26;50.00;92.84
306.88;309.87;312.93;315.88;319.16	-84.66;-39.15;6.26;50.00;92.84
39.13;42.12;44.62;48.03;51.16;54.11	-82.00;-41.93;-2.74;37.87;78.82;117.32
129.13;132.12;134.62;138.03;141.16;144.11	-82.00;-41.93;-2.74;37.87;78.82;117.32
219.13;222.12;224.62;228.03;231.16;234.11	-82.00;-41.93;-2.74;37.87;78.82;117.32
309.13;312.12;314.62;318.03;321.16;324.11	-82.00;-41.93;-2.74;37.87;78.82;117.32
-31.04;-27.08;-25.03;-22.02;-19.04;-16.04;-13.03;-10.04;-7.03;-4.03;-1.03;1.97;4.97;7.94	-114.31;-77.47;-47.43;-10.59;26.37;51.74;62.87;65.65;66.21;66.21;66.21;66.32;83.67;118.05
58.96;62.92;64.97;67.98;70.96;73.96;76.97;79.96;82.97;85.97;88.97;91.97;94.97;97.94	-114.31;-77.47;-47.43;-10.59;26.37;51.74;62.87;65.65;66.21;66.21;66.21;66.32;83.67;118.05
148.96;152.92;154.97;157.98;160.96;163.96;166.97;169.96;172.97;175.97;178.97;181.97;184.97;187.94	-114.31;-77.47;-47.43;-10.59;26.37;51.74;62.87;65.65;66.21;66.21;66.21;66.32;83.67;118.05
238.96;242.92;244.97;247.98;250.96;253.96;256.97;259.96;262.97;265.97;268.97;271.97;274.97;277.94	-114.31;-77.47;-47.43;-10.59;26.37;51.74;62.87;65.65;66.21;66.21;66.21;66.32;83.67;118.05
36.83;39.83;42.79;45.28;48.83;51.84	-87.73;-49.11;-11.37;26.92;64.76;102.59
126.83;129.83;132.79;135.28;138.83;141.84	-87.73;-49.11;-11.37;26.92;64.76;102.59
216.83;219.83;222.79;225.28;228.83;231.84	-87.73;-49.11;-11.37;26.92;64.76;102.59
306.83;309.83;312.79;315.28;318.83;321.84	-87.73;-49.11;-11.37;26.92;64.76;102.59
39.64;43.13;45.91;48.91;51.63;55.21;58.10	-117.51;-79.01;-43.73;-10.56;22.16;54.43;90.26
129.64;133.13;135.91;138.91;141.63;145.21;148.10	-117.51;-79.01;-43.73;-10.56;22.16;54.43;90.26
219.64;223.13;225.91;228.91;231.63;235.21;238.10	-117.51;-79.01;-43.73;-10.56;22.16;54.43;90.26
309.64;313.13;315.91;318.91;321.63;325.21;328.10	-117.51;-79.01;-43.73;-10.56;22.16;54.43;90.26
-21.78;-18.80;-15.81;-12.79;-9.76;-6.83;-3.79;-0.79;2.21;5.22;8.23;11.22;14.23	-103.06;-56.52;-17.23;11.38;30.74;42.99;47.55;47.66;47.66;48.44;60.57;84.72;115.10
68.22;71.20;74.19;77.21;80.24;83.17;86.21;89.21;92.21;95.22;98.23;101.22;104.23	-103.06;-56.52;-17.23;11.38;30.74;42.99;47.55;47.66;47.66;48.44;60.57;84.72;115.10
158.22;161.20;164.19;167.21;170.24;173.17;176.21;179.21;182.21;185.22;188.23;191.22;194.23	-103.06;-56.52;-17.23;11.38;30.74;42.99;47.55;47.66;47.66;48.44;60.57;84.72;115.10
248.22;251.20;254.19;257.21;260.24;263.17;266.21;269.21;272.21;275.22;278.23;281.22;284.23	-103.06;-56.52;-17.23;11.38;30.74;42.99;47.55;47.66;47.66;48.44;60.57;84.72;115.10
-0.38;2.61;5.14;8.13;11.66;14.63	-109.45;-66.81;-25.08;16.55;57.27;101.48
89.62;92.61;95.14;98.13;101.66;104.63	-109.45;-66.81;-25.08;16.55;57.27;101.48
179.62;182.61;185.14;188.13;191.66;194.63	-109.45;-66.81;-25.08;16.55;57.27;101.48
269.62;272.61;275.14;278.13;281.66;284.63	-109.45;-66.81;-25.08;16.55;57.27;101.48
-18.40;-15.40;-12.37;-9.36;-6.36;-3.36;-0.39;2.64;5.64;8.65;11.65;14.64;17.60	-114.22;-76.84;-45.02;-17.44;5.25;22.30;30.20;31.87;32.31;33.54;45.34;70.37;104.48
71.60;74.60;77.63;80.64;83.64;86.64;89.61;92.64;95.64;98.65;101.65;104.64;107.60	-114.22;-76.84;-45.02;-17.44;5.25;22.30;30.20;31.87;32.31;33.54;45.34;70.37;104.48
161.60;164.60;167.63;170.64;173.64;176.64;179.61;182.64;185.64;188.65;191.65;194.64;197.60	-114.22;-76.84;-45.02;-17.44;5.25;22.30;30.20;31.87;32.31;33.54;45.34;70.37;104.48
251.60;254.60;257.63;260.64;263.64;266.64;269.61;272.64;275.64;278.65;281.65;284.64;287.60	-114.22;-76.84;-45.02;-17.44;5.25;22.30;30.20;31.87;32.31;33.54;45.34;70.37;104.48
-12.96;-10.01;-7.00;-4.00;-0.97;2.03;5.04;8.03	-87.13;-43.94;-5.33;28.06;50.76;61.56;70.79;93.93
77.04;79.99;83.00;86.00;89.03;92.03;95.04;98.03	-87.13;-43.94;-5.33;28.06;50.76;61.56;70.79;93.93
167.04;169.99;173.00;176.00;179.03;182.03;185.04;188.03	-87.13;-43.94;-5.33;28.06;50.76;61.56;70.79;93.93
257.04;259.99;263.00;266.00;269.03;272.03;275.04;278.03	-87.13;-43.94;-5.33;28.06;50.76;61.56;70.79;93.93
-18.94;-15.94;-12.94;-9.94;-6.93;-3.99;-0.94;2.06;5.06;8.06;11.06;14.01;17.01;20.02;23.06;26.01;29.06;32.06	-96.74;-61.79;-29.73;-0.79;20.25;28.06;31.06;31.51;31.51;31.51;32.85;40.63;44.42;44.53;45.64;61.67;85.48;118.43
71.06;74.06;77.06;80.06;83.07;86.01;89.06;92.06;95.06;98.06;101.06;104.01;107.01;110.02;113.06;116.01;119.06;122.06	-96.74;-61.79;-29.73;-0.79;20.25;28.06;31.06;31.51;31.51;31.51;32.85;40.63;44.42;44.53;45.64;61.67;85.48;118.43
161.06;164.06;167.06;170.06;173.07;176.01;179.06;182.06;185.06;188.06;191.06;194.01;197.01;200.02;203.06;206.01;209.06;212.06	-96.74;-61.79;-29.73;-0.79;20.25;28.06;31.06;31.51;31.51;31.51;32.85;40.63;44.42;44.53;45.64;61.67;85.48;118.43
251.06;254.06;257.06;260.06;263.07;266.01;269.06;272.06;275.06;278.06;281.06;284.01;287.01;290.02;293.06;296.01;299.06;302.06	-96.74;-61.79;-29.73;-0.79;20.25;28.06;31.06;31.51;31.51;31.51;32.85;40.63;44.42;44.53;45.64;61.67;85.48;118.43
25.09;28.10;31.09;34.09;37.09;40.09	-114.22;-69.48;-22.73;21.79;64.07;105.13
115.09;118.10;121.09;124.09;127.09;130.09	-114.22;-69.48;-22.73;21.79;64.07;105.13
205.09;208.10;211.09;214.09;217.09;220.09	-114.22;-69.48;-22.73;21.79;64.07;105.13
295.09;298.10;301.09;304.09;307.09;310.09	-114.22;-69.48;-22.73;21.79;64.07;105.13
45.55;48.57;51.59;54.57;57.53;60.54;63.58	-110.63;-71.45;-35.06;0.11;34.49;69.10;105.15
135.55;138.57;141.59;144.57;147.53;150.54;153.58	-110.63;-71.45;-35.06;0.11;34.49;69.10;105.15
225.55;228.57;231.59;234.57;237.53;240.54;243.58	-110.63;-71.45;-35.06;0.11;34.49;69.10;105.15
315.55;318.57;321.59;324.57;327.53;330.54;333.58	-110.63;-71.45;-35.06;0.11;34.49;69.10;105.15
25.42;28.43;31.90;34.39;37.37;40.90	-99.21;-58.69;-16.62;24.22;66.95;111.23
115.42;118.43;121.90;124.39;127.37;130.90	-99.21;-58.69;-16.62;24.22;66.95;111.23
205.42;208.43;211.90;214.39;217.37;220.90	-99.21;-58.69;-16.62;24.22;66.95;111.23
295.42;298.43;301.90;304.39;307.37;310.90	-99.21;-58.69;-16.62;24.22;66.95;111.23
-14.18;-11.14;-8.19;-5.15;-2.14;0.84;3.83;6.86;9.82;12.86;15.88	-112.86;-72.56;-35.29;-1.67;20.71;27.28;27.28;27.50;37.73;58.53;89.02
75.82;78.86;81.81;84.85;87.86;90.84;93.83;96.86;99.82;102.86;105.88	-112.86;-72.56;-35.29;-1.67;20.71;27.28;27.28;27.50;37.73;58.53;89.02
165.82;168.86;171.81;174.85;177.86;180.84;183.83;186.86;189.82;192.86;195.88	-112.86;-72.56;-35.29;-1.67;20.71;27.28;27.28;27.50;37.73;58.53;89.02
255.82;258.86;261.81;264.85;267.86;270.84;273.83;276.86;279.82;282.86;285.88	-112.86;-72.56;-35.29;-1.67;20.71;27.28;27.28;27.50;37.73;58.53;89.02
-12.92;-9.90;-6.90;-3.90;-0.89;2.59;5.10;8.11;11.10;14.10	-78.63;-41.01;-5.60;25.01;45.04;51.95;51.95;54.40;70.97;101.12
77.08;80.10;83.10;86.10;89.11;92.59;95.10;98.11;101.10;104.10	-78.63;-41.01;-5.60;25.01;45.04;51.95;51.95;54.40;70.97;101.12
167.08;170.10;173.10;176.10;179.11;182.59;185.10;188.11;191.10;194.10	-78.63;-41.01;-5.60;25.01;45.04;51.95;51.95;54.40;70.97;101.12
257.08;260.10;263.10;266.10;269.11;272.59;275.10;278.11;281.10;284.10	-78.63;-41.01;-5.60;25.01;45.04;51.95;51.95;54.40;70.97;101.12
29.17;32.63;35.66;38.17;41.59;45.09;48.34	-119.11;-79.38;-39.43;0.74;39.69;79.19;119.58
119.17;122.63;125.66;128.17;131.59;135.09;138.34	-119.11;-79.38;-39.43;0.74;39.69;79.19;119.58
209.17;212.63;215.66;218.17;221.59;225.09;228.34	-119.11;-79.38;-39.43;0.74;39.69;79.19;119.58
299.17;302.63;305.66;308.17;311.59;315.09;318.34	-119.11;-79.38;-39.43;0.74;39.69;79.19;119.58
-15.66;-12.49;-9.65;-6.70;-4.14;-0.56;2.34;5.36;8.60;11.33	-93.73;-53.78;-17.39;15.78;42.49;58.85;64.86;66.42;82.78;115.05
74.34;77.51;80.35;83.30;85.86;89.44;92.34;95.36;98.60;101.33	-93.73;-53.78;-17.39;15.78;42.49;58.85;64.86;66.42;82.78;115.05
164.34;167.51;170.35;173.30;175.86;179.44;182.34;185.36;188.60;191.33	-93.73;-53.78;-17.39;15.78;42.49;58.85;64.86;66.42;82.78;115.05
254.34;257.51;260.35;263.30;265.86;269.44;272.34;275.36;278.60;281.33	-93.73;-53.78;-17.39;15.78;42.49;58.85;64.86;66.42;82.78;115.05
12.72;15.73;18.72;21.76;24.75	-109.48;-54.75;-2.89;46.08;92.93
102.72;105.73;108.72;111.76;114.75	-109.48;-54.75;-2.89;46.08;92.93
192.72;195.73;198.72;201.76;204.75	-109.48;-54.75;-2.89;46.08;92.93
282.72;285.73;288.72;291.76;294.75	-109.48;-54.75;-2.89;46.08;92.93
-5.49;-2.54;0.61;3.50;6.50;9.50;12.51;15.51;18.52;21.51	-105.51;-84.02;-60.87;-37.16;-13.34;10.36;32.05;54.85;81.99;115.59
84.51;87.46;90.61;93.50;96.50;99.50;102.51;105.51;108.52;111.51	-105.51;-84.02;-60.87;-37.16;-13.34;10.36;32.05;54.85;81.99;115.59
174.51;177.46;180.61;183.50;186.50;189.50;192.51;195.51;198.52;201.51	-105.51;-84.02;-60.87;-37.16;-13.34;10.36;32.05;54.85;81.99;115.59
264.51;267.46;270.61;273.50;276.50;279.50;282.51;285.51;288.52;291.51	-105.51;-84.02;-60.87;-37.16;-13.34;10.36;32.05;54.85;81.99;115.59
-28.48;-25.63;-22.57;-19.57;-16.57;-13.56;-10.56;-7.57;-4.56;-1.53;1.47;4.45;7.44;10.44	-115.12;-60.58;-12.76;28.49;55.42;67.99;68.67;68.67;68.67;68.67;68.67;68.78;80.80;110.61
61.52;64.37;67.43;70.43;73.43;76.44;79.44;82.43;85.44;88.47;91.47;94.45;97.44;100.44	-115.12;-60.58;-12.76;28.49;55.42;67.99;68.67;68.67;68.67;68.67;68.67;68.78;80.80;110.61
151.52;154.37;157.43;160.43;163.43;166.44;169.44;172.43;175.44;178.47;181.47;184.45;187.44;190.44	-115.12;-60.58;-12.76;28.49;55.42;67.99;68.67;68.67;68.67;68.67;68.67;68.78;80.80;110.61
241.52;244.37;247.43;250.43;253.43;256.44;259.44;262.43;265.44;268.47;271.47;274.45;277.44;280.44	-115.12;-60.58;-12.76;28.49;55.42;67.99;68.67;68.67;68.67;68.67;68.67;68.78;80.80;110.61
-1.80;1.20;4.19;7.21;10.16;13.21;16.21;19.22;22.16	-94.21;-62.27;-30.23;-8.42;3.93;20.84;45.32;75.48;112.24
88.20;91.20;94.19;97.21;100.16;103.21;106.21;109.22;112.16	-94.21;-62.27;-30.23;-8.42;3.93;20.84;45.32;75.48;112.24
178.20;181.20;184.19;187.21;190.16;193.21;196.21;199.22;202.16	-94.21;-62.27;-30.23;-8.42;3.93;20.84;45.32;75.48;112.24
268.20;271.20;274.19;277.21;280.16;283.21;286.21;289.22;292.16	-94.21;-62.27;-30.23;-8.42;3.93;20.84;45.32;75.48;112.24
-25.85;-22.88;-20.37;-17.36;-13.86;-10.87;-8.36;-5.38;-1.85;1.14;3.64;6.65;10.14;13.14;15.64;19.12	-113.41;-74.56;-39.72;-9.89;11.69;28.94;35.39;35.95;35.95;35.95;35.95;36.84;41.18;58.65;86.25;120.52
64.15;67.12;69.63;72.64;76.14;79.13;81.64;84.62;88.15;91.14;93.64;96.65;100.14;103.14;105.64;109.12	-113.41;-74.56;-39.72;-9.89;11.69;28.94;35.39;35.95;35.95;35.95;35.95;36.84;41.18;58.65;86.25;120.52
154.15;157.12;159.63;162.64;166.14;169.13;171.64;174.62;178.15;181.14;183.64;186.65;190.14;193.14;195.64;199.12	-113.41;-74.56;-39.72;-9.89;11.69;28.94;35.39;35.95;35.95;35.95;35.95;36.84;41.18;58.65;86.25;120.52
244.15;247.12;249.63;252.64;256.14;259.13;261.64;264.62;268.15;271.14;273.64;276.65;280.14;283.14;285.64;289.12	-113.41;-74.56;-39.72;-9.89;11.69;28.94;35.39;35.95;35.95;35.95;35.95;36.84;41.18;58.65;86.25;120.52
7.90;11.38;14.39;16.86;19.88;23.41	-100.96;-56.11;-15.16;25.45;67.51;110.69
97.90;101.38;104.39;106.86;109.88;113.41	-100.96;-56.11;-15.16;25.45;67.51;110.69
187.90;191.38;194.39;196.86;199.88;203.41	-100.96;-56.11;-15.16;25.45;67.51;110.69
277.90;281.38;284.39;286.86;289.88;293.41	-100.96;-56.11;-15.16;25.45;67.51;110.69
49.04;52.45;55.44;57.93;61.04;64.45	-84.70;-44.30;-3.67;36.40;75.46;114.18
139.04;142.45;145.44;147.93;151.04;154.45	-84.70;-44.30;-3.67;36.40;75.46;114.18
229.04;232.45;235.44;237.93;241.04;244.45	-84.70;-44.30;-3.67;36.40;75.46;114.18
319.04;322.45;325.44;327.93;331.04;334.45	-84.70;-44.30;-3.67;36.40;75.46;114.18
-4.67;-1.15;1.81;4.32;7.32;10.81;13.79;16.33;19.31	-104.37;-65.65;-27.71;4.79;24.49;39.07;54.20;78.35;110.84
85.33;88.85;91.81;94.32;97.32;100.81;103.79;106.33;109.31	-104.37;-65.65;-27.71;4.79;24.49;39.07;54.20;78.35;110.84
175.33;178.85;181.81;184.32;187.32;190.81;193.79;196.33;199.31	-104.37;-65.65;-27.71;4.79;24.49;39.07;54.20;78.35;110.84
265.33;268.85;271.81;274.32;277.32;280.81;283.79;286.33;289.31	-104.37;-65.65;-27.71;4.79;24.49;39.07;54.20;78.35;110.84
0.25;3.42;6.73;9.72;12.45;15.69;18.21;21.41	-90.46;-48.28;-11.43;14.73;32.09;51.22;79.26;114.88
90.25;93.42;96.73;99.72;102.45;105.69;108.21;111.41	-90.46;-48.28;-11.43;14.73;32.09;51.22;79.26;114.88
180.25;183.42;186.73;189.72;192.45;195.69;198.21;201.41	-90.46;-48.28;-11.43;14.73;32.09;51.22;79.26;114.88
270.25;273.42;276.73;279.72;282.45;285.69;288.21;291.41	-90.46;-48.28;-11.43;14.73;32.09;51.22;79.26;114.88
-7.65;-5.17;-2.14;1.36;4.35;7.36;10.35;12.87	-101.40;-60.55;-25.93;-0.34;24.15;54.41;87.93;125.83
82.35;84.83;87.86;91.36;94.35;97.36;100.35;102.87	-101.40;-60.55;-25.93;-0.34;24.15;54.41;87.93;125.83
172.35;174.83;177.86;181.36;184.35;187.36;190.35;192.87	-101.40;-60.55;-25.93;-0.34;24.15;54.41;87.93;125.83
262.35;264.83;267.86;271.36;274.35;277.36;280.35;282.87	-101.40;-60.55;-25.93;-0.34;24.15;54.41;87.93;125.83
52.48;55.48;61.48;64.43	-80.58;-41.41;43.61;86.56
142.48;145.48;151.48;154.43	-80.58;-41.41;43.61;86.56
232.48;235.48;241.48;244.43	-80.58;-41.41;43.61;86.56
322.48;325.48;331.48;334.43	-80.58;-41.41;43.61;86.56
4.73;7.71;10.71;13.71;16.72;19.67	-10.55;6.53;23.78;39.91;61.06;89.55
94.73;97.71;100.71;103.71;106.72;109.67	-10.55;6.53;23.78;39.91;61.06;89.55
184.73;187.71;190.71;193.71;196.72;199.67	-10.55;6.53;23.78;39.91;61.06;89.55
274.73;277.71;280.71;283.71;286.72;289.67	-10.55;6.53;23.78;39.91;61.06;89.55
29.52;32.70;35.72;38.24;41.51;44.72	-95.57;-52.83;-10.75;31.33;73.28;113.11
119.52;122.70;125.72;128.24;131.51;134.72	-95.57;-52.83;-10.75;31.33;73.28;113.11
209.52;212.70;215.72;218.24;221.51;224.72	-95.57;-52.83;-10.75;31.33;73.28;113.11
299.52;302.70;305.72;308.24;311.51;314.72	-95.57;-52.83;-10.75;31.33;73.28;113.11
48.10;50.61;54.22;57.62;60.32;63.11	-115.44;-71.69;-29.94;11.13;65.22;91.26
138.10;140.61;144.22;147.62;150.32;153.11	-115.44;-71.69;-29.94;11.13;65.22;91.26
228.10;230.61;234.22;237.62;240.32;243.11	-115.44;-71.69;-29.94;11.13;65.22;91.26
318.10;320.61;324.22;327.62;330.32;333.11	-115.44;-71.69;-29.94;11.13;65.22;91.26
0.62;3.63;6.62;9.66;12.66;15.66;18.66	-37.81;-7.77;18.17;37.66;50.46;77.72;111.88
90.62;93.63;96.62;99.66;102.66;105.66;108.66	-37.81;-7.77;18.17;37.66;50.46;77.72;111.88
180.62;183.63;186.62;189.66;192.66;195.66;198.66	-37.81;-7.77;18.17;37.66;50.46;77.72;111.88
270.62;273.63;276.62;279.66;282.66;285.66;288.66	-37.81;-7.77;18.17;37.66;50.46;77.72;111.88
-5.34;-2.35;0.15;3.16;6.66;9.67;12.14;15.13;18.18;21.66	-107.48;-72.32;-42.83;-19.57;-1.20;14.26;31.95;52.98;77.89;107.27
84.66;87.65;90.15;93.16;96.66;99.67;102.14;105.13;108.18;111.66	-107.48;-72.32;-42.83;-19.57;-1.20;14.26;31.95;52.98;77.89;107.27
174.66;177.65;180.15;183.16;186.66;189.67;192.14;195.13;198.18;201.66	-107.48;-72.32;-42.83;-19.57;-1.20;14.26;31.95;52.98;77.89;107.27
264.66;267.65;270.15;273.16;276.66;279.67;282.14;285.13;288.18;291.66	-107.48;-72.32;-42.83;-19.57;-1.20;14.26;31.95;52.98;77.89;107.27
59.43;64.95	40.91;131.73
149.43;154.95	40.91;131.73
239.43;244.95	40.91;131.73
329.43;334.95	40.91;131.73
1.27;4.28;7.24;10.27;13.27;16.29;19.31	-100.70;-60.84;-25.34;7.72;42.87;75.03;105.96
91.27;94.28;97.24;100.27;103.27;106.29;109.31	-100.70;-60.84;-25.34;7.72;42.87;75.03;105.96
181.27;184.28;187.24;190.27;193.27;196.29;199.31	-100.70;-60.84;-25.34;7.72;42.87;75.03;105.96
271.27;274.28;277.24;280.27;283.27;286.29;289.31	-100.70;-60.84;-25.34;7.72;42.87;75.03;105.96
0.11;3.61;6.12;9.64;12.10;15.12;18.60;21.64	-117.70;-82.86;-52.26;-24.54;1.61;25.54;54.93;90.43
90.11;93.61;96.12;99.64;102.10;105.12;108.60;111.64	-117.70;-82.86;-52.26;-24.54;1.61;25.54;54.93;90.43
180.11;183.61;186.12;189.64;192.10;195.12;198.60;201.64	-117.70;-82.86;-52.26;-24.54;1.61;25.54;54.93;90.43
270.11;273.61;276.12;279.64;282.10;285.12;288.60;291.64	-117.70;-82.86;-52.26;-24.54;1.61;25.54;54.93;90.43
16.84;19.84;22.86;25.85;29.15;31.98	-94.75;-55.68;-16.95;21.45;58.53;95.69
106.84;109.84;112.86;115.85;119.15;121.98	-94.75;-55.68;-16.95;21.45;58.53;95.69
196.84;199.84;202.86;205.85;209.15;211.98	-94.75;-55.68;-16.95;21.45;58.53;95.69
286.84;289.84;292.86;295.85;299.15;301.98	-94.75;-55.68;-16.95;21.45;58.53;95.69
-6.90;-3.88;-0.87;2.15;5.13;8.13;11.08;14.14	-114.87;-70.58;-30.95;4.23;29.16;44.07;66.66;96.71
83.10;86.12;89.13;92.15;95.13;98.13;101.08;104.14	-114.87;-70.58;-30.95;4.23;29.16;44.07;66.66;96.71
173.10;176.12;179.13;182.15;185.13;188.13;191.08;194.14	-114.87;-70.58;-30.95;4.23;29.16;44.07;66.66;96.71
263.10;266.12;269.13;272.15;275.13;278.13;281.08;284.14	-114.87;-70.58;-30.95;4.23;29.16;44.07;66.66;96.71
0.95;3.89;6.90;9.90;12.94	-87.34;-42.70;2.38;48.34;94.29
90.95;93.89;96.90;99.90;102.94	-87.34;-42.70;2.38;48.34;94.29
180.95;183.89;186.90;189.90;192.94	-87.34;-42.70;2.38;48.34;94.29
270.95;273.89;276.90;279.90;282.94	-87.34;-42.70;2.38;48.34;94.29
7.17;10.18;13.17;16.17;19.18;22.18;25.18;28.18	-109.18;-87.14;-72.57;-49.41;-11.02;30.15;61.53;98.37
97.17;100.18;103.17;106.17;109.18;112.18;115.18;118.18	-109.18;-87.14;-72.57;-49.41;-11.02;30.15;61.53;98.37
187.17;190.18;193.17;196.17;199.18;202.18;205.18;208.18	-109.18;-87.14;-72.57;-49.41;-11.02;30.15;61.53;98.37
277.17;280.18;283.17;286.17;289.18;292.18;295.18;298.18	-109.18;-87.14;-72.57;-49.41;-11.02;30.15;61.53;98.37
43.33;45.82;48.82;52.48;55.34;57.83	-116.94;-72.41;-28.89;13.96;58.71;103.77
133.33;135.82;138.82;142.48;145.34;147.83	-116.94;-72.41;-28.89;13.96;58.71;103.77
223.33;225.82;228.82;232.48;235.34;237.83	-116.94;-72.41;-28.89;13.96;58.71;103.77
313.33;315.82;318.82;322.48;325.34;327.83	-116.94;-72.41;-28.89;13.96;58.71;103.77
-9.42;-6.43;-3.42;-0.42;1.87;5.58;8.39;11.57;14.58	-95.36;-61.84;-31.16;-2.96;20.97;37.44;51.24;69.04;92.63
80.58;83.57;86.58;89.58;91.87;95.58;98.39;101.57;104.58	-95.36;-61.84;-31.16;-2.96;20.97;37.44;51.24;69.04;92.63
170.58;173.57;176.58;179.58;181.87;185.58;188.39;191.57;194.58	-95.36;-61.84;-31.16;-2.96;20.97;37.44;51.24;69.04;92.63
260.58;263.57;266.58;269.58;271.87;275.58;278.39;281.57;284.58	-95.36;-61.84;-31.16;-2.96;20.97;37.44;51.24;69.04;92.63
32.32;35.30;38.33;41.31;44.42;47.32;50.31	-118.54;-84.47;-49.20;-15.36;19.14;55.98;92.47
122.32;125.30;128.33;131.31;134.42;137.32;140.31	-118.54;-84.47;-49.20;-15.36;19.14;55.98;92.47
212.32;215.30;218.33;221.31;224.42;227.32;230.31	-118.54;-84.47;-49.20;-15.36;19.14;55.98;92.47
302.32;305.30;308.33;311.31;314.42;317.32;320.31	-118.54;-84.47;-49.20;-15.36;19.14;55.98;92.47
-19.70;-16.67;-13.48;-10.70;-4.58;-1.66;1.35;4.43;7.34;10.35	-119.48;-66.60;-17.64;26.88;66.26;66.40;66.40;66.40;73.41;94.65
70.30;73.33;76.52;79.30;85.42;88.34;91.35;94.43;97.34;100.35	-119.48;-66.60;-17.64;26.88;66.26;66.40;66.40;66.40;73.41;94.65
160.30;163.33;166.52;169.30;175.42;178.34;181.35;184.43;187.34;190.35	-119.48;-66.60;-17.64;26.88;66.26;66.40;66.40;66.40;73.41;94.65
250.30;253.33;256.52;259.30;265.42;268.34;271.35;274.43;277.34;280.35	-119.48;-66.60;-17.64;26.88;66.26;66.40;66.40;66.40;73.41;94.65
7.04;10.03;12.53;15.69;19.03;22.03	-86.54;-48.04;-10.76;29.51;71.12;112.85
97.04;100.03;102.53;105.69;109.03;112.03	-86.54;-48.04;-10.76;29.51;71.12;112.85
187.04;190.03;192.53;195.69;199.03;202.03	-86.54;-48.04;-10.76;29.51;71.12;112.85
277.04;280.03;282.53;285.69;289.03;292.03	-86.54;-48.04;-10.76;29.51;71.12;112.85
24.89;27.99;30.98;33.46;36.90;39.98;42.98	-92.72;-67.68;-31.84;4.55;52.08;75.33;110.94
114.89;117.99;120.98;123.46;126.90;129.98;132.98	-92.72;-67.68;-31.84;4.55;52.08;75.33;110.94
204.89;207.99;210.98;213.46;216.90;219.98;222.98	-92.72;-67.68;-31.84;4.55;52.08;75.33;110.94
294.89;297.99;300.98;303.46;306.90;309.98;312.98	-92.72;-67.68;-31.84;4.55;52.08;75.33;110.94
2.08;5.59;8.07;11.58;14.08;17.65;20.56	-100.23;-64.05;-29.10;7.96;45.57;83.85;119.12
92.08;95.59;98.07;101.58;104.08;107.65;110.56	-100.23;-64.05;-29.10;7.96;45.57;83.85;119.12
182.08;185.59;188.07;191.58;194.08;197.65;200.56	-100.23;-64.05;-29.10;7.96;45.57;83.85;119.12
272.08;275.59;278.07;281.58;284.08;287.65;290.56	-100.23;-64.05;-29.10;7.96;45.57;83.85;119.12
15.28;17.78;20.83;24.26;27.30	-83.41;-53.59;5.40;33.89;92.97
105.28;107.78;110.83;114.26;117.30	-83.41;-53.59;5.40;33.89;92.97
195.28;197.78;200.83;204.26;207.30	-83.41;-53.59;5.40;33.89;92.97
285.28;287.78;290.83;294.26;297.30	-83.41;-53.59;5.40;33.89;92.97
-35.94;-33.44;-30.20;-26.93;-23.95;-21.43;-18.16;-14.93;-11.93;-9.43;-6.20;-2.92;-0.20;3.06;5.59;8.76;12.10	-120.19;-85.23;-48.95;-13.22;20.95;47.55;62.12;66.46;66.46;66.46;66.46;66.46;66.46;66.46;67.91;85.71;116.32
54.06;56.56;59.80;63.07;66.05;68.57;71.84;75.07;78.07;80.57;83.80;87.08;89.80;93.06;95.59;98.76;102.10	-120.19;-85.23;-48.95;-13.22;20.95;47.55;62.12;66.46;66.46;66.46;66.46;66.46;66.46;66.46;67.91;85.71;116.32
144.06;146.56;149.80;153.07;156.05;158.57;161.84;165.07;168.07;170.57;173.80;177.08;179.80;183.06;185.59;188.76;192.10	-120.19;-85.23;-48.95;-13.22;20.95;47.55;62.12;66.46;66.46;66.46;66.46;66.46;66.46;66.46;67.91;85.71;116.32
234.06;236.56;239.80;243.07;246.05;248.57;251.84;255.07;258.07;260.57;263.80;267.08;269.80;273.06;275.59;278.76;282.10	-120.19;-85.23;-48.95;-13.22;20.95;47.55;62.12;66.46;66.46;66.46;66.46;66.46;66.46;66.46;67.91;85.71;116.32
30.88;33.88;36.93;39.88;42.92	-119.84;-66.10;-12.68;39.74;90.27
120.88;123.88;126.93;129.88;132.92	-119.84;-66.10;-12.68;39.74;90.27
210.88;213.88;216.93;219.88;222.92	-119.84;-66.10;-12.68;39.74;90.27
300.88;303.88;306.93;309.88;312.92	-119.84;-66.10;-12.68;39.74;90.27
15.06;18.52;21.51;24.02;27.05;30.54	-89.69;-54.75;-21.82;14.24;53.75;91.36
105.06;108.52;111.51;114.02;117.05;120.54	-89.69;-54.75;-21.82;14.24;53.75;91.36
195.06;198.52;201.51;204.02;207.05;210.54	-89.69;-54.75;-21.82;14.24;53.75;91.36
285.06;288.52;291.51;294.02;297.05;300.54	-89.69;-54.75;-21.82;14.24;53.75;91.36
38.57;41.58;44.58;47.53;50.55;53.62	-90.71;-39.42;7.66;49.18;88.63;132.36
128.57;131.58;134.58;137.53;140.55;143.62	-90.71;-39.42;7.66;49.18;88.63;132.36
218.57;221.58;224.58;227.53;230.55;233.62	-90.71;-39.42;7.66;49.18;88.63;132.36
308.57;311.58;314.58;317.53;320.55;323.62	-90.71;-39.42;7.66;49.18;88.63;132.36
31.07;37.07;40.05;46.07	-118.22;-24.39;26.80;124.22
121.07;127.07;130.05;136.07	-118.22;-24.39;26.80;124.22
211.07;217.07;220.05;226.07	-118.22;-24.39;26.80;124.22
301.07;307.07;310.05;316.07	-118.22;-24.39;26.80;124.22
-34.61;-31.58;-28.57;-25.57;-22.56;-19.56;-16.56;-13.56;-10.56;-7.53;-4.56;-1.55;1.45;4.44;7.45;10.44	-111.27;-64.53;-21.23;19.84;48.88;63.91;67.24;67.24;67.24;67.24;67.24;67.24;67.24;67.24;74.59;95.28
55.39;58.42;61.43;64.43;67.44;70.44;73.44;76.44;79.44;82.47;85.44;88.45;91.45;94.44;97.45;100.44	-111.27;-64.53;-21.23;19.84;48.88;63.91;67.24;67.24;67.24;67.24;67.24;67.24;67.24;67.24;74.59;95.28
145.39;148.42;151.43;154.43;157.44;160.44;163.44;166.44;169.44;172.47;175.44;178.45;181.45;184.44;187.45;190.44	-111.27;-64.53;-21.23;19.84;48.88;63.91;67.24;67.24;67.24;67.24;67.24;67.24;67.24;67.24;74.59;95.28
235.39;238.42;241.43;244.43;247.44;250.44;253.44;256.44;259.44;262.47;265.44;268.45;271.45;274.44;277.45;280.44	-111.27;-64.53;-21.23;19.84;48.88;63.91;67.24;67.24;67.24;67.24;67.24;67.24;67.24;67.24;74.59;95.28
-38.31;-36.30;-33.30;-29.80;-27.32;-23.81;-21.30;-17.49;-14.81;-11.74;-8.80;-6.31;-2.82;-0.32;3.70;6.20;9.24	-116.40;-86.35;-42.49;1.03;42.66;63.80;65.03;65.03;65.03;65.03;65.03;65.25;65.36;65.36;65.47;70.92;90.29
51.69;53.70;56.70;60.20;62.68;66.19;68.70;72.51;75.19;78.26;81.20;83.69;87.18;89.68;93.70;96.20;99.24	-116.40;-86.35;-42.49;1.03;42.66;63.80;65.03;65.03;65.03;65.03;65.03;65.25;65.36;65.36;65.47;70.92;90.29
141.69;143.70;146.70;150.20;152.68;156.19;158.70;162.51;165.19;168.26;171.20;173.69;177.18;179.68;183.70;186.20;189.24	-116.40;-86.35;-42.49;1.03;42.66;63.80;65.03;65.03;65.03;65.03;65.03;65.25;65.36;65.36;65.47;70.92;90.29
231.69;233.70;236.70;240.20;242.68;246.19;248.70;252.51;255.19;258.26;261.20;263.69;267.18;269.68;273.70;276.20;279.24	-116.40;-86.35;-42.49;1.03;42.66;63.80;65.03;65.03;65.03;65.03;65.03;65.25;65.36;65.36;65.47;70.92;90.29
23.66;26.67;29.67;32.69;35.68;38.67	-93.59;-45.50;0.13;44.97;87.03;127.98
113.66;116.67;119.67;122.69;125.68;128.67	-93.59;-45.50;0.13;44.97;87.03;127.98
203.66;206.67;209.67;212.69;215.68;218.67	-93.59;-45.50;0.13;44.97;87.03;127.98
293.66;296.67;299.67;302.69;305.68;308.67	-93.59;-45.50;0.13;44.97;87.03;127.98
14.90;17.94;20.94;23.91;26.95;29.93	-117.11;-71.60;-26.96;18.33;64.06;106.80
104.90;107.94;110.94;113.91;116.95;119.93	-117.11;-71.60;-26.96;18.33;64.06;106.80
194.90;197.94;200.94;203.91;206.95;209.93	-117.11;-71.60;-26.96;18.33;64.06;106.80
284.90;287.94;290.94;293.91;296.95;299.93	-117.11;-71.60;-26.96;18.33;64.06;106.80
-31.56;-29.02;-25.79;-22.52;-19.56;-17.06;-13.79;-10.54;-7.55;-5.01;-1.79;1.47;4.45;6.99;10.30;13.21;16.48;19.45	-94.11;-59.50;-27.67;-2.40;14.74;24.65;29.21;31.78;31.89;31.89;31.89;31.89;31.89;32.11;34.56;45.35;66.49;95.08
58.44;60.98;64.21;67.48;70.44;72.94;76.21;79.46;82.45;84.99;88.21;91.47;94.45;96.99;100.30;103.21;106.48;109.45	-94.11;-59.50;-27.67;-2.40;14.74;24.65;29.21;31.78;31.89;31.89;31.89;31.89;31.89;32.11;34.56;45.35;66.49;95.08
148.44;150.98;154.21;157.48;160.44;162.94;166.21;169.46;172.45;174.99;178.21;181.47;184.45;186.99;190.30;193.21;196.48;199.45	-94.11;-59.50;-27.67;-2.40;14.74;24.65;29.21;31.78;31.89;31.89;31.89;31.89;31.89;32.11;34.56;45.35;66.49;95.08
238.44;240.98;244.21;247.48;250.44;252.94;256.21;259.46;262.45;264.99;268.21;271.47;274.45;276.99;280.30;283.21;286.48;289.45	-94.11;-59.50;-27.67;-2.40;14.74;24.65;29.21;31.78;31.89;31.89;31.89;31.89;31.89;32.11;34.56;45.35;66.49;95.08
-0.35;2.88;5.87;8.37;11.65;14.89	-71.59;-23.29;13.23;40.60;70.42;105.15
89.65;92.88;95.87;98.37;101.65;104.89	-71.59;-23.29;13.23;40.60;70.42;105.15
179.65;182.88;185.87;188.37;191.65;194.89	-71.59;-23.29;13.23;40.60;70.42;105.15
269.65;272.88;275.87;278.37;281.65;284.89	-71.59;-23.29;13.23;40.60;70.42;105.15
-6.79;-3.77;-0.78;2.20;5.32;8.20;11.20;14.19;17.20;20.20;23.21;26.22;29.20	-101.18;-65.13;-42.43;-31.85;-26.73;-24.61;-19.71;-16.25;-8.56;7.13;26.74;58.32;98.38
83.21;86.23;89.22;92.20;95.32;98.20;101.20;104.19;107.20;110.20;113.21;116.22;119.20	-101.18;-65.13;-42.43;-31.85;-26.73;-24.61;-19.71;-16.25;-8.56;7.13;26.74;58.32;98.38
173.21;176.23;179.22;182.20;185.32;188.20;191.20;194.19;197.20;200.20;203.21;206.22;209.20	-101.18;-65.13;-42.43;-31.85;-26.73;-24.61;-19.71;-16.25;-8.56;7.13;26.74;58.32;98.38
263.21;266.23;269.22;272.20;275.32;278.20;281.20;284.19;287.20;290.20;293.21;296.22;299.20	-101.18;-65.13;-42.43;-31.85;-26.73;-24.61;-19.71;-16.25;-8.56;7.13;26.74;58.32;98.38
-27.87;-24.86;-21.87;-18.94;-15.86;-12.90;-9.87;-6.88;-3.90;-0.89;2.12;5.10;8.11	-86.92;-40.28;2.69;39.09;60.79;67.24;67.35;67.35;67.35;67.35;67.57;71.02;89.16
62.13;65.14;68.13;71.06;74.14;77.10;80.13;83.12;86.10;89.11;92.12;95.10;98.11	-86.92;-40.28;2.69;39.09;60.79;67.24;67.35;67.35;67.35;67.35;67.57;71.02;89.16
152.13;155.14;158.13;161.06;164.14;167.10;170.13;173.12;176.10;179.11;182.12;185.10;188.11	-86.92;-40.28;2.69;39.09;60.79;67.24;67.35;67.35;67.35;67.35;67.57;71.02;89.16
242.13;245.14;248.13;251.06;254.14;257.10;260.13;263.12;266.10;269.11;272.12;275.10;278.11	-86.92;-40.28;2.69;39.09;60.79;67.24;67.35;67.35;67.35;67.35;67.57;71.02;89.16
-6.73;-3.26;-0.25;2.26;5.27;8.80;11.76;14.28	-90.48;-53.52;-17.78;13.04;37.53;58.00;87.70;124.44
83.27;86.74;89.75;92.26;95.27;98.80;101.76;104.28	-90.48;-53.52;-17.78;13.04;37.53;58.00;87.70;124.44
173.27;176.74;179.75;182.26;185.27;188.80;191.76;194.28	-90.48;-53.52;-17.78;13.04;37.53;58.00;87.70;124.44
263.27;266.74;269.75;272.26;275.27;278.80;281.76;284.28	-90.48;-53.52;-17.78;13.04;37.53;58.00;87.70;124.44
9.37;15.31	35.38;100.36
99.37;105.31	35.38;100.36
189.37;195.31	35.38;100.36
279.37;285.31	35.38;100.36
-2.84;0.30;3.66;6.62;9.15;12.30;15.59;18.66;21.66;24.15	-104.08;-68.24;-41.19;-19.82;0.76;20.80;35.59;53.40;80.43;115.14
87.16;90.30;93.66;96.62;99.15;102.30;105.59;108.66;111.66;114.15	-104.08;-68.24;-41.19;-19.82;0.76;20.80;35.59;53.40;80.43;115.14
177.16;180.30;183.66;186.62;189.15;192.30;195.59;198.66;201.66;204.15	-104.08;-68.24;-41.19;-19.82;0.76;20.80;35.59;53.40;80.43;115.14
267.16;270.30;273.66;276.62;279.15;282.30;285.59;288.66;291.66;294.15	-104.08;-68.24;-41.19;-19.82;0.76;20.80;35.59;53.40;80.43;115.14
34.25;37.25;40.25;43.25;46.25	-77.73;-32.77;9.85;54.27;95.88
124.25;127.25;130.25;133.25;136.25	-77.73;-32.77;9.85;54.27;95.88
214.25;217.25;220.25;223.25;226.25	-77.73;-32.77;9.85;54.27;95.88
304.25;307.25;310.25;313.25;316.25	-77.73;-32.77;9.85;54.27;95.88
45.66;48.19;51.67;54.69	-88.32;-31.23;25.42;99.19
135.66;138.19;141.67;144.69	-88.32;-31.23;25.42;99.19
225.66;228.19;231.67;234.69	-88.32;-31.23;25.42;99.19
315.66;318.19;321.67;324.69	-88.32;-31.23;25.42;99.19
23.27;26.45;29.41;31.92;35.27;38.55;41.43	-105.03;-65.32;-27.03;11.66;48.23;86.30;124.24
113.27;116.45;119.41;121.92;125.27;128.55;131.43	-105.03;-65.32;-27.03;11.66;48.23;86.30;124.24
203.27;206.45;209.41;211.92;215.27;218.55;221.43	-105.03;-65.32;-27.03;11.66;48.23;86.30;124.24
293.27;296.45;299.41;301.92;305.27;308.55;311.43	-105.03;-65.32;-27.03;11.66;48.23;86.30;124.24
28.44;30.97;34.21;37.20;40.49;43.47	-106.28;-66.76;-26.57;15.62;57.25;96.53
118.44;120.97;124.21;127.20;130.49;133.47	-106.28;-66.76;-26.57;15.62;57.25;96.53
208.44;210.97;214.21;217.20;220.49;223.47	-106.28;-66.76;-26.57;15.62;57.25;96.53
298.44;300.97;304.21;307.20;310.49;313.47	-106.28;-66.76;-26.57;15.62;57.25;96.53
44.35;47.36;50.37;53.35;56.32;59.35	-83.91;-42.95;-1.55;41.30;84.14;125.32
134.35;137.36;140.37;143.35;146.32;149.35	-83.91;-42.95;-1.55;41.30;84.14;125.32
224.35;227.36;230.37;233.35;236.32;239.35	-83.91;-42.95;-1.55;41.30;84.14;125.32
314.35;317.36;320.37;323.35;326.32;329.35	-83.91;-42.95;-1.55;41.30;84.14;125.32
33.18;36.68;39.66;42.16;45.16;48.68	-92.39;-50.99;-13.02;23.71;62.22;102.61
123.18;126.68;129.66;132.16;135.16;138.68	-92.39;-50.99;-13.02;23.71;62.22;102.61
213.18;216.68;219.66;222.16;225.16;228.68	-92.39;-50.99;-13.02;23.71;62.22;102.61
303.18;306.68;309.66;312.16;315.16;318.68	-92.39;-50.99;-13.02;23.71;62.22;102.61
23.90;26.90;29.90;32.86;35.88;38.90;41.88	-103.09;-67.35;-31.95;3.87;39.99;76.04;112.21
113.90;116.90;119.90;122.86;125.88;128.90;131.88	-103.09;-67.35;-31.95;3.87;39.99;76.04;112.21
203.90;206.90;209.90;212.86;215.88;218.90;221.88	-103.09;-67.35;-31.95;3.87;39.99;76.04;112.21
293.90;296.90;299.90;302.86;305.88;308.90;311.88	-103.09;-67.35;-31.95;3.87;39.99;76.04;112.21
11.51;14.50;17.47;20.48;23.48;26.48;29.48;32.50	-118.10;-82.16;-50.66;-22.84;5.87;39.71;77.22;114.72
101.51;104.50;107.47;110.48;113.48;116.48;119.48;122.50	-118.10;-82.16;-50.66;-22.84;5.87;39.71;77.22;114.72
191.51;194.50;197.47;200.48;203.48;206.48;209.48;212.50	-118.10;-82.16;-50.66;-22.84;5.87;39.71;77.22;114.72
281.51;284.50;287.47;290.48;293.48;296.48;299.48;302.50	-118.10;-82.16;-50.66;-22.84;5.87;39.71;77.22;114.72
-16.08;-13.09;-9.85;-7.14;-4.09;-1.09;1.89;4.91;7.90;10.91;13.91;16.91;19.91;22.88	-93.94;-57.65;-26.48;-3.44;15.03;20.93;21.26;21.26;21.26;23.71;35.74;59.67;87.04;119.64
73.92;76.91;80.15;82.86;85.91;88.91;91.89;94.91;97.90;100.91;103.91;106.91;109.91;112.88	-93.94;-57.65;-26.48;-3.44;15.03;20.93;21.26;21.26;21.26;23.71;35.74;59.67;87.04;119.64
163.92;166.91;170.15;172.86;175.91;178.91;181.89;184.91;187.90;190.91;193.91;196.91;199.91;202.88	-93.94;-57.65;-26.48;-3.44;15.03;20.93;21.26;21.26;21.26;23.71;35.74;59.67;87.04;119.64
253.92;256.91;260.15;262.86;265.91;268.91;271.89;274.91;277.90;280.91;283.91;286.91;289.91;292.88	-93.94;-57.65;-26.48;-3.44;15.03;20.93;21.26;21.26;21.26;23.71;35.74;59.67;87.04;119.64
-14.06;-11.53;-8.41;-5.06;-2.05;0.45;3.60;6.96;9.96;12.47;15.59;18.97;21.96	-98.45;-66.51;-36.79;-8.63;10.62;19.42;24.20;25.76;26.00;29.11;48.84;78.77;115.49
75.94;78.47;81.59;84.94;87.95;90.45;93.60;96.96;99.96;102.47;105.59;108.97;111.96	-98.45;-66.51;-36.79;-8.63;10.62;19.42;24.20;25.76;26.00;29.11;48.84;78.77;115.49
165.94;168.47;171.59;174.94;177.95;180.45;183.60;186.96;189.96;192.47;195.59;198.97;201.96	-98.45;-66.51;-36.79;-8.63;10.62;19.42;24.20;25.76;26.00;29.11;48.84;78.77;115.49
255.94;258.47;261.59;264.94;267.95;270.45;273.60;276.96;279.96;282.47;285.59;288.97;291.96	-98.45;-66.51;-36.79;-8.63;10.62;19.42;24.20;25.76;26.00;29.11;48.84;78.77;115.49
-28.80;-25.30;-22.29;-18.31;-15.80;-13.31;-8.82;-7.81;-3.78;-0.30;1.72;4.70;8.71;10.69;13.69;17.68	-114.16;-72.63;-37.01;2.72;24.53;36.32;47.67;48.56;48.56;48.56;48.56;48.56;53.90;64.48;88.95;132.90
61.20;64.70;67.71;71.69;74.20;76.69;81.18;82.19;86.22;89.70;91.72;94.70;98.71;100.69;103.69;107.68	-114.16;-72.63;-37.01;2.72;24.53;36.32;47.67;48.56;48.56;48.56;48.56;48.56;53.90;64.48;88.95;132.90
151.20;154.70;157.71;161.69;164.20;166.69;171.18;172.19;176.22;179.70;181.72;184.70;188.71;190.69;193.69;197.68	-114.16;-72.63;-37.01;2.72;24.53;36.32;47.67;48.56;48.56;48.56;48.56;48.56;53.90;64.48;88.95;132.90
241.20;244.70;247.71;251.69;254.20;256.69;261.18;262.19;266.22;269.70;271.72;274.70;278.71;280.69;283.69;287.68	-114.16;-72.63;-37.01;2.72;24.53;36.32;47.67;48.56;48.56;48.56;48.56;48.56;53.90;64.48;88.95;132.90
14.28;17.29;20.28;23.28;26.29;29.23;32.29	-103.38;-68.76;-33.15;2.58;38.42;74.15;109.86
104.28;107.29;110.28;113.28;116.29;119.23;122.29	-103.38;-68.76;-33.15;2.58;38.42;74.15;109.86
194.28;197.29;200.28;203.28;206.29;209.23;212.29	-103.38;-68.76;-33.15;2.58;38.42;74.15;109.86
284.28;287.29;290.28;293.28;296.29;299.23;302.29	-103.38;-68.76;-33.15;2.58;38.42;74.15;109.86
-30.18;-26.73;-23.69;-20.72;-18.19;-14.71;-11.44;-9.20;-5.71;-2.69;0.33;3.78;6.31;9.31;12.29	-115.95;-71.76;-31.80;2.15;28.74;44.99;53.67;56.34;56.34;56.34;56.34;56.34;56.67;66.80;90.94
59.82;63.27;66.31;69.28;71.81;75.29;78.56;80.80;84.29;87.31;90.33;93.78;96.31;99.31;102.29	-115.95;-71.76;-31.80;2.15;28.74;44.99;53.67;56.34;56.34;56.34;56.34;56.34;56.67;66.80;90.94
149.82;153.27;156.31;159.28;161.81;165.29;168.56;170.80;174.29;177.31;180.33;183.78;186.31;189.31;192.29	-115.95;-71.76;-31.80;2.15;28.74;44.99;53.67;56.34;56.34;56.34;56.34;56.34;56.67;66.80;90.94
239.82;243.27;246.31;249.28;251.81;255.29;258.56;260.80;264.29;267.31;270.33;273.78;276.31;279.31;282.29	-115.95;-71.76;-31.80;2.15;28.74;44.99;53.67;56.34;56.34;56.34;56.34;56.34;56.67;66.80;90.94
13.81;16.82;19.81;22.81;25.83	-80.96;-40.23;1.83;46.58;90.98
103.81;106.82;109.81;112.81;115.83	-80.96;-40.23;1.83;46.58;90.98
193.81;196.82;199.81;202.81;205.83	-80.96;-40.23;1.83;46.58;90.98
283.81;286.82;289.81;292.81;295.83	-80.96;-40.23;1.83;46.58;90.98
-32.49;-29.89;-26.98;-23.50;-20.49;-18.01;-14.97;-11.49;-8.44;-5.96;-2.98;0.53;3.74;6.02;9.01;12.54	-114.36;-77.41;-41.90;-10.29;15.42;34.33;47.46;56.03;58.14;59.03;59.37;59.61;59.72;60.94;71.29;93.21
57.51;60.11;63.02;66.50;69.51;71.99;75.03;78.51;81.56;84.04;87.02;90.53;93.74;96.02;99.01;102.54	-114.36;-77.41;-41.90;-10.29;15.42;34.33;47.46;56.03;58.14;59.03;59.37;59.61;59.72;60.94;71.29;93.21
147.51;150.11;153.02;156.50;159.51;161.99;165.03;168.51;171.56;174.04;177.02;180.53;183.74;186.02;189.01;192.54	-114.36;-77.41;-41.90;-10.29;15.42;34.33;47.46;56.03;58.14;59.03;59.37;59.61;59.72;60.94;71.29;93.21
237.51;240.11;243.02;246.50;249.51;251.99;255.03;258.51;261.56;264.04;267.02;270.53;273.74;276.02;279.01;282.54	-114.36;-77.41;-41.90;-10.29;15.42;34.33;47.46;56.03;58.14;59.03;59.37;59.61;59.72;60.94;71.29;93.21
-16.40;-13.89;-10.88;-7.38;-4.38;-1.91;1.13;4.62;7.62;10.10;13.62;16.09	-114.46;-73.84;-35.44;-0.49;28.34;45.25;50.71;50.71;51.04;57.49;77.30;107.01
73.60;76.11;79.12;82.62;85.62;88.09;91.13;94.62;97.62;100.10;103.62;106.09	-114.46;-73.84;-35.44;-0.49;28.34;45.25;50.71;50.71;51.04;57.49;77.30;107.01
163.60;166.11;169.12;172.62;175.62;178.09;181.13;184.62;187.62;190.10;193.62;196.09	-114.46;-73.84;-35.44;-0.49;28.34;45.25;50.71;50.71;51.04;57.49;77.30;107.01
253.60;256.11;259.12;262.62;265.62;268.09;271.13;274.62;277.62;280.10;283.62;286.09	-114.46;-73.84;-35.44;-0.49;28.34;45.25;50.71;50.71;51.04;57.49;77.30;107.01
28.22;31.19;34.19;37.17;40.22	-90.09;-39.10;13.11;61.18;102.80
118.22;121.19;124.19;127.17;130.22	-90.09;-39.10;13.11;61.18;102.80
208.22;211.19;214.19;217.17;220.22	-90.09;-39.10;13.11;61.18;102.80
298.22;301.19;304.19;307.17;310.22	-90.09;-39.10;13.11;61.18;102.80
45.05;48.05;51.06;54.07;57.59;60.08	-80.09;-35.34;6.73;46.01;81.95;115.45
135.05;138.05;141.06;144.07;147.59;150.08	-80.09;-35.34;6.73;46.01;81.95;115.45
225.05;228.05;231.06;234.07;237.59;240.08	-80.09;-35.34;6.73;46.01;81.95;115.45
315.05;318.05;321.06;324.07;327.59;330.08	-80.09;-35.34;6.73;46.01;81.95;115.45
1.34;4.36;7.37;13.38;16.38;19.34;25.38	-93.47;-70.76;-49.50;-2.20;15.16;41.54;113.32
91.34;94.36;97.37;103.38;106.38;109.34;115.38	-93.47;-70.76;-49.50;-2.20;15.16;41.54;113.32
181.34;184.36;187.37;193.38;196.38;199.34;205.38	-93.47;-70.76;-49.50;-2.20;15.16;41.54;113.32
271.34;274.36;277.37;283.38;286.38;289.34;295.38	-93.47;-70.76;-49.50;-2.20;15.16;41.54;113.32
25.20;28.16;31.16;34.19;37.20	-80.96;-28.90;22.11;74.02;123.76
115.20;118.16;121.16;124.19;127.20	-80.96;-28.90;22.11;74.02;123.76
205.20;208.16;211.16;214.19;217.20	-80.96;-28.90;22.11;74.02;123.76
295.20;298.16;301.16;304.19;307.20	-80.96;-28.90;22.11;74.02;123.76
5.63;9.13;12.20;14.63;17.97;21.13	-107.42;-63.01;-18.05;26.68;71.74;113.25
95.63;99.13;102.20;104.63;107.97;111.13	-107.42;-63.01;-18.05;26.68;71.74;113.25
185.63;189.13;192.20;194.63;197.97;201.13	-107.42;-63.01;-18.05;26.68;71.74;113.25
275.63;279.13;282.20;284.63;287.97;291.13	-107.42;-63.01;-18.05;26.68;71.74;113.25
5.38;8.87;11.82;14.38;17.40	-114.99;-54.99;5.89;67.86;130.74
95.38;98.87;101.82;104.38;107.40	-114.99;-54.99;5.89;67.86;130.74
185.38;188.87;191.82;194.38;197.40	-114.99;-54.99;5.89;67.86;130.74
275.38;278.87;281.82;284.38;287.40	-114.99;-54.99;5.89;67.86;130.74
50.45;51.47;54.46;57.48;60.45	-109.06;-88.13;-26.37;33.73;90.26
140.45;141.47;144.46;147.48;150.45	-109.06;-88.13;-26.37;33.73;90.26
230.45;231.47;234.46;237.48;240.45	-109.06;-88.13;-26.37;33.73;90.26
320.45;321.47;324.46;327.48;330.45	-109.06;-88.13;-26.37;33.73;90.26
-36.63;-34.12;-30.73;-27.58;-24.66;-22.15;-18.78;-15.64;-12.66;-10.15;-6.79;-3.43;-0.78;2.35;5.35;7.87;11.24;14.34	-110.68;-77.51;-42.12;-4.16;26.78;46.26;56.61;57.73;57.73;57.73;57.73;57.73;57.73;57.73;57.73;59.51;74.75;103.68
53.37;55.88;59.27;62.42;65.34;67.85;71.22;74.36;77.34;79.85;83.21;86.57;89.22;92.35;95.35;97.87;101.24;104.34	-110.68;-77.51;-42.12;-4.16;26.78;46.26;56.61;57.73;57.73;57.73;57.73;57.73;57.73;57.73;57.73;59.51;74.75;103.68
143.37;145.88;149.27;152.42;155.34;157.85;161.22;164.36;167.34;169.85;173.21;176.57;179.22;182.35;185.35;187.87;191.24;194.34	-110.68;-77.51;-42.12;-4.16;26.78;46.26;56.61;57.73;57.73;57.73;57.73;57.73;57.73;57.73;57.73;59.51;74.75;103.68
233.37;235.88;239.27;242.42;245.34;247.85;251.22;254.36;257.34;259.85;263.21;266.57;269.22;272.35;275.35;277.87;281.24;284.34	-110.68;-77.51;-42.12;-4.16;26.78;46.26;56.61;57.73;57.73;57.73;57.73;57.73;57.73;57.73;57.73;59.51;74.75;103.68
29.50;32.51;35.50;38.02;41.02;44.53	-108.96;-65.66;-22.81;16.38;54.00;91.16
119.50;122.51;125.50;128.02;131.02;134.53	-108.96;-65.66;-22.81;16.38;54.00;91.16
209.50;212.51;215.50;218.02;221.02;224.53	-108.96;-65.66;-22.81;16.38;54.00;91.16
299.50;302.51;305.50;308.02;311.02;314.53	-108.96;-65.66;-22.81;16.38;54.00;91.16
-11.91;-8.41;-5.43;-3.91;-0.40;3.60;6.61;9.08;11.59;16.11;17.19	-92.86;-61.48;-35.43;-20.85;-0.25;23.02;35.82;44.28;54.51;89.00;109.93
78.09;81.59;84.57;86.09;89.60;93.60;96.61;99.08;101.59;106.11;107.19	-92.86;-61.48;-35.43;-20.85;-0.25;23.02;35.82;44.28;54.51;89.00;109.93
168.09;171.59;174.57;176.09;179.60;183.60;186.61;189.08;191.59;196.11;197.19	-92.86;-61.48;-35.43;-20.85;-0.25;23.02;35.82;44.28;54.51;89.00;109.93
258.09;261.59;264.57;266.09;269.60;273.60;276.61;279.08;281.59;286.11;287.19	-92.86;-61.48;-35.43;-20.85;-0.25;23.02;35.82;44.28;54.51;89.00;109.93
44.74;48.25;51.26;53.74;56.76;60.26	-102.18;-63.44;-22.47;19.84;63.46;105.52
134.74;138.25;141.26;143.74;146.76;150.26	-102.18;-63.44;-22.47;19.84;63.46;105.52
224.74;228.25;231.26;233.74;236.76;240.26	-102.18;-63.44;-22.47;19.84;63.46;105.52
314.74;318.25;321.26;323.74;326.76;330.26	-102.18;-63.44;-22.47;19.84;63.46;105.52
54.04;57.07;60.55;63.57	-71.18;-12.08;45.13;100.87
144.04;147.07;150.55;153.57	-71.18;-12.08;45.13;100.87
234.04;237.07;240.55;243.57	-71.18;-12.08;45.13;100.87
324.04;327.07;330.55;333.57	-71.18;-12.08;45.13;100.87
-10.87;-7.53;-4.36;-1.37;1.15;4.48;7.65;10.67	-86.75;-25.57;2.35;37.84;59.32;70.78;83.57;116.85
79.13;82.47;85.64;88.63;91.15;94.48;97.65;100.67	-86.75;-25.57;2.35;37.84;59.32;70.78;83.57;116.85
169.13;172.47;175.64;178.63;181.15;184.48;187.65;190.67	-86.75;-25.57;2.35;37.84;59.32;70.78;83.57;116.85
259.13;262.47;265.64;268.63;271.15;274.48;277.65;280.67	-86.75;-25.57;2.35;37.84;59.32;70.78;83.57;116.85
40.47;43.48;46.48;49.43;52.49	-97.07;-45.31;6.11;55.75;103.72
130.47;133.48;136.48;139.43;142.49	-97.07;-45.31;6.11;55.75;103.72
220.47;223.48;226.48;229.43;232.49	-97.07;-45.31;6.11;55.75;103.72
310.47;313.48;316.48;319.43;322.49	-97.07;-45.31;6.11;55.75;103.72
28.65;31.64;34.15;37.47;43.73	-85.91;-41.61;3.91;47.99;134.02
118.65;121.64;124.15;127.47;133.73	-85.91;-41.61;3.91;47.99;134.02
208.65;211.64;214.15;217.47;223.73	-85.91;-41.61;3.91;47.99;134.02
298.65;301.64;304.15;307.47;313.73	-85.91;-41.61;3.91;47.99;134.02
1.60;5.24;7.56;10.60;14.12;17.10	-114.23;-53.80;-25.64;15.98;58.04;100.44
91.60;95.24;97.56;100.60;104.12;107.10	-114.23;-53.80;-25.64;15.98;58.04;100.44
181.60;185.24;187.56;190.60;194.12;197.10	-114.23;-53.80;-25.64;15.98;58.04;100.44
271.60;275.24;277.56;280.60;284.12;287.10	-114.23;-53.80;-25.64;15.98;58.04;100.44
13.37;16.32;18.80;21.81;25.34;28.33	-103.99;-59.13;-14.50;29.12;68.96;105.57
103.37;106.32;108.80;111.81;115.34;118.33	-103.99;-59.13;-14.50;29.12;68.96;105.57
193.37;196.32;198.80;201.81;205.34;208.33	-103.99;-59.13;-14.50;29.12;68.96;105.57
283.37;286.32;288.80;291.81;295.34;298.33	-103.99;-59.13;-14.50;29.12;68.96;105.57
-29.24;-25.70;-22.76;-19.55;-17.23;-13.73;-10.76;-8.23;-5.24;-1.71;1.29;3.75;7.30;10.25;12.76	-105.02;-61.83;-20.54;14.75;40.68;55.14;57.25;57.25;57.25;57.25;57.25;57.25;57.59;69.38;97.76
60.76;64.30;67.24;70.45;72.77;76.27;79.24;81.77;84.76;88.29;91.29;93.75;97.30;100.25;102.76	-105.02;-61.83;-20.54;14.75;40.68;55.14;57.25;57.25;57.25;57.25;57.25;57.25;57.59;69.38;97.76
150.76;154.30;157.24;160.45;162.77;166.27;169.24;171.77;174.76;178.29;181.29;183.75;187.30;190.25;192.76	-105.02;-61.83;-20.54;14.75;40.68;55.14;57.25;57.25;57.25;57.25;57.25;57.25;57.59;69.38;97.76
240.76;244.30;247.24;250.45;252.77;256.27;259.24;261.77;264.76;268.29;271.29;273.75;277.30;280.25;282.76	-105.02;-61.83;-20.54;14.75;40.68;55.14;57.25;57.25;57.25;57.25;57.25;57.25;57.59;69.38;97.76
49.81;55.80;58.81;61.80;67.80	-105.58;-34.35;2.15;38.65;113.20
139.81;145.80;148.81;151.80;157.80	-105.58;-34.35;2.15;38.65;113.20
229.81;235.80;238.81;241.80;247.80	-105.58;-34.35;2.15;38.65;113.20
319.81;325.80;328.81;331.80;337.80	-105.58;-34.35;2.15;38.65;113.20
30.23;33.23;37.19;39.23;42.22;45.68	-91.91;-44.15;15.06;44.77;87.83;127.56
120.23;123.23;127.19;129.23;132.22;135.68	-91.91;-44.15;15.06;44.77;87.83;127.56
210.23;213.23;217.19;219.23;222.22;225.68	-91.91;-44.15;15.06;44.77;87.83;127.56
300.23;303.23;307.19;309.23;312.22;315.68	-91.91;-44.15;15.06;44.77;87.83;127.56
45.02;48.18;51.17;53.66;57.03;60.16;63.18	-103.58;-77.21;-37.36;3.59;57.91;85.28;127.34
135.02;138.18;141.17;143.66;147.03;150.16;153.18	-103.58;-77.21;-37.36;3.59;57.91;85.28;127.34
225.02;228.18;231.17;233.66;237.03;240.16;243.18	-103.58;-77.21;-37.36;3.59;57.91;85.28;127.34
315.02;318.18;321.17;323.66;327.03;330.16;333.18	-103.58;-77.21;-37.36;3.59;57.91;85.28;127.34
18.33;21.38;24.38;27.39;30.47	-77.10;-26.35;20.50;66.02;109.08
108.33;111.38;114.38;117.39;120.47	-77.10;-26.35;20.50;66.02;109.08
198.33;201.38;204.38;207.39;210.47	-77.10;-26.35;20.50;66.02;109.08
288.33;291.38;294.38;297.39;300.47	-77.10;-26.35;20.50;66.02;109.08
5.23;8.23;12.36;14.23;17.21;20.75	-84.80;-44.39;4.46;27.60;63.43;107.38
95.23;98.23;102.36;104.23;107.21;110.75	-84.80;-44.39;4.46;27.60;63.43;107.38
185.23;188.23;192.36;194.23;197.21;200.75	-84.80;-44.39;4.46;27.60;63.43;107.38
275.23;278.23;282.36;284.23;287.21;290.75	-84.80;-44.39;4.46;27.60;63.43;107.38
-10.10;-6.76;-4.26;-1.11;2.26;5.47;7.72;10.91	-111.62;-71.66;-19.91;31.64;49.44;63.01;76.15;116.20
79.90;83.24;85.74;88.89;92.26;95.47;97.72;100.91	-111.62;-71.66;-19.91;31.64;49.44;63.01;76.15;116.20
169.90;173.24;175.74;178.89;182.26;185.47;187.72;190.91	-111.62;-71.66;-19.91;31.64;49.44;63.01;76.15;116.20
259.90;263.24;265.74;268.89;272.26;275.47;277.72;280.91	-111.62;-71.66;-19.91;31.64;49.44;63.01;76.15;116.20
8.61;11.60;14.61;17.12;20.61;23.11;26.61;29.10;32.62;35.11;38.63	-86.27;-54.21;-38.18;-37.29;-37.29;-37.29;-33.84;-13.80;19.26;55.64;90.36
98.61;101.60;104.61;107.12;110.61;113.11;116.61;119.10;122.62;125.11;128.63	-86.27;-54.21;-38.18;-37.29;-37.29;-37.29;-33.84;-13.80;19.26;55.64;90.36
188.61;191.60;194.61;197.12;200.61;203.11;206.61;209.10;212.62;215.11;218.63	-86.27;-54.21;-38.18;-37.29;-37.29;-37.29;-33.84;-13.80;19.26;55.64;90.36
278.61;281.60;284.61;287.12;290.61;293.11;296.61;299.10;302.62;305.11;308.63	-86.27;-54.21;-38.18;-37.29;-37.29;-37.29;-33.84;-13.80;19.26;55.64;90.36
9.84;12.83;15.33;18.82;21.85;24.86;27.84	-106.35;-70.95;-34.45;3.05;41.33;79.28;116.44
99.84;102.83;105.33;108.82;111.85;114.86;117.84	-106.35;-70.95;-34.45;3.05;41.33;79.28;116.44
189.84;192.83;195.33;198.82;201.85;204.86;207.84	-106.35;-70.95;-34.45;3.05;41.33;79.28;116.44
279.84;282.83;285.33;288.82;291.85;294.86;297.84	-106.35;-70.95;-34.45;3.05;41.33;79.28;116.44
-23.07;-20.02;-17.02;-14.02;-11.05;-8.06;-5.02;-2.05;0.98;4.00;6.98;10.00	-74.27;-30.42;9.20;38.69;59.40;69.53;71.09;71.09;71.09;71.09;78.33;100.02
66.93;69.98;72.98;75.98;78.95;81.94;84.98;87.95;90.98;94.00;96.98;100.00	-74.27;-30.42;9.20;38.69;59.40;69.53;71.09;71.09;71.09;71.09;78.33;100.02
156.93;159.98;162.98;165.98;168.95;171.94;174.98;177.95;180.98;184.00;186.98;190.00	-74.27;-30.42;9.20;38.69;59.40;69.53;71.09;71.09;71.09;71.09;78.33;100.02
246.93;249.98;252.98;255.98;258.95;261.94;264.98;267.95;270.98;274.00;276.98;280.00	-74.27;-30.42;9.20;38.69;59.40;69.53;71.09;71.09;71.09;71.09;78.33;100.02
9.17;12.23;15.66;18.66;21.20;24.26	-87.28;-45.65;-5.25;35.71;73.42;109.03
99.17;102.23;105.66;108.66;111.20;114.26	-87.28;-45.65;-5.25;35.71;73.42;109.03
189.17;192.23;195.66;198.66;201.20;204.26	-87.28;-45.65;-5.25;35.71;73.42;109.03
279.17;282.23;285.66;288.66;291.20;294.26	-87.28;-45.65;-5.25;35.71;73.42;109.03
12.91;15.91;18.92;21.90;24.91;27.90	-97.09;-54.70;-15.63;23.89;64.28;105.45
102.91;105.91;108.92;111.90;114.91;117.90	-97.09;-54.70;-15.63;23.89;64.28;105.45
192.91;195.91;198.92;201.90;204.91;207.90	-97.09;-54.70;-15.63;23.89;64.28;105.45
282.91;285.91;288.92;291.90;294.91;297.90	-97.09;-54.70;-15.63;23.89;64.28;105.45
36.02;39.04;42.02	43.59;82.63;118.89
126.02;129.04;132.02	43.59;82.63;118.89
216.02;219.04;222.02	43.59;82.63;118.89
306.02;309.04;312.02	43.59;82.63;118.89
31.58;34.58;37.58;40.57;43.58;46.57	-92.03;-55.41;-19.24;19.17;60.01;101.19
121.58;124.58;127.58;130.57;133.58;136.57	-92.03;-55.41;-19.24;19.17;60.01;101.19
211.58;214.58;217.58;220.57;223.58;226.57	-92.03;-55.41;-19.24;19.17;60.01;101.19
301.58;304.58;307.58;310.57;313.58;316.57	-92.03;-55.41;-19.24;19.17;60.01;101.19
24.47;26.99;33.45	12.99;50.05;127.50
114.47;116.99;123.45	12.99;50.05;127.50
204.47;206.99;213.45	12.99;50.05;127.50
294.47;296.99;303.45	12.99;50.05;127.50
24.06;27.11;30.11;33.11;36.07	-78.74;-29.79;17.05;63.24;108.52
114.06;117.11;120.11;123.11;126.07	-78.74;-29.79;17.05;63.24;108.52
204.06;207.11;210.11;213.11;216.07	-78.74;-29.79;17.05;63.24;108.52
294.06;297.11;300.11;303.11;306.07	-78.74;-29.79;17.05;63.24;108.52
48.16;51.20;54.67;57.67;60.20;63.17	-120.56;-73.91;-29.48;11.20;51.29;91.68
138.16;141.20;144.67;147.67;150.20;153.17	-120.56;-73.91;-29.48;11.20;51.29;91.68
228.16;231.20;234.67;237.67;240.20;243.17	-120.56;-73.91;-29.48;11.20;51.29;91.68
318.16;321.20;324.67;327.67;330.20;333.17	-120.56;-73.91;-29.48;11.20;51.29;91.68
11.36;14.30;16.85;20.46;23.32;25.87;28.91	-113.82;-79.77;-45.60;-8.19;31.43;70.59;107.43
101.36;104.30;106.85;110.46;113.32;115.87;118.91	-113.82;-79.77;-45.60;-8.19;31.43;70.59;107.43
191.36;194.30;196.85;200.46;203.32;205.87;208.91	-113.82;-79.77;-45.60;-8.19;31.43;70.59;107.43
281.36;284.30;286.85;290.46;293.32;295.87;298.91	-113.82;-79.77;-45.60;-8.19;31.43;70.59;107.43
5.61;8.62;11.58;14.58;17.59;20.62	-120.50;-71.52;-26.12;14.87;53.64;90.71
95.61;98.62;101.58;104.58;107.59;110.62	-120.50;-71.52;-26.12;14.87;53.64;90.71
185.61;188.62;191.58;194.58;197.59;200.62	-120.50;-71.52;-26.12;14.87;53.64;90.71
275.61;278.62;281.58;284.58;287.59;290.62	-120.50;-71.52;-26.12;14.87;53.64;90.71
-27.93;-24.93;-21.92;-18.99;-15.93;-12.98;-9.93;-6.94;-3.94;-0.98;2.06;5.06;8.06;11.08;14.03	-90.35;-42.59;0.82;31.20;48.90;55.59;56.16;56.27;57.05;57.05;57.05;57.16;60.28;79.58;112.84
62.07;65.07;68.08;71.01;74.07;77.02;80.07;83.06;86.06;89.02;92.06;95.06;98.06;101.08;104.03	-90.35;-42.59;0.82;31.20;48.90;55.59;56.16;56.27;57.05;57.05;57.05;57.16;60.28;79.58;112.84
152.07;155.07;158.08;161.01;164.07;167.02;170.07;173.06;176.06;179.02;182.06;185.06;188.06;191.08;194.03	-90.35;-42.59;0.82;31.20;48.90;55.59;56.16;56.27;57.05;57.05;57.05;57.16;60.28;79.58;112.84
242.07;245.07;248.08;251.01;254.07;257.02;260.07;263.06;266.06;269.02;272.06;275.06;278.06;281.08;284.03	-90.35;-42.59;0.82;31.20;48.90;55.59;56.16;56.27;57.05;57.05;57.05;57.16;60.28;79.58;112.84
-1.52;1.99;5.17;7.97;10.98;13.96;16.98	-109.87;-71.24;-34.98;-3.15;27.25;60.52;97.24
88.48;91.99;95.17;97.97;100.98;103.96;106.98	-109.87;-71.24;-34.98;-3.15;27.25;60.52;97.24
178.48;181.99;185.17;187.97;190.98;193.96;196.98	-109.87;-71.24;-34.98;-3.15;27.25;60.52;97.24
268.48;271.99;275.17;277.97;280.98;283.96;286.98	-109.87;-71.24;-34.98;-3.15;27.25;60.52;97.24
-30.47;-26.95;-23.96;-20.98;-17.99;-15.00;-11.99;-8.95;-5.97;-3.46;0.05;3.05;6.04;8.51;12.03	-81.62;-40.77;-3.70;28.14;50.50;61.75;64.08;64.19;64.19;64.19;64.19;64.19;66.75;80.55;105.03
59.53;63.05;66.04;69.02;72.01;75.00;78.01;81.05;84.03;86.54;90.05;93.05;96.04;98.51;102.03	-81.62;-40.77;-3.70;28.14;50.50;61.75;64.08;64.19;64.19;64.19;64.19;64.19;66.75;80.55;105.03
149.53;153.05;156.04;159.02;162.01;165.00;168.01;171.05;174.03;176.54;180.05;183.05;186.04;188.51;192.03	-81.62;-40.77;-3.70;28.14;50.50;61.75;64.08;64.19;64.19;64.19;64.19;64.19;66.75;80.55;105.03
239.53;243.05;246.04;249.02;252.01;255.00;258.01;261.05;264.03;266.54;270.05;273.05;276.04;278.51;282.03	-81.62;-40.77;-3.70;28.14;50.50;61.75;64.08;64.19;64.19;64.19;64.19;64.19;66.75;80.55;105.03
42.23;45.24;48.77;51.70;54.23	-80.61;-33.08;13.78;60.19;105.35
132.23;135.24;138.77;141.70;144.23	-80.61;-33.08;13.78;60.19;105.35
222.23;225.24;228.77;231.70;234.23	-80.61;-33.08;13.78;60.19;105.35
312.23;315.24;318.77;321.70;324.23	-80.61;-33.08;13.78;60.19;105.35
44.05;46.61;50.14;52.98;56.08	-90.65;-42.22;6.31;68.98;99.14
134.05;136.61;140.14;142.98;146.08	-90.65;-42.22;6.31;68.98;99.14
224.05;226.61;230.14;232.98;236.08	-90.65;-42.22;6.31;68.98;99.14
314.05;316.61;320.14;322.98;326.08	-90.65;-42.22;6.31;68.98;99.14
-28.84;-25.85;-23.35;-20.35;-16.84;-13.84;-11.36;-8.33;-5.34;-2.35;1.17;3.64;6.66;10.17;13.14;15.68	-83.41;-31.31;16.87;45.70;55.50;59.17;59.61;59.61;59.61;59.61;59.61;59.61;59.61;65.51;88.76;124.38
61.16;64.15;66.65;69.65;73.16;76.16;78.64;81.67;84.66;87.65;91.17;93.64;96.66;100.17;103.14;105.68	-83.41;-31.31;16.87;45.70;55.50;59.17;59.61;59.61;59.61;59.61;59.61;59.61;59.61;65.51;88.76;124.38
151.16;154.15;156.65;159.65;163.16;166.16;168.64;171.67;174.66;177.65;181.17;183.64;186.66;190.17;193.14;195.68	-83.41;-31.31;16.87;45.70;55.50;59.17;59.61;59.61;59.61;59.61;59.61;59.61;59.61;65.51;88.76;124.38
241.16;244.15;246.65;249.65;253.16;256.16;258.64;261.67;264.66;267.65;271.17;273.64;276.66;280.17;283.14;285.68	-83.41;-31.31;16.87;45.70;55.50;59.17;59.61;59.61;59.61;59.61;59.61;59.61;59.61;65.51;88.76;124.38
-2.25;0.82;3.82;6.32;9.73;12.82;15.83;18.32;21.76;24.32;28.23	-119.61;-87.77;-44.15;-14.65;-3.75;-3.75;1.60;21.19;57.91;79.26;126.44
87.75;90.82;93.82;96.32;99.73;102.82;105.83;108.32;111.76;114.32;118.23	-119.61;-87.77;-44.15;-14.65;-3.75;-3.75;1.60;21.19;57.91;79.26;126.44
177.75;180.82;183.82;186.32;189.73;192.82;195.83;198.32;201.76;204.32;208.23	-119.61;-87.77;-44.15;-14.65;-3.75;-3.75;1.60;21.19;57.91;79.26;126.44
267.75;270.82;273.82;276.32;279.73;282.82;285.83;288.32;291.76;294.32;298.23	-119.61;-87.77;-44.15;-14.65;-3.75;-3.75;1.60;21.19;57.91;79.26;126.44
-20.24;-13.76;-11.24;-8.22;-4.64;-1.76;0.75;3.76;7.26;10.24;12.75;15.76	-120.34;-63.02;-36.75;-10.17;12.43;29.02;38.37;39.15;39.93;50.61;73.64;101.68
69.76;76.24;78.76;81.78;85.36;88.24;90.75;93.76;97.26;100.24;102.75;105.76	-120.34;-63.02;-36.75;-10.17;12.43;29.02;38.37;39.15;39.93;50.61;73.64;101.68
159.76;166.24;168.76;171.78;175.36;178.24;180.75;183.76;187.26;190.24;192.75;195.76	-120.34;-63.02;-36.75;-10.17;12.43;29.02;38.37;39.15;39.93;50.61;73.64;101.68
249.76;256.24;258.76;261.78;265.36;268.24;270.75;273.76;277.26;280.24;282.75;285.76	-120.34;-63.02;-36.75;-10.17;12.43;29.02;38.37;39.15;39.93;50.61;73.64;101.68
-17.38;-14.35;-10.87;-7.91;-5.34;-2.36;1.15;4.12;7.13;10.17	-115.96;-88.25;-49.85;-15.01;15.15;36.52;52.66;59.78;67.02;89.83
72.62;75.65;79.13;82.09;84.66;87.64;91.15;94.12;97.13;100.17	-115.96;-88.25;-49.85;-15.01;15.15;36.52;52.66;59.78;67.02;89.83
162.62;165.65;169.13;172.09;174.66;177.64;181.15;184.12;187.13;190.17	-115.96;-88.25;-49.85;-15.01;15.15;36.52;52.66;59.78;67.02;89.83
252.62;255.65;259.13;262.09;264.66;267.64;271.15;274.12;277.13;280.17	-115.96;-88.25;-49.85;-15.01;15.15;36.52;52.66;59.78;67.02;89.83
-22.75;-20.21;-17.18;-13.70;-10.72;-8.21;-5.17;-1.69;1.31;4.30;6.81;9.81;13.30;16.27	-100.90;-61.94;-25.44;6.84;32.55;46.69;48.58;48.58;48.58;48.58;48.80;59.26;85.08;118.79
67.25;69.79;72.82;76.30;79.28;81.79;84.83;88.31;91.31;94.30;96.81;99.81;103.30;106.27	-100.90;-61.94;-25.44;6.84;32.55;46.69;48.58;48.58;48.58;48.58;48.80;59.26;85.08;118.79
157.25;159.79;162.82;166.30;169.28;171.79;174.83;178.31;181.31;184.30;186.81;189.81;193.30;196.27	-100.90;-61.94;-25.44;6.84;32.55;46.69;48.58;48.58;48.58;48.58;48.80;59.26;85.08;118.79
247.25;249.79;252.82;256.30;259.28;261.79;264.83;268.31;271.31;274.30;276.81;279.81;283.30;286.27	-100.90;-61.94;-25.44;6.84;32.55;46.69;48.58;48.58;48.58;48.58;48.80;59.26;85.08;118.79
-34.83;-31.83;-28.87;-25.83;-22.83;-19.82;-16.85;-13.83;-10.83;-7.83;-4.85;-1.81;1.17;4.18;7.17;10.18	-95.27;-52.53;-11.68;26.61;53.54;66.11;68.01;68.01;68.01;68.01;68.01;69.12;69.79;69.79;79.25;109.30
55.17;58.17;61.13;64.17;67.17;70.18;73.15;76.17;79.17;82.17;85.15;88.19;91.17;94.18;97.17;100.18	-95.27;-52.53;-11.68;26.61;53.54;66.11;68.01;68.01;68.01;68.01;68.01;69.12;69.79;69.79;79.25;109.30
145.17;148.17;151.13;154.17;157.17;160.18;163.15;166.17;169.17;172.17;175.15;178.19;181.17;184.18;187.17;190.18	-95.27;-52.53;-11.68;26.61;53.54;66.11;68.01;68.01;68.01;68.01;68.01;69.12;69.79;69.79;79.25;109.30
235.17;238.17;241.13;244.17;247.17;250.18;253.15;256.17;259.17;262.17;265.15;268.19;271.17;274.18;277.17;280.18	-95.27;-52.53;-11.68;26.61;53.54;66.11;68.01;68.01;68.01;68.01;68.01;69.12;69.79;69.79;79.25;109.30
29.86;32.84;35.84;38.83;41.81;44.84	-92.17;-55.44;-14.91;25.95;67.69;108.85
119.86;122.84;125.84;128.83;131.81;134.84	-92.17;-55.44;-14.91;25.95;67.69;108.85
209.86;212.84;215.84;218.83;221.81;224.84	-92.17;-55.44;-14.91;25.95;67.69;108.85
299.86;302.84;305.84;308.83;311.81;314.84	-92.17;-55.44;-14.91;25.95;67.69;108.85
-25.75;-22.45;-19.91;-16.81;-13.40;-10.44;-7.40;-4.91;-1.82;1.08;4.16;7.71;10.52;13.48;16.57;19.56;22.09	-113.94;-65.53;-20.80;18.59;43.29;54.75;56.75;56.75;56.75;56.75;56.75;56.97;56.97;58.09;62.22;77.99;105.40
64.25;67.55;70.09;73.19;76.60;79.56;82.60;85.09;88.18;91.08;94.16;97.71;100.52;103.48;106.57;109.56;112.09	-113.94;-65.53;-20.80;18.59;43.29;54.75;56.75;56.75;56.75;56.75;56.75;56.97;56.97;58.09;62.22;77.99;105.40
154.25;157.55;160.09;163.19;166.60;169.56;172.60;175.09;178.18;181.08;184.16;187.71;190.52;193.48;196.57;199.56;202.09	-113.94;-65.53;-20.80;18.59;43.29;54.75;56.75;56.75;56.75;56.75;56.75;56.97;56.97;58.09;62.22;77.99;105.40
244.25;247.55;250.09;253.19;256.60;259.56;262.60;265.09;268.18;271.08;274.16;277.71;280.52;283.48;286.57;289.56;292.09	-113.94;-65.53;-20.80;18.59;43.29;54.75;56.75;56.75;56.75;56.75;56.75;56.97;56.97;58.09;62.22;77.99;105.40
-5.64;-2.16;0.86;3.81;6.34;9.51	-116.23;-65.93;-22.41;15.53;52.59;93.43
84.36;87.84;90.86;93.81;96.34;99.51	-116.23;-65.93;-22.41;15.53;52.59;93.43
174.36;177.84;180.86;183.81;186.34;189.51	-116.23;-65.93;-22.41;15.53;52.59;93.43
264.36;267.84;270.86;273.81;276.34;279.51	-116.23;-65.93;-22.41;15.53;52.59;93.43
38.88;41.37;44.38;47.94;50.90	-77.58;-31.16;11.58;53.21;95.38
128.88;131.37;134.38;137.94;140.90	-77.58;-31.16;11.58;53.21;95.38
218.88;221.37;224.38;227.94;230.90	-77.58;-31.16;11.58;53.21;95.38
308.88;311.37;314.38;317.94;320.90	-77.58;-31.16;11.58;53.21;95.38
2.17;8.16;11.21;14.18	22.06;59.57;72.48;97.40
92.17;98.16;101.21;104.18	22.06;59.57;72.48;97.40
182.17;188.16;191.21;194.18	22.06;59.57;72.48;97.40
272.17;278.16;281.21;284.18	22.06;59.57;72.48;97.40
7.44;9.93;13.35;16.45;19.43;21.92;25.35	-117.47;-82.51;-38.31;-15.83;22.69;61.41;114.95
97.44;99.93;103.35;106.45;109.43;111.92;115.35	-117.47;-82.51;-38.31;-15.83;22.69;61.41;114.95
187.44;189.93;193.35;196.45;199.43;201.92;205.35	-117.47;-82.51;-38.31;-15.83;22.69;61.41;114.95
277.44;279.93;283.35;286.45;289.43;291.92;295.35	-117.47;-82.51;-38.31;-15.83;22.69;61.41;114.95
-25.29;-22.23;-19.23;-16.24;-13.23;-10.23;-7.23;-4.23;-1.28;1.77;4.77;7.76;10.77;13.77;16.78;19.77	-113.28;-80.22;-52.61;-25.91;-2.41;14.50;24.18;26.52;26.52;26.52;26.52;26.97;27.97;37.99;61.68;94.85
64.71;67.77;70.77;73.76;76.77;79.77;82.77;85.77;88.72;91.77;94.77;97.76;100.77;103.77;106.78;109.77	-113.28;-80.22;-52.61;-25.91;-2.41;14.50;24.18;26.52;26.52;26.52;26.52;26.97;27.97;37.99;61.68;94.85
154.71;157.77;160.77;163.76;166.77;169.77;172.77;175.77;178.72;181.77;184.77;187.76;190.77;193.77;196.78;199.77	-113.28;-80.22;-52.61;-25.91;-2.41;14.50;24.18;26.52;26.52;26.52;26.52;26.97;27.97;37.99;61.68;94.85
244.71;247.77;250.77;253.76;256.77;259.77;262.77;265.77;268.72;271.77;274.77;277.76;280.77;283.77;286.78;289.77	-113.28;-80.22;-52.61;-25.91;-2.41;14.50;24.18;26.52;26.52;26.52;26.52;26.97;27.97;37.99;61.68;94.85
-6.42;-3.42;-0.41;2.64;5.63;8.62;11.63;14.63;17.61	-82.19;-41.11;-6.16;19.55;35.13;38.91;46.49;72.10;108.52
83.58;86.58;89.59;92.64;95.63;98.62;101.63;104.63;107.61	-82.19;-41.11;-6.16;19.55;35.13;38.91;46.49;72.10;108.52
173.58;176.58;179.59;182.64;185.63;188.62;191.63;194.63;197.61	-82.19;-41.11;-6.16;19.55;35.13;38.91;46.49;72.10;108.52
263.58;266.58;269.59;272.64;275.63;278.62;281.63;284.63;287.61	-82.19;-41.11;-6.16;19.55;35.13;38.91;46.49;72.10;108.52
-30.64;-28.13;-25.00;-21.61;-18.63;-15.85;-13.13;-9.64;-6.64;-4.13;-1.13;2.36;5.35;7.83;11.37;13.89;16.85	-108.28;-66.10;-25.13;7.15;32.52;48.66;55.34;55.90;55.90;55.90;55.90;55.90;57.01;57.01;60.46;82.84;113.01
59.36;61.87;65.00;68.39;71.37;74.15;76.87;80.36;83.36;85.87;88.87;92.36;95.35;97.83;101.37;103.89;106.85	-108.28;-66.10;-25.13;7.15;32.52;48.66;55.34;55.90;55.90;55.90;55.90;55.90;57.01;57.01;60.46;82.84;113.01
149.36;151.87;155.00;158.39;161.37;164.15;166.87;170.36;173.36;175.87;178.87;182.36;185.35;187.83;191.37;193.89;196.85	-108.28;-66.10;-25.13;7.15;32.52;48.66;55.34;55.90;55.90;55.90;55.90;55.90;57.01;57.01;60.46;82.84;113.01
239.36;241.87;245.00;248.39;251.37;254.15;256.87;260.36;263.36;265.87;268.87;272.36;275.35;277.83;281.37;283.89;286.85	-108.28;-66.10;-25.13;7.15;32.52;48.66;55.34;55.90;55.90;55.90;55.90;55.90;57.01;57.01;60.46;82.84;113.01
12.73;15.78;18.74;21.78;24.72;27.79;30.73	-112.07;-72.66;-32.70;7.49;46.66;86.84;125.78
102.73;105.78;108.74;111.78;114.72;117.79;120.73	-112.07;-72.66;-32.70;7.49;46.66;86.84;125.78
192.73;195.78;198.74;201.78;204.72;207.79;210.73	-112.07;-72.66;-32.70;7.49;46.66;86.84;125.78
282.73;285.78;288.74;291.78;294.72;297.79;300.73	-112.07;-72.66;-32.70;7.49;46.66;86.84;125.78
42.95;45.45;48.68;51.96;54.45;57.70	-118.49;-67.74;-19.54;25.21;67.61;110.12
132.95;135.45;138.68;141.96;144.45;147.70	-118.49;-67.74;-19.54;25.21;67.61;110.12
222.95;225.45;228.68;231.96;234.45;237.70	-118.49;-67.74;-19.54;25.21;67.61;110.12
312.95;315.45;318.68;321.96;324.45;327.70	-118.49;-67.74;-19.54;25.21;67.61;110.12
-31.13;-27.62;-24.65;-22.11;-19.12;-16.10;-13.13;-10.11;-6.61;-3.63;-1.12;1.90;5.58;7.88;10.88	-120.71;-69.61;-24.86;8.29;34.65;52.12;62.13;67.25;71.62;72.84;72.84;72.84;74.07;85.20;119.60
58.87;62.38;65.35;67.89;70.88;73.90;76.87;79.89;83.39;86.37;88.88;91.90;95.58;97.88;100.88	-120.71;-69.61;-24.86;8.29;34.65;52.12;62.13;67.25;71.62;72.84;72.84;72.84;74.07;85.20;119.60
148.87;152.38;155.35;157.89;160.88;163.90;166.87;169.89;173.39;176.37;178.88;181.90;185.58;187.88;190.88	-120.71;-69.61;-24.86;8.29;34.65;52.12;62.13;67.25;71.62;72.84;72.84;72.84;74.07;85.20;119.60
238.87;242.38;245.35;247.89;250.88;253.90;256.87;259.89;263.39;266.37;268.88;271.90;275.58;277.88;280.88	-120.71;-69.61;-24.86;8.29;34.65;52.12;62.13;67.25;71.62;72.84;72.84;72.84;74.07;85.20;119.60
-31.15;-28.13;-25.95;-22.13;-19.14;-16.19;-13.13;-10.13;-7.14;-4.13;-1.14;1.86;4.86;7.83;10.87;13.85	-104.11;-61.14;-19.72;17.46;39.27;50.06;52.74;52.74;52.74;52.74;52.74;52.96;53.85;55.07;67.02;92.62
58.85;61.87;64.05;67.87;70.86;73.81;76.87;79.87;82.86;85.87;88.86;91.86;94.86;97.83;100.87;103.85	-104.11;-61.14;-19.72;17.46;39.27;50.06;52.74;52.74;52.74;52.74;52.74;52.96;53.85;55.07;67.02;92.62
148.85;151.87;154.05;157.87;160.86;163.81;166.87;169.87;172.86;175.87;178.86;181.86;184.86;187.83;190.87;193.85	-104.11;-61.14;-19.72;17.46;39.27;50.06;52.74;52.74;52.74;52.74;52.74;52.96;53.85;55.07;67.02;92.62
238.85;241.87;244.05;247.87;250.86;253.81;256.87;259.87;262.86;265.87;268.86;271.86;274.86;277.83;280.87;283.85	-104.11;-61.14;-19.72;17.46;39.27;50.06;52.74;52.74;52.74;52.74;52.74;52.96;53.85;55.07;67.02;92.62
32.61;35.61;38.61;41.62;44.60;47.55;50.58	-107.60;-66.96;-25.99;11.41;45.69;81.41;119.46
122.61;125.61;128.61;131.62;134.60;137.55;140.58	-107.60;-66.96;-25.99;11.41;45.69;81.41;119.46
212.61;215.61;218.61;221.62;224.60;227.55;230.58	-107.60;-66.96;-25.99;11.41;45.69;81.41;119.46
302.61;305.61;308.61;311.62;314.60;317.55;320.58	-107.60;-66.96;-25.99;11.41;45.69;81.41;119.46
31.44;34.47;37.45;40.39;43.44	-80.37;-32.52;16.01;61.52;104.69
121.44;124.47;127.45;130.39;133.44	-80.37;-32.52;16.01;61.52;104.69
211.44;214.47;217.45;220.39;223.44	-80.37;-32.52;16.01;61.52;104.69
301.44;304.47;307.45;310.39;313.44	-80.37;-32.52;16.01;61.52;104.69
17.30;20.78;23.31;26.28;29.81;32.79	-80.03;-36.28;6.58;47.42;85.92;124.97
107.30;110.78;113.31;116.28;119.81;122.79	-80.03;-36.28;6.58;47.42;85.92;124.97
197.30;200.78;203.31;206.28;209.81;212.79	-80.03;-36.28;6.58;47.42;85.92;124.97
287.30;290.78;293.31;296.28;299.81;302.79	-80.03;-36.28;6.58;47.42;85.92;124.97
-21.64;-18.70;-15.66;-12.66;-9.68;-6.65;-3.66;-0.66;2.35;5.39;8.39;11.37	-95.85;-42.65;6.09;44.92;65.95;70.18;70.84;70.84;70.96;71.73;83.08;107.56
68.36;71.30;74.34;77.34;80.32;83.35;86.34;89.34;92.35;95.39;98.39;101.37	-95.85;-42.65;6.09;44.92;65.95;70.18;70.84;70.84;70.96;71.73;83.08;107.56
158.36;161.30;164.34;167.34;170.32;173.35;176.34;179.34;182.35;185.39;188.39;191.37	-95.85;-42.65;6.09;44.92;65.95;70.18;70.84;70.84;70.96;71.73;83.08;107.56
248.36;251.30;254.34;257.34;260.32;263.35;266.34;269.34;272.35;275.39;278.39;281.37	-95.85;-42.65;6.09;44.92;65.95;70.18;70.84;70.84;70.96;71.73;83.08;107.56
-27.64;-25.11;-22.01;-18.64;-15.63;-13.13;-10.00;-6.61;-3.64;-1.11;1.98;5.49;8.39;11.00;13.86;17.12	-115.26;-67.40;-23.44;10.73;34.44;43.67;44.23;44.23;44.23;44.23;44.23;44.23;44.34;53.02;75.39;104.43
62.36;64.89;67.99;71.36;74.37;76.87;80.00;83.39;86.36;88.89;91.98;95.49;98.39;101.00;103.86;107.12	-115.26;-67.40;-23.44;10.73;34.44;43.67;44.23;44.23;44.23;44.23;44.23;44.23;44.34;53.02;75.39;104.43
152.36;154.89;157.99;161.36;164.37;166.87;170.00;173.39;176.36;178.89;181.98;185.49;188.39;191.00;193.86;197.12	-115.26;-67.40;-23.44;10.73;34.44;43.67;44.23;44.23;44.23;44.23;44.23;44.23;44.34;53.02;75.39;104.43
242.36;244.89;247.99;251.36;254.37;256.87;260.00;263.39;266.36;268.89;271.98;275.49;278.39;281.00;283.86;287.12	-115.26;-67.40;-23.44;10.73;34.44;43.67;44.23;44.23;44.23;44.23;44.23;44.23;44.34;53.02;75.39;104.43
21.92;27.40	12.57;99.13
111.92;117.40	12.57;99.13
201.92;207.40	12.57;99.13
291.92;297.40	12.57;99.13
-12.17;-9.72;-6.71;-3.19;-0.23;2.28;6.21;8.29;11.82;14.81;17.29;20.63;23.84	-84.77;-50.49;-19.88;5.38;22.06;28.29;28.96;28.96;30.07;39.30;59.00;86.03;119.30
77.83;80.28;83.29;86.81;89.77;92.28;96.21;98.29;101.82;104.81;107.29;110.63;113.84	-84.77;-50.49;-19.88;5.38;22.06;28.29;28.96;28.96;30.07;39.30;59.00;86.03;119.30
167.83;170.28;173.29;176.81;179.77;182.28;186.21;188.29;191.82;194.81;197.29;200.63;203.84	-84.77;-50.49;-19.88;5.38;22.06;28.29;28.96;28.96;30.07;39.30;59.00;86.03;119.30
257.83;260.28;263.29;266.81;269.77;272.28;276.21;278.29;281.82;284.81;287.29;290.63;293.84	-84.77;-50.49;-19.88;5.38;22.06;28.29;28.96;28.96;30.07;39.30;59.00;86.03;119.30
34.79;37.88;40.85;43.37;46.83;49.86;52.84	-111.58;-87.87;-47.27;-4.44;55.76;86.70;148.68
124.79;127.88;130.85;133.37;136.83;139.86;142.84	-111.58;-87.87;-47.27;-4.44;55.76;86.70;148.68
214.79;217.88;220.85;223.37;226.83;229.86;232.84	-111.58;-87.87;-47.27;-4.44;55.76;86.70;148.68
304.79;307.88;310.85;313.37;316.83;319.86;322.84	-111.58;-87.87;-47.27;-4.44;55.76;86.70;148.68
-20.44;-16.95;-13.96;-11.49;-8.38;-4.96;-1.97;0.55;3.51;7.06;10.22;12.52;15.55	-77.22;-30.70;7.26;35.41;48.54;49.66;49.66;49.66;49.66;50.66;61.78;82.58;110.51
69.56;73.05;76.04;78.51;81.62;85.04;88.03;90.55;93.51;97.06;100.22;102.52;105.55	-77.22;-30.70;7.26;35.41;48.54;49.66;49.66;49.66;49.66;50.66;61.78;82.58;110.51
159.56;163.05;166.04;168.51;171.62;175.04;178.03;180.55;183.51;187.06;190.22;192.52;195.55	-77.22;-30.70;7.26;35.41;48.54;49.66;49.66;49.66;49.66;50.66;61.78;82.58;110.51
249.56;253.05;256.04;258.51;261.62;265.04;268.03;270.55;273.51;277.06;280.22;282.52;285.55	-77.22;-30.70;7.26;35.41;48.54;49.66;49.66;49.66;49.66;50.66;61.78;82.58;110.51
-15.30;-12.11;-9.75;-6.51;-3.26;-0.27;2.25;5.49;8.71	-90.68;-52.84;-13.87;19.51;42.77;56.90;60.35;65.36;94.06
74.70;77.89;80.25;83.49;86.74;89.73;92.25;95.49;98.71	-90.68;-52.84;-13.87;19.51;42.77;56.90;60.35;65.36;94.06
164.70;167.89;170.25;173.49;176.74;179.73;182.25;185.49;188.71	-90.68;-52.84;-13.87;19.51;42.77;56.90;60.35;65.36;94.06
254.70;257.89;260.25;263.49;266.74;269.73;272.25;275.49;278.71	-90.68;-52.84;-13.87;19.51;42.77;56.90;60.35;65.36;94.06
10.36;13.39;16.90;19.86;28.88;37.35	9.67;31.58;42.17;48.18;67.40;165.21
100.36;103.39;106.90;109.86;118.88;127.35	9.67;31.58;42.17;48.18;67.40;165.21
190.36;193.39;196.90;199.86;208.88;217.35	9.67;31.58;42.17;48.18;67.40;165.21
280.36;283.39;286.90;289.86;298.88;307.35	9.67;31.58;42.17;48.18;67.40;165.21
-29.64;-26.77;-24.49;-20.65;-17.93;-14.94;-11.96;-8.96;-5.96;-2.97;0.08;3.07;6.31;9.37;12.05;15.04	-117.91;-73.06;-45.01;-3.38;11.31;22.33;24.34;24.56;24.56;25.23;32.79;38.04;47.39;51.84;63.31;108.39
60.36;63.23;65.51;69.35;72.07;75.06;78.04;81.04;84.04;87.03;90.08;93.07;96.31;99.37;102.05;105.04	-117.91;-73.06;-45.01;-3.38;11.31;22.33;24.34;24.56;24.56;25.23;32.79;38.04;47.39;51.84;63.31;108.39
150.36;153.23;155.51;159.35;162.07;165.06;168.04;171.04;174.04;177.03;180.08;183.07;186.31;189.37;192.05;195.04	-117.91;-73.06;-45.01;-3.38;11.31;22.33;24.34;24.56;24.56;25.23;32.79;38.04;47.39;51.84;63.31;108.39
240.36;243.23;245.51;249.35;252.07;255.06;258.04;261.04;264.04;267.03;270.08;273.07;276.31;279.37;282.05;285.04	-117.91;-73.06;-45.01;-3.38;11.31;22.33;24.34;24.56;24.56;25.23;32.79;38.04;47.39;51.84;63.31;108.39
46.66;46.66;49.12;52.13;55.62	-92.27;-44.99;-4.58;40.50;89.02
136.66;136.66;139.12;142.13;145.62	-92.27;-44.99;-4.58;40.50;89.02
226.66;226.66;229.12;232.13;235.62	-92.27;-44.99;-4.58;40.50;89.02
316.66;316.66;319.12;322.13;325.62	-92.27;-44.99;-4.58;40.50;89.02
37.87;43.43	123.45;200.49
127.87;133.43	123.45;200.49
217.87;223.43	123.45;200.49
307.87;313.43	123.45;200.49
-4.52;-1.99;1.01;4.51;7.50;10.01;13.01	-114.25;-73.30;-35.56;-1.83;29.90;62.73;91.87
85.48;88.01;91.01;94.51;97.50;100.01;103.01	-114.25;-73.30;-35.56;-1.83;29.90;62.73;91.87
175.48;178.01;181.01;184.51;187.50;190.01;193.01	-114.25;-73.30;-35.56;-1.83;29.90;62.73;91.87
265.48;268.01;271.01;274.51;277.50;280.01;283.01	-114.25;-73.30;-35.56;-1.83;29.90;62.73;91.87
18.24;24.26;27.22	-16.84;67.52;110.36
108.24;114.26;117.22	-16.84;67.52;110.36
198.24;204.26;207.22	-16.84;67.52;110.36
288.24;294.26;297.22	-16.84;67.52;110.36
-33.80;-29.83;-27.80;-24.83;-21.31;-18.34;-15.81;-12.80;-9.30;-6.81;-3.80;-0.29;5.24;8.20;11.68	-76.97;-32.00;12.18;47.91;64.71;66.38;66.38;66.38;66.38;66.38;66.38;66.38;67.61;84.53;114.68
56.20;60.17;62.20;65.17;68.69;71.66;74.19;77.20;80.70;83.19;86.20;89.71;95.24;98.20;101.68	-76.97;-32.00;12.18;47.91;64.71;66.38;66.38;66.38;66.38;66.38;66.38;66.38;67.61;84.53;114.68
146.20;150.17;152.20;155.17;158.69;161.66;164.19;167.20;170.70;173.19;176.20;179.71;185.24;188.20;191.68	-76.97;-32.00;12.18;47.91;64.71;66.38;66.38;66.38;66.38;66.38;66.38;66.38;67.61;84.53;114.68
236.20;240.17;242.20;245.17;248.69;251.66;254.19;257.20;260.70;263.19;266.20;269.71;275.24;278.20;281.68	-76.97;-32.00;12.18;47.91;64.71;66.38;66.38;66.38;66.38;66.38;66.38;66.38;67.61;84.53;114.68
20.42;22.96;25.93;29.46;32.42;34.92	-86.34;-42.48;-0.08;39.77;77.60;116.21
110.42;112.96;115.93;119.46;122.42;124.92	-86.34;-42.48;-0.08;39.77;77.60;116.21
200.42;202.96;205.93;209.46;212.42;214.92	-86.34;-42.48;-0.08;39.77;77.60;116.21
290.42;292.96;295.93;299.46;302.42;304.92	-86.34;-42.48;-0.08;39.77;77.60;116.21
31.71;34.70;37.72;40.71;43.75	-89.89;-32.32;20.08;69.03;114.89
121.71;124.70;127.72;130.71;133.75	-89.89;-32.32;20.08;69.03;114.89
211.71;214.70;217.72;220.71;223.75	-89.89;-32.32;20.08;69.03;114.89
301.71;304.70;307.72;310.71;313.75	-89.89;-32.32;20.08;69.03;114.89
-16.78;-13.80;-10.80;-7.78;-4.78;-1.78;1.22;4.22;7.18;10.23;13.36;16.19;19.22;22.18	-97.44;-56.04;-20.87;7.73;22.97;26.42;27.09;27.09;27.09;28.43;35.00;55.91;85.62;120.88
73.22;76.20;79.20;82.22;85.22;88.22;91.22;94.22;97.18;100.23;103.36;106.19;109.22;112.18	-97.44;-56.04;-20.87;7.73;22.97;26.42;27.09;27.09;27.09;28.43;35.00;55.91;85.62;120.88
163.22;166.20;169.20;172.22;175.22;178.22;181.22;184.22;187.18;190.23;193.36;196.19;199.22;202.18	-97.44;-56.04;-20.87;7.73;22.97;26.42;27.09;27.09;27.09;28.43;35.00;55.91;85.62;120.88
253.22;256.20;259.20;262.22;265.22;268.22;271.22;274.22;277.18;280.23;283.36;286.19;289.22;292.18	-97.44;-56.04;-20.87;7.73;22.97;26.42;27.09;27.09;27.09;28.43;35.00;55.91;85.62;120.88
9.46;14.97;18.44;21.45	-68.76;19.38;62.22;105.12
99.46;104.97;108.44;111.45	-68.76;19.38;62.22;105.12
189.46;194.97;198.44;201.45	-68.76;19.38;62.22;105.12
279.46;284.97;288.44;291.45	-68.76;19.38;62.22;105.12
-22.08;-19.07;-16.07;-13.06;-10.08;-7.08;-4.08;-1.07;1.92;4.92;8.09;10.93	-65.46;-18.49;19.57;47.83;62.75;64.87;64.87;64.87;64.87;65.65;81.22;111.59
67.92;70.93;73.93;76.94;79.92;82.92;85.92;88.93;91.92;94.92;98.09;100.93	-65.46;-18.49;19.57;47.83;62.75;64.87;64.87;64.87;64.87;65.65;81.22;111.59
157.92;160.93;163.93;166.94;169.92;172.92;175.92;178.93;181.92;184.92;188.09;190.93	-65.46;-18.49;19.57;47.83;62.75;64.87;64.87;64.87;64.87;65.65;81.22;111.59
247.92;250.93;253.93;256.94;259.92;262.92;265.92;268.93;271.92;274.92;278.09;280.93	-65.46;-18.49;19.57;47.83;62.75;64.87;64.87;64.87;64.87;65.65;81.22;111.59
-5.94;-3.00;0.38;3.02;6.05;9.10;12.05;15.05;18.07	-116.73;-68.87;-28.70;2.58;21.74;35.44;56.69;86.52;122.57
84.06;87.00;90.38;93.02;96.05;99.10;102.05;105.05;108.07	-116.73;-68.87;-28.70;2.58;21.74;35.44;56.69;86.52;122.57
174.06;177.00;180.38;183.02;186.05;189.10;192.05;195.05;198.07	-116.73;-68.87;-28.70;2.58;21.74;35.44;56.69;86.52;122.57
264.06;267.00;270.38;273.02;276.05;279.10;282.05;285.05;288.07	-116.73;-68.87;-28.70;2.58;21.74;35.44;56.69;86.52;122.57
44.60;47.61	97.77;142.50
134.60;137.61	97.77;142.50
224.60;227.61	97.77;142.50
314.60;317.61	97.77;142.50
-16.04;-13.04;-10.04;-7.04;-4.08;-1.07;1.97;4.97;7.98;10.94;13.97;16.97	-100.43;-62.26;-29.43;-1.15;21.89;33.36;35.82;35.82;36.48;51.72;79.09;113.04
73.96;76.96;79.96;82.96;85.92;88.93;91.97;94.97;97.98;100.94;103.97;106.97	-100.43;-62.26;-29.43;-1.15;21.89;33.36;35.82;35.82;36.48;51.72;79.09;113.04
163.96;166.96;169.96;172.96;175.92;178.93;181.97;184.97;187.98;190.94;193.97;196.97	-100.43;-62.26;-29.43;-1.15;21.89;33.36;35.82;35.82;36.48;51.72;79.09;113.04
253.96;256.96;259.96;262.96;265.92;268.93;271.97;274.97;277.98;280.94;283.97;286.97	-100.43;-62.26;-29.43;-1.15;21.89;33.36;35.82;35.82;36.48;51.72;79.09;113.04
-28.39;-25.42;-22.91;-19.43;-16.42;-13.40;-10.92;-7.40;-4.39;-1.39;1.09;4.64;7.62;10.78	-95.71;-47.52;-6.67;25.38;46.53;58.32;60.66;61.77;61.77;61.77;61.77;61.88;72.56;97.60
61.61;64.58;67.09;70.57;73.58;76.60;79.08;82.60;85.61;88.61;91.09;94.64;97.62;100.78	-95.71;-47.52;-6.67;25.38;46.53;58.32;60.66;61.77;61.77;61.77;61.77;61.88;72.56;97.60
151.61;154.58;157.09;160.57;163.58;166.60;169.08;172.60;175.61;178.61;181.09;184.64;187.62;190.78	-95.71;-47.52;-6.67;25.38;46.53;58.32;60.66;61.77;61.77;61.77;61.77;61.88;72.56;97.60
241.61;244.58;247.09;250.57;253.58;256.60;259.08;262.60;265.61;268.61;271.09;274.64;277.62;280.78	-95.71;-47.52;-6.67;25.38;46.53;58.32;60.66;61.77;61.77;61.77;61.77;61.88;72.56;97.60
-11.69;-8.68;-5.18;-2.20;0.32;3.31;6.81;9.80;12.32;15.31;18.82;21.80;24.83	-101.24;-66.62;-37.46;-16.64;-1.18;8.06;9.84;10.06;13.51;32.54;58.79;88.06;132.91
78.31;81.32;84.82;87.80;90.32;93.31;96.81;99.80;102.32;105.31;108.82;111.80;114.83	-101.24;-66.62;-37.46;-16.64;-1.18;8.06;9.84;10.06;13.51;32.54;58.79;88.06;132.91
168.31;171.32;174.82;177.80;180.32;183.31;186.81;189.80;192.32;195.31;198.82;201.80;204.83	-101.24;-66.62;-37.46;-16.64;-1.18;8.06;9.84;10.06;13.51;32.54;58.79;88.06;132.91
258.31;261.32;264.82;267.80;270.32;273.31;276.81;279.80;282.32;285.31;288.82;291.80;294.83	-101.24;-66.62;-37.46;-16.64;-1.18;8.06;9.84;10.06;13.51;32.54;58.79;88.06;132.91
-37.21;-34.32;-31.31;-28.35;-25.32;-22.31;-19.32;-16.35;-13.32;-10.32;-7.32;-4.32;-1.32;1.68;4.69;7.65;10.68	-84.22;-44.03;-4.97;29.43;59.93;68.61;68.72;68.72;68.72;68.72;68.72;68.72;68.72;68.72;69.05;84.77;114.81
52.79;55.68;58.69;61.65;64.68;67.69;70.68;73.65;76.68;79.68;82.68;85.68;88.68;91.68;94.69;97.65;100.68	-84.22;-44.03;-4.97;29.43;59.93;68.61;68.72;68.72;68.72;68.72;68.72;68.72;68.72;68.72;69.05;84.77;114.81
142.79;145.68;148.69;151.65;154.68;157.69;160.68;163.65;166.68;169.68;172.68;175.68;178.68;181.68;184.69;187.65;190.68	-84.22;-44.03;-4.97;29.43;59.93;68.61;68.72;68.72;68.72;68.72;68.72;68.72;68.72;68.72;69.05;84.77;114.81
232.79;235.68;238.69;241.65;244.68;247.69;250.68;253.65;256.68;259.68;262.68;265.68;268.68;271.68;274.69;277.65;280.68	-84.22;-44.03;-4.97;29.43;59.93;68.61;68.72;68.72;68.72;68.72;68.72;68.72;68.72;68.72;69.05;84.77;114.81
-16.10;-13.31;-10.56;-7.09;-4.08;-1.56;1.44;4.95;7.41;10.46	-111.32;-57.23;-12.61;22.78;47.38;62.29;65.74;65.85;70.08;94.46
73.90;76.69;79.44;82.91;85.92;88.44;91.44;94.95;97.41;100.46	-111.32;-57.23;-12.61;22.78;47.38;62.29;65.74;65.85;70.08;94.46
163.90;166.69;169.44;172.91;175.92;178.44;181.44;184.95;187.41;190.46	-111.32;-57.23;-12.61;22.78;47.38;62.29;65.74;65.85;70.08;94.46
253.90;256.69;259.44;262.91;265.92;268.44;271.44;274.95;277.41;280.46	-111.32;-57.23;-12.61;22.78;47.38;62.29;65.74;65.85;70.08;94.46
-10.45;-7.47;-4.99;-1.98;1.54;4.53;7.04;10.03;13.53	-93.79;-43.70;-2.19;33.09;51.56;56.24;58.46;74.60;103.30
79.55;82.53;85.01;88.02;91.54;94.53;97.04;100.03;103.53	-93.79;-43.70;-2.19;33.09;51.56;56.24;58.46;74.60;103.30
169.55;172.53;175.01;178.02;181.54;184.53;187.04;190.03;193.53	-93.79;-43.70;-2.19;33.09;51.56;56.24;58.46;74.60;103.30
259.55;262.53;265.01;268.02;271.54;274.53;277.04;280.03;283.53	-93.79;-43.70;-2.19;33.09;51.56;56.24;58.46;74.60;103.30
6.01;9.41;12.52;15.51;18.02;21.40	-104.94;-47.82;-20.87;18.08;55.70;105.21
96.01;99.41;102.52;105.51;108.02;111.40	-104.94;-47.82;-20.87;18.08;55.70;105.21
186.01;189.41;192.52;195.51;198.02;201.40	-104.94;-47.82;-20.87;18.08;55.70;105.21
276.01;279.41;282.52;285.51;288.02;291.40	-104.94;-47.82;-20.87;18.08;55.70;105.21
21.31;24.30;27.79;30.77;33.33;36.32	-84.77;-45.26;-7.42;28.08;64.14;98.97
111.31;114.30;117.79;120.77;123.33;126.32	-84.77;-45.26;-7.42;28.08;64.14;98.97
201.31;204.30;207.79;210.77;213.33;216.32	-84.77;-45.26;-7.42;28.08;64.14;98.97
291.31;294.30;297.79;300.77;303.33;306.32	-84.77;-45.26;-7.42;28.08;64.14;98.97
-28.14;-25.19;-22.14;-19.15;-16.14;-13.15;-10.14;-7.74;-4.15;-1.14;1.87;4.85;7.85;10.85;13.85	-86.26;-41.85;-6.00;19.82;34.84;43.19;45.76;46.65;47.87;48.99;49.44;49.44;55.22;79.82;116.88
61.86;64.81;67.86;70.85;73.86;76.85;79.86;82.26;85.85;88.86;91.87;94.85;97.85;100.85;103.85	-86.26;-41.85;-6.00;19.82;34.84;43.19;45.76;46.65;47.87;48.99;49.44;49.44;55.22;79.82;116.88
151.86;154.81;157.86;160.85;163.86;166.85;169.86;172.26;175.85;178.86;181.87;184.85;187.85;190.85;193.85	-86.26;-41.85;-6.00;19.82;34.84;43.19;45.76;46.65;47.87;48.99;49.44;49.44;55.22;79.82;116.88
241.86;244.81;247.86;250.85;253.86;256.85;259.86;262.26;265.85;268.86;271.87;274.85;277.85;280.85;283.85	-86.26;-41.85;-6.00;19.82;34.84;43.19;45.76;46.65;47.87;48.99;49.44;49.44;55.22;79.82;116.88
9.55;13.11;15.06;18.56;21.53;24.07	-76.90;-35.06;4.57;43.30;78.46;112.74
99.55;103.11;105.06;108.56;111.53;114.07	-76.90;-35.06;4.57;43.30;78.46;112.74
189.55;193.11;195.06;198.56;201.53;204.07	-76.90;-35.06;4.57;43.30;78.46;112.74
[truncated: 76,757 more rows]

## Sheet: Fig.6b
Signal Bar
start	end	signal	position
-10	36.2	green	132.816
36.2	39.7	yellow	132.816
39.7	42	red clearance	132.816
42	80	red	132.816
80	126.2	green	132.816
126.2	129.7	yellow	132.816
129.7	132	red clearance	132.816
132	170	red	132.816
170	216.2	green	132.816
216.2	219.7	yellow	132.816
219.7	222	red clearance	132.816
222	260	red	132.816
260	306.2	green	132.816
-53	1	green	591.172
1	4.5	yellow	591.172
4.5	7	red clearance	591.172
7	37	red	591.172
37	91	green	591.172
91	94.5	yellow	591.172
94.5	97	red clearance	591.172
97	127	red	591.172
127	181	green	591.172
181	184.5	yellow	591.172
184.5	187	red clearance	591.172
187	217	red	591.172
217	271	green	591.172
-53	1	green	658.663
1	4.5	yellow	658.663
4.5	7	red clearance	658.663
7	37	red	658.663
37	91	green	658.663
91	94.5	yellow	658.663
94.5	97	red clearance	658.663
97	127	red	658.663
127	181	green	658.663
181	184.5	yellow	658.663
184.5	187	red clearance	658.663
187	217	red	658.663
217	271	green	658.663
0	21	green	1005.24
21	24.5	yellow	1005.24
24.5	27	red clearance	1005.24
27	90	red	1005.24
90	111	green	1005.24
111	114.5	yellow	1005.24
114.5	117	red clearance	1005.24
117	180	red	1005.24
180	201	green	1005.24
201	204.5	yellow	1005.24
204.5	207	red clearance	1005.24
207	270	red	1005.24
-48	14.2	green	1333.03
14.2	17.7	yellow	1333.03
17.7	20	red clearance	1333.03
20	42	red	1333.03
42	104.2	green	1333.03
104.2	107.7	yellow	1333.03
107.7	110	red clearance	1333.03
110	132	red	1333.03
132	194.2	green	1333.03
194.2	197.7	yellow	1333.03
197.7	200	red clearance	1333.03
200	222	red	1333.03
222	284.2	green	1333.03
-25	1	red	1711.09
1	59	green	1711.09
59	62.5	yellow	1711.09
62.5	65	red clearance	1711.09
65	91	red	1711.09
91	149	green	1711.09
149	152.5	yellow	1711.09
152.5	155	red clearance	1711.09
155	181	red	1711.09
181	239	green	1711.09
239	242.5	yellow	1711.09
242.5	245	red clearance	1711.09
245	271	red	1711.09
Trajectories
time (sec)	distance (meter)
23.52;26.95;29.96	0.53;30.26;62.87
113.52;116.95;119.96	0.53;30.26;62.87
203.52;206.95;209.96	0.53;30.26;62.87
293.52;296.95;299.96	0.53;30.26;62.87
27.56;30.56	22.02;54.19
117.56;120.56	22.02;54.19
207.56;210.56	22.02;54.19
297.56;300.56	22.02;54.19
11.78;14.77	18.19;50.47
101.78;104.77	18.19;50.47
191.78;194.77	18.19;50.47
281.78;284.77	18.19;50.47
5.99;8.49	16.90;48.51
95.99;98.49	16.90;48.51
185.99;188.49	16.90;48.51
275.99;278.49	16.90;48.51
23.99;26.96	13.89;48.72
113.99;116.96	13.89;48.72
203.99;206.96	13.89;48.72
293.99;296.96	13.89;48.72
85.44;88.44	16.28;44.88
175.44;178.44	16.28;44.88
265.44;268.44	16.28;44.88
355.44;358.44	16.28;44.88
86.85;89.83	18.41;57.37
176.85;179.83	18.41;57.37
266.85;269.83	18.41;57.37
356.85;359.83	18.41;57.37
15.70;18.17	14.85;45.11
105.70;108.17	14.85;45.11
195.70;198.17	14.85;45.11
285.70;288.17	14.85;45.11
-1.95;-1.95;0.54	15.72;15.72;48.58
88.05;88.05;90.54	15.72;15.72;48.58
178.05;178.05;180.54	15.72;15.72;48.58
268.05;268.05;270.54	15.72;15.72;48.58
38.45;41.45	59.52;98.78
128.45;131.45	59.52;98.78
218.45;221.45	59.52;98.78
308.45;311.45	59.52;98.78
50.77;53.77;56.75	9.70;38.44;66.96
140.77;143.77;146.75	9.70;38.44;66.96
230.77;233.77;236.75	9.70;38.44;66.96
320.77;323.77;326.75	9.70;38.44;66.96
1.17;4.18	56.28;90.66
91.17;94.18	56.28;90.66
181.17;184.18	56.28;90.66
271.17;274.18	56.28;90.66
12.58;15.10	12.30;46.72
102.58;105.10	12.30;46.72
192.58;195.10	12.30;46.72
282.58;285.10	12.30;46.72
-1.46;1.54;4.54	5.09;39.81;74.46
88.54;91.54;94.54	5.09;39.81;74.46
178.54;181.54;184.54	5.09;39.81;74.46
268.54;271.54;274.54	5.09;39.81;74.46
22.99;26.00	57.19;94.15
112.99;116.00	57.19;94.15
202.99;206.00	57.19;94.15
292.99;296.00	57.19;94.15
81.83;84.83	58.93;93.67
171.83;174.83	58.93;93.67
261.83;264.83	58.93;93.67
351.83;354.83	58.93;93.67
30.28;33.30;36.27	8.51;36.13;53.08
120.28;123.30;126.27	8.51;36.13;53.08
210.28;213.30;216.27	8.51;36.13;53.08
300.28;303.30;306.27	8.51;36.13;53.08
11.72;17.67	50.61;123.89
101.72;107.67	50.61;123.89
191.72;197.67	50.61;123.89
281.72;287.67	50.61;123.89
32.21;35.20;38.21	5.18;32.27;67.45
122.21;125.20;128.21	5.18;32.27;67.45
212.21;215.20;218.21	5.18;32.27;67.45
302.21;305.20;308.21	5.18;32.27;67.45
10.95;13.95	58.60;96.91
100.95;103.95	58.60;96.91
190.95;193.95	58.60;96.91
280.95;283.95	58.60;96.91
80.94;83.94	16.17;46.44
170.94;173.94	16.17;46.44
260.94;263.94	16.17;46.44
350.94;353.94	16.17;46.44
83.59;86.11;89.12	5.62;34.75;64.48
173.59;176.11;179.12	5.62;34.75;64.48
263.59;266.11;269.12	5.62;34.75;64.48
353.59;356.11;359.12	5.62;34.75;64.48
78.50;81.86;85.02	9.44;41.48;75.21
168.50;171.86;175.02	9.44;41.48;75.21
258.50;261.86;265.02	9.44;41.48;75.21
348.50;351.86;355.02	9.44;41.48;75.21
21.10;24.11	16.36;51.88
111.10;114.11	16.36;51.88
201.10;204.11	16.36;51.88
291.10;294.11	16.36;51.88
40.15;49.63	79.19;172.23
130.15;139.63	79.19;172.23
220.15;229.63	79.19;172.23
310.15;319.63	79.19;172.23
-4.27;-1.27;2.21	3.56;26.39;56.13
85.73;88.73;92.21	3.56;26.39;56.13
175.73;178.73;182.21	3.56;26.39;56.13
265.73;268.73;272.21	3.56;26.39;56.13
34.84;40.34	58.23;130.93
124.84;130.34	58.23;130.93
214.84;220.34	58.23;130.93
304.84;310.34	58.23;130.93
26.38;29.42	20.52;51.13
116.38;119.42	20.52;51.13
206.38;209.42	20.52;51.13
296.38;299.42	20.52;51.13
29.32;32.34	15.64;52.14
119.32;122.34	15.64;52.14
209.32;212.34	15.64;52.14
299.32;302.34	15.64;52.14
13.12;16.12	14.26;46.89
103.12;106.12	14.26;46.89
193.12;196.12	14.26;46.89
283.12;286.12	14.26;46.89
6.42;8.93;11.96	9.44;41.77;76.28
96.42;98.93;101.96	9.44;41.77;76.28
186.42;188.93;191.96	9.44;41.77;76.28
276.42;278.93;281.96	9.44;41.77;76.28
4.76;7.76	15.36;54.32
94.76;97.76	15.36;54.32
184.76;187.76	15.36;54.32
274.76;277.76	15.36;54.32
21.42;24.41	20.64;56.38
111.42;114.41	20.64;56.38
201.42;204.41	20.64;56.38
291.42;294.41	20.64;56.38
84.75;87.73	59.03;95.40
174.75;177.73	59.03;95.40
264.75;267.73	59.03;95.40
354.75;357.73	59.03;95.40
89.78;92.78	58.00;100.85
179.78;182.78	58.00;100.85
269.78;272.78	58.00;100.85
359.78;362.78	58.00;100.85
31.34;34.34	56.71;87.89
121.34;124.34	56.71;87.89
211.34;214.34	56.71;87.89
301.34;304.34	56.71;87.89
22.82;25.82;28.41	3.37;33.61;69.47
112.82;115.82;118.41	3.37;33.61;69.47
202.82;205.82;208.41	3.37;33.61;69.47
292.82;295.82;298.41	3.37;33.61;69.47
9.13;12.43	15.35;44.52
99.13;102.43	15.35;44.52
189.13;192.43	15.35;44.52
279.13;282.43	15.35;44.52
86.07;89.48	52.14;92.21
176.07;179.48	52.14;92.21
266.07;269.48	52.14;92.21
356.07;359.48	52.14;92.21
2.20;5.73;8.71	11.59;42.00;72.85
92.20;95.73;98.71	11.59;42.00;72.85
182.20;185.73;188.71	11.59;42.00;72.85
272.20;275.73;278.71	11.59;42.00;72.85
34.07;36.58	20.90;60.07
124.07;126.58	20.90;60.07
214.07;216.58	20.90;60.07
304.07;306.58	20.90;60.07
4.52;7.04	14.06;48.56
94.52;97.04	14.06;48.56
184.52;187.04	14.06;48.56
274.52;277.04	14.06;48.56
31.37;34.43;37.39	20.69;40.50;75.12
121.37;124.43;127.39	20.69;40.50;75.12
211.37;214.43;217.39	20.69;40.50;75.12
301.37;304.43;307.39	20.69;40.50;75.12
81.92;84.89;87.39	4.39;35.88;71.73
171.92;174.89;177.39	4.39;35.88;71.73
261.92;264.89;267.39	4.39;35.88;71.73
351.92;354.89;357.39	4.39;35.88;71.73
33.78;36.78	54.89;94.53
123.78;126.78	54.89;94.53
213.78;216.78	54.89;94.53
303.78;306.78	54.89;94.53
13.99;17.01	19.49;57.12
103.99;107.01	19.49;57.12
193.99;197.01	19.49;57.12
283.99;287.01	19.49;57.12
85.93;89.36;92.45	11.56;38.71;66.68
175.93;179.36;182.45	11.56;38.71;66.68
265.93;269.36;272.45	11.56;38.71;66.68
355.93;359.36;362.45	11.56;38.71;66.68
83.93;86.93	53.42;95.12
173.93;176.93	53.42;95.12
263.93;266.93	53.42;95.12
353.93;356.93	53.42;95.12
15.30;18.28	22.29;56.09
105.30;108.28	22.29;56.09
195.30;198.28	22.29;56.09
285.30;288.28	22.29;56.09
8.77;11.75	21.11;59.81
98.77;101.75	21.11;59.81
188.77;191.75	21.11;59.81
278.77;281.75	21.11;59.81
3.80;6.80	16.21;53.40
93.80;96.80	16.21;53.40
183.80;186.80	16.21;53.40
273.80;276.80	16.21;53.40
39.12;42.12	18.67;52.96
129.12;132.12	18.67;52.96
219.12;222.12	18.67;52.96
309.12;312.12	18.67;52.96
24.72;28.23	21.05;56.66
114.72;118.23	21.05;56.66
204.72;208.23	21.05;56.66
294.72;298.23	21.05;56.66
85.64;91.62	62.61;129.97
175.64;181.62	62.61;129.97
265.64;271.62	62.61;129.97
355.64;361.62	62.61;129.97
1.58;4.06	9.42;44.38
91.58;94.06	9.42;44.38
181.58;184.06	9.42;44.38
271.58;274.06	9.42;44.38
-1.45;1.05;4.07	10.80;40.62;69.58
88.55;91.05;94.07	10.80;40.62;69.58
178.55;181.05;184.07	10.80;40.62;69.58
268.55;271.05;274.07	10.80;40.62;69.58
6.48;10.12	55.79;93.30
96.48;100.12	55.79;93.30
186.48;190.12	55.79;93.30
276.48;280.12	55.79;93.30
2.59;5.60;8.60	2.80;33.62;68.68
92.59;95.60;98.60	2.80;33.62;68.68
182.59;185.60;188.60	2.80;33.62;68.68
272.59;275.60;278.60	2.80;33.62;68.68
28.10;31.08	17.29;55.92
118.10;121.08	17.29;55.92
208.10;211.08	17.29;55.92
298.10;301.08	17.29;55.92
29.36;31.86	15.84;53.02
119.36;121.86	15.84;53.02
209.36;211.86	15.84;53.02
299.36;301.86	15.84;53.02
23.43;26.96	22.37;53.91
113.43;116.96	22.37;53.91
203.43;206.96	22.37;53.91
293.43;296.96	22.37;53.91
28.61;31.60	11.08;43.16
118.61;121.60	11.08;43.16
208.61;211.60	11.08;43.16
298.61;301.60	11.08;43.16
3.60;6.60	10.69;44.21
93.60;96.60	10.69;44.21
183.60;186.60	10.69;44.21
273.60;276.60	10.69;44.21
8.54;11.55	13.84;44.02
98.54;101.55	13.84;44.02
188.54;191.55	13.84;44.02
278.54;281.55	13.84;44.02
83.03;86.01;89.51	5.26;32.92;67.21
173.03;176.01;179.51	5.26;32.92;67.21
263.03;266.01;269.51	5.26;32.92;67.21
353.03;356.01;359.51	5.26;32.92;67.21
15.66;21.14;27.66	5.63;34.88;96.92
105.66;111.14;117.66	5.63;34.88;96.92
195.66;201.14;207.66	5.63;34.88;96.92
285.66;291.14;297.66	5.63;34.88;96.92
24.50;27.51;30.50	9.45;39.47;77.13
114.50;117.51;120.50	9.45;39.47;77.13
204.50;207.51;210.50	9.45;39.47;77.13
294.50;297.51;300.50	9.45;39.47;77.13
7.76;7.76;13.07	45.26;45.26;127.32
97.76;97.76;103.07	45.26;45.26;127.32
187.76;187.76;193.07	45.26;45.26;127.32
277.76;277.76;283.07	45.26;45.26;127.32
8.67;11.69	48.11;86.72
98.67;101.69	48.11;86.72
188.67;191.69	48.11;86.72
278.67;281.69	48.11;86.72
7.87;10.35	61.52;101.36
97.87;100.35	61.52;101.36
187.87;190.35	61.52;101.36
277.87;280.35	61.52;101.36
-2.63;0.39;6.85	1.97;29.52;94.65
87.37;90.39;96.85	1.97;29.52;94.65
177.37;180.39;186.85	1.97;29.52;94.65
267.37;270.39;276.85	1.97;29.52;94.65
79.70;83.20	53.26;88.59
169.70;173.20	53.26;88.59
259.70;263.20	53.26;88.59
349.70;353.20	53.26;88.59
2.23;6.08	20.94;55.78
92.23;96.08	20.94;55.78
182.23;186.08	20.94;55.78
272.23;276.08	20.94;55.78
-2.58;0.46;3.46	7.77;39.35;74.21
87.42;90.46;93.46	7.77;39.35;74.21
177.42;180.46;183.46	7.77;39.35;74.21
267.42;270.46;273.46	7.77;39.35;74.21
85.49;88.48	20.91;50.45
175.49;178.48	20.91;50.45
265.49;268.48	20.91;50.45
355.49;358.48	20.91;50.45
-1.60;1.78;4.41	8.07;35.96;66.92
88.40;91.78;94.41	8.07;35.96;66.92
178.40;181.78;184.41	8.07;35.96;66.92
268.40;271.78;274.41	8.07;35.96;66.92
5.20;7.72;10.95	5.87;35.89;69.65
95.20;97.72;100.95	5.87;35.89;69.65
185.20;187.72;190.95	5.87;35.89;69.65
275.20;277.72;280.95	5.87;35.89;69.65
53.53;56.48	55.30;84.70
143.53;146.48	55.30;84.70
233.53;236.48	55.30;84.70
323.53;326.48	55.30;84.70
17.01;17.01;20.02;20.02;23.00	3.00;3.00;25.46;25.46;51.85
107.01;107.01;110.02;110.02;113.00	3.00;3.00;25.46;25.46;51.85
197.01;197.01;200.02;200.02;203.00	3.00;3.00;25.46;25.46;51.85
287.01;287.01;290.02;290.02;293.00	3.00;3.00;25.46;25.46;51.85
33.42;36.80	53.53;92.17
123.42;126.80	53.53;92.17
213.42;216.80	53.53;92.17
303.42;306.80	53.53;92.17
-0.29;2.71	22.30;54.05
89.71;92.71	22.30;54.05
179.71;182.71	22.30;54.05
269.71;272.71	22.30;54.05
88.26;90.80	57.92;96.43
178.26;180.80	57.92;96.43
268.26;270.80	57.92;96.43
358.26;360.80	57.92;96.43
22.08;25.08;28.09	5.08;39.57;81.87
112.08;115.08;118.09	5.08;39.57;81.87
202.08;205.08;208.09	5.08;39.57;81.87
292.08;295.08;298.09	5.08;39.57;81.87
6.95;10.25	63.37;106.46
96.95;100.25	63.37;106.46
186.95;190.25	63.37;106.46
276.95;280.25	63.37;106.46
33.42;36.44;39.42	2.70;30.27;63.00
123.42;126.44;129.42	2.70;30.27;63.00
213.42;216.44;219.42	2.70;30.27;63.00
303.42;306.44;309.42	2.70;30.27;63.00
25.70;25.70;28.69	9.72;9.72;48.26
115.70;115.70;118.69	9.72;9.72;48.26
205.70;205.70;208.69	9.72;9.72;48.26
295.70;295.70;298.69	9.72;9.72;48.26
82.61;86.09;89.29	6.28;39.90;72.97
172.61;176.09;179.29	6.28;39.90;72.97
262.61;266.09;269.29	6.28;39.90;72.97
352.61;356.09;359.29	6.28;39.90;72.97
17.59;20.12;23.32	-4.75;26.57;65.43
107.59;110.12;113.32	-4.75;26.57;65.43
197.59;200.12;203.32	-4.75;26.57;65.43
287.59;290.12;293.32	-4.75;26.57;65.43
73.40;76.38	53.77;87.86
163.40;166.38	53.77;87.86
253.40;256.38	53.77;87.86
343.40;346.38	53.77;87.86
12.40;14.92;18.80	6.83;38.71;87.59
102.40;104.92;108.80	6.83;38.71;87.59
192.40;194.92;198.80	6.83;38.71;87.59
282.40;284.92;288.80	6.83;38.71;87.59
6.21;9.26	45.90;82.09
96.21;99.26	45.90;82.09
186.21;189.26	45.90;82.09
276.21;279.26	45.90;82.09
14.08;17.11;20.09	6.30;40.20;77.82
104.08;107.11;110.09	6.30;40.20;77.82
194.08;197.11;200.09	6.30;40.20;77.82
284.08;287.11;290.09	6.30;40.20;77.82
87.69;90.72	52.56;87.51
177.69;180.72	52.56;87.51
267.69;270.72	52.56;87.51
357.69;360.72	52.56;87.51
30.34;33.37	15.92;43.99
120.34;123.37	15.92;43.99
210.34;213.37	15.92;43.99
300.34;303.37	15.92;43.99
2.23;4.77	15.76;44.70
92.23;94.77	15.76;44.70
182.23;184.77	15.76;44.70
272.23;274.77	15.76;44.70
2.63;5.63	55.28;100.90
92.63;95.63	55.28;100.90
182.63;185.63	55.28;100.90
272.63;275.63	55.28;100.90
21.76;24.76;27.75	5.91;36.52;69.15
111.76;114.76;117.75	5.91;36.52;69.15
201.76;204.76;207.75	5.91;36.52;69.15
291.76;294.76;297.75	5.91;36.52;69.15
-2.77;-2.77;0.39;0.39;3.73	6.94;6.94;40.35;40.35;76.97
87.23;87.23;90.39;90.39;93.73	6.94;6.94;40.35;40.35;76.97
177.23;177.23;180.39;180.39;183.73	6.94;6.94;40.35;40.35;76.97
267.23;267.23;270.39;270.39;273.73	6.94;6.94;40.35;40.35;76.97
9.18;12.20	8.65;45.53
99.18;102.20	8.65;45.53
189.18;192.20	8.65;45.53
279.18;282.20	8.65;45.53
85.30;88.29;91.26	8.55;41.58;78.45
175.30;178.29;181.26	8.55;41.58;78.45
265.30;268.29;271.26	8.55;41.58;78.45
355.30;358.29;361.26	8.55;41.58;78.45
15.33;18.33	21.14;60.78
105.33;108.33	21.14;60.78
195.33;198.33	21.14;60.78
285.33;288.33	21.14;60.78
34.62;37.13;40.41	6.95;33.97;56.14
124.62;127.13;130.41	6.95;33.97;56.14
214.62;217.13;220.41	6.95;33.97;56.14
304.62;307.13;310.41	6.95;33.97;56.14
-0.22;2.78;5.77	2.93;35.06;67.67
89.78;92.78;95.77	2.93;35.06;67.67
179.78;182.78;185.77	2.93;35.06;67.67
269.78;272.78;275.77	2.93;35.06;67.67
77.68;80.69	14.62;44.46
167.68;170.69	14.62;44.46
257.68;260.69	14.62;44.46
347.68;350.69	14.62;44.46
85.43;90.95	56.61;101.04
175.43;180.95	56.61;101.04
265.43;270.95	56.61;101.04
355.43;360.95	56.61;101.04
20.20;23.24	16.01;49.52
110.20;113.24	16.01;49.52
200.20;203.24	16.01;49.52
290.20;293.24	16.01;49.52
14.79;17.78;20.78	8.15;39.19;76.83
104.79;107.78;110.78	8.15;39.19;76.83
194.79;197.78;200.78	8.15;39.19;76.83
284.79;287.78;290.78	8.15;39.19;76.83
31.58;34.44;37.56	-6.04;15.13;64.59
121.58;124.44;127.56	-6.04;15.13;64.59
211.58;214.44;217.56	-6.04;15.13;64.59
301.58;304.44;307.56	-6.04;15.13;64.59
43.81;49.86	72.66;142.58
133.81;139.86	72.66;142.58
223.81;229.86	72.66;142.58
313.81;319.86	72.66;142.58
32.82;35.86;38.86	7.33;38.89;73.75
122.82;125.86;128.86	7.33;38.89;73.75
212.82;215.86;218.86	7.33;38.89;73.75
302.82;305.86;308.86	7.33;38.89;73.75
8.54;11.53	18.36;51.64
98.54;101.53	18.36;51.64
188.54;191.53	18.36;51.64
278.54;281.53	18.36;51.64
47.30;50.81;59.31	8.24;32.22;105.61
137.30;140.81;149.31	8.24;32.22;105.61
227.30;230.81;239.31	8.24;32.22;105.61
317.30;320.81;329.31	8.24;32.22;105.61
35.65;38.65	14.53;50.04
125.65;128.65	14.53;50.04
215.65;218.65	14.53;50.04
305.65;308.65	14.53;50.04
0.68;3.61	12.72;48.33
90.68;93.61	12.72;48.33
180.68;183.61	12.72;48.33
270.68;273.61	12.72;48.33
-0.40;2.60;5.60	-0.14;34.14;71.99
89.60;92.60;95.60	-0.14;34.14;71.99
179.60;182.60;185.60	-0.14;34.14;71.99
269.60;272.60;275.60	-0.14;34.14;71.99
3.14;6.48	8.05;57.74
93.14;96.48	8.05;57.74
183.14;186.48	8.05;57.74
273.14;276.48	8.05;57.74
3.77;6.29	18.11;59.09
93.77;96.29	18.11;59.09
183.77;186.29	18.11;59.09
273.77;276.29	18.11;59.09
30.84;33.82	14.22;46.61
120.84;123.82	14.22;46.61
210.84;213.82	14.22;46.61
300.84;303.82	14.22;46.61
20.07;22.57;29.09	7.26;25.58;74.89
110.07;112.57;119.09	7.26;25.58;74.89
200.07;202.57;209.09	7.26;25.58;74.89
290.07;292.57;299.09	7.26;25.58;74.89
28.88;31.40;35.02	-1.14;25.88;56.03
118.88;121.40;125.02	-1.14;25.88;56.03
208.88;211.40;215.02	-1.14;25.88;56.03
298.88;301.40;305.02	-1.14;25.88;56.03
18.75;21.76	23.91;60.32
108.75;111.76	23.91;60.32
198.75;201.76	23.91;60.32
288.75;291.76	23.91;60.32
8.73;11.74;14.73	10.40;38.59;67.99
98.73;101.74;104.73	10.40;38.59;67.99
188.73;191.74;194.73	10.40;38.59;67.99
278.73;281.74;284.73	10.40;38.59;67.99
0.84;4.39	22.63;56.33
90.84;94.39	22.63;56.33
180.84;184.39	22.63;56.33
270.84;274.39	22.63;56.33
23.47;26.46	17.90;51.16
113.47;116.46	17.90;51.16
203.47;206.46	17.90;51.16
293.47;296.46	17.90;51.16
31.90;34.87;37.90	-1.13;30.85;72.83
121.90;124.87;127.90	-1.13;30.85;72.83
211.90;214.87;217.90	-1.13;30.85;72.83
301.90;304.87;307.90	-1.13;30.85;72.83
20.33;23.33;26.33	1.99;34.93;74.24
110.33;113.33;116.33	1.99;34.93;74.24
200.33;203.33;206.33	1.99;34.93;74.24
290.33;293.33;296.33	1.99;34.93;74.24
-1.52;1.46;4.46	5.24;36.12;70.96
88.48;91.46;94.46	5.24;36.12;70.96
178.48;181.46;184.46	5.24;36.12;70.96
268.48;271.46;274.46	5.24;36.12;70.96
63.00;67.00	46.80;94.67
153.00;157.00	46.80;94.67
243.00;247.00	46.80;94.67
333.00;337.00	46.80;94.67
-1.62;1.34;4.38	1.03;30.49;63.82
88.38;91.34;94.38	1.03;30.49;63.82
178.38;181.34;184.38	1.03;30.49;63.82
268.38;271.34;274.38	1.03;30.49;63.82
83.46;86.46	47.71;84.26
173.46;176.46	47.71;84.26
263.46;266.46	47.71;84.26
353.46;356.46	47.71;84.26
5.88;8.87	19.45;58.45
95.88;98.87	19.45;58.45
185.88;188.87	19.45;58.45
275.88;278.87	19.45;58.45
32.11;35.11	55.50;91.78
122.11;125.11	55.50;91.78
212.11;215.11	55.50;91.78
302.11;305.11	55.50;91.78
10.75;13.25;16.35	4.38;41.61;79.91
100.75;103.25;106.35	4.38;41.61;79.91
190.75;193.25;196.35	4.38;41.61;79.91
280.75;283.25;286.35	4.38;41.61;79.91
87.31;89.82	45.39;98.06
177.31;179.82	45.39;98.06
267.31;269.82	45.39;98.06
357.31;359.82	45.39;98.06
31.21;34.22;37.22	4.89;34.14;67.99
121.21;124.22;127.22	4.89;34.14;67.99
211.21;214.22;217.22	4.89;34.14;67.99
301.21;304.22;307.22	4.89;34.14;67.99
5.20;8.20;11.20	12.85;29.89;49.05
95.20;98.20;101.20	12.85;29.89;49.05
185.20;188.20;191.20	12.85;29.89;49.05
275.20;278.20;281.20	12.85;29.89;49.05
15.64;18.65;21.63	-1.98;29.17;69.04
105.64;108.65;111.63	-1.98;29.17;69.04
195.64;198.65;201.63	-1.98;29.17;69.04
285.64;288.65;291.63	-1.98;29.17;69.04
17.43;19.90;22.95	13.77;38.72;70.03
107.43;109.90;112.95	13.77;38.72;70.03
197.43;199.90;202.95	13.77;38.72;70.03
287.43;289.90;292.95	13.77;38.72;70.03
37.34;40.39	47.67;84.63
127.34;130.39	47.67;84.63
217.34;220.39	47.67;84.63
307.34;310.39	47.67;84.63
15.17;18.14	47.33;68.37
105.17;108.14	47.33;68.37
195.17;198.14	47.33;68.37
285.17;288.14	47.33;68.37
31.61;34.57	22.88;50.92
121.61;124.57	22.88;50.92
211.61;214.57	22.88;50.92
301.61;304.57	22.88;50.92
17.88;20.92	57.74;90.14
107.88;110.92	57.74;90.14
197.88;200.92	57.74;90.14
287.88;290.92	57.74;90.14
23.79;26.79	22.36;53.17
113.79;116.79	22.36;53.17
203.79;206.79	22.36;53.17
293.79;296.79	22.36;53.17
5.75;12.21	55.80;133.50
95.75;102.21	55.80;133.50
185.75;192.21	55.80;133.50
275.75;282.21	55.80;133.50
-0.41;3.08;6.06	-0.68;31.20;65.80
89.59;93.08;96.06	-0.68;31.20;65.80
179.59;183.08;186.06	-0.68;31.20;65.80
269.59;273.08;276.06	-0.68;31.20;65.80
30.50;37.38	1.66;72.12
120.50;127.38	1.66;72.12
210.50;217.38	1.66;72.12
300.50;307.38	1.66;72.12
1.23;4.23	20.16;58.89
91.23;94.23	20.16;58.89
181.23;184.23	20.16;58.89
271.23;274.23	20.16;58.89
27.60;30.60	14.24;44.21
117.60;120.60	14.24;44.21
207.60;210.60	14.24;44.21
297.60;300.60	14.24;44.21
0.32;2.84	22.70;58.32
90.32;92.84	22.70;58.32
180.32;182.84	22.70;58.32
270.32;272.84	22.70;58.32
6.76;13.06	62.07;132.58
96.76;103.06	62.07;132.58
186.76;193.06	62.07;132.58
276.76;283.06	62.07;132.58
36.18;39.18	24.02;59.29
126.18;129.18	24.02;59.29
216.18;219.18	24.02;59.29
306.18;309.18	24.02;59.29
23.63;26.67;29.66	4.60;35.60;66.54
113.63;116.67;119.66	4.60;35.60;66.54
203.63;206.67;209.66	4.60;35.60;66.54
293.63;296.67;299.66	4.60;35.60;66.54
16.13;22.14	78.21;151.82
106.13;112.14	78.21;151.82
196.13;202.14	78.21;151.82
286.13;292.14	78.21;151.82
21.84;27.69	57.23;118.94
111.84;117.69	57.23;118.94
201.84;207.69	57.23;118.94
291.84;297.69	57.23;118.94
49.03;55.54	70.05;126.87
139.03;145.54	70.05;126.87
229.03;235.54	70.05;126.87
319.03;325.54	70.05;126.87
32.66;38.63	8.20;69.26
122.66;128.63	8.20;69.26
212.66;218.63	8.20;69.26
302.66;308.63	8.20;69.26
77.04;80.04;83.53	12.68;40.97;67.93
167.04;170.04;173.53	12.68;40.97;67.93
257.04;260.04;263.53	12.68;40.97;67.93
347.04;350.04;353.53	12.68;40.97;67.93
-0.30;2.24;5.56	21.70;41.52;69.47
89.70;92.24;95.56	21.70;41.52;69.47
179.70;182.24;185.56	21.70;41.52;69.47
269.70;272.24;275.56	21.70;41.52;69.47
83.22;86.64;89.63	15.45;41.50;70.69
173.22;176.64;179.63	15.45;41.50;70.69
263.22;266.64;269.63	15.45;41.50;70.69
353.22;356.64;359.63	15.45;41.50;70.69
24.32;26.72	23.18;52.34
114.32;116.72	23.18;52.34
204.32;206.72	23.18;52.34
294.32;296.72	23.18;52.34
0.50;3.50;6.49	6.74;31.13;51.62
90.50;93.50;96.49	6.74;31.13;51.62
180.50;183.50;186.49	6.74;31.13;51.62
270.50;273.50;276.49	6.74;31.13;51.62
16.62;19.81;22.61	-2.24;27.88;59.07
106.62;109.81;112.61	-2.24;27.88;59.07
196.62;199.81;202.61	-2.24;27.88;59.07
286.62;289.81;292.61	-2.24;27.88;59.07
80.76;83.76	15.42;42.68
170.76;173.76	15.42;42.68
260.76;263.76	15.42;42.68
350.76;353.76	15.42;42.68
26.65;29.18	59.42;101.07
116.65;119.18	59.42;101.07
206.65;209.18	59.42;101.07
296.65;299.18	59.42;101.07
16.56;19.56	15.69;51.10
106.56;109.56	15.69;51.10
196.56;199.56	15.69;51.10
286.56;289.56	15.69;51.10
9.98;12.94	19.34;49.95
99.98;102.94	19.34;49.95
189.98;192.94	19.34;49.95
279.98;282.94	19.34;49.95
38.59;41.61	18.14;54.30
128.59;131.61	18.14;54.30
218.59;221.61	18.14;54.30
308.59;311.61	18.14;54.30
82.90;85.43	47.34;78.53
172.90;175.43	47.34;78.53
262.90;265.43	47.34;78.53
352.90;355.43	47.34;78.53
46.74;49.75	21.54;52.05
136.74;139.75	21.54;52.05
226.74;229.75	21.54;52.05
316.74;319.75	21.54;52.05
87.83;90.83	24.01;59.84
177.83;180.83	24.01;59.84
267.83;270.83	24.01;59.84
357.83;360.83	24.01;59.84
83.90;86.86	27.36;54.99
173.90;176.86	27.36;54.99
263.90;266.86	27.36;54.99
353.90;356.86	27.36;54.99
-2.75;0.75;3.24	10.49;30.64;52.69
87.25;90.75;93.24	10.49;30.64;52.69
177.25;180.75;183.24	10.49;30.64;52.69
267.25;270.75;273.24	10.49;30.64;52.69
35.37;38.39;41.33	3.54;31.44;62.53
125.37;128.39;131.33	3.54;31.44;62.53
215.37;218.39;221.33	3.54;31.44;62.53
305.37;308.39;311.33	3.54;31.44;62.53
81.46;84.46;87.95	5.91;37.98;78.38
171.46;174.46;177.95	5.91;37.98;78.38
261.46;264.46;267.95	5.91;37.98;78.38
351.46;354.46;357.95	5.91;37.98;78.38
22.69;32.19	70.52;140.19
112.69;122.19	70.52;140.19
202.69;212.19	70.52;140.19
292.69;302.19	70.52;140.19
42.70;46.04	9.12;51.33
132.70;136.04	9.12;51.33
222.70;226.04	9.12;51.33
312.70;316.04	9.12;51.33
35.22;38.22	48.57;73.95
125.22;128.22	48.57;73.95
215.22;218.22	48.57;73.95
305.22;308.22	48.57;73.95
80.49;83.47;86.01	7.51;30.80;57.07
170.49;173.47;176.01	7.51;30.80;57.07
260.49;263.47;266.01	7.51;30.80;57.07
350.49;353.47;356.01	7.51;30.80;57.07
-5.97;-2.47;0.55	3.91;25.46;45.50
84.03;87.53;90.55	3.91;25.46;45.50
174.03;177.53;180.55	3.91;25.46;45.50
264.03;267.53;270.55	3.91;25.46;45.50
7.03;9.54	12.71;42.10
97.03;99.54	12.71;42.10
187.03;189.54	12.71;42.10
277.03;279.54	12.71;42.10
5.16;8.16;10.66	18.75;41.35;66.73
95.16;98.16;100.66	18.75;41.35;66.73
185.16;188.16;190.66	18.75;41.35;66.73
275.16;278.16;280.66	18.75;41.35;66.73
21.64;27.58	61.03;139.74
111.64;117.58	61.03;139.74
201.64;207.58	61.03;139.74
291.64;297.58	61.03;139.74
19.63;24.89	53.99;112.57
109.63;114.89	53.99;112.57
199.63;204.89	53.99;112.57
289.63;294.89	53.99;112.57
56.71;59.69	55.21;88.54
146.71;149.69	55.21;88.54
236.71;239.69	55.21;88.54
326.71;329.69	55.21;88.54
5.82;8.31;11.60	16.52;36.14;56.41
95.82;98.31;101.60	16.52;36.14;56.41
185.82;188.31;191.60	16.52;36.14;56.41
275.82;278.31;281.60	16.52;36.14;56.41
72.52;75.51	13.07;43.88
162.52;165.51	13.07;43.88
252.52;255.51	13.07;43.88
342.52;345.51	13.07;43.88
27.60;30.12;33.39	3.88;32.38;64.89
117.60;120.12;123.39	3.88;32.38;64.89
207.60;210.12;213.39	3.88;32.38;64.89
297.60;300.12;303.39	3.88;32.38;64.89
6.17;9.16	23.17;55.48
96.17;99.16	23.17;55.48
186.17;189.16	23.17;55.48
276.17;279.16	23.17;55.48
5.74;8.73	50.18;90.04
95.74;98.73	50.18;90.04
185.74;188.73	50.18;90.04
275.74;278.73	50.18;90.04
7.94;10.93	20.19;58.20
97.94;100.93	20.19;58.20
187.94;190.93	20.19;58.20
277.94;280.93	20.19;58.20
11.45;14.34	59.22;93.39
101.45;104.34	59.22;93.39
191.45;194.34	59.22;93.39
281.45;284.34	59.22;93.39
5.24;8.73	23.30;54.58
95.24;98.73	23.30;54.58
185.24;188.73	23.30;54.58
275.24;278.73	23.30;54.58
14.59;17.60;20.61	5.08;35.09;69.83
104.59;107.60;110.61	5.08;35.09;69.83
194.59;197.60;200.61	5.08;35.09;69.83
284.59;287.60;290.61	5.08;35.09;69.83
3.76;6.72	16.34;51.43
93.76;96.72	16.34;51.43
183.76;186.72	16.34;51.43
273.76;276.72	16.34;51.43
2.81;6.11	28.25;51.52
92.81;96.11	28.25;51.52
182.81;186.11	28.25;51.52
272.81;276.11	28.25;51.52
85.04;88.04	55.89;92.49
175.04;178.04	55.89;92.49
265.04;268.04	55.89;92.49
355.04;358.04	55.89;92.49
10.72;16.16	53.79;139.41
100.72;106.16	53.79;139.41
190.72;196.16	53.79;139.41
280.72;286.16	53.79;139.41
20.52;23.52;26.52	-1.02;29.65;66.06
110.52;113.52;116.52	-1.02;29.65;66.06
200.52;203.52;206.52	-1.02;29.65;66.06
290.52;293.52;296.52	-1.02;29.65;66.06
83.38;85.94;88.92	7.19;29.27;62.10
173.38;175.94;178.92	7.19;29.27;62.10
263.38;265.94;268.92	7.19;29.27;62.10
353.38;355.94;358.92	7.19;29.27;62.10
29.94;32.45	23.42;58.70
119.94;122.45	23.42;58.70
209.94;212.45	23.42;58.70
299.94;302.45	23.42;58.70
84.12;87.10;90.13	0.51;39.41;83.26
174.12;177.10;180.13	0.51;39.41;83.26
264.12;267.10;270.13	0.51;39.41;83.26
354.12;357.10;360.13	0.51;39.41;83.26
34.18;37.66;40.66	18.62;38.31;64.50
124.18;127.66;130.66	18.62;38.31;64.50
214.18;217.66;220.66	18.62;38.31;64.50
304.18;307.66;310.66	18.62;38.31;64.50
21.39;24.41;27.41	7.45;38.89;71.42
111.39;114.41;117.41	7.45;38.89;71.42
201.39;204.41;207.41	7.45;38.89;71.42
291.39;294.41;297.41	7.45;38.89;71.42
16.36;19.36	20.01;61.00
106.36;109.36	20.01;61.00
196.36;199.36	20.01;61.00
286.36;289.36	20.01;61.00
56.35;58.85	53.12;84.08
146.35;148.85	53.12;84.08
236.35;238.85	53.12;84.08
326.35;328.85	53.12;84.08
24.12;27.08;33.56	-5.82;12.22;86.63
114.12;117.08;123.56	-5.82;12.22;86.63
204.12;207.08;213.56	-5.82;12.22;86.63
294.12;297.08;303.56	-5.82;12.22;86.63
-1.17;1.85;5.37	18.09;36.15;52.86
88.83;91.85;95.37	18.09;36.15;52.86
178.83;181.85;185.37	18.09;36.15;52.86
268.83;271.85;275.37	18.09;36.15;52.86
-4.58;-1.59;1.42	1.15;19.26;42.98
85.42;88.41;91.42	1.15;19.26;42.98
175.42;178.41;181.42	1.15;19.26;42.98
265.42;268.41;271.42	1.15;19.26;42.98
-2.68;0.29;3.33	2.62;34.91;73.57
87.32;90.29;93.33	2.62;34.91;73.57
177.32;180.29;183.33	2.62;34.91;73.57
267.32;270.29;273.33	2.62;34.91;73.57
85.65;88.72	22.58;56.73
175.65;178.72	22.58;56.73
265.65;268.72	22.58;56.73
355.65;358.72	22.58;56.73
29.64;32.81	60.79;98.40
119.64;122.81	60.79;98.40
209.64;212.81	60.79;98.40
299.64;302.81	60.79;98.40
27.45;36.47	46.36;132.31
117.45;126.47	46.36;132.31
207.45;216.47	46.36;132.31
297.45;306.47	46.36;132.31
34.23;37.23	17.13;48.28
124.23;127.23	17.13;48.28
214.23;217.23	17.13;48.28
304.23;307.23	17.13;48.28
2.85;5.85	21.33;49.94
92.85;95.85	21.33;49.94
182.85;185.85	21.33;49.94
272.85;275.85	21.33;49.94
4.07;7.07;10.07	4.17;29.99;53.91
94.07;97.07;100.07	4.17;29.99;53.91
184.07;187.07;190.07	4.17;29.99;53.91
274.07;277.07;280.07	4.17;29.99;53.91
-5.11;-2.11;0.85	1.85;23.89;47.23
84.89;87.89;90.85	1.85;23.89;47.23
174.89;177.89;180.85	1.85;23.89;47.23
264.89;267.89;270.85	1.85;23.89;47.23
7.50;10.50;14.01	-0.42;28.53;64.29
97.50;100.50;104.01	-0.42;28.53;64.29
187.50;190.50;194.01	-0.42;28.53;64.29
277.50;280.50;284.01	-0.42;28.53;64.29
2.64;5.17	22.99;47.94
92.64;95.17	22.99;47.94
182.64;185.17	22.99;47.94
272.64;275.17	22.99;47.94
15.77;18.78	16.63;55.95
105.77;108.78	16.63;55.95
195.77;198.78	16.63;55.95
285.77;288.78	16.63;55.95
30.34;33.89;36.86	4.37;36.57;73.41
120.34;123.89;126.86	4.37;36.57;73.41
210.34;213.89;216.86	4.37;36.57;73.41
300.34;303.89;306.86	4.37;36.57;73.41
8.87;12.03	52.22;88.20
98.87;102.03	52.22;88.20
188.87;192.03	52.22;88.20
278.87;282.03	52.22;88.20
88.53;91.53	55.14;90.08
178.53;181.53	55.14;90.08
268.53;271.53	55.14;90.08
358.53;361.53	55.14;90.08
29.49;32.49	61.13;102.21
119.49;122.49	61.13;102.21
209.49;212.49	61.13;102.21
299.49;302.49	61.13;102.21
80.72;83.68	10.08;43.07
170.72;173.68	10.08;43.07
260.72;263.68	10.08;43.07
350.72;353.68	10.08;43.07
26.67;29.63;32.63	7.37;38.07;71.69
116.67;119.63;122.63	7.37;38.07;71.69
206.67;209.63;212.63	7.37;38.07;71.69
296.67;299.63;302.63	7.37;38.07;71.69
4.58;7.58;10.58	14.72;35.02;55.61
94.58;97.58;100.58	14.72;35.02;55.61
184.58;187.58;190.58	14.72;35.02;55.61
274.58;277.58;280.58	14.72;35.02;55.61
82.13;85.14	60.11;97.15
172.13;175.14	60.11;97.15
262.13;265.14	60.11;97.15
352.13;355.14	60.11;97.15
3.02;6.02	8.91;44.65
93.02;96.02	8.91;44.65
183.02;186.02	8.91;44.65
273.02;276.02	8.91;44.65
-3.55;-0.05;2.46	1.61;26.80;56.65
86.45;89.95;92.46	1.61;26.80;56.65
176.45;179.95;182.46	1.61;26.80;56.65
266.45;269.95;272.46	1.61;26.80;56.65
32.68;39.14	6.10;76.60
122.68;129.14	6.10;76.60
212.68;219.14	6.10;76.60
302.68;309.14	6.10;76.60
33.17;36.17	21.53;55.48
123.17;126.17	21.53;55.48
213.17;216.17	21.53;55.48
303.17;306.17	21.53;55.48
-0.85;2.15;5.67	11.05;35.12;55.39
89.15;92.15;95.67	11.05;35.12;55.39
179.15;182.15;185.67	11.05;35.12;55.39
269.15;272.15;275.67	11.05;35.12;55.39
10.16;13.20;16.17	-0.57;20.18;56.35
100.16;103.20;106.17	-0.57;20.18;56.35
190.16;193.20;196.17	-0.57;20.18;56.35
280.16;283.20;286.17	-0.57;20.18;56.35
15.70;18.51	55.62;96.83
105.70;108.51	55.62;96.83
195.70;198.51	55.62;96.83
285.70;288.51	55.62;96.83
35.73;38.72	15.89;47.19
125.73;128.72	15.89;47.19
215.73;218.72	15.89;47.19
305.73;308.72	15.89;47.19
49.08;52.05	7.53;42.84
139.08;142.05	7.53;42.84
229.08;232.05	7.53;42.84
319.08;322.05	7.53;42.84
29.88;32.93	11.65;45.72
119.88;122.93	11.65;45.72
209.88;212.93	11.65;45.72
299.88;302.93	11.65;45.72
5.58;8.09	17.39;46.79
95.58;98.09	17.39;46.79
185.58;188.09	17.39;46.79
275.58;278.09	17.39;46.79
26.65;30.16	8.30;49.48
116.65;120.16	8.30;49.48
206.65;210.16	8.30;49.48
296.65;300.16	8.30;49.48
24.95;27.98;30.50	3.12;22.34;44.61
114.95;117.98;120.50	3.12;22.34;44.61
204.95;207.98;210.50	3.12;22.34;44.61
294.95;297.98;300.50	3.12;22.34;44.61
24.57;27.61	17.75;48.15
114.57;117.61	17.75;48.15
204.57;207.61	17.75;48.15
294.57;297.61	17.75;48.15
4.49;7.49;10.49	-1.34;29.26;59.78
94.49;97.49;100.49	-1.34;29.26;59.78
184.49;187.49;190.49	-1.34;29.26;59.78
274.49;277.49;280.49	-1.34;29.26;59.78
0.23;3.79	13.50;48.92
90.23;93.79	13.50;48.92
180.23;183.79	13.50;48.92
270.23;273.79	13.50;48.92
0.29;2.29;5.30	-4.02;13.31;46.15
90.29;92.29;95.30	-4.02;13.31;46.15
180.29;182.29;185.30	-4.02;13.31;46.15
270.29;272.29;275.30	-4.02;13.31;46.15
89.30;92.08	50.77;89.06
179.30;182.08	50.77;89.06
269.30;272.08	50.77;89.06
359.30;362.08	50.77;89.06
14.12;16.64	19.11;49.75
104.12;106.64	19.11;49.75
194.12;196.64	19.11;49.75
284.12;286.64	19.11;49.75
24.39;27.39	19.20;51.37
114.39;117.39	19.20;51.37
204.39;207.39	19.20;51.37
294.39;297.39	19.20;51.37
18.00;20.99	20.06;48.21
108.00;110.99	20.06;48.21
198.00;200.99	20.06;48.21
288.00;290.99	20.06;48.21
85.24;91.22	69.85;149.56
175.24;181.22	69.85;149.56
265.24;271.22	69.85;149.56
355.24;361.22	69.85;149.56
0.58;3.56	8.87;43.20
90.58;93.56	8.87;43.20
180.58;183.56	8.87;43.20
270.58;273.56	8.87;43.20
38.37;41.39	54.21;94.50
128.37;131.39	54.21;94.50
218.37;221.39	54.21;94.50
308.37;311.39	54.21;94.50
7.88;10.41	18.78;54.17
97.88;100.41	18.78;54.17
187.88;190.41	18.78;54.17
277.88;280.41	18.78;54.17
5.76;8.78;12.26	7.00;40.52;83.26
95.76;98.78;102.26	7.00;40.52;83.26
185.76;188.78;192.26	7.00;40.52;83.26
275.76;278.78;282.26	7.00;40.52;83.26
20.34;23.30;26.09	8.16;39.84;73.51
110.34;113.30;116.09	8.16;39.84;73.51
200.34;203.30;206.09	8.16;39.84;73.51
290.34;293.30;296.09	8.16;39.84;73.51
-2.60;0.11;7.55	5.21;39.97;102.37
87.40;90.11;97.55	5.21;39.97;102.37
177.40;180.11;187.55	5.21;39.97;102.37
267.40;270.11;277.55	5.21;39.97;102.37
12.04;15.04	21.60;50.65
102.04;105.04	21.60;50.65
192.04;195.04	21.60;50.65
282.04;285.04	21.60;50.65
87.57;93.90	47.98;105.98
177.57;183.90	47.98;105.98
267.57;273.90	47.98;105.98
357.57;363.90	47.98;105.98
11.74;14.69;17.69	1.90;31.55;65.17
101.74;104.69;107.69	1.90;31.55;65.17
191.74;194.69;197.69	1.90;31.55;65.17
281.74;284.69;287.69	1.90;31.55;65.17
42.24;45.74	26.49;57.12
132.24;135.74	26.49;57.12
222.24;225.74	26.49;57.12
312.24;315.74	26.49;57.12
13.14;16.13;18.64	4.47;37.18;73.46
103.14;106.13;108.64	4.47;37.18;73.46
193.14;196.13;198.64	4.47;37.18;73.46
283.14;286.13;288.64	4.47;37.18;73.46
78.52;81.47	15.02;45.52
168.52;171.47	15.02;45.52
258.52;261.47	15.02;45.52
348.52;351.47	15.02;45.52
52.21;55.22	58.12;91.51
142.21;145.22	58.12;91.51
232.21;235.22	58.12;91.51
322.21;325.22	58.12;91.51
31.48;34.48;37.48	4.03;35.73;65.90
121.48;124.48;127.48	4.03;35.73;65.90
211.48;214.48;217.48	4.03;35.73;65.90
301.48;304.48;307.48	4.03;35.73;65.90
14.44;17.47	7.82;42.15
104.44;107.47	7.82;42.15
194.44;197.47	7.82;42.15
284.44;287.47	7.82;42.15
32.03;35.04	21.63;48.25
122.03;125.04	21.63;48.25
212.03;215.04	21.63;48.25
302.03;305.04	21.63;48.25
12.13;15.14	60.29;100.24
102.13;105.14	60.29;100.24
192.13;195.14	60.29;100.24
282.13;285.14	60.29;100.24
67.03;72.55	71.36;130.61
157.03;162.55	71.36;130.61
247.03;252.55	71.36;130.61
337.03;342.55	71.36;130.61
14.68;17.68	15.17;52.91
104.68;107.68	15.17;52.91
194.68;197.68	15.17;52.91
284.68;287.68	15.17;52.91
-1.32;1.19	22.00;51.69
88.68;91.19	22.00;51.69
178.68;181.19	22.00;51.69
268.68;271.19	22.00;51.69
57.23;60.22	25.61;56.25
147.23;150.22	25.61;56.25
237.23;240.22	25.61;56.25
327.23;330.22	25.61;56.25
29.75;32.76	20.01;49.78
119.75;122.76	20.01;49.78
209.75;212.76	20.01;49.78
299.75;302.76	20.01;49.78
32.73;35.62;38.76	6.97;37.82;73.77
122.73;125.62;128.76	6.97;37.82;73.77
212.73;215.62;218.76	6.97;37.82;73.77
302.73;305.62;308.76	6.97;37.82;73.77
27.18;30.65;33.66	3.67;32.33;63.51
117.18;120.65;123.66	3.67;32.33;63.51
207.18;210.65;213.66	3.67;32.33;63.51
297.18;300.65;303.66	3.67;32.33;63.51
84.78;87.88;90.84	4.34;23.65;57.51
174.78;177.88;180.84	4.34;23.65;57.51
264.78;267.88;270.84	4.34;23.65;57.51
354.78;357.88;360.84	4.34;23.65;57.51
6.25;9.22	19.68;50.65
96.25;99.22	19.68;50.65
186.25;189.22	19.68;50.65
276.25;279.22	19.68;50.65
88.64;94.64	57.90;121.33
178.64;184.64	57.90;121.33
268.64;274.64	57.90;121.33
358.64;364.64	57.90;121.33
35.94;38.94;41.94	-0.35;29.85;58.24
125.94;128.94;131.94	-0.35;29.85;58.24
215.94;218.94;221.94	-0.35;29.85;58.24
305.94;308.94;311.94	-0.35;29.85;58.24
87.09;90.09	7.75;44.39
177.09;180.09	7.75;44.39
267.09;270.09	7.75;44.39
357.09;360.09	7.75;44.39
4.12;7.12;10.13	8.18;41.26;81.12
94.12;97.12;100.13	8.18;41.26;81.12
184.12;187.12;190.13	8.18;41.26;81.12
274.12;277.12;280.13	8.18;41.26;81.12
13.84;16.81;20.03	3.68;35.47;65.86
103.84;106.81;110.03	3.68;35.47;65.86
193.84;196.81;200.03	3.68;35.47;65.86
283.84;286.81;290.03	3.68;35.47;65.86
68.79;71.78	17.19;46.92
158.79;161.78	17.19;46.92
248.79;251.78	17.19;46.92
338.79;341.78	17.19;46.92
23.46;26.48	16.49;49.21
113.46;116.48	16.49;49.21
203.46;206.48	16.49;49.21
293.46;296.48	16.49;49.21
13.83;17.30;19.81	4.35;38.50;76.68
103.83;107.30;109.81	4.35;38.50;76.68
193.83;197.30;199.81	4.35;38.50;76.68
283.83;287.30;289.81	4.35;38.50;76.68
31.56;34.78	45.76;70.81
121.56;124.78	45.76;70.81
211.56;214.78	45.76;70.81
301.56;304.78	45.76;70.81
17.02;19.97;23.02	-1.38;21.60;50.34
107.02;109.97;113.02	-1.38;21.60;50.34
197.02;199.97;203.02	-1.38;21.60;50.34
287.02;289.97;293.02	-1.38;21.60;50.34
4.61;7.61;11.12	12.86;39.82;70.67
94.61;97.61;101.12	12.86;39.82;70.67
184.61;187.61;191.12	12.86;39.82;70.67
274.61;277.61;281.12	12.86;39.82;70.67
6.94;9.94;12.94	12.89;41.38;75.89
96.94;99.94;102.94	12.89;41.38;75.89
186.94;189.94;192.94	12.89;41.38;75.89
276.94;279.94;282.94	12.89;41.38;75.89
83.09;86.09	20.50;55.55
173.09;176.09	20.50;55.55
263.09;266.09	20.50;55.55
353.09;356.09	20.50;55.55
1.65;4.16	56.40;88.24
91.65;94.16	56.40;88.24
181.65;184.16	56.40;88.24
271.65;274.16	56.40;88.24
13.94;17.20	25.21;49.18
103.94;107.20	25.21;49.18
193.94;197.20	25.21;49.18
283.94;287.20	25.21;49.18
21.83;25.35;27.86	4.69;36.27;74.11
111.83;115.35;117.86	4.69;36.27;74.11
201.83;205.35;207.86	4.69;36.27;74.11
291.83;295.35;297.86	4.69;36.27;74.11
82.92;85.44	15.20;47.72
172.92;175.44	15.20;47.72
262.92;265.44	15.20;47.72
352.92;355.44	15.20;47.72
35.94;38.44;41.46	1.26;28.57;60.00
125.94;128.44;131.46	1.26;28.57;60.00
215.94;218.44;221.46	1.26;28.57;60.00
305.94;308.44;311.46	1.26;28.57;60.00
32.37;35.66;38.85	9.00;41.32;78.84
122.37;125.66;128.85	9.00;41.32;78.84
212.37;215.66;218.85	9.00;41.32;78.84
302.37;305.66;308.85	9.00;41.32;78.84
42.77;45.93	18.10;55.08
132.77;135.93	18.10;55.08
222.77;225.93	18.10;55.08
312.77;315.93	18.10;55.08
11.42;14.43	22.70;52.65
101.42;104.43	22.70;52.65
191.42;194.43	22.70;52.65
281.42;284.43	22.70;52.65
87.43;90.43	13.91;52.53
177.43;180.43	13.91;52.53
267.43;270.43	13.91;52.53
357.43;360.43	13.91;52.53
34.97;38.23;41.21	8.19;25.35;51.62
124.97;128.23;131.21	8.19;25.35;51.62
214.97;218.23;221.21	8.19;25.35;51.62
304.97;308.23;311.21	8.19;25.35;51.62
20.13;23.14	17.78;54.53
110.13;113.14	17.78;54.53
200.13;203.14	17.78;54.53
290.13;293.14	17.78;54.53
-0.62;5.38	13.49;69.45
89.38;95.38	13.49;69.45
179.38;185.38	13.49;69.45
269.38;275.38	13.49;69.45
17.96;21.01	13.46;43.17
107.96;111.01	13.46;43.17
197.96;201.01	13.46;43.17
287.96;291.01	13.46;43.17
6.05;9.50	18.21;56.94
96.05;99.50	18.21;56.94
186.05;189.50	18.21;56.94
276.05;279.50	18.21;56.94
5.38;8.38;11.35	3.06;31.62;66.48
95.38;98.38;101.35	3.06;31.62;66.48
185.38;188.38;191.35	3.06;31.62;66.48
275.38;278.38;281.35	3.06;31.62;66.48
24.32;27.32;30.32	8.98;39.25;71.11
114.32;117.32;120.32	8.98;39.25;71.11
204.32;207.32;210.32	8.98;39.25;71.11
294.32;297.32;300.32	8.98;39.25;71.11
44.12;47.29	16.51;48.14
134.12;137.29	16.51;48.14
224.12;227.29	16.51;48.14
314.12;317.29	16.51;48.14
48.74;52.06	14.52;46.12
138.74;142.06	14.52;46.12
228.74;232.06	14.52;46.12
318.74;322.06	14.52;46.12
2.69;5.87;8.85	-5.69;19.44;47.84
92.69;95.87;98.85	-5.69;19.44;47.84
182.69;185.87;188.85	-5.69;19.44;47.84
272.69;275.87;278.85	-5.69;19.44;47.84
45.86;48.86	52.18;87.59
135.86;138.86	52.18;87.59
225.86;228.86	52.18;87.59
315.86;318.86	52.18;87.59
21.22;23.73	53.34;90.96
111.22;113.73	53.34;90.96
201.22;203.73	53.34;90.96
291.22;293.73	53.34;90.96
15.24;18.41;21.40	2.99;24.38;59.56
105.24;108.41;111.40	2.99;24.38;59.56
195.24;198.41;201.40	2.99;24.38;59.56
285.24;288.41;291.40	2.99;24.38;59.56
6.88;9.87	19.01;47.29
96.88;99.87	19.01;47.29
186.88;189.87	19.01;47.29
276.88;279.87	19.01;47.29
4.04;7.07	22.05;61.34
94.04;97.07	22.05;61.34
184.04;187.07	22.05;61.34
274.04;277.07	22.05;61.34
11.75;15.02	63.04;104.26
101.75;105.02	63.04;104.26
191.75;195.02	63.04;104.26
281.75;285.02	63.04;104.26
27.88;30.85	49.98;87.14
117.88;120.85	49.98;87.14
207.88;210.85	49.98;87.14
297.88;300.85	49.98;87.14
4.73;7.76;10.75	7.55;28.15;61.21
94.73;97.76;100.75	7.55;28.15;61.21
184.73;187.76;190.75	7.55;28.15;61.21
274.73;277.76;280.75	7.55;28.15;61.21
86.36;89.36;92.36	9.74;37.92;75.19
176.36;179.36;182.36	9.74;37.92;75.19
266.36;269.36;272.36	9.74;37.92;75.19
356.36;359.36;362.36	9.74;37.92;75.19
0.88;3.84;6.36	6.02;39.57;77.42
90.88;93.84;96.36	6.02;39.57;77.42
180.88;183.84;186.36	6.02;39.57;77.42
270.88;273.84;276.36	6.02;39.57;77.42
15.63;18.62;21.62	12.44;40.19;71.04
105.63;108.62;111.62	12.44;40.19;71.04
195.63;198.62;201.62	12.44;40.19;71.04
285.63;288.62;291.62	12.44;40.19;71.04
6.52;9.51	17.37;50.52
96.52;99.51	17.37;50.52
186.52;189.51	17.37;50.52
276.52;279.51	17.37;50.52
8.00;11.02;14.48	7.40;37.91;70.20
98.00;101.02;104.48	7.40;37.91;70.20
188.00;191.02;194.48	7.40;37.91;70.20
278.00;281.02;284.48	7.40;37.91;70.20
86.78;89.28;92.30	0.69;35.94;73.01
176.78;179.28;182.30	0.69;35.94;73.01
266.78;269.28;272.30	0.69;35.94;73.01
356.78;359.28;362.30	0.69;35.94;73.01
23.19;26.19	11.32;46.90
113.19;116.19	11.32;46.90
203.19;206.19	11.32;46.90
293.19;296.19	11.32;46.90
17.98;20.96	56.02;92.43
107.98;110.96	56.02;92.43
197.98;200.96	56.02;92.43
287.98;290.96	56.02;92.43
18.37;21.39	46.34;84.85
108.37;111.39	46.34;84.85
198.37;201.39	46.34;84.85
288.37;291.39	46.34;84.85
15.59;18.10	57.94;93.01
105.59;108.10	57.94;93.01
195.59;198.10	57.94;93.01
285.59;288.10	57.94;93.01
2.63;5.64	15.33;42.85
92.63;95.64	15.33;42.85
182.63;185.64	15.33;42.85
272.63;275.64	15.33;42.85
1.23;4.24	51.14;85.42
91.23;94.24	51.14;85.42
181.23;184.24	51.14;85.42
271.23;274.24	51.14;85.42
29.43;32.40	44.55;83.86
119.43;122.40	44.55;83.86
209.43;212.40	44.55;83.86
299.43;302.40	44.55;83.86
1.00;4.28;7.48	3.28;31.78;47.36
91.00;94.28;97.48	3.28;31.78;47.36
181.00;184.28;187.48	3.28;31.78;47.36
271.00;274.28;277.48	3.28;31.78;47.36
46.71;56.20	48.91;119.97
136.71;146.20	48.91;119.97
226.71;236.20	48.91;119.97
316.71;326.20	48.91;119.97
82.18;85.66;88.66	9.74;34.56;62.55
172.18;175.66;178.66	9.74;34.56;62.55
262.18;265.66;268.66	9.74;34.56;62.55
352.18;355.66;358.66	9.74;34.56;62.55
3.14;6.10	5.33;42.19
93.14;96.10	5.33;42.19
183.14;186.10	5.33;42.19
273.14;276.10	5.33;42.19
10.41;13.41	54.53;90.49
100.41;103.41	54.53;90.49
190.41;193.41	54.53;90.49
280.41;283.41	54.53;90.49
87.92;90.91	53.01;87.30
177.92;180.91	53.01;87.30
267.92;270.91	53.01;87.30
357.92;360.91	53.01;87.30
23.77;24.02	70.14;161.06
113.77;114.02	70.14;161.06
203.77;204.02	70.14;161.06
293.77;294.02	70.14;161.06
86.44;89.43	24.18;58.13
176.44;179.43	24.18;58.13
266.44;269.43	24.18;58.13
356.44;359.43	24.18;58.13
12.14;15.14;18.14	4.68;29.69;56.73
102.14;105.14;108.14	4.68;29.69;56.73
192.14;195.14;198.14	4.68;29.69;56.73
282.14;285.14;288.14	4.68;29.69;56.73
33.17;36.21	13.91;43.11
123.17;126.21	13.91;43.11
213.17;216.21	13.91;43.11
303.17;306.21	13.91;43.11
84.85;87.36;90.77	1.98;33.85;82.71
174.85;177.36;180.77	1.98;33.85;82.71
264.85;267.36;270.77	1.98;33.85;82.71
354.85;357.36;360.77	1.98;33.85;82.71
28.73;31.71	56.17;97.80
118.73;121.71	56.17;97.80
208.73;211.71	56.17;97.80
298.73;301.71	56.17;97.80
78.23;81.21	15.16;43.66
168.23;171.21	15.16;43.66
258.23;261.21	15.16;43.66
348.23;351.21	15.16;43.66
19.84;23.03;26.01	17.16;36.66;67.29
109.84;113.03;116.01	17.16;36.66;67.29
199.84;203.03;206.01	17.16;36.66;67.29
289.84;293.03;296.01	17.16;36.66;67.29
6.02;8.51	16.27;44.32
96.02;98.51	16.27;44.32
186.02;188.51	16.27;44.32
276.02;278.51	16.27;44.32
-0.30;2.66	11.01;45.87
89.70;92.66	11.01;45.87
179.70;182.66	11.01;45.87
269.70;272.66	11.01;45.87
34.47;37.46;39.95	4.99;38.43;78.95
124.47;127.46;129.95	4.99;38.43;78.95
214.47;217.46;219.95	4.99;38.43;78.95
304.47;307.46;309.95	4.99;38.43;78.95
4.17;7.17	22.29;51.79
94.17;97.17	22.29;51.79
184.17;187.17	22.29;51.79
274.17;277.17	22.29;51.79
82.17;85.48	11.75;44.04
172.17;175.48	11.75;44.04
262.17;265.48	11.75;44.04
352.17;355.48	11.75;44.04
52.55;55.51	56.49;86.98
142.55;145.51	56.49;86.98
232.55;235.51	56.49;86.98
322.55;325.51	56.49;86.98
2.70;5.70	52.42;87.61
92.70;95.70	52.42;87.61
182.70;185.70	52.42;87.61
272.70;275.70	52.42;87.61
28.24;31.74	26.61;56.89
118.24;121.74	26.61;56.89
208.24;211.74	26.61;56.89
298.24;301.74	26.61;56.89
7.69;10.69;17.19	6.25;41.37;118.99
97.69;100.69;107.19	6.25;41.37;118.99
187.69;190.69;197.19	6.25;41.37;118.99
277.69;280.69;287.19	6.25;41.37;118.99
10.04;12.51;15.53	8.30;38.72;65.83
100.04;102.51;105.53	8.30;38.72;65.83
190.04;192.51;195.53	8.30;38.72;65.83
280.04;282.51;285.53	8.30;38.72;65.83
15.40;23.91	6.20;69.88
105.40;113.91	6.20;69.88
195.40;203.91	6.20;69.88
285.40;293.91	6.20;69.88
6.55;9.56	60.50;102.70
96.55;99.56	60.50;102.70
186.55;189.56	60.50;102.70
276.55;279.56	60.50;102.70
84.98;87.99;91.49	5.98;34.46;71.12
174.98;177.99;181.49	5.98;34.46;71.12
264.98;267.99;271.49	5.98;34.46;71.12
354.98;357.99;361.49	5.98;34.46;71.12
82.72;85.78	25.53;53.93
172.72;175.78	25.53;53.93
262.72;265.78	25.53;53.93
352.72;355.78	25.53;53.93
0.62;3.10;6.30	10.37;31.01;60.97
90.62;93.10;96.30	10.37;31.01;60.97
180.62;183.10;186.30	10.37;31.01;60.97
270.62;273.10;276.30	10.37;31.01;60.97
5.94;8.93;11.94	8.76;41.76;79.30
95.94;98.93;101.94	8.76;41.76;79.30
185.94;188.93;191.94	8.76;41.76;79.30
275.94;278.93;281.94	8.76;41.76;79.30
17.13;20.13	11.74;43.35
107.13;110.13	11.74;43.35
197.13;200.13	11.74;43.35
287.13;290.13	11.74;43.35
87.43;90.49	55.44;86.92
177.43;180.49	55.44;86.92
267.43;270.49	55.44;86.92
357.43;360.49	55.44;86.92
15.69;18.69;21.65	8.26;40.18;75.55
105.69;108.69;111.65	8.26;40.18;75.55
195.69;198.69;201.65	8.26;40.18;75.55
285.69;288.69;291.65	8.26;40.18;75.55
29.61;31.74;34.97	0.76;31.74;68.28
119.61;121.74;124.97	0.76;31.74;68.28
209.61;211.74;214.97	0.76;31.74;68.28
299.61;301.74;304.97	0.76;31.74;68.28
6.69;9.69	51.54;96.09
96.69;99.69	51.54;96.09
186.69;189.69	51.54;96.09
276.69;279.69	51.54;96.09
31.06;34.06;37.06	1.70;37.79;76.44
121.06;124.06;127.06	1.70;37.79;76.44
211.06;214.06;217.06	1.70;37.79;76.44
301.06;304.06;307.06	1.70;37.79;76.44
31.99;35.49	27.13;54.06
121.99;125.49	27.13;54.06
211.99;215.49	27.13;54.06
301.99;305.49	27.13;54.06
7.60;9.95	48.05;68.54
97.60;99.95	48.05;68.54
187.60;189.95	48.05;68.54
277.60;279.95	48.05;68.54
86.70;89.55	61.39;101.01
176.70;179.55	61.39;101.01
266.70;269.55	61.39;101.01
356.70;359.55	61.39;101.01
36.38;39.37;42.38	8.64;38.41;72.38
126.38;129.37;132.38	8.64;38.41;72.38
216.38;219.37;222.38	8.64;38.41;72.38
306.38;309.37;312.38	8.64;38.41;72.38
-3.44;-0.44;2.56	4.88;33.32;61.26
86.56;89.56;92.56	4.88;33.32;61.26
176.56;179.56;182.56	4.88;33.32;61.26
266.56;269.56;272.56	4.88;33.32;61.26
5.33;8.33;11.32	10.37;39.58;68.65
95.33;98.33;101.32	10.37;39.58;68.65
185.33;188.33;191.32	10.37;39.58;68.65
275.33;278.33;281.32	10.37;39.58;68.65
-1.96;1.00;3.99	4.46;40.36;80.69
88.04;91.00;93.99	4.46;40.36;80.69
178.04;181.00;183.99	4.46;40.36;80.69
268.04;271.00;273.99	4.46;40.36;80.69
-3.54;-0.50;2.97	5.37;36.81;69.20
86.46;89.50;92.97	5.37;36.81;69.20
176.46;179.50;182.97	5.37;36.81;69.20
266.46;269.50;272.97	5.37;36.81;69.20
3.83;6.33	8.59;42.34
93.83;96.33	8.59;42.34
183.83;186.33	8.59;42.34
273.83;276.33	8.59;42.34
2.42;5.91	10.71;46.20
92.42;95.91	10.71;46.20
182.42;185.91	10.71;46.20
272.42;275.91	10.71;46.20
6.96;9.97;12.98	0.34;33.26;75.02
96.96;99.97;102.98	0.34;33.26;75.02
186.96;189.97;192.98	0.34;33.26;75.02
276.96;279.97;282.98	0.34;33.26;75.02
37.92;40.91	18.22;44.73
127.92;130.91	18.22;44.73
217.92;220.91	18.22;44.73
307.92;310.91	18.22;44.73
83.44;86.42	16.53;49.55
173.44;176.42	16.53;49.55
263.44;266.42	16.53;49.55
353.44;356.42	16.53;49.55
20.46;23.41	8.20;44.10
110.46;113.41	8.20;44.10
200.46;203.41	8.20;44.10
290.46;293.41	8.20;44.10
83.38;85.90	22.19;54.81
173.38;175.90	22.19;54.81
263.38;265.90	22.19;54.81
353.38;355.90	22.19;54.81
82.06;85.02	17.37;45.00
172.06;175.02	17.37;45.00
262.06;265.02	17.37;45.00
352.06;355.02	17.37;45.00
14.54;17.55;21.04	1.66;26.11;42.93
104.54;107.55;111.04	1.66;26.11;42.93
194.54;197.55;201.04	1.66;26.11;42.93
284.54;287.55;291.04	1.66;26.11;42.93
-0.41;2.61;5.61	-0.76;26.83;54.33
89.59;92.61;95.61	-0.76;26.83;54.33
179.59;182.61;185.61	-0.76;26.83;54.33
269.59;272.61;275.61	-0.76;26.83;54.33
79.92;83.39	15.55;47.27
169.92;173.39	15.55;47.27
259.92;263.39	15.55;47.27
349.92;353.39	15.55;47.27
81.74;85.24;88.23	2.63;28.84;56.01
171.74;175.24;178.23	2.63;28.84;56.01
261.74;265.24;268.23	2.63;28.84;56.01
351.74;355.24;358.23	2.63;28.84;56.01
6.06;9.54	15.69;44.97
96.06;99.54	15.69;44.97
186.06;189.54	15.69;44.97
276.06;279.54	15.69;44.97
8.92;11.92	11.92;47.77
98.92;101.92	11.92;47.77
188.92;191.92	11.92;47.77
278.92;281.92	11.92;47.77
-2.33;1.03;4.04	-0.23;36.82;76.13
87.67;91.03;94.04	-0.23;36.82;76.13
177.67;181.03;184.04	-0.23;36.82;76.13
267.67;271.03;274.04	-0.23;36.82;76.13
29.53;36.03	17.81;64.57
119.53;126.03	17.81;64.57
209.53;216.03	17.81;64.57
299.53;306.03	17.81;64.57
19.40;22.90	18.18;55.14
109.40;112.90	18.18;55.14
199.40;202.90	18.18;55.14
289.40;292.90	18.18;55.14
25.68;29.14;32.14	0.36;36.90;79.00
115.68;119.14;122.14	0.36;36.90;79.00
205.68;209.14;212.14	0.36;36.90;79.00
295.68;299.14;302.14	0.36;36.90;79.00
1.80;4.34	13.68;46.52
91.80;94.34	13.68;46.52
181.80;184.34	13.68;46.52
271.80;274.34	13.68;46.52
7.56;10.56;13.55	13.03;38.86;64.47
97.56;100.56;103.55	13.03;38.86;64.47
187.56;190.56;193.55	13.03;38.86;64.47
277.56;280.56;283.55	13.03;38.86;64.47
81.94;84.98;87.48	9.33;39.18;68.69
171.94;174.98;177.48	9.33;39.18;68.69
261.94;264.98;267.48	9.33;39.18;68.69
351.94;354.98;357.48	9.33;39.18;68.69
33.74;42.74	68.04;139.51
123.74;132.74	68.04;139.51
213.74;222.74	68.04;139.51
303.74;312.74	68.04;139.51
81.19;84.19	21.75;54.12
171.19;174.19	21.75;54.12
261.19;264.19	21.75;54.12
351.19;354.19	21.75;54.12
64.47;67.45	52.21;79.28
154.47;157.45	52.21;79.28
244.47;247.45	52.21;79.28
334.47;337.45	52.21;79.28
30.84;33.87	16.31;51.92
120.84;123.87	16.31;51.92
210.84;213.87	16.31;51.92
300.84;303.87	16.31;51.92
4.04;6.52	13.65;46.93
94.04;96.52	13.65;46.93
184.04;186.52	13.65;46.93
274.04;276.52	13.65;46.93
20.36;23.38	18.14;59.54
110.36;113.38	18.14;59.54
200.36;203.38	18.14;59.54
290.36;293.38	18.14;59.54
31.81;34.33	57.48;90.45
121.81;124.33	57.48;90.45
211.81;214.33	57.48;90.45
301.81;304.33	57.48;90.45
88.58;92.06	51.10;83.72
178.58;182.06	51.10;83.72
268.58;272.06	51.10;83.72
358.58;362.06	51.10;83.72
82.33;84.82	27.70;50.19
172.33;174.82	27.70;50.19
262.33;264.82	27.70;50.19
352.33;354.82	27.70;50.19
18.73;21.27	23.60;56.78
108.73;111.27	23.60;56.78
198.73;201.27	23.60;56.78
288.73;291.27	23.60;56.78
5.44;8.47;11.47	-0.41;33.33;66.08
95.44;98.47;101.47	-0.41;33.33;66.08
185.44;188.47;191.47	-0.41;33.33;66.08
275.44;278.47;281.47	-0.41;33.33;66.08
82.61;86.02	24.06;57.03
172.61;176.02	24.06;57.03
262.61;266.02	24.06;57.03
352.61;356.02	24.06;57.03
24.57;27.55	13.29;46.39
114.57;117.55	13.29;46.39
204.57;207.55	13.29;46.39
294.57;297.55	13.29;46.39
30.53;33.57;36.56	-0.39;31.07;60.46
120.53;123.57;126.56	-0.39;31.07;60.46
210.53;213.57;216.56	-0.39;31.07;60.46
300.53;303.57;306.56	-0.39;31.07;60.46
33.73;36.71;39.73	4.86;29.46;57.00
123.73;126.71;129.73	4.86;29.46;57.00
213.73;216.71;219.73	4.86;29.46;57.00
303.73;306.71;309.73	4.86;29.46;57.00
32.94;35.43	57.80;94.41
122.94;125.43	57.80;94.41
212.94;215.43	57.80;94.41
302.94;305.43	57.80;94.41
7.85;10.85;14.13	7.56;26.39;67.03
97.85;100.85;104.13	7.56;26.39;67.03
187.85;190.85;194.13	7.56;26.39;67.03
277.85;280.85;284.13	7.56;26.39;67.03
7.38;10.38	21.26;51.42
97.38;100.38	21.26;51.42
187.38;190.38	21.26;51.42
277.38;280.38	21.26;51.42
22.56;25.56;28.54	6.29;33.55;63.05
112.56;115.56;118.54	6.29;33.55;63.05
202.56;205.56;208.54	6.29;33.55;63.05
292.56;295.56;298.54	6.29;33.55;63.05
-1.19;1.79;4.31	14.37;35.18;52.67
88.81;91.79;94.31	14.37;35.18;52.67
178.81;181.79;184.31	14.37;35.18;52.67
268.81;271.79;274.31	14.37;35.18;52.67
85.76;88.72;91.23	4.46;36.78;71.73
175.76;178.72;181.23	4.46;36.78;71.73
265.76;268.72;271.23	4.46;36.78;71.73
355.76;358.72;361.23	4.46;36.78;71.73
83.61;86.60	49.95;87.48
173.61;176.60	49.95;87.48
263.61;266.60	49.95;87.48
353.61;356.60	49.95;87.48
25.07;28.03	20.41;50.17
115.07;118.03	20.41;50.17
205.07;208.03	20.41;50.17
295.07;298.03	20.41;50.17
14.68;17.69	21.16;54.36
104.68;107.69	21.16;54.36
194.68;197.69	21.16;54.36
284.68;287.69	21.16;54.36
4.68;7.20;10.70	11.49;35.24;61.85
94.68;97.20;100.70	11.49;35.24;61.85
184.68;187.20;190.70	11.49;35.24;61.85
274.68;277.20;280.70	11.49;35.24;61.85
19.24;22.24	17.52;61.33
109.24;112.24	17.52;61.33
199.24;202.24	17.52;61.33
289.24;292.24	17.52;61.33
84.99;84.99;84.99;84.99;84.99;84.99;84.99;84.99;84.99;84.99;84.99;84.99;84.99;84.99;84.99;84.99;84.99;84.99;84.99;84.99;84.99;84.99	-3.05;31.11;65.96;-24.42;11.43;48.06;5.55;44.19;-410.23;-373.81;-337.84;-301.90;-266.15;-230.07;-193.90;-157.27;-119.87;-81.79;-43.27;-4.74;34.03;73.10
174.99;174.99;174.99;174.99;174.99;174.99;174.99;174.99;174.99;174.99;174.99;174.99;174.99;174.99;174.99;174.99;174.99;174.99;174.99;174.99;174.99;174.99	-3.05;31.11;65.96;-24.42;11.43;48.06;5.55;44.19;-410.23;-373.81;-337.84;-301.90;-266.15;-230.07;-193.90;-157.27;-119.87;-81.79;-43.27;-4.74;34.03;73.10
264.99;264.99;264.99;264.99;264.99;264.99;264.99;264.99;264.99;264.99;264.99;264.99;264.99;264.99;264.99;264.99;264.99;264.99;264.99;264.99;264.99;264.99	-3.05;31.11;65.96;-24.42;11.43;48.06;5.55;44.19;-410.23;-373.81;-337.84;-301.90;-266.15;-230.07;-193.90;-157.27;-119.87;-81.79;-43.27;-4.74;34.03;73.10
354.99;354.99;354.99;354.99;354.99;354.99;354.99;354.99;354.99;354.99;354.99;354.99;354.99;354.99;354.99;354.99;354.99;354.99;354.99;354.99;354.99;354.99	-3.05;31.11;65.96;-24.42;11.43;48.06;5.55;44.19;-410.23;-373.81;-337.84;-301.90;-266.15;-230.07;-193.90;-157.27;-119.87;-81.79;-43.27;-4.74;34.03;73.10
86.40;89.38	22.23;56.29
176.40;179.38	22.23;56.29
266.40;269.38	22.23;56.29
356.40;359.38	22.23;56.29
83.54;86.86	16.08;52.02
173.54;176.86	16.08;52.02
263.54;266.86	16.08;52.02
353.54;356.86	16.08;52.02
12.14;15.13;18.12	11.81;38.70;69.34
102.14;105.13;108.12	11.81;38.70;69.34
192.14;195.13;198.12	11.81;38.70;69.34
282.14;285.13;288.12	11.81;38.70;69.34
40.08;46.08	48.94;111.74
130.08;136.08	48.94;111.74
220.08;226.08	48.94;111.74
310.08;316.08	48.94;111.74
13.09;16.11	14.25;42.17
103.09;106.11	14.25;42.17
193.09;196.11	14.25;42.17
283.09;286.11	14.25;42.17
79.13;82.12	19.76;55.28
169.13;172.12	19.76;55.28
259.13;262.12	19.76;55.28
349.13;352.12	19.76;55.28
79.92;82.92;86.38	7.20;34.81;62.87
169.92;172.92;176.38	7.20;34.81;62.87
259.92;262.92;266.38	7.20;34.81;62.87
349.92;352.92;356.38	7.20;34.81;62.87
86.18;91.66	50.82;126.21
176.18;181.66	50.82;126.21
266.18;271.66	50.82;126.21
356.18;361.66	50.82;126.21
21.92;24.92	10.30;44.18
111.92;114.92	10.30;44.18
201.92;204.92	10.30;44.18
291.92;294.92	10.30;44.18
-2.33;1.14	14.13;47.78
87.67;91.14	14.13;47.78
177.67;181.14	14.13;47.78
267.67;271.14	14.13;47.78
20.99;24.50;27.01	6.02;28.89;52.38
110.99;114.50;117.01	6.02;28.89;52.38
200.99;204.50;207.01	6.02;28.89;52.38
290.99;294.50;297.01	6.02;28.89;52.38
32.30;35.30;38.30	3.90;39.35;80.98
122.30;125.30;128.30	3.90;39.35;80.98
212.30;215.30;218.30	3.90;39.35;80.98
302.30;305.30;308.30	3.90;39.35;80.98
16.29;19.79	9.79;50.34
106.29;109.79	9.79;50.34
196.29;199.79	9.79;50.34
286.29;289.79	9.79;50.34
80.25;83.42;92.42	1.38;25.38;110.97
170.25;173.42;182.42	1.38;25.38;110.97
260.25;263.42;272.42	1.38;25.38;110.97
350.25;353.42;362.42	1.38;25.38;110.97
85.27;87.75	15.42;44.72
175.27;177.75	15.42;44.72
265.27;267.75	15.42;44.72
355.27;357.75	15.42;44.72
83.45;86.97	52.36;82.66
173.45;176.97	52.36;82.66
263.45;266.97	52.36;82.66
353.45;356.97	52.36;82.66
27.28;30.17;33.17	-1.57;28.53;64.86
117.28;120.17;123.17	-1.57;28.53;64.86
207.28;210.17;213.17	-1.57;28.53;64.86
297.28;300.17;303.17	-1.57;28.53;64.86
86.65;89.74	13.17;47.91
176.65;179.74	13.17;47.91
266.65;269.74	13.17;47.91
356.65;359.74	13.17;47.91
76.18;79.14;81.66	8.25;38.55;64.60
166.18;169.14;171.66	8.25;38.55;64.60
256.18;259.14;261.66	8.25;38.55;64.60
346.18;349.14;351.66	8.25;38.55;64.60
18.41;21.34	18.59;49.55
108.41;111.34	18.59;49.55
198.41;201.34	18.59;49.55
288.41;291.34	18.59;49.55
25.34;33.87	66.92;156.99
115.34;123.87	66.92;156.99
205.34;213.87	66.92;156.99
295.34;303.87	66.92;156.99
45.18;48.70	59.83;94.37
135.18;138.70	59.83;94.37
225.18;228.70	59.83;94.37
315.18;318.70	59.83;94.37
80.26;83.76;86.75	9.53;25.12;43.60
170.26;173.76;176.75	9.53;25.12;43.60
260.26;263.76;266.75	9.53;25.12;43.60
350.26;353.76;356.75	9.53;25.12;43.60
34.17;43.64	82.26;180.68
124.17;133.64	82.26;180.68
214.17;223.64	82.26;180.68
304.17;313.64	82.26;180.68
16.69;19.67	48.93;83.57
106.69;109.67	48.93;83.57
196.69;199.67	48.93;83.57
286.69;289.67	48.93;83.57
30.60;33.57;36.60;39.60	-14.87;11.01;41.51;76.47
120.60;123.57;126.60;129.60	-14.87;11.01;41.51;76.47
210.60;213.57;216.60;219.60	-14.87;11.01;41.51;76.47
300.60;303.57;306.60;309.60	-14.87;11.01;41.51;76.47
-0.21;2.78	18.88;50.50
89.79;92.78	18.88;50.50
179.79;182.78	18.88;50.50
269.79;272.78	18.88;50.50
-0.29;3.05	18.23;47.82
89.71;93.05	18.23;47.82
179.71;183.05	18.23;47.82
269.71;273.05	18.23;47.82
87.61;90.61	15.32;52.28
177.61;180.61	15.32;52.28
267.61;270.61	15.32;52.28
357.61;360.61	15.32;52.28
34.98;38.03	26.31;49.69
124.98;128.03	26.31;49.69
214.98;218.03	26.31;49.69
304.98;308.03	26.31;49.69
60.13;63.24;65.62	9.83;40.48;67.54
150.13;153.24;155.62	9.83;40.48;67.54
240.13;243.24;245.62	9.83;40.48;67.54
330.13;333.24;335.62	9.83;40.48;67.54
33.73;36.78	18.27;48.33
123.73;126.78	18.27;48.33
213.73;216.78	18.27;48.33
303.73;306.78	18.27;48.33
31.28;33.77	13.56;51.32
121.28;123.77	13.56;51.32
211.28;213.77	13.56;51.32
301.28;303.77	13.56;51.32
33.93;37.44;40.43	-0.72;33.03;69.34
123.93;127.44;130.43	-0.72;33.03;69.34
213.93;217.44;220.43	-0.72;33.03;69.34
303.93;307.44;310.43	-0.72;33.03;69.34
28.66;31.66	55.87;91.26
118.66;121.66	55.87;91.26
208.66;211.66	55.87;91.26
298.66;301.66	55.87;91.26
85.09;88.20	30.95;52.26
175.09;178.20	30.95;52.26
265.09;268.20	30.95;52.26
355.09;358.20	30.95;52.26
41.05;43.55	20.54;50.69
131.05;133.55	20.54;50.69
221.05;223.55	20.54;50.69
311.05;313.55	20.54;50.69
6.51;9.47	22.17;55.80
96.51;99.47	22.17;55.80
186.51;189.47	22.17;55.80
276.51;279.47	22.17;55.80
1.29;4.32	21.25;50.75
91.29;94.32	21.25;50.75
181.29;184.32	21.25;50.75
271.29;274.32	21.25;50.75
20.95;24.41	14.09;47.86
110.95;114.41	14.09;47.86
200.95;204.41	14.09;47.86
290.95;294.41	14.09;47.86
-3.66;-0.19;2.81	8.15;36.10;67.73
86.34;89.81;92.81	8.15;36.10;67.73
176.34;179.81;182.81	8.15;36.10;67.73
266.34;269.81;272.81	8.15;36.10;67.73
28.36;31.36	54.57;89.63
118.36;121.36	54.57;89.63
208.36;211.36	54.57;89.63
298.36;301.36	54.57;89.63
8.84;11.74	17.37;51.21
98.84;101.74	17.37;51.21
188.84;191.74	17.37;51.21
278.84;281.74	17.37;51.21
29.93;33.23;36.45	7.19;40.79;75.53
119.93;123.23;126.45	7.19;40.79;75.53
209.93;213.23;216.45	7.19;40.79;75.53
299.93;303.23;306.45	7.19;40.79;75.53
29.65;32.65;35.63	-1.29;28.36;62.66
119.65;122.65;125.63	-1.29;28.36;62.66
209.65;212.65;215.63	-1.29;28.36;62.66
299.65;302.65;305.63	-1.29;28.36;62.66
15.15;18.14;21.85	2.44;31.25;65.79
105.15;108.14;111.85	2.44;31.25;65.79
195.15;198.14;201.85	2.44;31.25;65.79
285.15;288.14;291.85	2.44;31.25;65.79
28.07;31.17	9.54;45.19
118.07;121.17	9.54;45.19
208.07;211.17	9.54;45.19
298.07;301.17	9.54;45.19
28.07;31.07;34.05	-0.45;30.12;65.20
118.07;121.07;124.05	-0.45;30.12;65.20
208.07;211.07;214.05	-0.45;30.12;65.20
298.07;301.07;304.05	-0.45;30.12;65.20
84.46;87.92;90.92	8.01;36.43;65.95
174.46;177.92;180.92	8.01;36.43;65.95
264.46;267.92;270.92	8.01;36.43;65.95
354.46;357.92;360.92	8.01;36.43;65.95
87.84;91.49	58.18;93.34
177.84;181.49	58.18;93.34
267.84;271.49	58.18;93.34
357.84;361.49	58.18;93.34
10.23;13.41	56.29;88.03
100.23;103.41	56.29;88.03
190.23;193.41	56.29;88.03
280.23;283.41	56.29;88.03
3.30;6.28;8.78;12.26	0.91;13.87;23.90;43.75
93.30;96.28;98.78;102.26	0.91;13.87;23.90;43.75
183.30;186.28;188.78;192.26	0.91;13.87;23.90;43.75
273.30;276.28;278.78;282.26	0.91;13.87;23.90;43.75
12.50;15.51	20.68;49.84
102.50;105.51	20.68;49.84
192.50;195.51	20.68;49.84
282.50;285.51	20.68;49.84
85.66;88.92	20.72;52.88
175.66;178.92	20.72;52.88
265.66;268.92	20.72;52.88
355.66;358.92	20.72;52.88
28.41;31.91	12.84;42.57
118.41;121.91	12.84;42.57
208.41;211.91	12.84;42.57
298.41;301.91	12.84;42.57
18.88;22.33	46.51;84.13
108.88;112.33	46.51;84.13
198.88;202.33	46.51;84.13
288.88;292.33	46.51;84.13
9.38;11.88	57.92;94.08
99.38;101.88	57.92;94.08
189.38;191.88	57.92;94.08
279.38;281.88	57.92;94.08
16.82;19.93	56.00;96.28
106.82;109.93	56.00;96.28
196.82;199.93	56.00;96.28
286.82;289.93	56.00;96.28
85.00;87.51	16.45;46.44
175.00;177.51	16.45;46.44
265.00;267.51	16.45;46.44
355.00;357.51	16.45;46.44
-2.60;0.44	19.43;44.82
87.40;90.44	19.43;44.82
177.40;180.44	19.43;44.82
[truncated: 69,905 more rows]

## Sheet: Fig.6c
Signal Bar
start	end	signal	position
-3	23	red	88.9117
23	81	green	88.9117
81	84.5	yellow	88.9117
84.5	87	red clearance	88.9117
87	113	red	88.9117
113	171	green	88.9117
171	174.5	yellow	88.9117
174.5	177	red clearance	88.9117
177	203	red	88.9117
203	261	green	88.9117
261	264.5	yellow	88.9117
264.5	267	red clearance	88.9117
267	293	red	88.9117
0	22	red	466.967
22	84.2	green	466.967
84.2	87.7	yellow	466.967
87.7	90	red clearance	466.967
90	112	red	466.967
112	174.2	green	466.967
174.2	177.7	yellow	466.967
177.7	180	red clearance	466.967
180	202	red	466.967
202	264.2	green	466.967
264.2	267.7	yellow	466.967
267.7	270	red clearance	466.967
0	21	green	794.761
21	24.5	yellow	794.761
24.5	27	red clearance	794.761
27	90	red	794.761
90	111	green	794.761
111	114.5	yellow	794.761
114.5	117	red clearance	794.761
117	180	red	794.761
180	201	green	794.761
201	204.5	yellow	794.761
204.5	207	red clearance	794.761
207	270	red	794.761
-15	15	red	1141.34
15	69	green	1141.34
69	72.5	yellow	1141.34
72.5	75	red clearance	1141.34
75	105	red	1141.34
105	159	green	1141.34
159	162.5	yellow	1141.34
162.5	165	red clearance	1141.34
165	195	red	1141.34
195	249	green	1141.34
249	252.5	yellow	1141.34
252.5	255	red clearance	1141.34
255	285	red	1141.34
-15	15	red	1208.83
15	69	green	1208.83
69	72.5	yellow	1208.83
72.5	75	red clearance	1208.83
75	105	red	1208.83
105	159	green	1208.83
159	162.5	yellow	1208.83
162.5	165	red clearance	1208.83
165	195	red	1208.83
195	249	green	1208.83
249	252.5	yellow	1208.83
252.5	255	red clearance	1208.83
255	285	red	1208.83
-10	36.2	green	1667.18
36.2	39.7	yellow	1667.18
39.7	42	red clearance	1667.18
42	80	red	1667.18
80	126.2	green	1667.18
126.2	129.7	yellow	1667.18
129.7	132	red clearance	1667.18
132	170	red	1667.18
170	216.2	green	1667.18
216.2	219.7	yellow	1667.18
219.7	222	red clearance	1667.18
222	260	red	1667.18
260	306.2	green	1667.18
Trajectories
time (sec)	distance (meter)
-14.03;-11.00;-8.03;-5.01;-2.02;1.03;3.99;7.02;10.04;13.03;16.03;19.03;22.03;25.03;27.98;31.02	-114.47;-66.28;-17.42;27.24;55.52;68.10;69.55;69.55;69.55;69.55;69.55;69.55;69.55;69.55;76.00;95.13
75.97;79.00;81.97;84.99;87.98;91.03;93.99;97.02;100.04;103.03;106.03;109.03;112.03;115.03;117.98;121.02	-114.47;-66.28;-17.42;27.24;55.52;68.10;69.55;69.55;69.55;69.55;69.55;69.55;69.55;69.55;76.00;95.13
165.97;169.00;171.97;174.99;177.98;181.03;183.99;187.02;190.04;193.03;196.03;199.03;202.03;205.03;207.98;211.02	-114.47;-66.28;-17.42;27.24;55.52;68.10;69.55;69.55;69.55;69.55;69.55;69.55;69.55;69.55;76.00;95.13
255.97;259.00;261.97;264.99;267.98;271.03;273.99;277.02;280.04;283.03;286.03;289.03;292.03;295.03;297.98;301.02	-114.47;-66.28;-17.42;27.24;55.52;68.10;69.55;69.55;69.55;69.55;69.55;69.55;69.55;69.55;76.00;95.13
-12.16;-9.19;-6.20;-3.19;-0.18;2.79;5.83;8.84;11.82;14.84;17.84;20.86;23.84;26.86;30.05;32.86	-117.42;-74.90;-32.06;7.34;40.94;61.43;67.21;67.32;67.32;67.32;67.32;67.32;67.32;67.65;78.78;104.26
77.84;80.81;83.80;86.81;89.82;92.79;95.83;98.84;101.82;104.84;107.84;110.86;113.84;116.86;120.05;122.86	-117.42;-74.90;-32.06;7.34;40.94;61.43;67.21;67.32;67.32;67.32;67.32;67.32;67.32;67.65;78.78;104.26
167.84;170.81;173.80;176.81;179.82;182.79;185.83;188.84;191.82;194.84;197.84;200.86;203.84;206.86;210.05;212.86	-117.42;-74.90;-32.06;7.34;40.94;61.43;67.21;67.32;67.32;67.32;67.32;67.32;67.32;67.65;78.78;104.26
257.84;260.81;263.80;266.81;269.82;272.79;275.83;278.84;281.82;284.84;287.84;290.86;293.84;296.86;300.05;302.86	-117.42;-74.90;-32.06;7.34;40.94;61.43;67.21;67.32;67.32;67.32;67.32;67.32;67.32;67.65;78.78;104.26
60.12;63.41;65.96;68.96;72.47;75.44	-107.00;-75.06;-29.30;10.90;48.83;94.77
150.12;153.41;155.96;158.96;162.47;165.44	-107.00;-75.06;-29.30;10.90;48.83;94.77
240.12;243.41;245.96;248.96;252.47;255.44	-107.00;-75.06;-29.30;10.90;48.83;94.77
330.12;333.41;335.96;338.96;342.47;345.44	-107.00;-75.06;-29.30;10.90;48.83;94.77
44.02;47.03;50.00;52.52;55.53;59.05;64.60	-90.94;-57.66;-24.82;3.70;24.95;48.76;109.06
134.02;137.03;140.00;142.52;145.53;149.05;154.60	-90.94;-57.66;-24.82;3.70;24.95;48.76;109.06
224.02;227.03;230.00;232.52;235.53;239.05;244.60	-90.94;-57.66;-24.82;3.70;24.95;48.76;109.06
314.02;317.03;320.00;322.52;325.53;329.05;334.60	-90.94;-57.66;-24.82;3.70;24.95;48.76;109.06
-4.32;-1.32;1.65;4.66;7.64;10.68;13.69;16.81;19.68;22.65;25.68;28.66;31.69	-109.83;-77.66;-49.61;-23.11;2.28;28.31;51.12;63.24;66.59;66.59;67.03;78.39;102.87
85.68;88.68;91.65;94.66;97.64;100.68;103.69;106.81;109.68;112.65;115.68;118.66;121.69	-109.83;-77.66;-49.61;-23.11;2.28;28.31;51.12;63.24;66.59;66.59;67.03;78.39;102.87
175.68;178.68;181.65;184.66;187.64;190.68;193.69;196.81;199.68;202.65;205.68;208.66;211.69	-109.83;-77.66;-49.61;-23.11;2.28;28.31;51.12;63.24;66.59;66.59;67.03;78.39;102.87
265.68;268.68;271.65;274.66;277.64;280.68;283.69;286.81;289.68;292.65;295.68;298.66;301.69	-109.83;-77.66;-49.61;-23.11;2.28;28.31;51.12;63.24;66.59;66.59;67.03;78.39;102.87
27.57;30.07;33.59;36.58;39.59;42.61;45.60;48.56;51.60;54.70;57.61;60.59;63.61;66.58;69.57;72.63;75.60	-110.38;-67.85;-32.66;-8.73;2.06;4.29;4.29;5.18;5.40;5.40;5.40;5.63;10.97;27.44;43.92;85.42;108.24
117.57;120.07;123.59;126.58;129.59;132.61;135.60;138.56;141.60;144.70;147.61;150.59;153.61;156.58;159.57;162.63;165.60	-110.38;-67.85;-32.66;-8.73;2.06;4.29;4.29;5.18;5.40;5.40;5.40;5.63;10.97;27.44;43.92;85.42;108.24
207.57;210.07;213.59;216.58;219.59;222.61;225.60;228.56;231.60;234.70;237.61;240.59;243.61;246.58;249.57;252.63;255.60	-110.38;-67.85;-32.66;-8.73;2.06;4.29;4.29;5.18;5.40;5.40;5.40;5.63;10.97;27.44;43.92;85.42;108.24
297.57;300.07;303.59;306.58;309.59;312.61;315.60;318.56;321.60;324.70;327.61;330.59;333.61;336.58;339.57;342.63;345.60	-110.38;-67.85;-32.66;-8.73;2.06;4.29;4.29;5.18;5.40;5.40;5.40;5.63;10.97;27.44;43.92;85.42;108.24
68.64;74.12	100.42;179.65
158.64;164.12	100.42;179.65
248.64;254.12	100.42;179.65
338.64;344.12	100.42;179.65
62.92;65.93;69.39;72.40;74.92;77.92;80.92;84.41;87.40	-119.42;-99.72;-72.42;-43.03;-17.22;2.27;25.30;57.89;95.85
152.92;155.93;159.39;162.40;164.92;167.92;170.92;174.41;177.40	-119.42;-99.72;-72.42;-43.03;-17.22;2.27;25.30;57.89;95.85
242.92;245.93;249.39;252.40;254.92;257.92;260.92;264.41;267.40	-119.42;-99.72;-72.42;-43.03;-17.22;2.27;25.30;57.89;95.85
332.92;335.93;339.39;342.40;344.92;347.92;350.92;354.41;357.40	-119.42;-99.72;-72.42;-43.03;-17.22;2.27;25.30;57.89;95.85
27.81;30.84;33.81;36.81;39.81;42.84;45.91	-114.77;-80.70;-46.86;-13.25;20.38;56.64;95.13
117.81;120.84;123.81;126.81;129.81;132.84;135.91	-114.77;-80.70;-46.86;-13.25;20.38;56.64;95.13
207.81;210.84;213.81;216.81;219.81;222.84;225.91	-114.77;-80.70;-46.86;-13.25;20.38;56.64;95.13
297.81;300.84;303.81;306.81;309.81;312.84;315.91	-114.77;-80.70;-46.86;-13.25;20.38;56.64;95.13
45.97;48.91;52.03;54.96;57.96	-76.89;-31.36;12.26;55.54;98.50
135.97;138.91;142.03;144.96;147.96	-76.89;-31.36;12.26;55.54;98.50
225.97;228.91;232.03;234.96;237.96	-76.89;-31.36;12.26;55.54;98.50
315.97;318.91;322.03;324.96;327.96	-76.89;-31.36;12.26;55.54;98.50
52.02;55.03;58.73;61.51;64.02;67.51	-97.75;-52.67;-11.60;29.03;71.31;115.37
142.02;145.03;148.73;151.51;154.02;157.51	-97.75;-52.67;-11.60;29.03;71.31;115.37
232.02;235.03;238.73;241.51;244.02;247.51	-97.75;-52.67;-11.60;29.03;71.31;115.37
322.02;325.03;328.73;331.51;334.02;337.51	-97.75;-52.67;-11.60;29.03;71.31;115.37
48.60;51.60;54.60	-9.92;40.83;91.45
138.60;141.60;144.60	-9.92;40.83;91.45
228.60;231.60;234.60	-9.92;40.83;91.45
318.60;321.60;324.60	-9.92;40.83;91.45
32.88;38.93	102.68;164.06
122.88;128.93	102.68;164.06
212.88;218.93	102.68;164.06
302.88;308.93	102.68;164.06
11.78;14.82;17.81;20.82;23.82;26.77;29.83;32.79	-90.25;-50.19;-11.68;22.38;47.74;60.33;79.13;104.83
101.78;104.82;107.81;110.82;113.82;116.77;119.83;122.79	-90.25;-50.19;-11.68;22.38;47.74;60.33;79.13;104.83
191.78;194.82;197.81;200.82;203.82;206.77;209.83;212.79	-90.25;-50.19;-11.68;22.38;47.74;60.33;79.13;104.83
281.78;284.82;287.81;290.82;293.82;296.77;299.83;302.79	-90.25;-50.19;-11.68;22.38;47.74;60.33;79.13;104.83
-11.91;-8.68;-5.70;-3.18;-0.15;3.34;6.29;8.86;12.10;15.35;18.30;20.83;23.80;26.82;29.82	-103.65;-62.94;-22.44;14.39;43.34;60.36;66.15;67.48;67.48;67.48;67.48;67.48;67.48;73.16;102.45
78.09;81.32;84.30;86.82;89.85;93.34;96.29;98.86;102.10;105.35;108.30;110.83;113.80;116.82;119.82	-103.65;-62.94;-22.44;14.39;43.34;60.36;66.15;67.48;67.48;67.48;67.48;67.48;67.48;73.16;102.45
168.09;171.32;174.30;176.82;179.85;183.34;186.29;188.86;192.10;195.35;198.30;200.83;203.80;206.82;209.82	-103.65;-62.94;-22.44;14.39;43.34;60.36;66.15;67.48;67.48;67.48;67.48;67.48;67.48;73.16;102.45
258.09;261.32;264.30;266.82;269.85;273.34;276.29;278.86;282.10;285.35;288.30;290.83;293.80;296.82;299.82	-103.65;-62.94;-22.44;14.39;43.34;60.36;66.15;67.48;67.48;67.48;67.48;67.48;67.48;73.16;102.45
42.17;44.70;47.66;51.19;54.15;56.66	-109.90;-70.49;-27.89;17.82;55.88;91.82
132.17;134.70;137.66;141.19;144.15;146.66	-109.90;-70.49;-27.89;17.82;55.88;91.82
222.17;224.70;227.66;231.19;234.15;236.66	-109.90;-70.49;-27.89;17.82;55.88;91.82
312.17;314.70;317.66;321.19;324.15;326.66	-109.90;-70.49;-27.89;17.82;55.88;91.82
25.35;28.72;31.18;34.35;37.73;40.76;43.70	-118.33;-77.49;-36.99;2.97;43.81;84.88;124.60
115.35;118.72;121.18;124.35;127.73;130.76;133.70	-118.33;-77.49;-36.99;2.97;43.81;84.88;124.60
205.35;208.72;211.18;214.35;217.73;220.76;223.70	-118.33;-77.49;-36.99;2.97;43.81;84.88;124.60
295.35;298.72;301.18;304.35;307.73;310.76;313.70	-118.33;-77.49;-36.99;2.97;43.81;84.88;124.60
76.77;79.76;82.76	38.93;71.08;103.79
166.77;169.76;172.76	38.93;71.08;103.79
256.77;259.76;262.76	38.93;71.08;103.79
346.77;349.76;352.76	38.93;71.08;103.79
0.86;3.83;6.81;9.85;12.87;15.83;18.86;21.85;24.87;27.85;30.87	-91.50;-56.65;-32.02;-12.87;9.51;32.21;50.17;59.18;61.41;71.43;100.66
90.86;93.83;96.81;99.85;102.87;105.83;108.86;111.85;114.87;117.85;120.87	-91.50;-56.65;-32.02;-12.87;9.51;32.21;50.17;59.18;61.41;71.43;100.66
180.86;183.83;186.81;189.85;192.87;195.83;198.86;201.85;204.87;207.85;210.87	-91.50;-56.65;-32.02;-12.87;9.51;32.21;50.17;59.18;61.41;71.43;100.66
270.86;273.83;276.81;279.85;282.87;285.83;288.86;291.85;294.87;297.85;300.87	-91.50;-56.65;-32.02;-12.87;9.51;32.21;50.17;59.18;61.41;71.43;100.66
31.38;34.34;37.88;43.37	-112.97;-62.09;-11.12;88.48
121.38;124.34;127.88;133.37	-112.97;-62.09;-11.12;88.48
211.38;214.34;217.88;223.37	-112.97;-62.09;-11.12;88.48
301.38;304.34;307.88;313.37	-112.97;-62.09;-11.12;88.48
20.24;23.26;25.91;29.25;35.26	3.86;29.23;47.25;75.62;135.92
110.24;113.26;115.91;119.25;125.26	3.86;29.23;47.25;75.62;135.92
200.24;203.26;205.91;209.25;215.26	3.86;29.23;47.25;75.62;135.92
290.24;293.26;295.91;299.25;305.26	3.86;29.23;47.25;75.62;135.92
18.61;21.63;24.63;27.63;30.66;33.71	-100.30;-58.44;-20.70;16.93;58.54;99.82
108.61;111.63;114.63;117.63;120.66;123.71	-100.30;-58.44;-20.70;16.93;58.54;99.82
198.61;201.63;204.63;207.63;210.66;213.71	-100.30;-58.44;-20.70;16.93;58.54;99.82
288.61;291.63;294.63;297.63;300.66;303.71	-100.30;-58.44;-20.70;16.93;58.54;99.82
28.59;31.58;34.08;37.58;40.60	-87.45;-42.04;3.82;48.78;91.40
118.59;121.58;124.08;127.58;130.60	-87.45;-42.04;3.82;48.78;91.40
208.59;211.58;214.08;217.58;220.60	-87.45;-42.04;3.82;48.78;91.40
298.59;301.58;304.08;307.58;310.60	-87.45;-42.04;3.82;48.78;91.40
31.43;33.96;40.44;42.92	-26.29;8.89;88.93;136.07
121.43;123.96;130.44;132.92	-26.29;8.89;88.93;136.07
211.43;213.96;220.44;222.92	-26.29;8.89;88.93;136.07
301.43;303.96;310.44;312.92	-26.29;8.89;88.93;136.07
-12.02;-9.03;-6.44;-3.55;-0.52;2.98;5.97;8.48;11.49;14.99;17.97;20.49;23.50;26.99;29.99;32.48	-107.88;-75.04;-53.79;-10.05;9.54;39.91;52.49;55.94;56.05;56.05;56.05;56.05;56.05;60.05;71.07;95.66
77.98;80.97;83.56;86.45;89.48;92.98;95.97;98.48;101.49;104.99;107.97;110.49;113.50;116.99;119.99;122.48	-107.88;-75.04;-53.79;-10.05;9.54;39.91;52.49;55.94;56.05;56.05;56.05;56.05;56.05;60.05;71.07;95.66
167.98;170.97;173.56;176.45;179.48;182.98;185.97;188.48;191.49;194.99;197.97;200.49;203.50;206.99;209.99;212.48	-107.88;-75.04;-53.79;-10.05;9.54;39.91;52.49;55.94;56.05;56.05;56.05;56.05;56.05;60.05;71.07;95.66
257.98;260.97;263.56;266.45;269.48;272.98;275.97;278.48;281.49;284.99;287.97;290.49;293.50;296.99;299.99;302.48	-107.88;-75.04;-53.79;-10.05;9.54;39.91;52.49;55.94;56.05;56.05;56.05;56.05;56.05;60.05;71.07;95.66
49.83;52.83;55.88;58.80;60.97	-77.22;-25.69;24.85;76.13;126.76
139.83;142.83;145.88;148.80;150.97	-77.22;-25.69;24.85;76.13;126.76
229.83;232.83;235.88;238.80;240.97	-77.22;-25.69;24.85;76.13;126.76
319.83;322.83;325.88;328.80;330.97	-77.22;-25.69;24.85;76.13;126.76
37.73;40.73;43.26;46.26;49.74	-76.09;-19.78;33.54;85.83;134.00
127.73;130.73;133.26;136.26;139.74	-76.09;-19.78;33.54;85.83;134.00
217.73;220.73;223.26;226.26;229.74	-76.09;-19.78;33.54;85.83;134.00
307.73;310.73;313.26;316.26;319.74	-76.09;-19.78;33.54;85.83;134.00
48.66;51.18;57.68	-44.29;3.00;102.94
138.66;141.18;147.68	-44.29;3.00;102.94
228.66;231.18;237.68	-44.29;3.00;102.94
318.66;321.18;327.68	-44.29;3.00;102.94
40.99;47.49;50.49;52.99;59.49	-68.68;2.34;40.06;80.33;158.66
130.99;137.49;140.49;142.99;149.49	-68.68;2.34;40.06;80.33;158.66
220.99;227.49;230.49;232.99;239.49	-68.68;2.34;40.06;80.33;158.66
310.99;317.49;320.49;322.99;329.49	-68.68;2.34;40.06;80.33;158.66
46.61;49.60;52.62;55.62;58.61;61.62	-92.78;-46.60;-5.33;33.33;74.97;118.03
136.61;139.60;142.62;145.62;148.61;151.62	-92.78;-46.60;-5.33;33.33;74.97;118.03
226.61;229.60;232.62;235.62;238.61;241.62	-92.78;-46.60;-5.33;33.33;74.97;118.03
316.61;319.60;322.62;325.62;328.61;331.62	-92.78;-46.60;-5.33;33.33;74.97;118.03
22.67;25.68;28.67;31.67;34.67;37.69	-116.29;-71.56;-25.04;23.60;72.56;121.74
112.67;115.68;118.67;121.67;124.67;127.69	-116.29;-71.56;-25.04;23.60;72.56;121.74
202.67;205.68;208.67;211.67;214.67;217.69	-116.29;-71.56;-25.04;23.60;72.56;121.74
292.67;295.68;298.67;301.67;304.67;307.69	-116.29;-71.56;-25.04;23.60;72.56;121.74
10.62;13.62;16.12;19.13;22.60;25.52;28.13;31.62;34.61;37.10;40.63	-102.93;-74.54;-45.48;-16.88;9.05;35.54;45.67;53.57;63.03;84.52;116.45
100.62;103.62;106.12;109.13;112.60;115.52;118.13;121.62;124.61;127.10;130.63	-102.93;-74.54;-45.48;-16.88;9.05;35.54;45.67;53.57;63.03;84.52;116.45
190.62;193.62;196.12;199.13;202.60;205.52;208.13;211.62;214.61;217.10;220.63	-102.93;-74.54;-45.48;-16.88;9.05;35.54;45.67;53.57;63.03;84.52;116.45
280.62;283.62;286.12;289.13;292.60;295.52;298.13;301.62;304.61;307.10;310.63	-102.93;-74.54;-45.48;-16.88;9.05;35.54;45.67;53.57;63.03;84.52;116.45
12.26;15.26;18.30;21.33;24.33;27.27;30.31;33.32;36.32	-118.95;-84.33;-52.71;-25.21;-0.27;23.31;44.89;70.26;100.75
102.26;105.26;108.30;111.33;114.33;117.27;120.31;123.32;126.32	-118.95;-84.33;-52.71;-25.21;-0.27;23.31;44.89;70.26;100.75
192.26;195.26;198.30;201.33;204.33;207.27;210.31;213.32;216.32	-118.95;-84.33;-52.71;-25.21;-0.27;23.31;44.89;70.26;100.75
282.26;285.26;288.30;291.33;294.33;297.27;300.31;303.32;306.32	-118.95;-84.33;-52.71;-25.21;-0.27;23.31;44.89;70.26;100.75
71.55;74.73;78.01;81.03;83.55	-91.76;-24.76;9.07;58.15;105.77
161.55;164.73;168.01;171.03;173.55	-91.76;-24.76;9.07;58.15;105.77
251.55;254.73;258.01;261.03;263.55	-91.76;-24.76;9.07;58.15;105.77
341.55;344.73;348.01;351.03;353.55	-91.76;-24.76;9.07;58.15;105.77
28.19;31.62;34.14;37.21;40.64;43.61;46.13	-107.44;-62.37;-21.29;17.77;53.72;88.33;122.04
118.19;121.62;124.14;127.21;130.64;133.61;136.13	-107.44;-62.37;-21.29;17.77;53.72;88.33;122.04
208.19;211.62;214.14;217.21;220.64;223.61;226.13	-107.44;-62.37;-21.29;17.77;53.72;88.33;122.04
298.19;301.62;304.14;307.21;310.64;313.61;316.13	-107.44;-62.37;-21.29;17.77;53.72;88.33;122.04
-11.25;-8.27;-5.27;-2.25;0.79;3.75;6.75;9.74;12.76;15.76;18.77;21.76;24.77;27.76;30.76;33.76;36.71	-99.29;-67.36;-40.20;-18.71;0.77;22.80;41.27;50.18;52.85;52.85;52.85;52.85;52.85;53.18;61.23;83.69;117.62
78.75;81.73;84.73;87.75;90.79;93.75;96.75;99.74;102.76;105.76;108.77;111.76;114.77;117.76;120.76;123.76;126.71	-99.29;-67.36;-40.20;-18.71;0.77;22.80;41.27;50.18;52.85;52.85;52.85;52.85;52.85;53.18;61.23;83.69;117.62
168.75;171.73;174.73;177.75;180.79;183.75;186.75;189.74;192.76;195.76;198.77;201.76;204.77;207.76;210.76;213.76;216.71	-99.29;-67.36;-40.20;-18.71;0.77;22.80;41.27;50.18;52.85;52.85;52.85;52.85;52.85;53.18;61.23;83.69;117.62
258.75;261.73;264.73;267.75;270.79;273.75;276.75;279.74;282.76;285.76;288.77;291.76;294.77;297.76;300.76;303.76;306.71	-99.29;-67.36;-40.20;-18.71;0.77;22.80;41.27;50.18;52.85;52.85;52.85;52.85;52.85;53.18;61.23;83.69;117.62
66.88;69.97;72.95;78.93	7.97;47.14;87.53;163.30
156.88;159.97;162.95;168.93	7.97;47.14;87.53;163.30
246.88;249.97;252.95;258.93	7.97;47.14;87.53;163.30
336.88;339.97;342.95;348.93	7.97;47.14;87.53;163.30
16.43;19.43;22.43;25.42;28.43;31.41	35.27;64.53;69.32;69.43;79.56;107.15
106.43;109.43;112.43;115.42;118.43;121.41	35.27;64.53;69.32;69.43;79.56;107.15
196.43;199.43;202.43;205.42;208.43;211.41	35.27;64.53;69.32;69.43;79.56;107.15
286.43;289.43;292.43;295.42;298.43;301.41	35.27;64.53;69.32;69.43;79.56;107.15
69.39;72.38;75.33;78.38;81.33;84.39	-95.70;-54.06;-13.76;25.64;65.80;106.86
159.39;162.38;165.33;168.38;171.33;174.39	-95.70;-54.06;-13.76;25.64;65.80;106.86
249.39;252.38;255.33;258.38;261.33;264.39	-95.70;-54.06;-13.76;25.64;65.80;106.86
339.39;342.38;345.33;348.38;351.33;354.39	-95.70;-54.06;-13.76;25.64;65.80;106.86
6.57;9.55;12.55;15.53;18.56;21.55;24.56;27.55;30.53	-118.79;-75.06;-33.46;3.69;31.61;46.86;57.10;72.45;99.27
96.57;99.55;102.55;105.53;108.56;111.55;114.56;117.55;120.53	-118.79;-75.06;-33.46;3.69;31.61;46.86;57.10;72.45;99.27
186.57;189.55;192.55;195.53;198.56;201.55;204.56;207.55;210.53	-118.79;-75.06;-33.46;3.69;31.61;46.86;57.10;72.45;99.27
276.57;279.55;282.55;285.53;288.56;291.55;294.56;297.55;300.53	-118.79;-75.06;-33.46;3.69;31.61;46.86;57.10;72.45;99.27
37.90;40.90;43.89;46.90;49.89;52.90;55.91	-113.94;-72.20;-31.57;7.55;45.59;84.20;123.25
127.90;130.90;133.89;136.90;139.89;142.90;145.91	-113.94;-72.20;-31.57;7.55;45.59;84.20;123.25
217.90;220.90;223.89;226.90;229.89;232.90;235.91	-113.94;-72.20;-31.57;7.55;45.59;84.20;123.25
307.90;310.90;313.89;316.90;319.89;322.90;325.91	-113.94;-72.20;-31.57;7.55;45.59;84.20;123.25
20.87;23.86;26.87;29.84;32.87;35.90;38.87;41.88	-97.89;-61.94;-29.54;1.64;21.78;34.46;58.05;90.77
110.87;113.86;116.87;119.84;122.87;125.90;128.87;131.88	-97.89;-61.94;-29.54;1.64;21.78;34.46;58.05;90.77
200.87;203.86;206.87;209.84;212.87;215.90;218.87;221.88	-97.89;-61.94;-29.54;1.64;21.78;34.46;58.05;90.77
290.87;293.86;296.87;299.84;302.87;305.90;308.87;311.88	-97.89;-61.94;-29.54;1.64;21.78;34.46;58.05;90.77
-19.85;-16.89;-13.86;-10.86;-7.72;-4.81;-1.87;1.16;4.17;7.19;10.17;13.16;16.16;19.15;22.12;25.15;28.16;31.19	-99.31;-60.01;-21.83;12.89;43.49;65.41;69.08;69.08;69.08;69.08;69.08;69.08;69.08;69.08;69.08;69.08;78.32;106.02
70.15;73.11;76.14;79.14;82.28;85.19;88.13;91.16;94.17;97.19;100.17;103.16;106.16;109.15;112.12;115.15;118.16;121.19	-99.31;-60.01;-21.83;12.89;43.49;65.41;69.08;69.08;69.08;69.08;69.08;69.08;69.08;69.08;69.08;69.08;78.32;106.02
160.15;163.11;166.14;169.14;172.28;175.19;178.13;181.16;184.17;187.19;190.17;193.16;196.16;199.15;202.12;205.15;208.16;211.19	-99.31;-60.01;-21.83;12.89;43.49;65.41;69.08;69.08;69.08;69.08;69.08;69.08;69.08;69.08;69.08;69.08;78.32;106.02
250.15;253.11;256.14;259.14;262.28;265.19;268.13;271.16;274.17;277.19;280.17;283.16;286.16;289.15;292.12;295.15;298.16;301.19	-99.31;-60.01;-21.83;12.89;43.49;65.41;69.08;69.08;69.08;69.08;69.08;69.08;69.08;69.08;69.08;69.08;78.32;106.02
11.21;14.23;17.20;20.17;22.75;26.23;29.21;31.70;34.77;38.22;41.20;43.74;46.75	-110.29;-71.99;-39.93;-13.89;4.81;10.82;11.82;11.93;15.71;24.39;43.20;67.34;95.71
101.21;104.23;107.20;110.17;112.75;116.23;119.21;121.70;124.77;128.22;131.20;133.74;136.75	-110.29;-71.99;-39.93;-13.89;4.81;10.82;11.82;11.93;15.71;24.39;43.20;67.34;95.71
191.21;194.23;197.20;200.17;202.75;206.23;209.21;211.70;214.77;218.22;221.20;223.74;226.75	-110.29;-71.99;-39.93;-13.89;4.81;10.82;11.82;11.93;15.71;24.39;43.20;67.34;95.71
281.21;284.23;287.20;290.17;292.75;296.23;299.21;301.70;304.77;308.22;311.20;313.74;316.75	-110.29;-71.99;-39.93;-13.89;4.81;10.82;11.82;11.93;15.71;24.39;43.20;67.34;95.71
53.29;56.25;59.29;62.43;65.30;68.33	-91.80;-49.17;-7.66;32.85;72.35;110.63
143.29;146.25;149.29;152.43;155.30;158.33	-91.80;-49.17;-7.66;32.85;72.35;110.63
233.29;236.25;239.29;242.43;245.30;248.33	-91.80;-49.17;-7.66;32.85;72.35;110.63
323.29;326.25;329.29;332.43;335.30;338.33	-91.80;-49.17;-7.66;32.85;72.35;110.63
-11.27;-8.16;-4.78;-1.79;1.25;3.83;7.22;10.21;12.73;16.35;18.83;22.23;25.22;27.72;30.84	-103.64;-50.00;1.98;44.05;66.08;68.86;68.86;68.86;68.86;68.86;68.86;68.86;68.86;73.64;96.34
78.73;81.84;85.22;88.21;91.25;93.83;97.22;100.21;102.73;106.35;108.83;112.23;115.22;117.72;120.84	-103.64;-50.00;1.98;44.05;66.08;68.86;68.86;68.86;68.86;68.86;68.86;68.86;68.86;73.64;96.34
168.73;171.84;175.22;178.21;181.25;183.83;187.22;190.21;192.73;196.35;198.83;202.23;205.22;207.72;210.84	-103.64;-50.00;1.98;44.05;66.08;68.86;68.86;68.86;68.86;68.86;68.86;68.86;68.86;73.64;96.34
258.73;261.84;265.22;268.21;271.25;273.83;277.22;280.21;282.73;286.35;288.83;292.23;295.22;297.72;300.84	-103.64;-50.00;1.98;44.05;66.08;68.86;68.86;68.86;68.86;68.86;68.86;68.86;68.86;73.64;96.34
-17.35;-14.37;-11.37;-8.37;-5.37;-2.37;0.62;3.65;6.62;9.64;12.64;15.65;18.64;21.65;24.64;27.64;30.91;33.83	-93.87;-60.37;-26.66;6.27;37.65;55.67;60.13;60.58;60.58;60.58;60.58;60.58;60.58;60.58;60.58;61.47;75.94;102.75
72.65;75.63;78.63;81.63;84.63;87.63;90.62;93.65;96.62;99.64;102.64;105.65;108.64;111.65;114.64;117.64;120.91;123.83	-93.87;-60.37;-26.66;6.27;37.65;55.67;60.13;60.58;60.58;60.58;60.58;60.58;60.58;60.58;60.58;61.47;75.94;102.75
162.65;165.63;168.63;171.63;174.63;177.63;180.62;183.65;186.62;189.64;192.64;195.65;198.64;201.65;204.64;207.64;210.91;213.83	-93.87;-60.37;-26.66;6.27;37.65;55.67;60.13;60.58;60.58;60.58;60.58;60.58;60.58;60.58;60.58;61.47;75.94;102.75
252.65;255.63;258.63;261.63;264.63;267.63;270.62;273.65;276.62;279.64;282.64;285.65;288.64;291.65;294.64;297.64;300.91;303.83	-93.87;-60.37;-26.66;6.27;37.65;55.67;60.13;60.58;60.58;60.58;60.58;60.58;60.58;60.58;60.58;61.47;75.94;102.75
40.66;43.66;46.67;49.66;52.66;55.66	-113.68;-72.82;-29.86;13.99;57.49;101.10
130.66;133.66;136.67;139.66;142.66;145.66	-113.68;-72.82;-29.86;13.99;57.49;101.10
220.66;223.66;226.67;229.66;232.66;235.66	-113.68;-72.82;-29.86;13.99;57.49;101.10
310.66;313.66;316.67;319.66;322.66;325.66	-113.68;-72.82;-29.86;13.99;57.49;101.10
25.74;29.25;32.25;34.75;38.08;41.27;44.22;46.74;50.21	-94.50;-54.87;-22.03;6.12;28.05;34.72;53.31;79.90;126.19
115.74;119.25;122.25;124.75;128.08;131.27;134.22;136.74;140.21	-94.50;-54.87;-22.03;6.12;28.05;34.72;53.31;79.90;126.19
205.74;209.25;212.25;214.75;218.08;221.27;224.22;226.74;230.21	-94.50;-54.87;-22.03;6.12;28.05;34.72;53.31;79.90;126.19
295.74;299.25;302.25;304.75;308.08;311.27;314.22;316.74;320.21	-94.50;-54.87;-22.03;6.12;28.05;34.72;53.31;79.90;126.19
16.42;19.42;22.39;25.38;28.39;31.39;34.38;37.38;40.43	-108.04;-70.19;-36.15;-9.66;9.83;25.53;40.21;70.25;102.08
106.42;109.42;112.39;115.38;118.39;121.39;124.38;127.38;130.43	-108.04;-70.19;-36.15;-9.66;9.83;25.53;40.21;70.25;102.08
196.42;199.42;202.39;205.38;208.39;211.39;214.38;217.38;220.43	-108.04;-70.19;-36.15;-9.66;9.83;25.53;40.21;70.25;102.08
286.42;289.42;292.39;295.38;298.39;301.39;304.38;307.38;310.43	-108.04;-70.19;-36.15;-9.66;9.83;25.53;40.21;70.25;102.08
69.45;71.95;74.95;78.47;81.46	-89.73;-43.43;3.76;51.96;99.92
159.45;161.95;164.95;168.47;171.46	-89.73;-43.43;3.76;51.96;99.92
249.45;251.95;254.95;258.47;261.46	-89.73;-43.43;3.76;51.96;99.92
339.45;341.95;344.95;348.47;351.46	-89.73;-43.43;3.76;51.96;99.92
68.39;71.56;74.53;77.06;80.40;83.52	-108.43;-60.79;-13.60;34.15;82.77;132.40
158.39;161.56;164.53;167.06;170.40;173.52	-108.43;-60.79;-13.60;34.15;82.77;132.40
248.39;251.56;254.53;257.06;260.40;263.52	-108.43;-60.79;-13.60;34.15;82.77;132.40
338.39;341.56;344.53;347.06;350.40;353.52	-108.43;-60.79;-13.60;34.15;82.77;132.40
23.63;26.66;28.82;32.67;35.67;38.61;41.67	-102.24;-66.03;-32.96;-1.45;29.03;64.18;103.58
113.63;116.66;118.82;122.67;125.67;128.61;131.67	-102.24;-66.03;-32.96;-1.45;29.03;64.18;103.58
203.63;206.66;208.82;212.67;215.67;218.61;221.67	-102.24;-66.03;-32.96;-1.45;29.03;64.18;103.58
293.63;296.66;298.82;302.67;305.67;308.61;311.67	-102.24;-66.03;-32.96;-1.45;29.03;64.18;103.58
16.41;19.51;22.46;25.00;28.45;31.52	-107.90;-62.82;-22.64;12.42;49.03;90.20
106.41;109.51;112.46;115.00;118.45;121.52	-107.90;-62.82;-22.64;12.42;49.03;90.20
196.41;199.51;202.46;205.00;208.45;211.52	-107.90;-62.82;-22.64;12.42;49.03;90.20
286.41;289.51;292.46;295.00;298.45;301.52	-107.90;-62.82;-22.64;12.42;49.03;90.20
41.47;44.47;47.44;50.43	-73.74;-16.31;43.72;101.52
131.47;134.47;137.44;140.43	-73.74;-16.31;43.72;101.52
221.47;224.47;227.44;230.43	-73.74;-16.31;43.72;101.52
311.47;314.47;317.44;320.43	-73.74;-16.31;43.72;101.52
33.64;36.64;40.14;43.11;45.67	-86.61;-41.41;3.56;48.40;93.47
123.64;126.64;130.14;133.11;135.67	-86.61;-41.41;3.56;48.40;93.47
213.64;216.64;220.14;223.11;225.67	-86.61;-41.41;3.56;48.40;93.47
303.64;306.64;310.14;313.11;315.67	-86.61;-41.41;3.56;48.40;93.47
51.40;54.41;57.36;60.35;63.41;66.41	-85.68;-40.37;2.05;42.55;85.82;130.54
141.40;144.41;147.36;150.35;153.41;156.41	-85.68;-40.37;2.05;42.55;85.82;130.54
231.40;234.41;237.36;240.35;243.41;246.41	-85.68;-40.37;2.05;42.55;85.82;130.54
321.40;324.41;327.36;330.35;333.41;336.41	-85.68;-40.37;2.05;42.55;85.82;130.54
18.96;21.24;24.49;26.75;31.13;33.26;36.47;39.49;42.98;45.96	-113.10;-80.37;-52.43;-29.05;-10.47;-0.68;6.11;22.80;51.46;88.97
108.96;111.24;114.49;116.75;121.13;123.26;126.47;129.49;132.98;135.96	-113.10;-80.37;-52.43;-29.05;-10.47;-0.68;6.11;22.80;51.46;88.97
198.96;201.24;204.49;206.75;211.13;213.26;216.47;219.49;222.98;225.96	-113.10;-80.37;-52.43;-29.05;-10.47;-0.68;6.11;22.80;51.46;88.97
288.96;291.24;294.49;296.75;301.13;303.26;306.47;309.49;312.98;315.96	-113.10;-80.37;-52.43;-29.05;-10.47;-0.68;6.11;22.80;51.46;88.97
57.45;60.46;63.42;66.40;69.40;72.41;75.46;78.46	-116.71;-89.64;-63.48;-35.98;-4.70;27.67;62.61;97.32
147.45;150.46;153.42;156.40;159.40;162.41;165.46;168.46	-116.71;-89.64;-63.48;-35.98;-4.70;27.67;62.61;97.32
237.45;240.46;243.42;246.40;249.40;252.41;255.46;258.46	-116.71;-89.64;-63.48;-35.98;-4.70;27.67;62.61;97.32
327.45;330.46;333.42;336.40;339.40;342.41;345.46;348.46	-116.71;-89.64;-63.48;-35.98;-4.70;27.67;62.61;97.32
43.59;46.11;49.12;52.60;55.61;58.09	-106.62;-52.76;-5.05;40.23;87.16;136.58
133.59;136.11;139.12;142.60;145.61;148.09	-106.62;-52.76;-5.05;40.23;87.16;136.58
223.59;226.11;229.12;232.60;235.61;238.09	-106.62;-52.76;-5.05;40.23;87.16;136.58
313.59;316.11;319.12;322.60;325.61;328.09	-106.62;-52.76;-5.05;40.23;87.16;136.58
33.63;39.54;45.63	-58.18;28.20;93.63
123.63;129.54;135.63	-58.18;28.20;93.63
213.63;219.54;225.63	-58.18;28.20;93.63
303.63;309.54;315.63	-58.18;28.20;93.63
54.36;57.81;60.84;63.85;66.35;69.43	-111.99;-69.03;-27.51;10.79;48.95;89.67
144.36;147.81;150.84;153.85;156.35;159.43	-111.99;-69.03;-27.51;10.79;48.95;89.67
234.36;237.81;240.84;243.85;246.35;249.43	-111.99;-69.03;-27.51;10.79;48.95;89.67
324.36;327.81;330.84;333.85;336.35;339.43	-111.99;-69.03;-27.51;10.79;48.95;89.67
67.34;70.35;73.36;79.34	14.86;46.25;78.97;149.52
157.34;160.35;163.36;169.34	14.86;46.25;78.97;149.52
247.34;250.35;253.36;259.34	14.86;46.25;78.97;149.52
337.34;340.35;343.36;349.34	14.86;46.25;78.97;149.52
69.35;72.86;75.84;78.87;81.42;84.84;87.82	-97.79;-62.17;-22.66;14.51;48.12;80.72;114.11
159.35;162.86;165.84;168.87;171.42;174.84;177.82	-97.79;-62.17;-22.66;14.51;48.12;80.72;114.11
249.35;252.86;255.84;258.87;261.42;264.84;267.82	-97.79;-62.17;-22.66;14.51;48.12;80.72;114.11
339.35;342.86;345.84;348.87;351.42;354.84;357.82	-97.79;-62.17;-22.66;14.51;48.12;80.72;114.11
-8.11;-5.16;-2.17;0.85;3.98;6.86;9.83;12.87;18.87;21.82;24.87;27.83;30.85	-93.46;-59.27;-26.74;4.34;33.26;53.73;62.42;64.31;64.31;64.31;64.43;74.66;103.92
81.89;84.84;87.83;90.85;93.98;96.86;99.83;102.87;108.87;111.82;114.87;117.83;120.85	-93.46;-59.27;-26.74;4.34;33.26;53.73;62.42;64.31;64.31;64.31;64.43;74.66;103.92
171.89;174.84;177.83;180.85;183.98;186.86;189.83;192.87;198.87;201.82;204.87;207.83;210.85	-93.46;-59.27;-26.74;4.34;33.26;53.73;62.42;64.31;64.31;64.31;64.43;74.66;103.92
261.89;264.84;267.83;270.85;273.98;276.86;279.83;282.87;288.87;291.82;294.87;297.83;300.85	-93.46;-59.27;-26.74;4.34;33.26;53.73;62.42;64.31;64.31;64.31;64.43;74.66;103.92
36.52;39.48;42.49;45.51;48.48	-87.57;-36.26;14.84;62.24;106.96
126.52;129.48;132.49;135.51;138.48	-87.57;-36.26;14.84;62.24;106.96
216.52;219.48;222.49;225.51;228.48	-87.57;-36.26;14.84;62.24;106.96
306.52;309.48;312.49;315.51;318.48	-87.57;-36.26;14.84;62.24;106.96
39.13;42.12;45.17;48.13;51.17;54.17	-83.77;-44.60;-3.57;37.35;77.20;117.35
129.13;132.12;135.17;138.13;141.17;144.17	-83.77;-44.60;-3.57;37.35;77.20;117.35
219.13;222.12;225.17;228.13;231.17;234.17	-83.77;-44.60;-3.57;37.35;77.20;117.35
309.13;312.12;315.17;318.13;321.17;324.17	-83.77;-44.60;-3.57;37.35;77.20;117.35
48.59;52.03;54.97;57.53;60.59	-96.51;-41.97;10.68;62.10;113.38
138.59;142.03;144.97;147.53;150.59	-96.51;-41.97;10.68;62.10;113.38
228.59;232.03;234.97;237.53;240.59	-96.51;-41.97;10.68;62.10;113.38
318.59;322.03;324.97;327.53;330.59	-96.51;-41.97;10.68;62.10;113.38
33.84;36.84;39.92;42.84;45.83;48.84	-85.39;-43.98;-0.80;43.04;85.88;129.49
123.84;126.84;129.92;132.84;135.83;138.84	-85.39;-43.98;-0.80;43.04;85.88;129.49
213.84;216.84;219.92;222.84;225.83;228.84	-85.39;-43.98;-0.80;43.04;85.88;129.49
303.84;306.84;309.92;312.84;315.83;318.84	-85.39;-43.98;-0.80;43.04;85.88;129.49
-9.94;-7.00;-4.00;-0.98;2.20;5.04;8.04;11.06;20.05;29.04;35.05	-109.84;-68.87;-36.48;-11.88;14.83;41.75;58.44;60.68;60.68;74.16;137.12
80.06;83.00;86.00;89.02;92.20;95.04;98.04;101.06;110.05;119.04;125.05	-109.84;-68.87;-36.48;-11.88;14.83;41.75;58.44;60.68;60.68;74.16;137.12
170.06;173.00;176.00;179.02;182.20;185.04;188.04;191.06;200.05;209.04;215.05	-109.84;-68.87;-36.48;-11.88;14.83;41.75;58.44;60.68;60.68;74.16;137.12
260.06;263.00;266.00;269.02;272.20;275.04;278.04;281.06;290.05;299.04;305.05	-109.84;-68.87;-36.48;-11.88;14.83;41.75;58.44;60.68;60.68;74.16;137.12
49.24;52.29;55.24;58.29;61.31;64.30;67.28	-107.76;-66.24;-29.94;2.14;38.40;76.22;114.07
139.24;142.29;145.24;148.29;151.31;154.30;157.28	-107.76;-66.24;-29.94;2.14;38.40;76.22;114.07
229.24;232.29;235.24;238.29;241.31;244.30;247.28	-107.76;-66.24;-29.94;2.14;38.40;76.22;114.07
319.24;322.29;325.24;328.29;331.31;334.30;337.28	-107.76;-66.24;-29.94;2.14;38.40;76.22;114.07
29.51;32.48;35.51;38.52;41.55;44.52;47.52	-96.06;-59.66;-23.81;11.58;47.20;83.04;120.31
119.51;122.48;125.51;128.52;131.55;134.52;137.52	-96.06;-59.66;-23.81;11.58;47.20;83.04;120.31
209.51;212.48;215.51;218.52;221.55;224.52;227.52	-96.06;-59.66;-23.81;11.58;47.20;83.04;120.31
299.51;302.48;305.51;308.52;311.55;314.52;317.52	-96.06;-59.66;-23.81;11.58;47.20;83.04;120.31
24.36;27.72;30.87;33.88;36.85;39.37	-90.08;-27.54;-2.50;37.56;85.41;137.15
114.36;117.72;120.87;123.88;126.85;129.37	-90.08;-27.54;-2.50;37.56;85.41;137.15
204.36;207.72;210.87;213.88;216.85;219.37	-90.08;-27.54;-2.50;37.56;85.41;137.15
294.36;297.72;300.87;303.88;306.85;309.37	-90.08;-27.54;-2.50;37.56;85.41;137.15
8.86;11.95;15.38;18.35;20.88;23.95;27.38;30.35;32.87	-103.74;-53.54;-5.91;36.27;62.75;70.99;71.44;75.78;97.03
98.86;101.95;105.38;108.35;110.88;113.95;117.38;120.35;122.87	-103.74;-53.54;-5.91;36.27;62.75;70.99;71.44;75.78;97.03
188.86;191.95;195.38;198.35;200.88;203.95;207.38;210.35;212.87	-103.74;-53.54;-5.91;36.27;62.75;70.99;71.44;75.78;97.03
278.86;281.95;285.38;288.35;290.88;293.95;297.38;300.35;302.87	-103.74;-53.54;-5.91;36.27;62.75;70.99;71.44;75.78;97.03
25.36;28.33;31.33;34.33;37.33;40.34;43.36	-103.64;-64.23;-26.50;5.32;37.81;73.64;102.79
115.36;118.33;121.33;124.33;127.33;130.34;133.36	-103.64;-64.23;-26.50;5.32;37.81;73.64;102.79
205.36;208.33;211.33;214.33;217.33;220.34;223.36	-103.64;-64.23;-26.50;5.32;37.81;73.64;102.79
295.36;298.33;301.33;304.33;307.33;310.34;313.36	-103.64;-64.23;-26.50;5.32;37.81;73.64;102.79
-3.30;-0.30;2.70;5.70;8.70;11.71;14.71;17.70;20.72;23.69;26.70;29.70	-91.77;-39.91;4.72;41.12;65.05;72.07;72.29;72.29;72.29;72.29;74.30;90.31
86.70;89.70;92.70;95.70;98.70;101.71;104.71;107.70;110.72;113.69;116.70;119.70	-91.77;-39.91;4.72;41.12;65.05;72.07;72.29;72.29;72.29;72.29;74.30;90.31
176.70;179.70;182.70;185.70;188.70;191.71;194.71;197.70;200.72;203.69;206.70;209.70	-91.77;-39.91;4.72;41.12;65.05;72.07;72.29;72.29;72.29;72.29;74.30;90.31
266.70;269.70;272.70;275.70;278.70;281.71;284.71;287.70;290.72;293.69;296.70;299.70	-91.77;-39.91;4.72;41.12;65.05;72.07;72.29;72.29;72.29;72.29;74.30;90.31
7.12;10.13;13.09;16.13;19.13;22.14;25.14;28.15;31.16;34.09	-88.07;-48.43;-13.94;14.22;37.37;51.98;57.12;64.80;83.39;111.99
97.12;100.13;103.09;106.13;109.13;112.14;115.14;118.15;121.16;124.09	-88.07;-48.43;-13.94;14.22;37.37;51.98;57.12;64.80;83.39;111.99
187.12;190.13;193.09;196.13;199.13;202.14;205.14;208.15;211.16;214.09	-88.07;-48.43;-13.94;14.22;37.37;51.98;57.12;64.80;83.39;111.99
277.12;280.13;283.09;286.13;289.13;292.14;295.14;298.15;301.16;304.09	-88.07;-48.43;-13.94;14.22;37.37;51.98;57.12;64.80;83.39;111.99
63.71;69.86	33.46;114.56
153.71;159.86	33.46;114.56
243.71;249.86	33.46;114.56
333.71;339.86	33.46;114.56
-8.47;-5.47;-2.46;0.53;3.53;6.49;9.54;12.54;15.54;18.55;21.53;24.54;27.52;30.54	-98.60;-50.20;-10.13;20.25;39.73;51.41;57.53;61.86;65.31;65.98;65.98;65.98;69.76;88.68
81.53;84.53;87.54;90.53;93.53;96.49;99.54;102.54;105.54;108.55;111.53;114.54;117.52;120.54	-98.60;-50.20;-10.13;20.25;39.73;51.41;57.53;61.86;65.31;65.98;65.98;65.98;69.76;88.68
171.53;174.53;177.54;180.53;183.53;186.49;189.54;192.54;195.54;198.55;201.53;204.54;207.52;210.54	-98.60;-50.20;-10.13;20.25;39.73;51.41;57.53;61.86;65.31;65.98;65.98;65.98;69.76;88.68
261.53;264.53;267.54;270.53;273.53;276.49;279.54;282.54;285.54;288.55;291.53;294.54;297.52;300.54	-98.60;-50.20;-10.13;20.25;39.73;51.41;57.53;61.86;65.31;65.98;65.98;65.98;69.76;88.68
-6.43;-3.47;-0.43;2.53;5.56;8.56;11.57;14.57;17.52;20.56;23.58;26.58;29.57;32.56	-99.83;-54.86;-13.23;22.17;48.33;62.80;65.72;65.72;65.72;65.72;65.72;65.94;75.52;98.99
83.57;86.53;89.57;92.53;95.56;98.56;101.57;104.57;107.52;110.56;113.58;116.58;119.57;122.56	-99.83;-54.86;-13.23;22.17;48.33;62.80;65.72;65.72;65.72;65.72;65.72;65.94;75.52;98.99
173.57;176.53;179.57;182.53;185.56;188.56;191.57;194.57;197.52;200.56;203.58;206.58;209.57;212.56	-99.83;-54.86;-13.23;22.17;48.33;62.80;65.72;65.72;65.72;65.72;65.72;65.94;75.52;98.99
263.57;266.53;269.57;272.53;275.56;278.56;281.57;284.57;287.52;290.56;293.58;296.58;299.57;302.56	-99.83;-54.86;-13.23;22.17;48.33;62.80;65.72;65.72;65.72;65.72;65.72;65.94;75.52;98.99
48.71;51.66;54.72;57.68;60.71;63.72	-113.85;-64.73;-15.10;33.32;83.27;132.55
138.71;141.66;144.72;147.68;150.71;153.72	-113.85;-64.73;-15.10;33.32;83.27;132.55
228.71;231.66;234.72;237.68;240.71;243.72	-113.85;-64.73;-15.10;33.32;83.27;132.55
318.71;321.66;324.72;327.68;330.71;333.72	-113.85;-64.73;-15.10;33.32;83.27;132.55
66.59;69.60;72.58;75.59;78.55;81.59;84.60	-98.71;-60.98;-25.46;10.14;46.88;82.37;115.98
156.59;159.60;162.58;165.59;168.55;171.59;174.60	-98.71;-60.98;-25.46;10.14;46.88;82.37;115.98
246.59;249.60;252.58;255.59;258.55;261.59;264.60	-98.71;-60.98;-25.46;10.14;46.88;82.37;115.98
336.59;339.60;342.58;345.59;348.55;351.59;354.60	-98.71;-60.98;-25.46;10.14;46.88;82.37;115.98
48.25;50.77;53.81;57.26;60.25	-77.48;-27.85;35.93;67.09;112.93
138.25;140.77;143.81;147.26;150.25	-77.48;-27.85;35.93;67.09;112.93
228.25;230.77;233.81;237.26;240.25	-77.48;-27.85;35.93;67.09;112.93
318.25;320.77;323.81;327.26;330.25	-77.48;-27.85;35.93;67.09;112.93
66.24;68.76;71.75;80.75	-60.39;-22.66;11.51;82.95
156.24;158.76;161.75;170.75	-60.39;-22.66;11.51;82.95
246.24;248.76;251.75;260.75	-60.39;-22.66;11.51;82.95
336.24;338.76;341.75;350.75	-60.39;-22.66;11.51;82.95
7.57;10.57;13.82;16.54;19.57;22.52;25.56;28.58;31.57;34.58;37.55;40.57	-119.32;-89.14;-63.65;-38.48;-12.20;11.40;26.97;32.87;41.55;60.13;85.16;116.43
97.57;100.57;103.82;106.54;109.57;112.52;115.56;118.58;121.57;124.58;127.55;130.57	-119.32;-89.14;-63.65;-38.48;-12.20;11.40;26.97;32.87;41.55;60.13;85.16;116.43
187.57;190.57;193.82;196.54;199.57;202.52;205.56;208.58;211.57;214.58;217.55;220.57	-119.32;-89.14;-63.65;-38.48;-12.20;11.40;26.97;32.87;41.55;60.13;85.16;116.43
277.57;280.57;283.82;286.54;289.57;292.52;295.56;298.58;301.57;304.58;307.55;310.57	-119.32;-89.14;-63.65;-38.48;-12.20;11.40;26.97;32.87;41.55;60.13;85.16;116.43
13.03;16.02;19.03;21.99;25.01;28.03;31.03;34.04;37.01	-80.66;-39.48;-2.65;27.40;43.64;48.98;57.33;77.91;107.97
103.03;106.02;109.03;111.99;115.01;118.03;121.03;124.04;127.01	-80.66;-39.48;-2.65;27.40;43.64;48.98;57.33;77.91;107.97
193.03;196.02;199.03;201.99;205.01;208.03;211.03;214.04;217.01	-80.66;-39.48;-2.65;27.40;43.64;48.98;57.33;77.91;107.97
283.03;286.02;289.03;291.99;295.01;298.03;301.03;304.04;307.01	-80.66;-39.48;-2.65;27.40;43.64;48.98;57.33;77.91;107.97
-7.97;-4.96;-1.96;1.04;4.05;7.04;10.08;13.21;16.06;19.06;22.88;25.74;28.05;31.09;34.07;37.09	-77.94;-31.97;7.21;37.04;55.40;59.19;59.19;59.19;59.19;59.19;59.19;59.19;59.19;59.19;67.43;95.57
82.03;85.04;88.04;91.04;94.05;97.04;100.08;103.21;106.06;109.06;112.88;115.74;118.05;121.09;124.07;127.09	-77.94;-31.97;7.21;37.04;55.40;59.19;59.19;59.19;59.19;59.19;59.19;59.19;59.19;59.19;67.43;95.57
172.03;175.04;178.04;181.04;184.05;187.04;190.08;193.21;196.06;199.06;202.88;205.74;208.05;211.09;214.07;217.09	-77.94;-31.97;7.21;37.04;55.40;59.19;59.19;59.19;59.19;59.19;59.19;59.19;59.19;59.19;67.43;95.57
262.03;265.04;268.04;271.04;274.05;277.04;280.08;283.21;286.06;289.06;292.88;295.74;298.05;301.09;304.07;307.09	-77.94;-31.97;7.21;37.04;55.40;59.19;59.19;59.19;59.19;59.19;59.19;59.19;59.19;59.19;67.43;95.57
65.25;68.73;71.80;74.22;77.77	-69.33;-17.14;34.61;85.80;134.09
155.25;158.73;161.80;164.22;167.77	-69.33;-17.14;34.61;85.80;134.09
245.25;248.73;251.80;254.22;257.77	-69.33;-17.14;34.61;85.80;134.09
335.25;338.73;341.80;344.22;347.77	-69.33;-17.14;34.61;85.80;134.09
18.27;21.77;24.75;27.26;30.42;33.77	-89.94;-44.32;-3.58;36.49;79.44;124.50
108.27;111.77;114.75;117.26;120.42;123.77	-89.94;-44.32;-3.58;36.49;79.44;124.50
198.27;201.77;204.75;207.26;210.42;213.77	-89.94;-44.32;-3.58;36.49;79.44;124.50
288.27;291.77;294.75;297.26;300.42;303.77	-89.94;-44.32;-3.58;36.49;79.44;124.50
-14.44;-12.35;-8.43;-5.44;-2.48;0.56;3.57;6.57;9.52;12.57;15.57;18.56;21.56;24.57;27.58;30.57	-99.80;-49.94;-1.93;43.51;66.88;68.79;68.79;68.79;68.79;68.79;68.79;68.79;68.79;68.79;78.16;102.75
75.56;77.65;81.57;84.56;87.52;90.56;93.57;96.57;99.52;102.57;105.57;108.56;111.56;114.57;117.58;120.57	-99.80;-49.94;-1.93;43.51;66.88;68.79;68.79;68.79;68.79;68.79;68.79;68.79;68.79;68.79;78.16;102.75
165.56;167.65;171.57;174.56;177.52;180.56;183.57;186.57;189.52;192.57;195.57;198.56;201.56;204.57;207.58;210.57	-99.80;-49.94;-1.93;43.51;66.88;68.79;68.79;68.79;68.79;68.79;68.79;68.79;68.79;68.79;78.16;102.75
255.56;257.65;261.57;264.56;267.52;270.56;273.57;276.57;279.52;282.57;285.57;288.56;291.56;294.57;297.58;300.57	-99.80;-49.94;-1.93;43.51;66.88;68.79;68.79;68.79;68.79;68.79;68.79;68.79;68.79;68.79;78.16;102.75
-24.52;-21.53;-18.58;-15.55;-12.53;-9.53;-6.52;-3.53;-0.53;2.47;5.47;8.45;11.47;14.47;17.49;20.47;23.47;26.47;29.48	-42.96;-39.64;-39.64;-39.64;-39.64;-35.35;-20.75;-0.10;20.39;39.31;56.46;66.81;68.37;68.37;68.37;68.37;68.37;72.16;95.53
65.48;68.47;71.42;74.45;77.47;80.47;83.48;86.47;89.47;92.47;95.47;98.45;101.47;104.47;107.49;110.47;113.47;116.47;119.48	-42.96;-39.64;-39.64;-39.64;-39.64;-35.35;-20.75;-0.10;20.39;39.31;56.46;66.81;68.37;68.37;68.37;68.37;68.37;72.16;95.53
155.48;158.47;161.42;164.45;167.47;170.47;173.48;176.47;179.47;182.47;185.47;188.45;191.47;194.47;197.49;200.47;203.47;206.47;209.48	-42.96;-39.64;-39.64;-39.64;-39.64;-35.35;-20.75;-0.10;20.39;39.31;56.46;66.81;68.37;68.37;68.37;68.37;68.37;72.16;95.53
245.48;248.47;251.42;254.45;257.47;260.47;263.48;266.47;269.47;272.47;275.47;278.45;281.47;284.47;287.49;290.47;293.47;296.47;299.48	-42.96;-39.64;-39.64;-39.64;-39.64;-35.35;-20.75;-0.10;20.39;39.31;56.46;66.81;68.37;68.37;68.37;68.37;68.37;72.16;95.53
59.43;62.56;65.90;69.09;71.92;74.92	-106.21;-59.57;-12.04;35.82;84.11;132.41
149.43;152.56;155.90;159.09;161.92;164.92	-106.21;-59.57;-12.04;35.82;84.11;132.41
239.43;242.56;245.90;249.09;251.92;254.92	-106.21;-59.57;-12.04;35.82;84.11;132.41
329.43;332.56;335.90;339.09;341.92;344.92	-106.21;-59.57;-12.04;35.82;84.11;132.41
56.40;59.36;62.40;65.40;68.40;71.40;74.41	-112.38;-71.75;-31.79;7.60;47.11;87.06;127.45
146.40;149.36;152.40;155.40;158.40;161.40;164.41	-112.38;-71.75;-31.79;7.60;47.11;87.06;127.45
236.40;239.36;242.40;245.40;248.40;251.40;254.41	-112.38;-71.75;-31.79;7.60;47.11;87.06;127.45
326.40;329.36;332.40;335.40;338.40;341.40;344.41	-112.38;-71.75;-31.79;7.60;47.11;87.06;127.45
51.11;54.12;57.23;63.13;69.11	-66.00;-29.28;8.33;82.12;159.01
141.11;144.12;147.23;153.13;159.11	-66.00;-29.28;8.33;82.12;159.01
231.11;234.12;237.23;243.13;249.11	-66.00;-29.28;8.33;82.12;159.01
321.11;324.12;327.23;333.13;339.11	-66.00;-29.28;8.33;82.12;159.01
46.07;49.03;52.07	-12.62;47.82;108.00
136.07;139.03;142.07	-12.62;47.82;108.00
226.07;229.03;232.07	-12.62;47.82;108.00
316.07;319.03;322.07	-12.62;47.82;108.00
71.06;74.05;76.54;80.03;83.08;86.08	-117.42;-72.12;-24.93;20.92;66.78;113.30
161.06;164.05;166.54;170.03;173.08;176.08	-117.42;-72.12;-24.93;20.92;66.78;113.30
251.06;254.05;256.54;260.03;263.08;266.08	-117.42;-72.12;-24.93;20.92;66.78;113.30
341.06;344.05;346.54;350.03;353.08;356.08	-117.42;-72.12;-24.93;20.92;66.78;113.30
51.74;55.19;58.26;61.22;63.71;67.17	-81.44;-38.82;4.91;47.98;88.82;128.98
141.74;145.19;148.26;151.22;153.71;157.17	-81.44;-38.82;4.91;47.98;88.82;128.98
231.74;235.19;238.26;241.22;243.71;247.17	-81.44;-38.82;4.91;47.98;88.82;128.98
321.74;325.19;328.26;331.22;333.71;337.17	-81.44;-38.82;4.91;47.98;88.82;128.98
34.07;40.56;43.19;46.08;49.56	-106.96;-12.36;28.71;68.10;105.82
124.07;130.56;133.19;136.08;139.56	-106.96;-12.36;28.71;68.10;105.82
214.07;220.56;223.19;226.08;229.56	-106.96;-12.36;28.71;68.10;105.82
304.07;310.56;313.19;316.08;319.56	-106.96;-12.36;28.71;68.10;105.82
15.05;18.03;21.04;23.99;27.03;30.02;33.03;36.03;39.01	-100.81;-58.84;-21.22;7.27;22.52;27.53;41.23;64.37;94.96
105.05;108.03;111.04;113.99;117.03;120.02;123.03;126.03;129.01	-100.81;-58.84;-21.22;7.27;22.52;27.53;41.23;64.37;94.96
195.05;198.03;201.04;203.99;207.03;210.02;213.03;216.03;219.01	-100.81;-58.84;-21.22;7.27;22.52;27.53;41.23;64.37;94.96
285.05;288.03;291.04;293.99;297.03;300.02;303.03;306.03;309.01	-100.81;-58.84;-21.22;7.27;22.52;27.53;41.23;64.37;94.96
48.78;52.43;55.25;57.76;60.77;64.26;67.27;70.23	-101.09;-79.60;-53.55;-22.83;10.67;45.16;79.76;114.92
138.78;142.43;145.25;147.76;150.77;154.26;157.27;160.23	-101.09;-79.60;-53.55;-22.83;10.67;45.16;79.76;114.92
228.78;232.43;235.25;237.76;240.77;244.26;247.27;250.23	-101.09;-79.60;-53.55;-22.83;10.67;45.16;79.76;114.92
318.78;322.43;325.25;327.76;330.77;334.26;337.27;340.23	-101.09;-79.60;-53.55;-22.83;10.67;45.16;79.76;114.92
16.29;19.79;22.77;25.29;28.28;31.79;34.78;37.33	-103.33;-72.39;-42.56;-14.18;12.31;39.35;66.16;107.67
106.29;109.79;112.77;115.29;118.28;121.79;124.78;127.33	-103.33;-72.39;-42.56;-14.18;12.31;39.35;66.16;107.67
196.29;199.79;202.77;205.29;208.28;211.79;214.78;217.33	-103.33;-72.39;-42.56;-14.18;12.31;39.35;66.16;107.67
286.29;289.79;292.77;295.29;298.28;301.79;304.78;307.33	-103.33;-72.39;-42.56;-14.18;12.31;39.35;66.16;107.67
-13.14;-9.90;-6.66;-3.67;-1.14;2.11;5.32;8.35;10.85;14.31;17.10;20.34;23.32;25.82;29.10	-95.77;-45.79;3.09;42.29;60.55;65.89;66.22;66.22;66.78;67.23;67.23;67.23;67.23;77.13;109.43
76.86;80.10;83.34;86.33;88.86;92.11;95.32;98.35;100.85;104.31;107.10;110.34;113.32;115.82;119.10	-95.77;-45.79;3.09;42.29;60.55;65.89;66.22;66.22;66.78;67.23;67.23;67.23;67.23;77.13;109.43
166.86;170.10;173.34;176.33;178.86;182.11;185.32;188.35;190.85;194.31;197.10;200.34;203.32;205.82;209.10	-95.77;-45.79;3.09;42.29;60.55;65.89;66.22;66.22;66.78;67.23;67.23;67.23;67.23;77.13;109.43
256.86;260.10;263.34;266.33;268.86;272.11;275.32;278.35;280.85;284.31;287.10;290.34;293.32;295.82;299.10	-95.77;-45.79;3.09;42.29;60.55;65.89;66.22;66.22;66.78;67.23;67.23;67.23;67.23;77.13;109.43
-1.90;1.25;4.10;7.10;10.11;13.11;16.10;19.10;22.10;25.09;28.10;31.10;34.10	-86.65;-47.92;-12.98;14.29;33.32;47.00;55.24;58.02;58.13;58.13;60.25;76.72;107.05
88.10;91.25;94.10;97.10;100.11;103.11;106.10;109.10;112.10;115.09;118.10;121.10;124.10	-86.65;-47.92;-12.98;14.29;33.32;47.00;55.24;58.02;58.13;58.13;60.25;76.72;107.05
178.10;181.25;184.10;187.10;190.11;193.11;196.10;199.10;202.10;205.09;208.10;211.10;214.10	-86.65;-47.92;-12.98;14.29;33.32;47.00;55.24;58.02;58.13;58.13;60.25;76.72;107.05
268.10;271.25;274.10;277.10;280.11;283.11;286.10;289.10;292.10;295.09;298.10;301.10;304.10	-86.65;-47.92;-12.98;14.29;33.32;47.00;55.24;58.02;58.13;58.13;60.25;76.72;107.05
-2.17;0.85;3.84;6.82;9.80;12.85;15.86;18.86;21.84;24.86;27.85;30.81;33.85;36.85	-113.43;-69.02;-28.95;7.23;29.27;36.73;38.95;38.95;38.95;38.95;40.40;54.22;74.92;101.40
87.83;90.85;93.84;96.82;99.80;102.85;105.86;108.86;111.84;114.86;117.85;120.81;123.85;126.85	-113.43;-69.02;-28.95;7.23;29.27;36.73;38.95;38.95;38.95;38.95;40.40;54.22;74.92;101.40
177.83;180.85;183.84;186.82;189.80;192.85;195.86;198.86;201.84;204.86;207.85;210.81;213.85;216.85	-113.43;-69.02;-28.95;7.23;29.27;36.73;38.95;38.95;38.95;38.95;40.40;54.22;74.92;101.40
267.83;270.85;273.84;276.82;279.80;282.85;285.86;288.86;291.84;294.86;297.85;300.81;303.85;306.85	-113.43;-69.02;-28.95;7.23;29.27;36.73;38.95;38.95;38.95;38.95;40.40;54.22;74.92;101.40
64.49;67.43;70.95;76.42	-62.49;-16.87;28.09;116.43
154.49;157.43;160.95;166.42	-62.49;-16.87;28.09;116.43
244.49;247.43;250.95;256.42	-62.49;-16.87;28.09;116.43
334.49;337.43;340.95;346.42	-62.49;-16.87;28.09;116.43
-4.56;1.49;7.49;10.48;16.49;25.51;31.48;34.47	52.78;68.48;68.48;68.48;68.48;68.48;87.05;111.21
85.44;91.49;97.49;100.48;106.49;115.51;121.48;124.47	52.78;68.48;68.48;68.48;68.48;68.48;87.05;111.21
175.44;181.49;187.49;190.48;196.49;205.51;211.48;214.47	52.78;68.48;68.48;68.48;68.48;68.48;87.05;111.21
265.44;271.49;277.49;280.48;286.49;295.51;301.48;304.47	52.78;68.48;68.48;68.48;68.48;68.48;87.05;111.21
7.72;10.69;13.69;16.70;19.66;22.69;25.69;28.70;31.71	-69.98;-28.93;10.13;37.18;57.76;64.77;67.21;83.36;110.61
97.72;100.69;103.69;106.70;109.66;112.69;115.69;118.70;121.71	-69.98;-28.93;10.13;37.18;57.76;64.77;67.21;83.36;110.61
187.72;190.69;193.69;196.70;199.66;202.69;205.69;208.70;211.71	-69.98;-28.93;10.13;37.18;57.76;64.77;67.21;83.36;110.61
277.72;280.69;283.69;286.70;289.66;292.69;295.69;298.70;301.71	-69.98;-28.93;10.13;37.18;57.76;64.77;67.21;83.36;110.61
51.97;55.00;58.00;61.01;64.03	-76.69;-28.18;21.01;72.20;122.94
141.97;145.00;148.00;151.01;154.03	-76.69;-28.18;21.01;72.20;122.94
231.97;235.00;238.00;241.01;244.03	-76.69;-28.18;21.01;72.20;122.94
321.97;325.00;328.00;331.01;334.03	-76.69;-28.18;21.01;72.20;122.94
20.69;26.60;29.37;32.69;35.68;38.20	27.72;32.40;34.40;50.65;78.03;110.85
110.69;116.60;119.37;122.69;125.68;128.20	27.72;32.40;34.40;50.65;78.03;110.85
200.69;206.60;209.37;212.69;215.68;218.20	27.72;32.40;34.40;50.65;78.03;110.85
290.69;296.60;299.37;302.69;305.68;308.20	27.72;32.40;34.40;50.65;78.03;110.85
56.50;59.90;62.50;66.56;69.63;72.68;74.93	-100.11;-62.04;-24.09;13.53;50.25;85.97;124.69
146.50;149.90;152.50;156.56;159.63;162.68;164.93	-100.11;-62.04;-24.09;13.53;50.25;85.97;124.69
236.50;239.90;242.50;246.56;249.63;252.68;254.93	-100.11;-62.04;-24.09;13.53;50.25;85.97;124.69
326.50;329.90;332.50;336.56;339.63;342.68;344.93	-100.11;-62.04;-24.09;13.53;50.25;85.97;124.69
-11.46;-8.51;-5.51;-2.50;0.49;3.50;6.52;9.52;12.55;15.54;18.55;21.52;24.54;27.54;30.55;33.54;36.53;39.57	-92.44;-49.13;-8.05;21.90;42.93;51.72;52.06;52.06;52.06;52.06;52.06;53.62;54.73;54.73;55.07;58.63;81.15;117.03
78.54;81.49;84.49;87.50;90.49;93.50;96.52;99.52;102.55;105.54;108.55;111.52;114.54;117.54;120.55;123.54;126.53;129.57	-92.44;-49.13;-8.05;21.90;42.93;51.72;52.06;52.06;52.06;52.06;52.06;53.62;54.73;54.73;55.07;58.63;81.15;117.03
168.54;171.49;174.49;177.50;180.49;183.50;186.52;189.52;192.55;195.54;198.55;201.52;204.54;207.54;210.55;213.54;216.53;219.57	-92.44;-49.13;-8.05;21.90;42.93;51.72;52.06;52.06;52.06;52.06;52.06;53.62;54.73;54.73;55.07;58.63;81.15;117.03
258.54;261.49;264.49;267.50;270.49;273.50;276.52;279.52;282.55;285.54;288.55;291.52;294.54;297.54;300.55;303.54;306.53;309.57	-92.44;-49.13;-8.05;21.90;42.93;51.72;52.06;52.06;52.06;52.06;52.06;53.62;54.73;54.73;55.07;58.63;81.15;117.03
-12.33;-8.74;-6.26;-2.87;0.16;2.64;5.76;9.18;12.14;14.65;17.76;21.16;24.14;26.66;29.75;33.19	-91.65;-50.80;-8.71;28.57;54.72;68.30;69.64;69.64;69.64;69.64;69.64;69.64;69.64;69.86;83.32;115.15
77.67;81.26;83.74;87.13;90.16;92.64;95.76;99.18;102.14;104.65;107.76;111.16;114.14;116.66;119.75;123.19	-91.65;-50.80;-8.71;28.57;54.72;68.30;69.64;69.64;69.64;69.64;69.64;69.64;69.64;69.86;83.32;115.15
167.67;171.26;173.74;177.13;180.16;182.64;185.76;189.18;192.14;194.65;197.76;201.16;204.14;206.66;209.75;213.19	-91.65;-50.80;-8.71;28.57;54.72;68.30;69.64;69.64;69.64;69.64;69.64;69.64;69.64;69.86;83.32;115.15
257.67;261.26;263.74;267.13;270.16;272.64;275.76;279.18;282.14;284.65;287.76;291.16;294.14;296.66;299.75;303.19	-91.65;-50.80;-8.71;28.57;54.72;68.30;69.64;69.64;69.64;69.64;69.64;69.64;69.64;69.86;83.32;115.15
33.48;36.43;39.45;42.45;45.46;48.77	-89.74;-44.89;-1.34;40.17;79.79;118.07
123.48;126.43;129.45;132.45;135.46;138.77	-89.74;-44.89;-1.34;40.17;79.79;118.07
213.48;216.43;219.45;222.45;225.46;228.77	-89.74;-44.89;-1.34;40.17;79.79;118.07
303.48;306.43;309.45;312.45;315.46;318.77	-89.74;-44.89;-1.34;40.17;79.79;118.07
2.71;9.19;12.17;15.22;18.18;20.72;30.18;36.21	7.30;52.26;57.26;57.26;57.26;57.26;66.17;123.36
92.71;99.19;102.17;105.22;108.18;110.72;120.18;126.21	7.30;52.26;57.26;57.26;57.26;57.26;66.17;123.36
182.71;189.19;192.17;195.22;198.18;200.72;210.18;216.21	7.30;52.26;57.26;57.26;57.26;57.26;66.17;123.36
272.71;279.19;282.17;285.22;288.18;290.72;300.18;306.21	7.30;52.26;57.26;57.26;57.26;57.26;66.17;123.36
24.58;27.57;30.58;33.59;36.58;39.58;42.59	-99.93;-62.87;-26.03;10.81;47.19;84.24;121.08
114.58;117.57;120.58;123.59;126.58;129.58;132.59	-99.93;-62.87;-26.03;10.81;47.19;84.24;121.08
204.58;207.57;210.58;213.59;216.58;219.58;222.59	-99.93;-62.87;-26.03;10.81;47.19;84.24;121.08
294.58;297.57;300.58;303.59;306.58;309.58;312.59	-99.93;-62.87;-26.03;10.81;47.19;84.24;121.08
-5.06;-2.10;0.94;3.94;6.90;9.95;12.94;15.95;18.94;21.90;24.95;27.96;30.95	-68.81;-16.38;27.47;55.40;67.76;69.76;70.21;70.21;70.21;70.21;70.21;77.10;98.35
84.94;87.90;90.94;93.94;96.90;99.95;102.94;105.95;108.94;111.90;114.95;117.96;120.95	-68.81;-16.38;27.47;55.40;67.76;69.76;70.21;70.21;70.21;70.21;70.21;77.10;98.35
174.94;177.90;180.94;183.94;186.90;189.95;192.94;195.95;198.94;201.90;204.95;207.96;210.95	-68.81;-16.38;27.47;55.40;67.76;69.76;70.21;70.21;70.21;70.21;70.21;77.10;98.35
264.94;267.90;270.94;273.94;276.90;279.95;282.94;285.95;288.94;291.90;294.95;297.96;300.95	-68.81;-16.38;27.47;55.40;67.76;69.76;70.21;70.21;70.21;70.21;70.21;77.10;98.35
70.57;73.63;76.63;79.65;82.62;85.58	-107.80;-62.38;-17.21;26.98;68.15;108.87
160.57;163.63;166.63;169.65;172.62;175.58	-107.80;-62.38;-17.21;26.98;68.15;108.87
250.57;253.63;256.63;259.65;262.62;265.58	-107.80;-62.38;-17.21;26.98;68.15;108.87
340.57;343.63;346.63;349.65;352.62;355.58	-107.80;-62.38;-17.21;26.98;68.15;108.87
47.92;51.38;54.40;56.91;59.92;63.40;66.45	-103.38;-65.87;-29.81;7.04;40.19;67.90;103.51
137.92;141.38;144.40;146.91;149.92;153.40;156.45	-103.38;-65.87;-29.81;7.04;40.19;67.90;103.51
227.92;231.38;234.40;236.91;239.92;243.40;246.45	-103.38;-65.87;-29.81;7.04;40.19;67.90;103.51
317.92;321.38;324.40;326.91;329.92;333.40;336.45	-103.38;-65.87;-29.81;7.04;40.19;67.90;103.51
12.28;15.30;18.25;21.29;24.23;27.31;30.30;33.29;36.26;39.30	-99.06;-60.21;-25.48;4.24;24.50;35.98;41.65;57.13;82.05;114.87
102.28;105.30;108.25;111.29;114.23;117.31;120.30;123.29;126.26;129.30	-99.06;-60.21;-25.48;4.24;24.50;35.98;41.65;57.13;82.05;114.87
192.28;195.30;198.25;201.29;204.23;207.31;210.30;213.29;216.26;219.30	-99.06;-60.21;-25.48;4.24;24.50;35.98;41.65;57.13;82.05;114.87
282.28;285.30;288.25;291.29;294.23;297.31;300.30;303.29;306.26;309.30	-99.06;-60.21;-25.48;4.24;24.50;35.98;41.65;57.13;82.05;114.87
3.91;6.87;9.90;12.90;15.91;18.91;21.86;24.90;27.90;30.92	-98.35;-46.05;2.15;39.43;62.47;68.81;68.93;68.93;83.83;119.66
93.91;96.87;99.90;102.90;105.91;108.91;111.86;114.90;117.90;120.92	-98.35;-46.05;2.15;39.43;62.47;68.81;68.93;68.93;83.83;119.66
183.91;186.87;189.90;192.90;195.91;198.91;201.86;204.90;207.90;210.92	-98.35;-46.05;2.15;39.43;62.47;68.81;68.93;68.93;83.83;119.66
273.91;276.87;279.90;282.90;285.91;288.91;291.86;294.90;297.90;300.92	-98.35;-46.05;2.15;39.43;62.47;68.81;68.93;68.93;83.83;119.66
-11.55;-8.29;-5.05;-2.03;0.43;3.69;7.13;9.94;12.43;15.95;18.97;21.46;24.80;27.95;30.95	-72.77;-19.01;24.41;51.01;64.14;67.37;67.37;68.15;69.71;69.84;69.84;69.84;71.18;87.32;120.71
78.45;81.71;84.95;87.97;90.43;93.69;97.13;99.94;102.43;105.95;108.97;111.46;114.80;117.95;120.95	-72.77;-19.01;24.41;51.01;64.14;67.37;67.37;68.15;69.71;69.84;69.84;69.84;71.18;87.32;120.71
168.45;171.71;174.95;177.97;180.43;183.69;187.13;189.94;192.43;195.95;198.97;201.46;204.80;207.95;210.95	-72.77;-19.01;24.41;51.01;64.14;67.37;67.37;68.15;69.71;69.84;69.84;69.84;71.18;87.32;120.71
258.45;261.71;264.95;267.97;270.43;273.69;277.13;279.94;282.43;285.95;288.97;291.46;294.80;297.95;300.95	-72.77;-19.01;24.41;51.01;64.14;67.37;67.37;68.15;69.71;69.84;69.84;69.84;71.18;87.32;120.71
66.29;69.27;72.27;75.28	-28.71;22.47;71.99;103.93
156.29;159.27;162.27;165.28	-28.71;22.47;71.99;103.93
246.29;249.27;252.27;255.28	-28.71;22.47;71.99;103.93
336.29;339.27;342.27;345.28	-28.71;22.47;71.99;103.93
66.22;72.22	98.45;190.26
156.22;162.22	98.45;190.26
246.22;252.22	98.45;190.26
336.22;342.22	98.45;190.26
47.05;49.56;52.89;56.07;59.06;61.56;64.86	-118.69;-82.09;-35.12;-12.20;22.09;56.25;100.54
137.05;139.56;142.89;146.07;149.06;151.56;154.86	-118.69;-82.09;-35.12;-12.20;22.09;56.25;100.54
227.05;229.56;232.89;236.07;239.06;241.56;244.86	-118.69;-82.09;-35.12;-12.20;22.09;56.25;100.54
317.05;319.56;322.89;326.07;329.06;331.56;334.86	-118.69;-82.09;-35.12;-12.20;22.09;56.25;100.54
65.14;68.52	64.13;99.40
155.14;158.52	64.13;99.40
245.14;248.52	64.13;99.40
335.14;338.52	64.13;99.40
51.77;54.30;58.24;60.69;63.83;66.79;69.29	-120.21;-81.82;-41.98;1.00;42.51;82.23;121.07
141.77;144.30;148.24;150.69;153.83;156.79;159.29	-120.21;-81.82;-41.98;1.00;42.51;82.23;121.07
231.77;234.30;238.24;240.69;243.83;246.79;249.29	-120.21;-81.82;-41.98;1.00;42.51;82.23;121.07
321.77;324.30;328.24;330.69;333.83;336.79;339.29	-120.21;-81.82;-41.98;1.00;42.51;82.23;121.07
28.15;31.14;33.65;37.01;40.17;43.15;45.65	-116.39;-75.43;-35.70;4.92;46.32;86.60;126.67
118.15;121.14;123.65;127.01;130.17;133.15;135.65	-116.39;-75.43;-35.70;4.92;46.32;86.60;126.67
208.15;211.14;213.65;217.01;220.17;223.15;225.65	-116.39;-75.43;-35.70;4.92;46.32;86.60;126.67
298.15;301.14;303.65;307.01;310.17;313.15;315.65	-116.39;-75.43;-35.70;4.92;46.32;86.60;126.67
72.82;75.81;78.33;81.84;84.33	-80.24;-29.93;20.26;68.23;113.63
162.82;165.81;168.33;171.84;174.33	-80.24;-29.93;20.26;68.23;113.63
252.82;255.81;258.33;261.84;264.33	-80.24;-29.93;20.26;68.23;113.63
342.82;345.81;348.33;351.84;354.33	-80.24;-29.93;20.26;68.23;113.63
36.08;38.60;41.59;44.60;47.57;51.07	-119.75;-74.56;-29.49;15.02;58.88;102.38
126.08;128.60;131.59;134.60;137.57;141.07	-119.75;-74.56;-29.49;15.02;58.88;102.38
216.08;218.60;221.59;224.60;227.57;231.07	-119.75;-74.56;-29.49;15.02;58.88;102.38
306.08;308.60;311.59;314.60;317.57;321.07	-119.75;-74.56;-29.49;15.02;58.88;102.38
30.04;33.04;36.02;39.11;41.99;45.04	-89.64;-48.02;-4.72;37.57;75.96;114.58
120.04;123.04;126.02;129.11;131.99;135.04	-89.64;-48.02;-4.72;37.57;75.96;114.58
210.04;213.04;216.02;219.11;221.99;225.04	-89.64;-48.02;-4.72;37.57;75.96;114.58
300.04;303.04;306.02;309.11;311.99;315.04	-89.64;-48.02;-4.72;37.57;75.96;114.58
52.02;55.01;57.99;61.00;63.96;67.02	-98.18;-56.01;-15.26;25.14;65.64;105.70
142.02;145.01;147.99;151.00;153.96;157.02	-98.18;-56.01;-15.26;25.14;65.64;105.70
232.02;235.01;237.99;241.00;243.96;247.02	-98.18;-56.01;-15.26;25.14;65.64;105.70
322.02;325.01;327.99;331.00;333.96;337.02	-98.18;-56.01;-15.26;25.14;65.64;105.70
-13.54;-10.13;-6.97;-4.11;-1.03;1.95;4.47;7.91;10.97;13.96;16.96;19.47;22.89;25.96;28.88;31.97	-72.90;-9.68;20.60;55.76;61.77;63.11;63.11;63.11;63.11;63.11;63.11;63.11;63.11;63.11;75.01;93.27
76.46;79.87;83.03;85.89;88.97;91.95;94.47;97.91;100.97;103.96;106.96;109.47;112.89;115.96;118.88;121.97	-72.90;-9.68;20.60;55.76;61.77;63.11;63.11;63.11;63.11;63.11;63.11;63.11;63.11;63.11;75.01;93.27
166.46;169.87;173.03;175.89;178.97;181.95;184.47;187.91;190.97;193.96;196.96;199.47;202.89;205.96;208.88;211.97	-72.90;-9.68;20.60;55.76;61.77;63.11;63.11;63.11;63.11;63.11;63.11;63.11;63.11;63.11;75.01;93.27
256.46;259.87;263.03;265.89;268.97;271.95;274.47;277.91;280.97;283.96;286.96;289.47;292.89;295.96;298.88;301.97	-72.90;-9.68;20.60;55.76;61.77;63.11;63.11;63.11;63.11;63.11;63.11;63.11;63.11;63.11;75.01;93.27
34.10;36.57;39.78;42.76;45.27;48.58;51.74	-118.09;-75.82;-33.77;8.52;48.04;88.54;129.49
124.10;126.57;129.78;132.76;135.27;138.58;141.74	-118.09;-75.82;-33.77;8.52;48.04;88.54;129.49
214.10;216.57;219.78;222.76;225.27;228.58;231.74	-118.09;-75.82;-33.77;8.52;48.04;88.54;129.49
304.10;306.57;309.78;312.76;315.27;318.58;321.74	-118.09;-75.82;-33.77;8.52;48.04;88.54;129.49
-3.62;-0.22;2.82;5.30;8.39;11.83;14.82;17.85;20.34;23.38;26.82;29.82	-71.36;-16.25;29.16;55.65;66.78;68.00;68.00;68.00;68.00;68.00;73.57;105.73
86.38;89.78;92.82;95.30;98.39;101.83;104.82;107.85;110.34;113.38;116.82;119.82	-71.36;-16.25;29.16;55.65;66.78;68.00;68.00;68.00;68.00;68.00;73.57;105.73
176.38;179.78;182.82;185.30;188.39;191.83;194.82;197.85;200.34;203.38;206.82;209.82	-71.36;-16.25;29.16;55.65;66.78;68.00;68.00;68.00;68.00;68.00;73.57;105.73
266.38;269.78;272.82;275.30;278.39;281.83;284.82;287.85;290.34;293.38;296.82;299.82	-71.36;-16.25;29.16;55.65;66.78;68.00;68.00;68.00;68.00;68.00;73.57;105.73
29.92;32.92;35.87;38.92;41.88	-83.02;-32.60;18.27;68.57;119.58
119.92;122.92;125.87;128.92;131.88	-83.02;-32.60;18.27;68.57;119.58
209.92;212.92;215.87;218.92;221.88	-83.02;-32.60;18.27;68.57;119.58
299.92;302.92;305.87;308.92;311.88	-83.02;-32.60;18.27;68.57;119.58
-7.89;-4.85;-1.86;0.40;4.14;7.14;10.17;13.15;16.14;19.14;22.14;25.12;28.15;31.14;34.12	-99.63;-45.88;2.43;37.94;51.85;52.22;52.22;52.22;52.22;52.22;52.22;52.22;54.78;65.90;91.41
82.11;85.15;88.14;90.40;94.14;97.14;100.17;103.15;106.14;109.14;112.14;115.12;118.15;121.14;124.12	-99.63;-45.88;2.43;37.94;51.85;52.22;52.22;52.22;52.22;52.22;52.22;52.22;54.78;65.90;91.41
172.11;175.15;178.14;180.40;184.14;187.14;190.17;193.15;196.14;199.14;202.14;205.12;208.15;211.14;214.12	-99.63;-45.88;2.43;37.94;51.85;52.22;52.22;52.22;52.22;52.22;52.22;52.22;54.78;65.90;91.41
262.11;265.15;268.14;270.40;274.14;277.14;280.17;283.15;286.14;289.14;292.14;295.12;298.15;301.14;304.12	-99.63;-45.88;2.43;37.94;51.85;52.22;52.22;52.22;52.22;52.22;52.22;52.22;54.78;65.90;91.41
17.90;23.41;32.88;35.38	53.06;54.07;74.25;119.64
107.90;113.41;122.88;125.38	53.06;54.07;74.25;119.64
197.90;203.41;212.88;215.38	53.06;54.07;74.25;119.64
287.90;293.41;302.88;305.38	53.06;54.07;74.25;119.64
58.18;61.19;67.15;70.19;73.18	-107.59;-55.60;41.87;88.28;136.37
148.18;151.19;157.15;160.19;163.18	-107.59;-55.60;41.87;88.28;136.37
238.18;241.19;247.15;250.19;253.18	-107.59;-55.60;41.87;88.28;136.37
328.18;331.19;337.15;340.19;343.18	-107.59;-55.60;41.87;88.28;136.37
17.34;20.29;23.28;26.38;29.27;32.28;35.25;38.33;41.28;44.29;47.25	-90.51;-54.90;-24.63;2.30;16.77;19.23;19.23;26.47;46.28;74.99;108.27
107.34;110.29;113.28;116.38;119.27;122.28;125.25;128.33;131.28;134.29;137.25	-90.51;-54.90;-24.63;2.30;16.77;19.23;19.23;26.47;46.28;74.99;108.27
197.34;200.29;203.28;206.38;209.27;212.28;215.25;218.33;221.28;224.29;227.25	-90.51;-54.90;-24.63;2.30;16.77;19.23;19.23;26.47;46.28;74.99;108.27
287.34;290.29;293.28;296.38;299.27;302.28;305.25;308.33;311.28;314.29;317.25	-90.51;-54.90;-24.63;2.30;16.77;19.23;19.23;26.47;46.28;74.99;108.27
11.87;15.22;18.21;20.72;23.84;27.23;32.71;35.86;39.23;42.21;44.72;48.21;50.72	-114.09;-81.14;-52.42;-35.40;-25.38;-20.48;-19.37;-10.24;5.90;29.39;49.08;72.67;103.72
101.87;105.22;108.21;110.72;113.84;117.23;122.71;125.86;129.23;132.21;134.72;138.21;140.72	-114.09;-81.14;-52.42;-35.40;-25.38;-20.48;-19.37;-10.24;5.90;29.39;49.08;72.67;103.72
191.87;195.22;198.21;200.72;203.84;207.23;212.71;215.86;219.23;222.21;224.72;228.21;230.72	-114.09;-81.14;-52.42;-35.40;-25.38;-20.48;-19.37;-10.24;5.90;29.39;49.08;72.67;103.72
281.87;285.22;288.21;290.72;293.84;297.23;302.71;305.86;309.23;312.21;314.72;318.21;320.72	-114.09;-81.14;-52.42;-35.40;-25.38;-20.48;-19.37;-10.24;5.90;29.39;49.08;72.67;103.72
62.75;65.68;68.71	27.31;77.95;127.37
152.75;155.68;158.71	27.31;77.95;127.37
242.75;245.68;248.71	27.31;77.95;127.37
332.75;335.68;338.71	27.31;77.95;127.37
40.80;44.30;46.80;50.27;53.28;56.27;59.31	-105.82;-66.75;-29.91;3.60;37.65;73.37;108.75
130.80;134.30;136.80;140.27;143.28;146.27;149.31	-105.82;-66.75;-29.91;3.60;37.65;73.37;108.75
220.80;224.30;226.80;230.27;233.28;236.27;239.31	-105.82;-66.75;-29.91;3.60;37.65;73.37;108.75
310.80;314.30;316.80;320.27;323.28;326.27;329.31	-105.82;-66.75;-29.91;3.60;37.65;73.37;108.75
0.98;3.99;6.93;9.99;13.00;15.98;18.94;21.94;24.94;27.98;30.98;34.00;36.98;39.99	-117.07;-85.57;-59.20;-36.60;-14.90;6.69;25.28;34.96;37.52;38.53;41.31;51.57;70.59;97.52
90.98;93.99;96.93;99.99;103.00;105.98;108.94;111.94;114.94;117.98;120.98;124.00;126.98;129.99	-117.07;-85.57;-59.20;-36.60;-14.90;6.69;25.28;34.96;37.52;38.53;41.31;51.57;70.59;97.52
180.98;183.99;186.93;189.99;193.00;195.98;198.94;201.94;204.94;207.98;210.98;214.00;216.98;219.99	-117.07;-85.57;-59.20;-36.60;-14.90;6.69;25.28;34.96;37.52;38.53;41.31;51.57;70.59;97.52
270.98;273.99;276.93;279.99;283.00;285.98;288.94;291.94;294.94;297.98;300.98;304.00;306.98;309.99	-117.07;-85.57;-59.20;-36.60;-14.90;6.69;25.28;34.96;37.52;38.53;41.31;51.57;70.59;97.52
36.76;39.72;42.21;45.63;48.74;51.72	-109.82;-61.30;-14.22;30.97;75.36;118.08
126.76;129.72;132.21;135.63;138.74;141.72	-109.82;-61.30;-14.22;30.97;75.36;118.08
216.76;219.72;222.21;225.63;228.74;231.72	-109.82;-61.30;-14.22;30.97;75.36;118.08
306.76;309.72;312.21;315.63;318.74;321.72	-109.82;-61.30;-14.22;30.97;75.36;118.08
-8.43;-5.39;-2.37;0.63;3.63;6.62;9.61;12.62;15.62;18.74;21.62;24.62;27.62;30.62	-102.08;-49.32;1.10;43.06;63.21;67.66;70.10;70.10;70.10;70.10;70.10;70.10;73.00;91.91
81.57;84.61;87.63;90.63;93.63;96.62;99.61;102.62;105.62;108.74;111.62;114.62;117.62;120.62	-102.08;-49.32;1.10;43.06;63.21;67.66;70.10;70.10;70.10;70.10;70.10;70.10;73.00;91.91
171.57;174.61;177.63;180.63;183.63;186.62;189.61;192.62;195.62;198.74;201.62;204.62;207.62;210.62	-102.08;-49.32;1.10;43.06;63.21;67.66;70.10;70.10;70.10;70.10;70.10;70.10;73.00;91.91
261.57;264.61;267.63;270.63;273.63;276.62;279.61;282.62;285.62;288.74;291.62;294.62;297.62;300.62	-102.08;-49.32;1.10;43.06;63.21;67.66;70.10;70.10;70.10;70.10;70.10;70.10;73.00;91.91
32.90;35.52;38.42;41.42;44.93;47.89;50.43	-115.24;-79.29;-40.89;-1.49;33.57;68.62;104.23
122.90;125.52;128.42;131.42;134.93;137.89;140.43	-115.24;-79.29;-40.89;-1.49;33.57;68.62;104.23
212.90;215.52;218.42;221.42;224.93;227.89;230.43	-115.24;-79.29;-40.89;-1.49;33.57;68.62;104.23
302.90;305.52;308.42;311.42;314.93;317.89;320.43	-115.24;-79.29;-40.89;-1.49;33.57;68.62;104.23
59.32;62.37;65.32;68.38;71.36	-83.01;-33.71;14.45;61.61;107.15
149.32;152.37;155.32;158.38;161.36	-83.01;-33.71;14.45;61.61;107.15
239.32;242.37;245.32;248.38;251.36	-83.01;-33.71;14.45;61.61;107.15
329.32;332.37;335.32;338.38;341.36	-83.01;-33.71;14.45;61.61;107.15
20.38;23.36;26.37;29.36;32.36;35.40	-101.62;-60.88;-24.16;14.03;53.19;91.69
110.38;113.36;116.37;119.36;122.36;125.40	-101.62;-60.88;-24.16;14.03;53.19;91.69
200.38;203.36;206.37;209.36;212.36;215.40	-101.62;-60.88;-24.16;14.03;53.19;91.69
290.38;293.36;296.37;299.36;302.36;305.40	-101.62;-60.88;-24.16;14.03;53.19;91.69
-2.81;0.21;3.72;6.68;9.18;12.39;15.68;18.68;21.20;24.20;27.69;30.69;33.20;36.21	-91.94;-51.31;-15.90;13.26;32.63;39.52;39.64;40.71;41.26;41.93;41.93;47.49;68.30;97.23
87.19;90.21;93.72;96.68;99.18;102.39;105.68;108.68;111.20;114.20;117.69;120.69;123.20;126.21	-91.94;-51.31;-15.90;13.26;32.63;39.52;39.64;40.71;41.26;41.93;41.93;47.49;68.30;97.23
177.19;180.21;183.72;186.68;189.18;192.39;195.68;198.68;201.20;204.20;207.69;210.69;213.20;216.21	-91.94;-51.31;-15.90;13.26;32.63;39.52;39.64;40.71;41.26;41.93;41.93;47.49;68.30;97.23
267.19;270.21;273.72;276.68;279.18;282.39;285.68;288.68;291.20;294.20;297.69;300.69;303.20;306.21	-91.94;-51.31;-15.90;13.26;32.63;39.52;39.64;40.71;41.26;41.93;41.93;47.49;68.30;97.23
12.41;15.40;18.40;21.41;24.36;27.40;29.99;33.41	-90.96;-53.23;-19.38;10.57;34.50;48.87;61.36;89.28
102.41;105.40;108.40;111.41;114.36;117.40;119.99;123.41	-90.96;-53.23;-19.38;10.57;34.50;48.87;61.36;89.28
192.41;195.40;198.40;201.41;204.36;207.40;209.99;213.41	-90.96;-53.23;-19.38;10.57;34.50;48.87;61.36;89.28
282.41;285.40;288.40;291.41;294.36;297.40;299.99;303.41	-90.96;-53.23;-19.38;10.57;34.50;48.87;61.36;89.28
7.14;12.61;15.71;19.14;22.13;30.64	-102.92;-12.47;27.47;55.95;67.75;128.93
97.14;102.61;105.71;109.14;112.13;120.64	-102.92;-12.47;27.47;55.95;67.75;128.93
187.14;192.61;195.71;199.14;202.13;210.64	-102.92;-12.47;27.47;55.95;67.75;128.93
277.14;282.61;285.71;289.14;292.13;300.64	-102.92;-12.47;27.47;55.95;67.75;128.93
57.82;60.48;63.81;66.85;69.83	-77.04;-27.29;22.10;71.17;120.35
147.82;150.48;153.81;156.85;159.83	-77.04;-27.29;22.10;71.17;120.35
237.82;240.48;243.81;246.85;249.83	-77.04;-27.29;22.10;71.17;120.35
327.82;330.48;333.81;336.85;339.83	-77.04;-27.29;22.10;71.17;120.35
-13.91;-10.90;-7.95;-4.82;-1.92;1.10;4.09;7.10;10.04;13.05;16.10;19.10;22.10;25.10;28.09;31.06	-93.69;-50.74;-7.88;32.85;58.66;66.01;66.01;66.01;66.01;66.01;66.01;66.01;66.01;66.90;83.59;114.64
76.09;79.10;82.05;85.18;88.08;91.10;94.09;97.10;100.04;103.05;106.10;109.10;112.10;115.10;118.09;121.06	-93.69;-50.74;-7.88;32.85;58.66;66.01;66.01;66.01;66.01;66.01;66.01;66.01;66.01;66.90;83.59;114.64
166.09;169.10;172.05;175.18;178.08;181.10;184.09;187.10;190.04;193.05;196.10;199.10;202.10;205.10;208.09;211.06	-93.69;-50.74;-7.88;32.85;58.66;66.01;66.01;66.01;66.01;66.01;66.01;66.01;66.01;66.90;83.59;114.64
256.09;259.10;262.05;265.18;268.08;271.10;274.09;277.10;280.04;283.05;286.10;289.10;292.10;295.10;298.09;301.06	-93.69;-50.74;-7.88;32.85;58.66;66.01;66.01;66.01;66.01;66.01;66.01;66.01;66.01;66.90;83.59;114.64
4.57;7.09;16.25;19.77;28.59	-94.20;-56.58;28.13;42.92;72.99
94.57;97.09;106.25;109.77;118.59	-94.20;-56.58;28.13;42.92;72.99
184.57;187.09;196.25;199.77;208.59	-94.20;-56.58;28.13;42.92;72.99
274.57;277.09;286.25;289.77;298.59	-94.20;-56.58;28.13;42.92;72.99
32.46;34.98;38.26;42.24;44.12;47.27	-96.08;-52.23;3.97;44.34;72.17;128.95
122.46;124.98;128.26;132.24;134.12;137.27	-96.08;-52.23;3.97;44.34;72.17;128.95
212.46;214.98;218.26;222.24;224.12;227.27	-96.08;-52.23;3.97;44.34;72.17;128.95
302.46;304.98;308.26;312.24;314.12;317.27	-96.08;-52.23;3.97;44.34;72.17;128.95
-10.17;-7.11;-4.13;-1.13;1.88;10.87;19.87;25.87;28.87	-30.94;-22.56;-11.95;8.30;35.13;71.07;71.18;72.51;87.45
79.83;82.89;85.87;88.87;91.88;100.87;109.87;115.87;118.87	-30.94;-22.56;-11.95;8.30;35.13;71.07;71.18;72.51;87.45
169.83;172.89;175.87;178.87;181.88;190.87;199.87;205.87;208.87	-30.94;-22.56;-11.95;8.30;35.13;71.07;71.18;72.51;87.45
259.83;262.89;265.87;268.87;271.88;280.87;289.87;295.87;298.87	-30.94;-22.56;-11.95;8.30;35.13;71.07;71.18;72.51;87.45
17.53;20.52;23.52;26.55;30.18;32.53	-90.47;-43.61;-1.43;33.75;66.24;102.62
107.53;110.52;113.52;116.55;120.18;122.53	-90.47;-43.61;-1.43;33.75;66.24;102.62
197.53;200.52;203.52;206.55;210.18;212.53	-90.47;-43.61;-1.43;33.75;66.24;102.62
287.53;290.52;293.52;296.55;300.18;302.53	-90.47;-43.61;-1.43;33.75;66.24;102.62
63.63;66.62;69.62	1.75;53.73;106.37
153.63;156.62;159.62	1.75;53.73;106.37
243.63;246.62;249.62	1.75;53.73;106.37
333.63;336.62;339.62	1.75;53.73;106.37
-12.00;-8.97;-6.00;-3.00;0.01;3.01;6.00;9.01;12.14;15.02;18.00;21.28;24.01;27.01;30.01;33.02	-116.52;-68.67;-21.48;18.04;44.87;59.90;66.02;67.46;67.46;67.46;67.46;67.46;67.46;67.46;75.15;95.85
78.00;81.03;84.00;87.00;90.01;93.01;96.00;99.01;102.14;105.02;108.00;111.28;114.01;117.01;120.01;123.02	-116.52;-68.67;-21.48;18.04;44.87;59.90;66.02;67.46;67.46;67.46;67.46;67.46;67.46;67.46;75.15;95.85
168.00;171.03;174.00;177.00;180.01;183.01;186.00;189.01;192.14;195.02;198.00;201.28;204.01;207.01;210.01;213.02	-116.52;-68.67;-21.48;18.04;44.87;59.90;66.02;67.46;67.46;67.46;67.46;67.46;67.46;67.46;75.15;95.85
258.00;261.03;264.00;267.00;270.01;273.01;276.00;279.01;282.14;285.02;288.00;291.28;294.01;297.01;300.01;303.02	-116.52;-68.67;-21.48;18.04;44.87;59.90;66.02;67.46;67.46;67.46;67.46;67.46;67.46;67.46;75.15;95.85
3.59;6.71;9.22;12.70;15.21;18.69;21.62;24.72;27.52;30.64;33.76;36.70;39.21	-87.47;-43.18;-7.57;11.80;24.60;28.61;28.61;28.61;29.39;32.06;41.53;67.45;100.39
93.59;96.71;99.22;102.70;105.21;108.69;111.62;114.72;117.52;120.64;123.76;126.70;129.21	-87.47;-43.18;-7.57;11.80;24.60;28.61;28.61;28.61;29.39;32.06;41.53;67.45;100.39
183.59;186.71;189.22;192.70;195.21;198.69;201.62;204.72;207.52;210.64;213.76;216.70;219.21	-87.47;-43.18;-7.57;11.80;24.60;28.61;28.61;28.61;29.39;32.06;41.53;67.45;100.39
273.59;276.71;279.22;282.70;285.21;288.69;291.62;294.72;297.52;300.64;303.76;306.70;309.21	-87.47;-43.18;-7.57;11.80;24.60;28.61;28.61;28.61;29.39;32.06;41.53;67.45;100.39
73.76;76.71;79.90;82.75;85.78	-101.83;-43.95;12.59;69.11;125.53
163.76;166.71;169.90;172.75;175.78	-101.83;-43.95;12.59;69.11;125.53
253.76;256.71;259.90;262.75;265.78	-101.83;-43.95;12.59;69.11;125.53
343.76;346.71;349.90;352.75;355.78	-101.83;-43.95;12.59;69.11;125.53
29.05;32.54;35.52;38.05;41.06;44.52;47.52	-107.89;-72.94;-37.99;-2.48;32.91;70.30;108.36
119.05;122.54;125.52;128.05;131.06;134.52;137.52	-107.89;-72.94;-37.99;-2.48;32.91;70.30;108.36
209.05;212.54;215.52;218.05;221.06;224.52;227.52	-107.89;-72.94;-37.99;-2.48;32.91;70.30;108.36
299.05;302.54;305.52;308.05;311.06;314.52;317.52	-107.89;-72.94;-37.99;-2.48;32.91;70.30;108.36
9.39;12.88;15.45;24.40;26.92;29.90;32.93	7.82;45.43;61.01;65.68;65.68;74.58;101.51
99.39;102.88;105.45;114.40;116.92;119.90;122.93	7.82;45.43;61.01;65.68;65.68;74.58;101.51
189.39;192.88;195.45;204.40;206.92;209.90;212.93	7.82;45.43;61.01;65.68;65.68;74.58;101.51
279.39;282.88;285.45;294.40;296.92;299.90;302.93	7.82;45.43;61.01;65.68;65.68;74.58;101.51
52.80;56.28;59.28;61.78;64.83	-68.31;-12.78;31.30;55.73;93.90
142.80;146.28;149.28;151.78;154.83	-68.31;-12.78;31.30;55.73;93.90
232.80;236.28;239.28;241.78;244.83	-68.31;-12.78;31.30;55.73;93.90
322.80;326.28;329.28;331.78;334.83	-68.31;-12.78;31.30;55.73;93.90
71.41;74.52;77.51;80.22;83.41	-104.78;-46.58;10.85;67.94;124.79
161.41;164.52;167.51;170.22;173.41	-104.78;-46.58;10.85;67.94;124.79
251.41;254.52;257.51;260.22;263.41	-104.78;-46.58;10.85;67.94;124.79
341.41;344.52;347.51;350.22;353.41	-104.78;-46.58;10.85;67.94;124.79
-4.88;-1.87;1.11;2.18;5.15;8.24;11.15;14.17;17.11;20.15;23.16;26.17;29.15	-114.84;-77.44;-40.71;-28.92;4.93;33.54;55.92;66.05;66.83;66.83;66.83;72.06;93.76
85.12;88.13;91.11;92.18;95.15;98.24;101.15;104.17;107.11;110.15;113.16;116.17;119.15	-114.84;-77.44;-40.71;-28.92;4.93;33.54;55.92;66.05;66.83;66.83;66.83;72.06;93.76
175.12;178.13;181.11;182.18;185.15;188.24;191.15;194.17;197.11;200.15;203.16;206.17;209.15	-114.84;-77.44;-40.71;-28.92;4.93;33.54;55.92;66.05;66.83;66.83;66.83;72.06;93.76
265.12;268.13;271.11;272.18;275.15;278.24;281.15;284.17;287.11;290.15;293.16;296.17;299.15	-114.84;-77.44;-40.71;-28.92;4.93;33.54;55.92;66.05;66.83;66.83;66.83;72.06;93.76
7.41;10.40;14.40;16.39;19.85;22.85;25.42;28.40;31.91;34.88	-112.73;-56.07;-7.32;26.39;45.65;51.88;52.00;53.78;72.14;106.64
97.41;100.40;104.40;106.39;109.85;112.85;115.42;118.40;121.91;124.88	-112.73;-56.07;-7.32;26.39;45.65;51.88;52.00;53.78;72.14;106.64
187.41;190.40;194.40;196.39;199.85;202.85;205.42;208.40;211.91;214.88	-112.73;-56.07;-7.32;26.39;45.65;51.88;52.00;53.78;72.14;106.64
277.41;280.40;284.40;286.39;289.85;292.85;295.42;298.40;301.91;304.88	-112.73;-56.07;-7.32;26.39;45.65;51.88;52.00;53.78;72.14;106.64
59.54;62.55;65.54;68.54;71.55	-78.76;-31.46;14.62;57.58;99.64
149.54;152.55;155.54;158.54;161.55	-78.76;-31.46;14.62;57.58;99.64
239.54;242.55;245.54;248.54;251.55	-78.76;-31.46;14.62;57.58;99.64
329.54;332.55;335.54;338.54;341.55	-78.76;-31.46;14.62;57.58;99.64
77.34;80.29;86.32	-5.14;35.49;115.70
167.34;170.29;176.32	-5.14;35.49;115.70
257.34;260.29;266.32	-5.14;35.49;115.70
347.34;350.29;356.32	-5.14;35.49;115.70
74.32;77.80;80.79;83.29;86.30	-91.80;-38.04;14.04;65.67;116.19
164.32;167.80;170.79;173.29;176.30	-91.80;-38.04;14.04;65.67;116.19
254.32;257.80;260.79;263.29;266.30	-91.80;-38.04;14.04;65.67;116.19
344.32;347.80;350.79;353.29;356.30	-91.80;-38.04;14.04;65.67;116.19
32.86;35.87;38.86;41.86;46.18;47.23	-109.55;-64.14;-21.52;18.57;56.85;92.92
122.86;125.87;128.86;131.86;136.18;137.23	-109.55;-64.14;-21.52;18.57;56.85;92.92
212.86;215.87;218.86;221.86;226.18;227.23	-109.55;-64.14;-21.52;18.57;56.85;92.92
302.86;305.87;308.86;311.86;316.18;317.23	-109.55;-64.14;-21.52;18.57;56.85;92.92
49.23;52.23;55.24;58.23;61.19;64.23;67.24	-108.72;-68.31;-29.13;10.05;49.11;88.05;126.89
139.23;142.23;145.24;148.23;151.19;154.23;157.24	-108.72;-68.31;-29.13;10.05;49.11;88.05;126.89
229.23;232.23;235.24;238.23;241.19;244.23;247.24	-108.72;-68.31;-29.13;10.05;49.11;88.05;126.89
319.23;322.23;325.24;328.23;331.19;334.23;337.24	-108.72;-68.31;-29.13;10.05;49.11;88.05;126.89
-0.71;2.38;5.77;8.78;11.31;14.87;17.40;20.79;23.77;26.29;29.41;32.77;35.78	-114.84;-74.88;-39.37;-5.64;23.63;40.77;47.44;49.33;49.33;49.45;58.06;74.97;97.22
89.29;92.38;95.77;98.78;101.31;104.87;107.40;110.79;113.77;116.29;119.41;122.77;125.78	-114.84;-74.88;-39.37;-5.64;23.63;40.77;47.44;49.33;49.33;49.45;58.06;74.97;97.22
179.29;182.38;185.77;188.78;191.31;194.87;197.40;200.79;203.77;206.29;209.41;212.77;215.78	-114.84;-74.88;-39.37;-5.64;23.63;40.77;47.44;49.33;49.33;49.45;58.06;74.97;97.22
269.29;272.38;275.77;278.78;281.31;284.87;287.40;290.79;293.77;296.29;299.41;302.77;305.78	-114.84;-74.88;-39.37;-5.64;23.63;40.77;47.44;49.33;49.33;49.45;58.06;74.97;97.22
-8.08;-5.08;-2.12;0.92;3.90;6.93;9.92;13.17;15.92;18.93;21.93;24.79;27.89	-95.14;-43.38;2.26;37.88;59.80;68.83;70.27;70.27;70.27;70.27;70.27;71.50;91.52
81.92;84.92;87.88;90.92;93.90;96.93;99.92;103.17;105.92;108.93;111.93;114.79;117.89	-95.14;-43.38;2.26;37.88;59.80;68.83;70.27;70.27;70.27;70.27;70.27;71.50;91.52
171.92;174.92;177.88;180.92;183.90;186.93;189.92;193.17;195.92;198.93;201.93;204.79;207.89	-95.14;-43.38;2.26;37.88;59.80;68.83;70.27;70.27;70.27;70.27;70.27;71.50;91.52
261.92;264.92;267.88;270.92;273.90;276.93;279.92;283.17;285.92;288.93;291.93;294.79;297.89	-95.14;-43.38;2.26;37.88;59.80;68.83;70.27;70.27;70.27;70.27;70.27;71.50;91.52
50.95;53.96;56.46;59.82;62.97	-93.25;-42.06;8.25;57.99;107.84
140.95;143.96;146.46;149.82;152.97	-93.25;-42.06;8.25;57.99;107.84
230.95;233.96;236.46;239.82;242.97	-93.25;-42.06;8.25;57.99;107.84
320.95;323.96;326.46;329.82;332.97	-93.25;-42.06;8.25;57.99;107.84
13.70;19.61;22.61;31.61;34.60	-48.49;27.07;37.76;51.89;80.15
103.70;109.61;112.61;121.61;124.60	-48.49;27.07;37.76;51.89;80.15
193.70;199.61;202.61;211.61;214.60	-48.49;27.07;37.76;51.89;80.15
283.70;289.61;292.61;301.61;304.60	-48.49;27.07;37.76;51.89;80.15
33.21;36.20;39.20;42.21;45.73	-90.47;-45.06;0.79;46.64;91.36
123.21;126.20;129.20;132.21;135.73	-90.47;-45.06;0.79;46.64;91.36
213.21;216.20;219.20;222.21;225.73	-90.47;-45.06;0.79;46.64;91.36
303.21;306.20;309.20;312.21;315.73	-90.47;-45.06;0.79;46.64;91.36
19.54;22.51;25.56;28.54;31.51;34.56	-89.50;-43.97;-4.33;37.08;81.48;126.09
109.54;112.51;115.56;118.54;121.51;124.56	-89.50;-43.97;-4.33;37.08;81.48;126.09
199.54;202.51;205.56;208.54;211.51;214.56	-89.50;-43.97;-4.33;37.08;81.48;126.09
289.54;292.51;295.56;298.54;301.51;304.56	-89.50;-43.97;-4.33;37.08;81.48;126.09
-14.61;-11.58;-8.58;-5.56;-2.57;0.44;3.53;6.80;8.68;12.64;15.44;18.42;21.43;24.80;27.45;30.46;33.43	-93.23;-51.26;-6.64;34.87;62.25;69.93;70.60;70.60;70.60;70.60;70.60;70.60;70.71;71.78;72.11;83.80;113.08
75.39;78.42;81.42;84.44;87.43;90.44;93.53;96.80;98.68;102.64;105.44;108.42;111.43;114.80;117.45;120.46;123.43	-93.23;-51.26;-6.64;34.87;62.25;69.93;70.60;70.60;70.60;70.60;70.60;70.60;70.71;71.78;72.11;83.80;113.08
165.39;168.42;171.42;174.44;177.43;180.44;183.53;186.80;188.68;192.64;195.44;198.42;201.43;204.80;207.45;210.46;213.43	-93.23;-51.26;-6.64;34.87;62.25;69.93;70.60;70.60;70.60;70.60;70.60;70.60;70.71;71.78;72.11;83.80;113.08
255.39;258.42;261.42;264.44;267.43;270.44;273.53;276.80;278.68;282.64;285.44;288.42;291.43;294.80;297.45;300.46;303.43	-93.23;-51.26;-6.64;34.87;62.25;69.93;70.60;70.60;70.60;70.60;70.60;70.60;70.71;71.78;72.11;83.80;113.08
74.92;77.92	63.97;111.04
164.92;167.92	63.97;111.04
254.92;257.92	63.97;111.04
344.92;347.92	63.97;111.04
-0.78;2.12;5.11;8.17;11.08;14.12;17.11;20.12;24.34;25.37;29.11;32.11;35.20	-91.02;-60.63;-23.22;13.63;44.68;64.82;72.73;73.74;73.74;73.74;74.75;88.45;113.82
89.22;92.12;95.11;98.17;101.08;104.12;107.11;110.12;114.34;115.37;119.11;122.11;125.20	-91.02;-60.63;-23.22;13.63;44.68;64.82;72.73;73.74;73.74;73.74;74.75;88.45;113.82
179.22;182.12;185.11;188.17;191.08;194.12;197.11;200.12;204.34;205.37;209.11;212.11;215.20	-91.02;-60.63;-23.22;13.63;44.68;64.82;72.73;73.74;73.74;73.74;74.75;88.45;113.82
269.22;272.12;275.11;278.17;281.08;284.12;287.11;290.12;294.34;295.37;299.11;302.11;305.20	-91.02;-60.63;-23.22;13.63;44.68;64.82;72.73;73.74;73.74;73.74;74.75;88.45;113.82
47.77;50.38;53.83;56.81;59.34;62.38;65.82	-109.77;-82.72;-42.10;-3.70;36.48;75.42;113.36
137.77;140.38;143.83;146.81;149.34;152.38;155.82	-109.77;-82.72;-42.10;-3.70;36.48;75.42;113.36
227.77;230.38;233.83;236.81;239.34;242.38;245.82	-109.77;-82.72;-42.10;-3.70;36.48;75.42;113.36
317.77;320.38;323.83;326.81;329.34;332.38;335.82	-109.77;-82.72;-42.10;-3.70;36.48;75.42;113.36
20.35;26.35;29.34;32.35;34.69;41.34;44.35;47.45	-34.90;0.54;5.77;9.56;12.92;50.65;79.79;109.84
110.35;116.35;119.34;122.35;124.69;131.34;134.35;137.45	-34.90;0.54;5.77;9.56;12.92;50.65;79.79;109.84
200.35;206.35;209.34;212.35;214.69;221.34;224.35;227.45	-34.90;0.54;5.77;9.56;12.92;50.65;79.79;109.84
290.35;296.35;299.34;302.35;304.69;311.34;314.35;317.45	-34.90;0.54;5.77;9.56;12.92;50.65;79.79;109.84
66.08;68.58;71.88;75.09;78.08;81.08	-96.66;-58.49;-19.31;22.42;65.14;108.76
156.08;158.58;161.88;165.09;168.08;171.08	-96.66;-58.49;-19.31;22.42;65.14;108.76
246.08;248.58;251.88;255.09;258.08;261.08	-96.66;-58.49;-19.31;22.42;65.14;108.76
336.08;338.58;341.88;345.09;348.08;351.08	-96.66;-58.49;-19.31;22.42;65.14;108.76
31.25;34.26;40.37;43.20;46.23;49.24	-91.19;-59.35;13.21;51.16;88.44;126.16
121.25;124.26;130.37;133.20;136.23;139.24	-91.19;-59.35;13.21;51.16;88.44;126.16
211.25;214.26;220.37;223.20;226.23;229.24	-91.19;-59.35;13.21;51.16;88.44;126.16
301.25;304.26;310.37;313.20;316.23;319.24	-91.19;-59.35;13.21;51.16;88.44;126.16
4.32;7.32;10.33;13.80;16.84;19.31;22.32;25.79;28.81;31.40;34.35;37.83;40.80	-100.27;-74.77;-52.84;-32.14;-12.10;6.60;17.95;21.74;23.07;27.86;41.77;65.13;94.28
94.32;97.32;100.33;103.80;106.84;109.31;112.32;115.79;118.81;121.40;124.35;127.83;130.80	-100.27;-74.77;-52.84;-32.14;-12.10;6.60;17.95;21.74;23.07;27.86;41.77;65.13;94.28
184.32;187.32;190.33;193.80;196.84;199.31;202.32;205.79;208.81;211.40;214.35;217.83;220.80	-100.27;-74.77;-52.84;-32.14;-12.10;6.60;17.95;21.74;23.07;27.86;41.77;65.13;94.28
274.32;277.32;280.33;283.80;286.84;289.31;292.32;295.79;298.81;301.40;304.35;307.83;310.80	-100.27;-74.77;-52.84;-32.14;-12.10;6.60;17.95;21.74;23.07;27.86;41.77;65.13;94.28
30.32;33.33;36.84;39.83;42.30	-99.52;-49.43;-0.68;46.62;93.13
120.32;123.33;126.84;129.83;132.30	-99.52;-49.43;-0.68;46.62;93.13
210.32;213.33;216.84;219.83;222.30	-99.52;-49.43;-0.68;46.62;93.13
300.32;303.33;306.84;309.83;312.30	-99.52;-49.43;-0.68;46.62;93.13
58.41;61.49;64.47;67.43;70.41;73.46;76.44	-97.51;-69.23;-43.18;-21.70;24.61;53.33;100.62
148.41;151.49;154.47;157.43;160.41;163.46;166.44	-97.51;-69.23;-43.18;-21.70;24.61;53.33;100.62
238.41;241.49;244.47;247.43;250.41;253.46;256.44	-97.51;-69.23;-43.18;-21.70;24.61;53.33;100.62
328.41;331.49;334.47;337.43;340.41;343.46;346.44	-97.51;-69.23;-43.18;-21.70;24.61;53.33;100.62
21.28;24.79;27.79;30.76;33.78;36.78	-97.28;-54.41;-11.88;30.85;73.36;115.99
111.28;114.79;117.79;120.76;123.78;126.78	-97.28;-54.41;-11.88;30.85;73.36;115.99
201.28;204.79;207.79;210.76;213.78;216.78	-97.28;-54.41;-11.88;30.85;73.36;115.99
291.28;294.79;297.79;300.76;303.78;306.78	-97.28;-54.41;-11.88;30.85;73.36;115.99
42.89;45.89;48.38;51.41	-75.28;-18.73;37.25;92.32
132.89;135.89;138.38;141.41	-75.28;-18.73;37.25;92.32
222.89;225.89;228.38;231.41	-75.28;-18.73;37.25;92.32
312.89;315.89;318.38;321.41	-75.28;-18.73;37.25;92.32
0.03;3.02;6.03;9.03;12.03;15.03;18.03;21.03;24.03;27.21;30.03;32.99;36.04	-94.60;-55.54;-23.71;2.45;22.92;38.06;47.30;51.53;51.97;51.97;58.43;77.89;109.05
90.03;93.02;96.03;99.03;102.03;105.03;108.03;111.03;114.03;117.21;120.03;122.99;126.04	-94.60;-55.54;-23.71;2.45;22.92;38.06;47.30;51.53;51.97;51.97;58.43;77.89;109.05
180.03;183.02;186.03;189.03;192.03;195.03;198.03;201.03;204.03;207.21;210.03;212.99;216.04	-94.60;-55.54;-23.71;2.45;22.92;38.06;47.30;51.53;51.97;51.97;58.43;77.89;109.05
270.03;273.02;276.03;279.03;282.03;285.03;288.03;291.03;294.03;297.21;300.03;302.99;306.04	-94.60;-55.54;-23.71;2.45;22.92;38.06;47.30;51.53;51.97;51.97;58.43;77.89;109.05
10.79;13.75;16.76;19.73;22.76;25.74;28.79	-100.26;-55.30;-14.12;20.61;47.09;67.01;97.95
100.79;103.75;106.76;109.73;112.76;115.74;118.79	-100.26;-55.30;-14.12;20.61;47.09;67.01;97.95
190.79;193.75;196.76;199.73;202.76;205.74;208.79	-100.26;-55.30;-14.12;20.61;47.09;67.01;97.95
280.79;283.75;286.76;289.73;292.76;295.74;298.79	-100.26;-55.30;-14.12;20.61;47.09;67.01;97.95
0.54;3.55;6.84;9.53;12.51;15.50;18.55;21.50;24.56;27.89;31.35	-106.11;-58.42;-15.39;21.67;51.28;66.10;67.66;67.66;67.66;73.45;95.25
90.54;93.55;96.84;99.53;102.51;105.50;108.55;111.50;114.56;117.89;121.35	-106.11;-58.42;-15.39;21.67;51.28;66.10;67.66;67.66;67.66;73.45;95.25
180.54;183.55;186.84;189.53;192.51;195.50;198.55;201.50;204.56;207.89;211.35	-106.11;-58.42;-15.39;21.67;51.28;66.10;67.66;67.66;67.66;73.45;95.25
270.54;273.55;276.84;279.53;282.51;285.50;288.55;291.50;294.56;297.89;301.35	-106.11;-58.42;-15.39;21.67;51.28;66.10;67.66;67.66;67.66;73.45;95.25
28.83;31.97;35.31;38.00;40.94;43.97;46.98	-87.32;-61.73;-12.41;12.30;61.93;87.64;139.26
118.83;121.97;125.31;128.00;130.94;133.97;136.98	-87.32;-61.73;-12.41;12.30;61.93;87.64;139.26
208.83;211.97;215.31;218.00;220.94;223.97;226.98	-87.32;-61.73;-12.41;12.30;61.93;87.64;139.26
298.83;301.97;305.31;308.00;310.94;313.97;316.98	-87.32;-61.73;-12.41;12.30;61.93;87.64;139.26
35.32;38.30;41.31;44.33;46.83;50.33	-119.63;-77.32;-36.13;7.61;52.57;98.09
125.32;128.30;131.31;134.33;136.83;140.33	-119.63;-77.32;-36.13;7.61;52.57;98.09
215.32;218.30;221.31;224.33;226.83;230.33	-119.63;-77.32;-36.13;7.61;52.57;98.09
305.32;308.30;311.31;314.33;316.83;320.33	-119.63;-77.32;-36.13;7.61;52.57;98.09
-0.99;1.39;4.61;7.90;10.88;13.39;16.68;19.93;22.40;25.64;29.95;32.25	-78.38;-28.50;10.79;38.73;55.10;62.66;62.88;62.88;62.88;63.00;75.68;104.71
89.01;91.39;94.61;97.90;100.88;103.39;106.68;109.93;112.40;115.64;119.95;122.25	-78.38;-28.50;10.79;38.73;55.10;62.66;62.88;62.88;62.88;63.00;75.68;104.71
179.01;181.39;184.61;187.90;190.88;193.39;196.68;199.93;202.40;205.64;209.95;212.25	-78.38;-28.50;10.79;38.73;55.10;62.66;62.88;62.88;62.88;63.00;75.68;104.71
269.01;271.39;274.61;277.90;280.88;283.39;286.68;289.93;292.40;295.64;299.95;302.25	-78.38;-28.50;10.79;38.73;55.10;62.66;62.88;62.88;62.88;63.00;75.68;104.71
15.54;18.52;21.54;24.54;27.55;30.50;33.50	-117.90;-76.04;-33.08;8.65;47.83;87.89;127.95
105.54;108.52;111.54;114.54;117.55;120.50;123.50	-117.90;-76.04;-33.08;8.65;47.83;87.89;127.95
195.54;198.52;201.54;204.54;207.55;210.50;213.50	-117.90;-76.04;-33.08;8.65;47.83;87.89;127.95
285.54;288.52;291.54;294.54;297.55;300.50;303.50	-117.90;-76.04;-33.08;8.65;47.83;87.89;127.95
38.24;41.21;44.24;47.24;50.25;53.20;56.25	-96.81;-60.08;-25.46;8.49;41.88;75.04;108.64
128.24;131.21;134.24;137.24;140.25;143.20;146.25	-96.81;-60.08;-25.46;8.49;41.88;75.04;108.64
218.24;221.21;224.24;227.24;230.25;233.20;236.25	-96.81;-60.08;-25.46;8.49;41.88;75.04;108.64
308.24;311.21;314.24;317.24;320.25;323.20;326.25	-96.81;-60.08;-25.46;8.49;41.88;75.04;108.64
41.30;44.08;47.30;50.28;52.78	-72.85;-28.77;11.41;49.80;89.52
131.30;134.08;137.30;140.28;142.78	-72.85;-28.77;11.41;49.80;89.52
221.30;224.08;227.30;230.28;232.78	-72.85;-28.77;11.41;49.80;89.52
311.30;314.08;317.30;320.28;322.78	-72.85;-28.77;11.41;49.80;89.52
49.07;54.58;56.28	-5.85;81.05;125.34
139.07;144.58;146.28	-5.85;81.05;125.34
229.07;234.58;236.28	-5.85;81.05;125.34
319.07;324.58;326.28	-5.85;81.05;125.34
68.91;71.91;74.92;77.89;80.91	-98.44;-50.58;-2.50;43.58;89.10
158.91;161.91;164.92;167.89;170.91	-98.44;-50.58;-2.50;43.58;89.10
248.91;251.91;254.92;257.89;260.91	-98.44;-50.58;-2.50;43.58;89.10
338.91;341.91;344.92;347.89;350.91	-98.44;-50.58;-2.50;43.58;89.10
40.99;43.99;47.51;50.50;53.27;56.24	-111.87;-65.01;-17.81;30.04;75.54;119.05
130.99;133.99;137.51;140.50;143.27;146.24	-111.87;-65.01;-17.81;30.04;75.54;119.05
220.99;223.99;227.51;230.50;233.27;236.24	-111.87;-65.01;-17.81;30.04;75.54;119.05
310.99;313.99;317.51;320.50;323.27;326.24	-111.87;-65.01;-17.81;30.04;75.54;119.05
70.24;73.22;76.25;79.25;82.31;85.26	-97.56;-49.47;-2.61;42.57;87.86;132.92
160.24;163.22;166.25;169.25;172.31;175.26	-97.56;-49.47;-2.61;42.57;87.86;132.92
250.24;253.22;256.25;259.25;262.31;265.26	-97.56;-49.47;-2.61;42.57;87.86;132.92
340.24;343.22;346.25;349.25;352.31;355.26	-97.56;-49.47;-2.61;42.57;87.86;132.92
3.93;4.99;9.93;10.99;14.98;17.98;20.98;23.98;26.98;29.29;32.94	-103.91;-83.67;-42.63;-23.05;-1.01;19.91;38.93;54.74;61.32;75.56;105.61
93.93;94.99;99.93;100.99;104.98;107.98;110.98;113.98;116.98;119.29;122.94	-103.91;-83.67;-42.63;-23.05;-1.01;19.91;38.93;54.74;61.32;75.56;105.61
183.93;184.99;189.93;190.99;194.98;197.98;200.98;203.98;206.98;209.29;212.94	-103.91;-83.67;-42.63;-23.05;-1.01;19.91;38.93;54.74;61.32;75.56;105.61
273.93;274.99;279.93;280.99;284.98;287.98;290.98;293.98;296.98;299.29;302.94	-103.91;-83.67;-42.63;-23.05;-1.01;19.91;38.93;54.74;61.32;75.56;105.61
66.40;69.89;72.87;75.41;78.40;81.90	-91.76;-52.48;-21.09;23.99;72.84;122.92
156.40;159.89;162.87;165.41;168.40;171.90	-91.76;-52.48;-21.09;23.99;72.84;122.92
246.40;249.89;252.87;255.41;258.40;261.90	-91.76;-52.48;-21.09;23.99;72.84;122.92
336.40;339.89;342.87;345.41;348.40;351.90	-91.76;-52.48;-21.09;23.99;72.84;122.92
-9.14;-6.15;-3.16;-0.66;2.34;5.83;8.83;11.34;14.35;17.82;20.81;23.33;26.34;29.85;32.80;35.38	-90.99;-52.70;-17.42;12.64;34.11;44.95;49.85;51.41;51.41;51.41;51.41;51.41;51.97;56.97;69.99;94.70
80.86;83.85;86.84;89.34;92.34;95.83;98.83;101.34;104.35;107.82;110.81;113.33;116.34;119.85;122.80;125.38	-90.99;-52.70;-17.42;12.64;34.11;44.95;49.85;51.41;51.41;51.41;51.41;51.41;51.97;56.97;69.99;94.70
170.86;173.85;176.84;179.34;182.34;185.83;188.83;191.34;194.35;197.82;200.81;203.33;206.34;209.85;212.80;215.38	-90.99;-52.70;-17.42;12.64;34.11;44.95;49.85;51.41;51.41;51.41;51.41;51.41;51.97;56.97;69.99;94.70
260.86;263.85;266.84;269.34;272.34;275.83;278.83;281.34;284.35;287.82;290.81;293.33;296.34;299.85;302.80;305.38	-90.99;-52.70;-17.42;12.64;34.11;44.95;49.85;51.41;51.41;51.41;51.41;51.41;51.97;56.97;69.99;94.70
17.61;20.58;23.61;26.62;29.57;32.61	-101.44;-53.70;-9.97;28.87;68.48;109.54
107.61;110.58;113.61;116.62;119.57;122.61	-101.44;-53.70;-9.97;28.87;68.48;109.54
197.61;200.58;203.61;206.62;209.57;212.61	-101.44;-53.70;-9.97;28.87;68.48;109.54
287.61;290.58;293.61;296.62;299.57;302.61	-101.44;-53.70;-9.97;28.87;68.48;109.54
-12.22;-9.21;-6.22;-3.23;-0.22;2.77;5.73;8.76;11.77;14.79;17.77;20.77;23.77;26.79;29.78;32.79	-96.21;-42.77;9.65;46.37;59.50;59.97;59.97;59.97;59.97;59.97;59.97;59.97;59.97;61.08;76.21;108.70
77.78;80.79;83.78;86.77;89.78;92.77;95.73;98.76;101.77;104.79;107.77;110.77;113.77;116.79;119.78;122.79	-96.21;-42.77;9.65;46.37;59.50;59.97;59.97;59.97;59.97;59.97;59.97;59.97;59.97;61.08;76.21;108.70
167.78;170.79;173.78;176.77;179.78;182.77;185.73;188.76;191.77;194.79;197.77;200.77;203.77;206.79;209.78;212.79	-96.21;-42.77;9.65;46.37;59.50;59.97;59.97;59.97;59.97;59.97;59.97;59.97;59.97;61.08;76.21;108.70
257.78;260.79;263.78;266.77;269.78;272.77;275.73;278.76;281.77;284.79;287.77;290.77;293.77;296.79;299.78;302.79	-96.21;-42.77;9.65;46.37;59.50;59.97;59.97;59.97;59.97;59.97;59.97;59.97;59.97;61.08;76.21;108.70
27.11;30.15;33.16;36.15;39.17	-74.20;-29.13;12.72;54.24;95.19
117.11;120.15;123.16;126.15;129.17	-74.20;-29.13;12.72;54.24;95.19
207.11;210.15;213.16;216.15;219.17	-74.20;-29.13;12.72;54.24;95.19
297.11;300.15;303.16;306.15;309.17	-74.20;-29.13;12.72;54.24;95.19
-4.26;-1.23;1.77;4.97;7.77;10.73;13.77;16.77;19.78;22.77;25.78;28.77;31.77;34.73	-90.30;-51.36;-17.97;8.52;29.78;42.05;43.63;43.63;43.63;43.63;43.63;47.41;67.79;100.06
85.74;88.77;91.77;94.97;97.77;100.73;103.77;106.77;109.78;112.77;115.78;118.77;121.77;124.73	-90.30;-51.36;-17.97;8.52;29.78;42.05;43.63;43.63;43.63;43.63;43.63;47.41;67.79;100.06
175.74;178.77;181.77;184.97;187.77;190.73;193.77;196.77;199.78;202.77;205.78;208.77;211.77;214.73	-90.30;-51.36;-17.97;8.52;29.78;42.05;43.63;43.63;43.63;43.63;43.63;47.41;67.79;100.06
265.74;268.77;271.77;274.97;277.77;280.73;283.77;286.77;289.78;292.77;295.78;298.77;301.77;304.73	-90.30;-51.36;-17.97;8.52;29.78;42.05;43.63;43.63;43.63;43.63;43.63;47.41;67.79;100.06
1.38;4.63;13.39;16.62;19.88;28.39;37.87	-82.08;-42.79;50.70;62.05;63.50;73.07;170.22
91.38;94.63;103.39;106.62;109.88;118.39;127.87	-82.08;-42.79;50.70;62.05;63.50;73.07;170.22
181.38;184.63;193.39;196.62;199.88;208.39;217.87	-82.08;-42.79;50.70;62.05;63.50;73.07;170.22
271.38;274.63;283.39;286.62;289.88;298.39;307.87	-82.08;-42.79;50.70;62.05;63.50;73.07;170.22
17.52;20.58;23.12;26.54;29.55;32.08;35.14	-85.41;-46.83;-11.76;18.74;42.55;66.69;98.41
107.52;110.58;113.12;116.54;119.55;122.08;125.14	-85.41;-46.83;-11.76;18.74;42.55;66.69;98.41
197.52;200.58;203.12;206.54;209.55;212.08;215.14	-85.41;-46.83;-11.76;18.74;42.55;66.69;98.41
287.52;290.58;293.12;296.54;299.55;302.08;305.14	-85.41;-46.83;-11.76;18.74;42.55;66.69;98.41
16.94;20.95;22.95;25.96;29.09	-85.45;-26.90;-0.52;33.08;65.69
106.94;110.95;112.95;115.96;119.09	-85.45;-26.90;-0.52;33.08;65.69
196.94;200.95;202.95;205.96;209.09	-85.45;-26.90;-0.52;33.08;65.69
286.94;290.95;292.95;295.96;299.09	-85.45;-26.90;-0.52;33.08;65.69
25.66;28.62;31.60;34.62;37.62;40.64	-89.30;-48.33;-7.82;34.25;75.75;116.25
115.66;118.62;121.60;124.62;127.62;130.64	-89.30;-48.33;-7.82;34.25;75.75;116.25
205.66;208.62;211.60;214.62;217.62;220.64	-89.30;-48.33;-7.82;34.25;75.75;116.25
295.66;298.62;301.60;304.62;307.62;310.64	-89.30;-48.33;-7.82;34.25;75.75;116.25
3.74;6.62;9.61;12.64;15.65;18.64;21.65;24.67;27.67;30.66	-87.73;-36.89;10.05;45.87;65.79;68.35;68.35;68.35;72.76;96.47
93.74;96.62;99.61;102.64;105.65;108.64;111.65;114.67;117.67;120.66	-87.73;-36.89;10.05;45.87;65.79;68.35;68.35;68.35;72.76;96.47
183.74;186.62;189.61;192.64;195.65;198.64;201.65;204.67;207.67;210.66	-87.73;-36.89;10.05;45.87;65.79;68.35;68.35;68.35;72.76;96.47
273.74;276.62;279.61;282.64;285.65;288.64;291.65;294.67;297.67;300.66	-87.73;-36.89;10.05;45.87;65.79;68.35;68.35;68.35;72.76;96.47
49.52;52.50;55.04;58.01;61.52	-75.03;-22.50;29.57;79.43;127.05
139.52;142.50;145.04;148.01;151.52	-75.03;-22.50;29.57;79.43;127.05
229.52;232.50;235.04;238.01;241.52	-75.03;-22.50;29.57;79.43;127.05
319.52;322.50;325.04;328.01;331.52	-75.03;-22.50;29.57;79.43;127.05
23.51;26.51;29.52;32.47	-86.46;-28.13;31.53;92.74
113.51;116.51;119.52;122.47	-86.46;-28.13;31.53;92.74
203.51;206.51;209.52;212.47	-86.46;-28.13;31.53;92.74
293.51;296.51;299.52;302.47	-86.46;-28.13;31.53;92.74
33.47;36.44;38.95;42.30;45.46;48.44	-107.20;-66.13;-24.84;16.79;59.31;102.14
123.47;126.44;128.95;132.30;135.46;138.44	-107.20;-66.13;-24.84;16.79;59.31;102.14
213.47;216.44;218.95;222.30;225.46;228.44	-107.20;-66.13;-24.84;16.79;59.31;102.14
303.47;306.44;308.95;312.30;315.46;318.44	-107.20;-66.13;-24.84;16.79;59.31;102.14
74.13;77.40;80.59;83.69;86.12	-67.94;-19.54;27.66;76.19;125.36
164.13;167.40;170.59;173.69;176.12	-67.94;-19.54;27.66;76.19;125.36
254.13;257.40;260.59;263.69;266.12	-67.94;-19.54;27.66;76.19;125.36
344.13;347.40;350.59;353.69;356.12	-67.94;-19.54;27.66;76.19;125.36
14.97;17.98;20.98;23.98;26.97;29.98;32.97	-80.48;-38.73;-0.56;31.83;53.20;70.24;95.17
104.97;107.98;110.98;113.98;116.97;119.98;122.97	-80.48;-38.73;-0.56;31.83;53.20;70.24;95.17
194.97;197.98;200.98;203.98;206.97;209.98;212.97	-80.48;-38.73;-0.56;31.83;53.20;70.24;95.17
284.97;287.98;290.98;293.98;296.97;299.98;302.97	-80.48;-38.73;-0.56;31.83;53.20;70.24;95.17
24.36;26.84;29.89;33.72;36.36;38.87;41.88	-113.37;-84.21;-48.27;-9.78;23.15;60.19;103.15
114.36;116.84;119.89;123.72;126.36;128.87;131.88	-113.37;-84.21;-48.27;-9.78;23.15;60.19;103.15
204.36;206.84;209.89;213.72;216.36;218.87;221.88	-113.37;-84.21;-48.27;-9.78;23.15;60.19;103.15
294.36;296.84;299.89;303.72;306.36;308.87;311.88	-113.37;-84.21;-48.27;-9.78;23.15;60.19;103.15
55.95;58.95;61.96;64.95;67.96	-86.40;-39.22;5.07;47.71;92.29
145.95;148.95;151.96;154.95;157.96	-86.40;-39.22;5.07;47.71;92.29
235.95;238.95;241.96;244.95;247.96	-86.40;-39.22;5.07;47.71;92.29
325.95;328.95;331.96;334.95;337.96	-86.40;-39.22;5.07;47.71;92.29
21.38;24.44;27.52;30.41;33.41;36.42;39.41	-93.39;-63.11;-33.96;0.20;37.27;75.88;114.16
111.38;114.44;117.52;120.41;123.41;126.42;129.41	-93.39;-63.11;-33.96;0.20;37.27;75.88;114.16
201.38;204.44;207.52;210.41;213.41;216.42;219.41	-93.39;-63.11;-33.96;0.20;37.27;75.88;114.16
291.38;294.44;297.52;300.41;303.41;306.42;309.41	-93.39;-63.11;-33.96;0.20;37.27;75.88;114.16
22.28;25.36;28.24;31.24;34.23;37.27;40.27	-89.02;-53.30;-20.35;8.23;35.82;66.97;106.78
112.28;115.36;118.24;121.24;124.23;127.27;130.27	-89.02;-53.30;-20.35;8.23;35.82;66.97;106.78
202.28;205.36;208.24;211.24;214.23;217.27;220.27	-89.02;-53.30;-20.35;8.23;35.82;66.97;106.78
292.28;295.36;298.24;301.24;304.23;307.27;310.27	-89.02;-53.30;-20.35;8.23;35.82;66.97;106.78
64.74;68.77;71.50;74.16;77.34;79.74;83.02	-93.73;-60.89;-31.62;-0.13;37.48;72.09;106.02
154.74;158.77;161.50;164.16;167.34;169.74;173.02	-93.73;-60.89;-31.62;-0.13;37.48;72.09;106.02
244.74;248.77;251.50;254.16;257.34;259.74;263.02	-93.73;-60.89;-31.62;-0.13;37.48;72.09;106.02
334.74;338.77;341.50;344.16;347.34;349.74;353.02	-93.73;-60.89;-31.62;-0.13;37.48;72.09;106.02
12.18;15.14;17.66;20.67;24.16;27.15;29.79;32.65;36.15;39.14;41.65	-117.07;-71.54;-34.81;-10.88;5.26;9.27;10.83;20.51;42.21;71.81;103.07
102.18;105.14;107.66;110.67;114.16;117.15;119.79;122.65;126.15;129.14;131.65	-117.07;-71.54;-34.81;-10.88;5.26;9.27;10.83;20.51;42.21;71.81;103.07
192.18;195.14;197.66;200.67;204.16;207.15;209.79;212.65;216.15;219.14;221.65	-117.07;-71.54;-34.81;-10.88;5.26;9.27;10.83;20.51;42.21;71.81;103.07
282.18;285.14;287.66;290.67;294.16;297.15;299.79;302.65;306.15;309.14;311.65	-117.07;-71.54;-34.81;-10.88;5.26;9.27;10.83;20.51;42.21;71.81;103.07
55.60;58.63;61.79;64.67;67.66;70.64	-88.76;-49.91;-11.39;24.67;59.96;96.01
145.60;148.63;151.79;154.67;157.66;160.64	-88.76;-49.91;-11.39;24.67;59.96;96.01
235.60;238.63;241.79;244.67;247.66;250.64	-88.76;-49.91;-11.39;24.67;59.96;96.01
325.60;328.63;331.79;334.67;337.66;340.64	-88.76;-49.91;-11.39;24.67;59.96;96.01
53.11;55.67;58.81;62.16;65.09;67.65	-120.47;-73.05;-25.31;22.34;70.08;118.60
143.11;145.67;148.81;152.16;155.09;157.65	-120.47;-73.05;-25.31;22.34;70.08;118.60
233.11;235.67;238.81;242.16;245.09;247.65	-120.47;-73.05;-25.31;22.34;70.08;118.60
323.11;325.67;328.81;332.16;335.09;337.65	-120.47;-73.05;-25.31;22.34;70.08;118.60
42.03;44.99;47.98;51.00;53.97;57.04	-99.21;-61.35;-26.05;10.23;49.18;91.47
132.03;134.99;137.98;141.00;143.97;147.04	-99.21;-61.35;-26.05;10.23;49.18;91.47
222.03;224.99;227.98;231.00;233.97;237.04	-99.21;-61.35;-26.05;10.23;49.18;91.47
312.03;314.99;317.98;321.00;323.97;327.04	-99.21;-61.35;-26.05;10.23;49.18;91.47
71.98;75.35;78.33;81.00;83.87;86.99	-112.68;-67.64;-16.76;35.22;86.64;134.27
161.98;165.35;168.33;171.00;173.87;176.99	-112.68;-67.64;-16.76;35.22;86.64;134.27
251.98;255.35;258.33;261.00;263.87;266.99	-112.68;-67.64;-16.76;35.22;86.64;134.27
341.98;345.35;348.33;351.00;353.87;356.99	-112.68;-67.64;-16.76;35.22;86.64;134.27
47.15;50.68;53.66;56.16;59.18;63.45	-92.87;-50.01;-6.17;37.79;82.85;128.37
137.15;140.68;143.66;146.16;149.18;153.45	-92.87;-50.01;-6.17;37.79;82.85;128.37
227.15;230.68;233.66;236.16;239.18;243.45	-92.87;-50.01;-6.17;37.79;82.85;128.37
317.15;320.68;323.66;326.16;329.18;333.45	-92.87;-50.01;-6.17;37.79;82.85;128.37
56.11;60.13	38.97;116.64
146.11;150.13	38.97;116.64
236.11;240.13	38.97;116.64
326.11;330.13	38.97;116.64
61.15;63.67;66.90;70.18	-67.53;-7.97;51.02;111.00
151.15;153.67;156.90;160.18	-67.53;-7.97;51.02;111.00
241.15;243.67;246.90;250.18	-67.53;-7.97;51.02;111.00
331.15;333.67;336.90;340.18	-67.53;-7.97;51.02;111.00
71.24;74.27;76.77;83.27;88.74	-102.77;-68.78;-27.37;61.67;148.12
161.24;164.27;166.77;173.27;178.74	-102.77;-68.78;-27.37;61.67;148.12
251.24;254.27;256.77;263.27;268.74	-102.77;-68.78;-27.37;61.67;148.12
341.24;344.27;346.77;353.27;358.74	-102.77;-68.78;-27.37;61.67;148.12
61.40;64.40;65.37;68.45;71.63;74.40	-81.01;-34.71;-20.01;23.06;64.35;103.85
151.40;154.40;155.37;158.45;161.63;164.40	-81.01;-34.71;-20.01;23.06;64.35;103.85
241.40;244.40;245.37;248.45;251.63;254.40	-81.01;-34.71;-20.01;23.06;64.35;103.85
331.40;334.40;335.37;338.45;341.63;344.40	-81.01;-34.71;-20.01;23.06;64.35;103.85
15.74;18.78;21.79;24.78;27.84;30.75;33.80	-81.62;-45.47;-13.54;14.60;43.31;74.14;100.07
105.74;108.78;111.79;114.78;117.84;120.75;123.80	-81.62;-45.47;-13.54;14.60;43.31;74.14;100.07
195.74;198.78;201.79;204.78;207.84;210.75;213.80	-81.62;-45.47;-13.54;14.60;43.31;74.14;100.07
285.74;288.78;291.79;294.78;297.84;300.75;303.80	-81.62;-45.47;-13.54;14.60;43.31;74.14;100.07
25.35;28.31;31.35;34.36;37.34;40.36;43.36	-109.94;-67.85;-27.56;9.70;45.74;76.36;110.12
115.35;118.31;121.35;124.36;127.34;130.36;133.36	-109.94;-67.85;-27.56;9.70;45.74;76.36;110.12
205.35;208.31;211.35;214.36;217.34;220.36;223.36	-109.94;-67.85;-27.56;9.70;45.74;76.36;110.12
295.35;298.31;301.35;304.36;307.34;310.36;313.36	-109.94;-67.85;-27.56;9.70;45.74;76.36;110.12
-0.23;3.78;6.77;9.28;12.25;15.77;18.48;21.76;23.28;27.29;30.76;33.77;35.27	-111.57;-65.50;-34.01;-7.74;17.42;39.68;49.23;49.23;49.23;49.46;60.27;87.08;111.01
89.77;93.78;96.77;99.28;102.25;105.77;108.48;111.76;113.28;117.29;120.76;123.77;125.27	-111.57;-65.50;-34.01;-7.74;17.42;39.68;49.23;49.23;49.23;49.46;60.27;87.08;111.01
179.77;183.78;186.77;189.28;192.25;195.77;198.48;201.76;203.28;207.29;210.76;213.77;215.27	-111.57;-65.50;-34.01;-7.74;17.42;39.68;49.23;49.23;49.23;49.46;60.27;87.08;111.01
269.77;273.78;276.77;279.28;282.25;285.77;288.48;291.76;293.28;297.29;300.76;303.77;305.27	-111.57;-65.50;-34.01;-7.74;17.42;39.68;49.23;49.23;49.23;49.46;60.27;87.08;111.01
-13.57;-10.57;-7.58;-4.58;-1.62;1.43;4.42;7.39;10.42;13.42;16.44;19.43;22.43;25.41;28.42	-99.25;-53.05;-7.30;27.65;53.80;66.83;68.85;68.85;68.85;68.85;68.85;68.85;68.85;72.74;91.23
76.43;79.43;82.42;85.42;88.38;91.43;94.42;97.39;100.42;103.42;106.44;109.43;112.43;115.41;118.42	-99.25;-53.05;-7.30;27.65;53.80;66.83;68.85;68.85;68.85;68.85;68.85;68.85;68.85;72.74;91.23
166.43;169.43;172.42;175.42;178.38;181.43;184.42;187.39;190.42;193.42;196.44;199.43;202.43;205.41;208.42	-99.25;-53.05;-7.30;27.65;53.80;66.83;68.85;68.85;68.85;68.85;68.85;68.85;68.85;72.74;91.23
256.43;259.43;262.42;265.42;268.38;271.43;274.42;277.39;280.42;283.42;286.44;289.43;292.43;295.41;298.42	-99.25;-53.05;-7.30;27.65;53.80;66.83;68.85;68.85;68.85;68.85;68.85;68.85;68.85;72.74;91.23
-10.66;-7.72;-4.68;-1.71;1.33;4.33;7.33;10.32;13.32;16.32;19.33;22.47;25.32;28.30;31.32	-111.61;-76.65;-44.38;-17.67;4.69;24.07;39.99;53.13;63.15;68.38;69.49;69.49;72.72;86.74;108.76
79.34;82.28;85.32;88.29;91.33;94.33;97.33;100.32;103.32;106.32;109.33;112.47;115.32;118.30;121.32	-111.61;-76.65;-44.38;-17.67;4.69;24.07;39.99;53.13;63.15;68.38;69.49;69.49;72.72;86.74;108.76
169.34;172.28;175.32;178.29;181.33;184.33;187.33;190.32;193.32;196.32;199.33;202.47;205.32;208.30;211.32	-111.61;-76.65;-44.38;-17.67;4.69;24.07;39.99;53.13;63.15;68.38;69.49;69.49;72.72;86.74;108.76
259.34;262.28;265.32;268.29;271.33;274.33;277.33;280.32;283.32;286.32;289.33;292.47;295.32;298.30;301.32	-111.61;-76.65;-44.38;-17.67;4.69;24.07;39.99;53.13;63.15;68.38;69.49;69.49;72.72;86.74;108.76
71.86;74.95;77.94;80.45;83.86	-73.49;-47.00;-6.04;39.92;103.90
161.86;164.95;167.94;170.45;173.86	-73.49;-47.00;-6.04;39.92;103.90
251.86;254.95;257.94;260.45;263.86	-73.49;-47.00;-6.04;39.92;103.90
341.86;344.95;347.94;350.45;353.86	-73.49;-47.00;-6.04;39.92;103.90
80.74;83.72	49.40;99.26
170.74;173.72	49.40;99.26
260.74;263.72	49.40;99.26
350.74;353.72	49.40;99.26
56.51;59.56;62.56;65.07;68.50;71.57	-98.35;-54.28;-11.10;32.08;74.26;113.99
146.51;149.56;152.56;155.07;158.50;161.57	-98.35;-54.28;-11.10;32.08;74.26;113.99
236.51;239.56;242.56;245.07;248.50;251.57	-98.35;-54.28;-11.10;32.08;74.26;113.99
326.51;329.56;332.56;335.07;338.50;341.57	-98.35;-54.28;-11.10;32.08;74.26;113.99
28.59;31.63;35.14;38.12;40.64;43.64	-114.56;-69.38;-27.07;16.46;61.42;109.71
118.59;121.63;125.14;128.12;130.64;133.64	-114.56;-69.38;-27.07;16.46;61.42;109.71
208.59;211.63;215.14;218.12;220.64;223.64	-114.56;-69.38;-27.07;16.46;61.42;109.71
298.59;301.63;305.14;308.12;310.64;313.64	-114.56;-69.38;-27.07;16.46;61.42;109.71
34.76;37.28;43.77;46.55;49.40;55.73	-110.85;-71.90;8.35;44.52;82.13;157.25
124.76;127.28;133.77;136.55;139.40;145.73	-110.85;-71.90;8.35;44.52;82.13;157.25
214.76;217.28;223.77;226.55;229.40;235.73	-110.85;-71.90;8.35;44.52;82.13;157.25
304.76;307.28;313.77;316.55;319.40;325.73	-110.85;-71.90;8.35;44.52;82.13;157.25
43.81;49.84;52.79;55.85	-48.02;31.56;69.84;108.46
133.81;139.84;142.79;145.85	-48.02;31.56;69.84;108.46
223.81;229.84;232.79;235.85	-48.02;31.56;69.84;108.46
313.81;319.84;322.79;325.85	-48.02;31.56;69.84;108.46
23.53;26.56;29.55;32.69;35.52;38.54;41.54	-114.55;-73.71;-35.87;0.86;39.49;77.66;113.72
113.53;116.56;119.55;122.69;125.52;128.54;131.54	-114.55;-73.71;-35.87;0.86;39.49;77.66;113.72
203.53;206.56;209.55;212.69;215.52;218.54;221.54	-114.55;-73.71;-35.87;0.86;39.49;77.66;113.72
293.53;296.56;299.55;302.69;305.52;308.54;311.54	-114.55;-73.71;-35.87;0.86;39.49;77.66;113.72
3.63;6.62;9.62;12.63;15.59;18.62;21.62;24.63;27.62;30.63;33.59;36.63;39.65	-118.58;-66.14;-19.50;12.67;27.80;29.47;29.47;29.47;29.58;30.92;44.50;70.77;104.49
93.63;96.62;99.62;102.63;105.59;108.62;111.62;114.63;117.62;120.63;123.59;126.63;129.65	-118.58;-66.14;-19.50;12.67;27.80;29.47;29.47;29.47;29.58;30.92;44.50;70.77;104.49
183.63;186.62;189.62;192.63;195.59;198.62;201.62;204.63;207.62;210.63;213.59;216.63;219.65	-118.58;-66.14;-19.50;12.67;27.80;29.47;29.47;29.47;29.58;30.92;44.50;70.77;104.49
273.63;276.62;279.62;282.63;285.59;288.62;291.62;294.63;297.62;300.63;303.59;306.63;309.65	-118.58;-66.14;-19.50;12.67;27.80;29.47;29.47;29.47;29.58;30.92;44.50;70.77;104.49
10.62;13.58;16.62;19.61;22.61;25.58;28.62;31.63	-94.20;-56.13;-21.63;9.09;31.90;44.82;63.20;89.12
100.62;103.58;106.62;109.61;112.61;115.58;118.62;121.63	-94.20;-56.13;-21.63;9.09;31.90;44.82;63.20;89.12
190.62;193.58;196.62;199.61;202.61;205.58;208.62;211.63	-94.20;-56.13;-21.63;9.09;31.90;44.82;63.20;89.12
280.62;283.58;286.62;289.61;292.61;295.58;298.62;301.63	-94.20;-56.13;-21.63;9.09;31.90;44.82;63.20;89.12
73.30;76.30;82.30;88.28	-87.90;-48.95;26.38;102.06
163.30;166.30;172.30;178.28	-87.90;-48.95;26.38;102.06
253.30;256.30;262.30;268.28	-87.90;-48.95;26.38;102.06
343.30;346.30;352.30;358.28	-87.90;-48.95;26.38;102.06
37.35;40.66;46.83;49.32;52.69	-99.79;-58.72;24.31;66.71;109.21
127.35;130.66;136.83;139.32;142.69	-99.79;-58.72;24.31;66.71;109.21
217.35;220.66;226.83;229.32;232.69	-99.79;-58.72;24.31;66.71;109.21
307.35;310.66;316.83;319.32;322.69	-99.79;-58.72;24.31;66.71;109.21
36.16;39.20;42.21;45.20;48.21;51.20	-108.08;-66.25;-26.77;12.95;52.68;93.64
126.16;129.20;132.21;135.20;138.21;141.20	-108.08;-66.25;-26.77;12.95;52.68;93.64
216.16;219.20;222.21;225.20;228.21;231.20	-108.08;-66.25;-26.77;12.95;52.68;93.64
306.16;309.20;312.21;315.20;318.21;321.20	-108.08;-66.25;-26.77;12.95;52.68;93.64
16.42;19.73;22.89;25.90;28.91	-76.77;-20.60;26.93;57.32;90.50
106.42;109.73;112.89;115.90;118.91	-76.77;-20.60;26.93;57.32;90.50
196.42;199.73;202.89;205.90;208.91	-76.77;-20.60;26.93;57.32;90.50
286.42;289.73;292.89;295.90;298.91	-76.77;-20.60;26.93;57.32;90.50
22.71;31.69	39.67;126.40
112.71;121.69	39.67;126.40
202.71;211.69	39.67;126.40
292.71;301.69	39.67;126.40
-1.40;1.72;4.10;7.62;10.56;13.06;16.10;19.09;22.08;25.09;28.59;31.07;34.58	-109.05;-63.86;-27.02;6.25;35.31;52.89;56.46;56.79;56.79;56.79;58.79;78.88;116.28
88.60;91.72;94.10;97.62;100.56;103.06;106.10;109.09;112.08;115.09;118.59;121.07;124.58	-109.05;-63.86;-27.02;6.25;35.31;52.89;56.46;56.79;56.79;56.79;58.79;78.88;116.28
178.60;181.72;184.10;187.62;190.56;193.06;196.10;199.09;202.08;205.09;208.59;211.07;214.58	-109.05;-63.86;-27.02;6.25;35.31;52.89;56.46;56.79;56.79;56.79;58.79;78.88;116.28
268.60;271.72;274.10;277.62;280.56;283.06;286.10;289.09;292.08;295.09;298.59;301.07;304.58	-109.05;-63.86;-27.02;6.25;35.31;52.89;56.46;56.79;56.79;56.79;58.79;78.88;116.28
42.92;46.49;49.23;52.42;54.91;58.44;61.43	-111.32;-70.81;-19.83;4.77;42.16;80.65;120.71
132.92;136.49;139.23;142.42;144.91;148.44;151.43	-111.32;-70.81;-19.83;4.77;42.16;80.65;120.71
222.92;226.49;229.23;232.42;234.91;238.44;241.43	-111.32;-70.81;-19.83;4.77;42.16;80.65;120.71
312.92;316.49;319.23;322.42;324.91;328.44;331.43	-111.32;-70.81;-19.83;4.77;42.16;80.65;120.71
50.03;56.10	47.10;116.42
140.03;146.10	47.10;116.42
230.03;236.10	47.10;116.42
320.03;326.10	47.10;116.42
65.32;68.32;71.29;74.27;77.29;80.33	-116.69;-73.75;-31.82;8.24;48.13;88.92
155.32;158.32;161.29;164.27;167.29;170.33	-116.69;-73.75;-31.82;8.24;48.13;88.92
245.32;248.32;251.29;254.27;257.29;260.33	-116.69;-73.75;-31.82;8.24;48.13;88.92
335.32;338.32;341.29;344.27;347.29;350.33	-116.69;-73.75;-31.82;8.24;48.13;88.92
72.53;75.52;78.49;81.53;84.52;87.54	-109.24;-62.82;-18.30;24.32;64.83;102.99
162.53;165.52;168.49;171.53;174.52;177.54	-109.24;-62.82;-18.30;24.32;64.83;102.99
252.53;255.52;258.49;261.53;264.52;267.54	-109.24;-62.82;-18.30;24.32;64.83;102.99
342.53;345.52;348.49;351.53;354.52;357.54	-109.24;-62.82;-18.30;24.32;64.83;102.99
7.17;10.15;13.13;16.13;19.11;22.13;25.18;28.16;31.16;34.18	-107.88;-66.81;-29.87;2.63;30.57;50.05;57.51;63.75;86.45;117.49
97.17;100.15;103.13;106.13;109.11;112.13;115.18;118.16;121.16;124.18	-107.88;-66.81;-29.87;2.63;30.57;50.05;57.51;63.75;86.45;117.49
187.17;190.15;193.13;196.13;199.11;202.13;205.18;208.16;211.16;214.18	-107.88;-66.81;-29.87;2.63;30.57;50.05;57.51;63.75;86.45;117.49
277.17;280.15;283.13;286.13;289.11;292.13;295.18;298.16;301.16;304.18	-107.88;-66.81;-29.87;2.63;30.57;50.05;57.51;63.75;86.45;117.49
15.17;18.17;21.14;24.17;27.17;30.19;33.12;36.16;39.16	-97.53;-68.93;-42.89;-15.72;1.20;15.12;37.26;67.53;101.90
105.17;108.17;111.14;114.17;117.17;120.19;123.12;126.16;129.16	-97.53;-68.93;-42.89;-15.72;1.20;15.12;37.26;67.53;101.90
195.17;198.17;201.14;204.17;207.17;210.19;213.12;216.16;219.16	-97.53;-68.93;-42.89;-15.72;1.20;15.12;37.26;67.53;101.90
285.17;288.17;291.14;294.17;297.17;300.19;303.12;306.16;309.16	-97.53;-68.93;-42.89;-15.72;1.20;15.12;37.26;67.53;101.90
58.95;61.95;64.95;67.95;70.94;73.91	-106.87;-62.58;-18.65;27.41;73.38;119.28
148.95;151.95;154.95;157.95;160.94;163.91	-106.87;-62.58;-18.65;27.41;73.38;119.28
238.95;241.95;244.95;247.95;250.94;253.91	-106.87;-62.58;-18.65;27.41;73.38;119.28
328.95;331.95;334.95;337.95;340.94;343.91	-106.87;-62.58;-18.65;27.41;73.38;119.28
48.72;52.21;54.74;57.71;61.23;64.20	-78.29;-37.42;4.43;46.15;86.10;125.49
138.72;142.21;144.74;147.71;151.23;154.20	-78.29;-37.42;4.43;46.15;86.10;125.49
228.72;232.21;234.74;237.71;241.23;244.20	-78.29;-37.42;4.43;46.15;86.10;125.49
318.72;322.21;324.74;327.71;331.23;334.20	-78.29;-37.42;4.43;46.15;86.10;125.49
54.93;58.14;61.16;63.67;67.14;70.19	-110.26;-59.84;-11.22;36.19;83.37;129.11
144.93;148.14;151.16;153.67;157.14;160.19	-110.26;-59.84;-11.22;36.19;83.37;129.11
234.93;238.14;241.16;243.67;247.14;250.19	-110.26;-59.84;-11.22;36.19;83.37;129.11
324.93;328.14;331.16;333.67;337.14;340.19	-110.26;-59.84;-11.22;36.19;83.37;129.11
-16.76;-13.77;-10.77;-7.76;-4.81;-1.81;1.30;4.24;7.24;10.24;13.24;14.25;18.24;21.37;24.24;27.19;30.24;33.24;36.24	-117.37;-73.42;-31.34;7.83;36.99;50.58;55.03;57.14;57.92;57.92;57.92;57.92;57.92;57.92;57.92;57.92;60.93;82.76;121.04
73.24;76.23;79.23;82.24;85.19;88.19;91.30;94.24;97.24;100.24;103.24;104.25;108.24;111.37;114.24;117.19;120.24;123.24;126.24	-117.37;-73.42;-31.34;7.83;36.99;50.58;55.03;57.14;57.92;57.92;57.92;57.92;57.92;57.92;57.92;57.92;60.93;82.76;121.04
163.24;166.23;169.23;172.24;175.19;178.19;181.30;184.24;187.24;190.24;193.24;194.25;198.24;201.37;204.24;207.19;210.24;213.24;216.24	-117.37;-73.42;-31.34;7.83;36.99;50.58;55.03;57.14;57.92;57.92;57.92;57.92;57.92;57.92;57.92;57.92;60.93;82.76;121.04
253.24;256.23;259.23;262.24;265.19;268.19;271.30;274.24;277.24;280.24;283.24;284.25;288.24;291.37;294.24;297.19;300.24;303.24;306.24	-117.37;-73.42;-31.34;7.83;36.99;50.58;55.03;57.14;57.92;57.92;57.92;57.92;57.92;57.92;57.92;57.92;60.93;82.76;121.04
47.96;51.17;54.44;57.47;60.20	-103.64;-48.32;4.21;54.17;102.91
137.96;141.17;144.44;147.47;150.20	-103.64;-48.32;4.21;54.17;102.91
227.96;231.17;234.44;237.47;240.20	-103.64;-48.32;4.21;54.17;102.91
317.96;321.17;324.44;327.47;330.20	-103.64;-48.32;4.21;54.17;102.91
61.95;64.94;67.95;70.95;73.90	-85.87;-36.36;13.27;64.46;114.41
151.95;154.94;157.95;160.95;163.90	-85.87;-36.36;13.27;64.46;114.41
241.95;244.94;247.95;250.95;253.90	-85.87;-36.36;13.27;64.46;114.41
331.95;334.94;337.95;340.95;343.90	-85.87;-36.36;13.27;64.46;114.41
1.14;4.09;7.24;10.09;13.09;16.16;19.14;22.14;25.15;28.14	-92.80;-60.20;-32.82;-2.45;25.59;46.28;58.96;64.63;67.52;89.11
91.14;94.09;97.24;100.09;103.09;106.16;109.14;112.14;115.15;118.14	-92.80;-60.20;-32.82;-2.45;25.59;46.28;58.96;64.63;67.52;89.11
181.14;184.09;187.24;190.09;193.09;196.16;199.14;202.14;205.15;208.14	-92.80;-60.20;-32.82;-2.45;25.59;46.28;58.96;64.63;67.52;89.11
271.14;274.09;277.24;280.09;283.09;286.16;289.14;292.14;295.15;298.14	-92.80;-60.20;-32.82;-2.45;25.59;46.28;58.96;64.63;67.52;89.11
6.60;9.10;12.20;15.61;18.63;21.12;24.21;27.61;30.60;33.27;36.20;39.61;42.63;45.60;48.10	-83.94;-54.99;-32.28;-15.25;-3.34;0.89;2.78;5.01;7.57;8.79;12.69;30.16;55.10;87.15;125.65
96.60;99.10;102.20;105.61;108.63;111.12;114.21;117.61;120.60;123.27;126.20;129.61;132.63;135.60;138.10	-83.94;-54.99;-32.28;-15.25;-3.34;0.89;2.78;5.01;7.57;8.79;12.69;30.16;55.10;87.15;125.65
186.60;189.10;192.20;195.61;198.63;201.12;204.21;207.61;210.60;213.27;216.20;219.61;222.63;225.60;228.10	-83.94;-54.99;-32.28;-15.25;-3.34;0.89;2.78;5.01;7.57;8.79;12.69;30.16;55.10;87.15;125.65
276.60;279.10;282.20;285.61;288.63;291.12;294.21;297.61;300.60;303.27;306.20;309.61;312.63;315.60;318.10	-83.94;-54.99;-32.28;-15.25;-3.34;0.89;2.78;5.01;7.57;8.79;12.69;30.16;55.10;87.15;125.65
42.87;45.82	108.40;157.37
132.87;135.82	108.40;157.37
222.87;225.82	108.40;157.37
312.87;315.82	108.40;157.37
2.84;5.88;8.90;14.88;17.88;18.85;27.90;30.89	-87.68;-48.50;-15.45;32.73;49.53;53.20;69.79;95.07
92.84;95.88;98.90;104.88;107.88;108.85;117.90;120.89	-87.68;-48.50;-15.45;32.73;49.53;53.20;69.79;95.07
182.84;185.88;188.90;194.88;197.88;198.85;207.90;210.89	-87.68;-48.50;-15.45;32.73;49.53;53.20;69.79;95.07
272.84;275.88;278.90;284.88;287.88;288.85;297.90;300.89	-87.68;-48.50;-15.45;32.73;49.53;53.20;69.79;95.07
47.89;50.89;54.00;56.86;59.85;62.84;65.89	-119.47;-75.53;-34.35;6.60;45.56;81.61;117.99
137.89;140.89;144.00;146.86;149.85;152.84;155.89	-119.47;-75.53;-34.35;6.60;45.56;81.61;117.99
227.89;230.89;234.00;236.86;239.85;242.84;245.89	-119.47;-75.53;-34.35;6.60;45.56;81.61;117.99
317.89;320.89;324.00;326.86;329.85;332.84;335.89	-119.47;-75.53;-34.35;6.60;45.56;81.61;117.99
55.21;58.47;61.70;64.72;68.09;70.21;73.49	-92.41;-51.00;-16.81;13.35;47.29;88.14;132.75
145.21;148.47;151.70;154.72;158.09;160.21;163.49	-92.41;-51.00;-16.81;13.35;47.29;88.14;132.75
235.21;238.47;241.70;244.72;248.09;250.21;253.49	-92.41;-51.00;-16.81;13.35;47.29;88.14;132.75
325.21;328.47;331.70;334.72;338.09;340.21;343.49	-92.41;-51.00;-16.81;13.35;47.29;88.14;132.75
67.73;70.71;73.22;76.25;79.69;82.71	-120.56;-67.02;-14.82;35.49;84.79;132.91
157.73;160.71;163.22;166.25;169.69;172.71	-120.56;-67.02;-14.82;35.49;84.79;132.91
247.73;250.71;253.22;256.25;259.69;262.71	-120.56;-67.02;-14.82;35.49;84.79;132.91
337.73;340.71;343.22;346.25;349.69;352.71	-120.56;-67.02;-14.82;35.49;84.79;132.91
27.94;31.08;34.42;37.46;40.42;42.97	-94.49;-69.00;-37.62;-0.22;43.27;89.80
117.94;121.08;124.42;127.46;130.42;132.97	-94.49;-69.00;-37.62;-0.22;43.27;89.80
207.94;211.08;214.42;217.46;220.42;222.97	-94.49;-69.00;-37.62;-0.22;43.27;89.80
297.94;301.08;304.42;307.46;310.42;312.97	-94.49;-69.00;-37.62;-0.22;43.27;89.80
62.40;65.29;68.24;71.24;74.25;77.25;80.25	-116.74;-84.12;-50.50;-14.89;22.50;58.11;92.39
152.40;155.29;158.24;161.24;164.25;167.25;170.25	-116.74;-84.12;-50.50;-14.89;22.50;58.11;92.39
242.40;245.29;248.24;251.24;254.25;257.25;260.25	-116.74;-84.12;-50.50;-14.89;22.50;58.11;92.39
332.40;335.29;338.24;341.24;344.25;347.25;350.25	-116.74;-84.12;-50.50;-14.89;22.50;58.11;92.39
13.90;16.91;19.85;22.85;25.88;28.90	-96.01;-45.27;-0.73;32.65;60.70;94.31
103.90;106.91;109.85;112.85;115.88;118.90	-96.01;-45.27;-0.73;32.65;60.70;94.31
193.90;196.91;199.85;202.85;205.88;208.90	-96.01;-45.27;-0.73;32.65;60.70;94.31
283.90;286.91;289.85;292.85;295.88;298.90	-96.01;-45.27;-0.73;32.65;60.70;94.31
59.45;62.45;65.47;68.45;71.47;74.46;77.42	-117.67;-90.07;-57.12;-19.85;19.44;59.50;100.44
149.45;152.45;155.47;158.45;161.47;164.46;167.42	-117.67;-90.07;-57.12;-19.85;19.44;59.50;100.44
239.45;242.45;245.47;248.45;251.47;254.46;257.42	-117.67;-90.07;-57.12;-19.85;19.44;59.50;100.44
329.45;332.45;335.47;338.45;341.47;344.46;347.42	-117.67;-90.07;-57.12;-19.85;19.44;59.50;100.44
33.85;36.86;39.87;42.81;45.86;48.86;51.83	-89.77;-57.38;-23.55;13.84;49.56;85.06;122.11
123.85;126.86;129.87;132.81;135.86;138.86;141.83	-89.77;-57.38;-23.55;13.84;49.56;85.06;122.11
213.85;216.86;219.87;222.81;225.86;228.86;231.83	-89.77;-57.38;-23.55;13.84;49.56;85.06;122.11
303.85;306.86;309.87;312.81;315.86;318.86;321.83	-89.77;-57.38;-23.55;13.84;49.56;85.06;122.11
13.31;17.17;19.44;22.79;25.29;28.33;31.81;34.79;37.34;40.82;43.79	-98.68;-64.06;-34.13;-7.41;9.50;14.96;16.40;24.75;45.11;69.81;98.51
103.31;107.17;109.44;112.79;115.29;118.33;121.81;124.79;127.34;130.82;133.79	-98.68;-64.06;-34.13;-7.41;9.50;14.96;16.40;24.75;45.11;69.81;98.51
193.31;197.17;199.44;202.79;205.29;208.33;211.81;214.79;217.34;220.82;223.79	-98.68;-64.06;-34.13;-7.41;9.50;14.96;16.40;24.75;45.11;69.81;98.51
283.31;287.17;289.44;292.79;295.29;298.33;301.81;304.79;307.34;310.82;313.79	-98.68;-64.06;-34.13;-7.41;9.50;14.96;16.40;24.75;45.11;69.81;98.51
-13.30;-10.29;-7.30;-4.34;-1.30;1.70;4.70;7.70;10.72;13.70;16.66;19.70;22.70;25.70;28.71	-111.22;-67.13;-24.62;16.46;51.18;67.98;68.88;68.88;68.88;68.88;68.88;68.88;68.88;74.77;101.14
76.70;79.71;82.70;85.66;88.70;91.70;94.70;97.70;100.72;103.70;106.66;109.70;112.70;115.70;118.71	-111.22;-67.13;-24.62;16.46;51.18;67.98;68.88;68.88;68.88;68.88;68.88;68.88;68.88;74.77;101.14
166.70;169.71;172.70;175.66;178.70;181.70;184.70;187.70;190.72;193.70;196.66;199.70;202.70;205.70;208.71	-111.22;-67.13;-24.62;16.46;51.18;67.98;68.88;68.88;68.88;68.88;68.88;68.88;68.88;74.77;101.14
256.70;259.71;262.70;265.66;268.70;271.70;274.70;277.70;280.72;283.70;286.66;289.70;292.70;295.70;298.71	-111.22;-67.13;-24.62;16.46;51.18;67.98;68.88;68.88;68.88;68.88;68.88;68.88;68.88;74.77;101.14
1.09;4.11;7.09;10.09;13.09;16.06;19.09;22.09;25.11;28.10;31.15	-99.73;-54.77;-18.40;13.20;40.39;56.68;62.50;62.83;63.50;75.64;100.34
91.09;94.11;97.09;100.09;103.09;106.06;109.09;112.09;115.11;118.10;121.15	-99.73;-54.77;-18.40;13.20;40.39;56.68;62.50;62.83;63.50;75.64;100.34
181.09;184.11;187.09;190.09;193.09;196.06;199.09;202.09;205.11;208.10;211.15	-99.73;-54.77;-18.40;13.20;40.39;56.68;62.50;62.83;63.50;75.64;100.34
271.09;274.11;277.09;280.09;283.09;286.06;289.09;292.09;295.11;298.10;301.15	-99.73;-54.77;-18.40;13.20;40.39;56.68;62.50;62.83;63.50;75.64;100.34
11.42;14.38;17.42;20.43;23.43;27.62;28.64;32.38;35.43	-77.43;-43.94;-12.31;17.40;37.76;47.78;50.90;68.03;96.64
101.42;104.38;107.42;110.43;113.43;117.62;118.64;122.38;125.43	-77.43;-43.94;-12.31;17.40;37.76;47.78;50.90;68.03;96.64
191.42;194.38;197.42;200.43;203.43;207.62;208.64;212.38;215.43	-77.43;-43.94;-12.31;17.40;37.76;47.78;50.90;68.03;96.64
281.42;284.38;287.42;290.43;293.43;297.62;298.64;302.38;305.43	-77.43;-43.94;-12.31;17.40;37.76;47.78;50.90;68.03;96.64
20.98;23.97;29.68;35.97	-30.61;7.78;68.76;133.16
110.98;113.97;119.68;125.97	-30.61;7.78;68.76;133.16
200.98;203.97;209.68;215.97	-30.61;7.78;68.76;133.16
290.98;293.97;299.68;305.97	-30.61;7.78;68.76;133.16
66.22;69.19;71.73;75.13;78.21;81.27	-93.75;-48.34;-3.70;56.06;86.44;129.95
156.22;159.19;161.73;165.13;168.21;171.27	-93.75;-48.34;-3.70;56.06;86.44;129.95
246.22;249.19;251.73;255.13;258.21;261.27	-93.75;-48.34;-3.70;56.06;86.44;129.95
336.22;339.19;341.73;345.13;348.21;351.27	-93.75;-48.34;-3.70;56.06;86.44;129.95
31.62;34.13;37.38;40.61;43.62;46.11;49.39	-116.43;-74.01;-18.69;8.80;47.64;86.36;139.21
121.62;124.13;127.38;130.61;133.62;136.11;139.39	-116.43;-74.01;-18.69;8.80;47.64;86.36;139.21
211.62;214.13;217.38;220.61;223.62;226.11;229.39	-116.43;-74.01;-18.69;8.80;47.64;86.36;139.21
301.62;304.13;307.38;310.61;313.62;316.11;319.39	-116.43;-74.01;-18.69;8.80;47.64;86.36;139.21
43.74;46.81;49.78;52.32;55.73;58.81	-119.80;-67.26;-15.17;35.13;84.43;133.28
133.74;136.81;139.78;142.32;145.73;148.81	-119.80;-67.26;-15.17;35.13;84.43;133.28
223.74;226.81;229.78;232.32;235.73;238.81	-119.80;-67.26;-15.17;35.13;84.43;133.28
313.74;316.81;319.78;322.32;325.73;328.81	-119.80;-67.26;-15.17;35.13;84.43;133.28
17.39;20.35;23.32;26.32;29.35;32.35;35.35;38.32	-115.89;-71.27;-29.88;3.41;27.57;51.17;82.55;117.05
107.39;110.35;113.32;116.32;119.35;122.35;125.35;128.32	-115.89;-71.27;-29.88;3.41;27.57;51.17;82.55;117.05
197.39;200.35;203.32;206.32;209.35;212.35;215.35;218.32	-115.89;-71.27;-29.88;3.41;27.57;51.17;82.55;117.05
287.39;290.35;293.32;296.32;299.35;302.35;305.35;308.32	-115.89;-71.27;-29.88;3.41;27.57;51.17;82.55;117.05
45.22;48.37;51.16;54.22;57.22;60.20;63.25	-116.27;-82.10;-48.71;-14.98;19.30;54.80;90.74
135.22;138.37;141.16;144.22;147.22;150.20;153.25	-116.27;-82.10;-48.71;-14.98;19.30;54.80;90.74
225.22;228.37;231.16;234.22;237.22;240.20;243.25	-116.27;-82.10;-48.71;-14.98;19.30;54.80;90.74
315.22;318.37;321.16;324.22;327.22;330.20;333.25	-116.27;-82.10;-48.71;-14.98;19.30;54.80;90.74
48.86;51.86;54.81;57.86;60.85;63.81	-114.61;-69.52;-23.54;22.31;64.49;104.43
138.86;141.86;144.81;147.86;150.85;153.81	-114.61;-69.52;-23.54;22.31;64.49;104.43
228.86;231.86;234.81;237.86;240.85;243.81	-114.61;-69.52;-23.54;22.31;64.49;104.43
318.86;321.86;324.81;327.86;330.85;333.81	-114.61;-69.52;-23.54;22.31;64.49;104.43
33.88;37.36;39.87;42.88;46.37;49.36;51.89	-113.19;-74.37;-34.44;2.62;40.73;79.53;116.15
123.88;127.36;129.87;132.88;136.37;139.36;141.89	-113.19;-74.37;-34.44;2.62;40.73;79.53;116.15
213.88;217.36;219.87;222.88;226.37;229.36;231.89	-113.19;-74.37;-34.44;2.62;40.73;79.53;116.15
303.88;307.36;309.87;312.88;316.37;319.36;321.89	-113.19;-74.37;-34.44;2.62;40.73;79.53;116.15
13.95;17.07;19.92;22.94;25.98;28.91	-70.19;-14.99;32.19;59.79;77.49;109.68
103.95;107.07;109.92;112.94;115.98;118.91	-70.19;-14.99;32.19;59.79;77.49;109.68
193.95;197.07;199.92;202.94;205.98;208.91	-70.19;-14.99;32.19;59.79;77.49;109.68
283.95;287.07;289.92;292.94;295.98;298.91	-70.19;-14.99;32.19;59.79;77.49;109.68
39.95;43.51;46.03;49.45;52.45;54.96	-113.38;-70.30;-27.22;16.30;55.37;95.09
129.95;133.51;136.03;139.45;142.45;144.96	-113.38;-70.30;-27.22;16.30;55.37;95.09
219.95;223.51;226.03;229.45;232.45;234.96	-113.38;-70.30;-27.22;16.30;55.37;95.09
309.95;313.51;316.03;319.45;322.45;324.96	-113.38;-70.30;-27.22;16.30;55.37;95.09
55.42;58.44;61.93;64.91;67.45;70.98	-117.66;-65.23;-13.59;36.72;84.57;128.97
145.42;148.44;151.93;154.91;157.45;160.98	-117.66;-65.23;-13.59;36.72;84.57;128.97
235.42;238.44;241.93;244.91;247.45;250.98	-117.66;-65.23;-13.59;36.72;84.57;128.97
325.42;328.44;331.93;334.91;337.45;340.98	-117.66;-65.23;-13.59;36.72;84.57;128.97
23.28;29.64;35.29;38.17;44.65	-96.00;-41.46;2.26;37.18;117.38
113.28;119.64;125.29;128.17;134.65	-96.00;-41.46;2.26;37.18;117.38
203.28;209.64;215.29;218.17;224.65	-96.00;-41.46;2.26;37.18;117.38
293.28;299.64;305.29;308.17;314.65	-96.00;-41.46;2.26;37.18;117.38
61.93;64.96;67.97;70.96;73.98;76.93;79.48	-95.44;-62.48;-30.87;0.51;32.46;66.40;101.78
151.93;154.96;157.97;160.96;163.98;166.93;169.48	-95.44;-62.48;-30.87;0.51;32.46;66.40;101.78
241.93;244.96;247.97;250.96;253.98;256.93;259.48	-95.44;-62.48;-30.87;0.51;32.46;66.40;101.78
331.93;334.96;337.97;340.96;343.98;346.93;349.48	-95.44;-62.48;-30.87;0.51;32.46;66.40;101.78
40.66;44.39;49.65	41.51;83.46;165.24
130.66;134.39;139.65	41.51;83.46;165.24
220.66;224.39;229.65	41.51;83.46;165.24
310.66;314.39;319.65	41.51;83.46;165.24
57.02;60.04;63.05;66.04;69.09	-92.74;-39.19;13.23;63.97;114.93
147.02;150.04;153.05;156.04;159.09	-92.74;-39.19;13.23;63.97;114.93
237.02;240.04;243.05;246.04;249.09	-92.74;-39.19;13.23;63.97;114.93
327.02;330.04;333.05;336.04;339.09	-92.74;-39.19;13.23;63.97;114.93
20.09;23.34;26.36;28.87;32.10;34.36;36.87	-100.10;-61.35;-24.05;8.99;33.81;55.83;94.00
110.09;113.34;116.36;118.87;122.10;124.36;126.87	-100.10;-61.35;-24.05;8.99;33.81;55.83;94.00
200.09;203.34;206.36;208.87;212.10;214.36;216.87	-100.10;-61.35;-24.05;8.99;33.81;55.83;94.00
290.09;293.34;296.36;298.87;302.10;304.36;306.87	-100.10;-61.35;-24.05;8.99;33.81;55.83;94.00
45.61;52.13;54.60;57.61	-100.93;-3.21;45.08;91.27
135.61;142.13;144.60;147.61	-100.93;-3.21;45.08;91.27
225.61;232.13;234.60;237.61	-100.93;-3.21;45.08;91.27
315.61;322.13;324.60;327.61	-100.93;-3.21;45.08;91.27
51.17;54.18;57.67;60.28;63.66;67.43	-115.87;-72.35;-30.94;9.46;49.64;89.70
141.17;144.18;147.67;150.28;153.66;157.43	-115.87;-72.35;-30.94;9.46;49.64;89.70
231.17;234.18;237.67;240.28;243.66;247.43	-115.87;-72.35;-30.94;9.46;49.64;89.70
321.17;324.18;327.67;330.28;333.66;337.43	-115.87;-72.35;-30.94;9.46;49.64;89.70
43.98;46.97;49.48;52.61;55.97	-81.24;-26.47;19.84;61.57;100.52
133.98;136.97;139.48;142.61;145.97	-81.24;-26.47;19.84;61.57;100.52
223.98;226.97;229.48;232.61;235.97	-81.24;-26.47;19.84;61.57;100.52
313.98;316.97;319.48;322.61;325.97	-81.24;-26.47;19.84;61.57;100.52
41.26;44.27;47.26;50.28;53.25;56.26	-89.42;-48.57;-7.27;34.13;75.53;117.48
131.26;134.27;137.26;140.28;143.25;146.26	-89.42;-48.57;-7.27;34.13;75.53;117.48
221.26;224.27;227.26;230.28;233.25;236.26	-89.42;-48.57;-7.27;34.13;75.53;117.48
311.26;314.27;317.26;320.28;323.25;326.26	-89.42;-48.57;-7.27;34.13;75.53;117.48
15.74;18.22;21.32;24.76;27.76;30.27;33.28;36.77;39.75;42.26	-84.33;-39.58;-4.41;15.30;25.76;27.65;36.33;55.58;83.96;117.46
105.74;108.22;111.32;114.76;117.76;120.27;123.28;126.77;129.75;132.26	-84.33;-39.58;-4.41;15.30;25.76;27.65;36.33;55.58;83.96;117.46
195.74;198.22;201.32;204.76;207.76;210.27;213.28;216.77;219.75;222.26	-84.33;-39.58;-4.41;15.30;25.76;27.65;36.33;55.58;83.96;117.46
285.74;288.22;291.32;294.76;297.76;300.27;303.28;306.77;309.75;312.26	-84.33;-39.58;-4.41;15.30;25.76;27.65;36.33;55.58;83.96;117.46
76.94;83.38	15.56;107.36
166.94;173.38	15.56;107.36
256.94;263.38	15.56;107.36
346.94;353.38	15.56;107.36
60.81;63.81;66.77;69.78;72.82	-94.30;-46.87;3.20;56.51;109.69
150.81;153.81;156.77;159.78;162.82	-94.30;-46.87;3.20;56.51;109.69
240.81;243.81;246.77;249.78;252.82	-94.30;-46.87;3.20;56.51;109.69
330.81;333.81;336.77;339.78;342.82	-94.30;-46.87;3.20;56.51;109.69
48.30;50.81;54.31;57.29;59.80;62.80	-84.91;-50.86;-11.58;29.68;72.16;113.91
138.30;140.81;144.31;147.29;149.80;152.80	-84.91;-50.86;-11.58;29.68;72.16;113.91
228.30;230.81;234.31;237.29;239.80;242.80	-84.91;-50.86;-11.58;29.68;72.16;113.91
318.30;320.81;324.31;327.29;329.80;332.80	-84.91;-50.86;-11.58;29.68;72.16;113.91
33.04;35.52;39.25;42.03;45.07;47.55	-107.40;-61.32;3.12;35.39;81.79;125.96
123.04;125.52;129.25;132.03;135.07;137.55	-107.40;-61.32;3.12;35.39;81.79;125.96
213.04;215.52;219.25;222.03;225.07;227.55	-107.40;-61.32;3.12;35.39;81.79;125.96
303.04;305.52;309.25;312.03;315.07;317.55	-107.40;-61.32;3.12;35.39;81.79;125.96
3.94;6.45;9.45;12.44;15.45;18.45;21.95;23.96;26.95;30.95;33.45;36.48	-95.66;-39.57;-18.64;4.62;17.86;26.32;29.88;41.71;47.30;61.42;78.68;113.70
93.94;96.45;99.45;102.44;105.45;108.45;111.95;113.96;116.95;120.95;123.45;126.48	-95.66;-39.57;-18.64;4.62;17.86;26.32;29.88;41.71;47.30;61.42;78.68;113.70
183.94;186.45;189.45;192.44;195.45;198.45;201.95;203.96;206.95;210.95;213.45;216.48	-95.66;-39.57;-18.64;4.62;17.86;26.32;29.88;41.71;47.30;61.42;78.68;113.70
273.94;276.45;279.45;282.44;285.45;288.45;291.95;293.96;296.95;300.95;303.45;306.48	-95.66;-39.57;-18.64;4.62;17.86;26.32;29.88;41.71;47.30;61.42;78.68;113.70
28.22;34.19;37.19	-78.03;0.77;44.40
118.22;124.19;127.19	-78.03;0.77;44.40
208.22;214.19;217.19	-78.03;0.77;44.40
298.22;304.19;307.19	-78.03;0.77;44.40
46.85;49.85;53.33;56.34;59.34;62.33	-86.60;-50.76;-13.70;25.37;65.32;106.27
136.85;139.85;143.33;146.34;149.34;152.33	-86.60;-50.76;-13.70;25.37;65.32;106.27
226.85;229.85;233.33;236.34;239.34;242.33	-86.60;-50.76;-13.70;25.37;65.32;106.27
316.85;319.85;323.33;326.34;329.34;332.33	-86.60;-50.76;-13.70;25.37;65.32;106.27
35.46;40.68;44.10	1.55;82.12;130.08
125.46;130.68;134.10	1.55;82.12;130.08
215.46;220.68;224.10	1.55;82.12;130.08
305.46;310.68;314.10	1.55;82.12;130.08
[truncated: 63,704 more rows]

[truncated: 1 more sheets: Fig.6d]
