# Supplementary material for: Traffic light optimization with low penetration rate vehicle trajectory data
Source: Nat Commun. 2024 Feb 20;15:1306. doi: 10.1038/s41467-024-45427-4 (PMC10879128; doi:10.1038/s41467-024-45427-4)
Supplement: Supplementary file 11 — Source Data [file 41467_2024_45427_MOESM11_ESM.zip › FigSourceData/Supplementary_Fig10.xlsx]

## Sheet: Fig.10
inliers: departure time (s)	inliers: queue length (m)	outliers: departure time (s)	outliers: queue length (m)	RANSAC regressor: departure time (s)	RANSAC regressor: queue length (m)
7.02915	16.5867	0.0924573	18.7025	3.31613	0
7.03273	12.4969	0.607545	20.7952	40	129.744
7.04265	18.5419	0.848098	21.4531
7.0482	20.7437	0.933189	19.768
7.06697	18.2769	1.76266	18.1718
7.06841	16.1005	1.77951	20.8833
7.0915	21.2728	1.84201	23.2459
7.17088	18.0776	2.04995	24.0283
7.19267	15.7973	2.07791	18.0517
7.20268	16.4884	2.13938	17.002
7.21581	21.3987	2.28154	13.9117
7.22133	0	2.28828	13.1548
7.23335	17.9326	2.47456	0
7.25834	15.6394	2.7447	22.1572
7.289	16.6522	2.76446	26.6027
7.29328	21.5334	3.04085	14.3007
7.30744	19.0151	3.06577	19.2531
7.30806	17.993	3.4207	33.53
7.33145	18.3621	3.50165	18.0246
7.34508	28.9984	3.51469	20.6444
7.35297	20.081	3.60696	18.6079
7.3574	18.9842	3.62634	16.2646
7.36369	21.6212	3.80799	19.2666
7.37473	15.7036	4.18025	0
7.39106	13.9027	4.2704	36.7142
7.45055	13.7541	4.30541	16.0032
7.4603	18.8525	4.36047	0
7.48251	16.6174	4.41066	18.9368
7.48288	16.571	4.6134	13.4715
7.49077	15.88	4.72803	41.352
7.50727	15.5959	4.73071	17.9979
7.5307	15.8841	4.74288	16.9801
7.53414	13.9419	4.7829	38.1931
7.54823	19.815	4.96742	20.6814
7.5558	17.879	5.00587	0
7.56717	17.7623	5.03001	19.5601
7.57554	19.5629	5.11864	42.9625
7.57639	17.2705	5.1851	24.949
7.58694	21.3593	5.19014	17.494
7.60254	20.4239	5.35099	17.134
7.61319	24.78	5.3618	31.7482
7.62242	19.6967	5.36819	43.2585
7.65744	15.9318	5.47943	21.0133
7.65917	24.1716	5.4823	19.1871
7.66767	22.6584	5.53729	16.0546
7.69596	18.3827	5.56014	0
7.69873	16.0823	5.61672	19.0977
7.6989	16.5881	5.71376	17.0421
7.70169	25.5547	5.73781	17.9768
7.70875	15.4536	5.77418	17.3638
7.70928	20.2833	5.80423	31.3707
7.71613	18.1967	6.03458	0
7.74768	18.6806	6.04578	20.2894
7.7549	18.8567	6.13556	28.8369
7.7582	21.517	6.24015	29.8369
7.76498	17.3382	6.24931	0
7.77079	14.9194	6.27465	11.6527
7.77892	15.2658	6.29226	18.7824
7.78539	15.2753	6.29369	15.8168
7.78754	19.0249	6.36906	26.2149
7.79058	24.5801	6.45336	0
7.79861	22.6595	6.45575	17.8828
7.80661	19.9934	6.46494	17.6206
7.82656	17.0292	6.49606	18.7484
7.83612	12.7319	6.57145	20.4365
7.84182	18.4114	6.59052	18.3921
7.84404	17.6855	6.66919	27.8826
7.84728	24.8038	6.6993	15.6539
7.86103	20.3603	6.7678	19.6435
7.86734	26.4729	6.79882	13.7148
7.87627	15.6449	6.8013	19.2185
7.87779	29.3229	6.8314	16.9393
7.87855	21.8972	6.85786	18.2235
7.88357	16.3402	6.86683	21.1951
7.88365	14.0315	6.90561	24.2725
7.88943	16.0442	6.9084	20.5844
7.91048	21.6664	6.94916	16.9671
7.91553	15.9395	6.98364	23.1447
7.91946	21.3511	6.98829	19.2448
7.92379	25.5971	7.52467	41.8521
7.93159	22.1067	8.19983	50.0494
7.93248	21.9753	8.41541	41.2467
7.93386	16.0976	9.24669	45.6296
7.95482	14.711	9.67788	44.8445
7.97299	23.3201	9.95369	44.5421
7.97601	17.2056	10.8215	81.9611
7.97909	19.2708	13.2243	265.607
7.99321	14.3594	14.1622	93.488
8.00348	16.8219	14.8318	72.0927
8.01195	15.4541	15.3075	85.3133
8.01524	20.5015	15.6882	20.5125
8.02833	16.1449	16.8639	72.6024
8.032	19.8662	18.0001	88.7203
8.05408	14.0547	18.1131	73.5798
8.05503	17.9966	19.5247	78.5018
8.06423	20.2738	20.3459	0
8.06434	10.9715	20.3888	82.0453
8.06914	28.1781	21.4585	43.0435
8.06976	19.5689	21.5632	87.7135
8.07845	17.3924	21.9557	39.228
8.08703	17.6531	22.3004	16.1187
8.08862	30.7119	23.3281	25.2403
8.09885	19.2606	23.7564	42.7184
8.0995	24.3853	24.2018	95.8626
8.10222	16.665	24.2939	140.075
8.10246	15.4572	24.8394	32.0234
8.10458	18.9902	24.9585	102.336
8.1075	15.4257	25.1825	52.5237
8.11722	20.3571	25.2409	33.1306
8.12407	15.8956	25.2869	113.791
8.12483	37.617	26.5934	148.224
8.12816	28.6762	26.645	144.969
8.14788	18.3069	26.986	263.493
8.15244	21.5476	27.1392	61.7536
8.15986	17.9978	27.2215	29.2114
8.16057	14.621	27.3486	18.8447
8.17472	13.2422	27.6838	64.1357
8.19757	15.9871	28.5363	124.881
8.20405	12.4034	28.8105	117.934
8.20665	20.0928	29.8983	165.905
8.20977	18.1439	30.3592	58.4644
8.21803	20.6062	30.5208	24.3505
8.24704	19.8632	31.3287	144.876
8.25202	17.8374	31.7303	17.3334
8.25494	15.3007	32.0361	158.977
8.25859	26.2465	32.0413	127.286
8.26634	25.7552	32.0869	76.9123
8.26875	28.9788	32.1396	58.5709
8.26965	24.0931	32.8831	130.184
8.2747	15.1093	33.7247	134.229
8.27779	28.3784	34.0692	18.5287
8.28506	21.4614	37.0962	48.0135
8.2887	17.515	37.41	36.4264
8.31662	21.0629
8.32457	19.4497
8.32812	21.5019
8.34321	19.8607
8.34624	20.1585
8.34794	15.6861
8.35185	18.4428
8.36059	17.4911
8.36761	19.1402
8.38805	17.1936
8.39485	25.8007
8.39639	20.1939
8.40541	20.9736
8.42069	17.7103
8.42248	14.6271
8.42378	19.4139
8.43751	18.831
8.43842	29.1754
8.44251	20.814
8.44784	17.3792
8.4486	17.9232
8.45612	19.4889
8.45621	26.0974
8.45648	17.3927
8.47698	19.9077
8.48052	21.6576
8.48602	20.3225
8.48944	17.779
8.49487	18.9323
8.51101	20.2915
8.51572	22.249
8.51754	22.5512
8.51946	26.124
8.5195	19.0812
8.5195	22.6351
8.5207	14.8259
8.53223	20.1931
8.53248	22.1937
8.53267	17.4869
8.53993	23.0989
8.54508	28.7319
8.54513	22.0987
8.55187	17.9976
8.55476	21.041
8.56124	24.7277
8.57471	21.3189
8.58843	19.7918
8.5958	16.0427
8.60679	38.052
8.6082	20.0313
8.61165	21.0657
8.61204	25.288
8.62147	20.6003
8.62311	14.1633
8.62541	24.6287
8.62802	18.7131
8.63037	22.4465
8.63691	23.6838
8.63699	18.4152
8.64553	20.2696
8.65367	15.8002
8.65873	27.4195
8.66469	19.3388
8.6677	17.582
8.67842	19.0791
8.68183	19.6769
8.68558	18.6783
8.68582	20.3507
8.70315	20.2136
8.71504	14.6596
8.71716	20.5719
8.71773	21.7224
8.71787	16.6976
8.72085	21.7374
8.73504	18.9558
8.73693	19.5489
8.75807	0
8.76632	26.702
8.77023	17.9557
8.7714	25.1978
8.79375	17.0782
8.79766	18.7702
8.7998	20.9348
8.82796	17.8238
8.82992	21.2631
8.84065	21.2866
8.84823	36.3655
8.84896	22.2637
8.85967	17.7526
8.86581	16.7039
8.86703	37.9276
8.86809	18.8674
8.87073	26.8254
8.87677	21.9628
8.88517	24.7779
8.89627	18.1129
8.90037	17.1907
8.90121	21.0587
8.90817	18.3809
8.94539	16.7364
8.95053	26.3166
8.95404	18.4423
8.95881	16.7721
8.97398	16.955
8.97428	19.8453
8.97951	19.5927
8.98753	23.6978
8.98983	17.5444
8.99072	16.4005
8.9932	21.7008
9.00369	22.4091
9.01004	14.6998
9.02907	19.4074
9.03057	20.3378
9.03572	23.9606
9.0396	29.5748
9.04649	18.8099
9.04757	17.7744
9.05013	17.2505
9.0576	14.7602
9.07324	19.3776
9.0734	20.9772
9.08141	20.853
9.08413	20.1223
9.08902	25.4798
9.09	25.8644
9.09234	18.1177
9.09424	21.6973
9.10451	18.0101
9.10919	19.1861
9.11063	20.2271
9.1152	19.792
9.14124	18.7506
9.14156	27.2746
9.14891	16.2531
9.16386	19.3353
9.16687	25.7936
9.16852	15.3566
9.17569	20.6768
9.17634	21.3532
9.17656	14.8022
9.18746	25.9912
9.20808	15.3753
9.2081	17.036
9.22687	19.2169
9.23156	15.1606
9.23812	21.9777
9.24089	31.2999
9.2414	27.4303
9.2498	18.4336
9.25108	16.7231
9.2537	21.3557
9.26744	21.6833
9.27517	25.9443
9.27559	18.7896
9.28238	27.5756
9.2861	13.4952
9.29646	19.4279
9.302	25.0345
9.31787	19.5081
9.34053	23.9401
9.34237	22.1632
9.34309	40.3174
9.34798	24.2883
9.36029	30.7957
9.36893	17.2345
9.37233	21.2127
9.37376	17.5239
9.38379	16.9968
9.38413	27.2318
9.3982	24.2794
9.41463	19.3818
9.43026	15.9272
9.43881	15.6236
9.44963	18.2553
9.45565	21.168
9.46435	27.1298
9.47157	25.358
9.47658	19.8635
9.48307	16.4038
9.48863	20.5621
9.49242	18.7097
9.49472	31.6966
9.5156	21.488
9.53527	14.8085
9.53724	18.678
9.53776	23.678
9.53881	16.7882
9.54847	17.8813
9.55287	21.6438
9.55919	19.9859
9.57106	31.4727
9.5955	21.2086
9.60355	31.9583
9.63282	23.9713
9.63526	27.7317
9.63763	20.1863
9.6386	20.5457
9.64602	27.3939
9.65427	25.4898
9.66996	20.6174
9.67168	23.6329
9.67184	21.52
9.68276	23.9279
9.68629	18.5072
9.6994	29.9528
9.7034	19.1273
9.7117	15.8463
9.73199	19.1074
9.7429	18.7703
9.74367	22.3632
9.75956	30.3211
9.7635	21.9909
9.77315	29.7313
9.78676	17.7619
9.78975	24.2184
9.79016	21.7696
9.81401	25.2877
9.82146	28.0613
9.82855	20.3988
9.8385	31.7528
9.84246	20.8766
9.84401	21.728
9.84632	32.2503
9.84934	18.3874
9.85441	26.2009
9.85501	23.8827
9.86667	19.6316
9.86681	23.2847
9.86877	26.9938
9.87801	35.5266
9.88262	20.5442
9.89721	26.9324
9.90255	17.232
9.91588	18.8339
9.92748	25.0137
9.93093	16.7117
9.93143	27.2977
9.94443	23.2403
9.94677	18.7184
9.94812	17.4208
9.95531	19.5629
9.95921	34.0101
9.96033	25.1239
9.97247	19.7899
9.97923	35.0565
9.98047	25.0511
9.98972	23.6514
9.99359	17.7186
9.99669	25.779
10.0006	29.4715
10.0133	20.0938
10.0224	15.1141
10.0235	19.3531
10.028	19.8745
10.0353	40.5056
10.0369	23.5884
10.0416	21.2879
10.0443	29.6421
10.0518	21.2264
10.0599	17.6143
10.0619	22.0229
10.0632	18.6473
10.0778	18.4883
10.0849	27.1766
10.0896	31.7996
10.0941	22.879
10.099	31.3183
10.1118	18.5736
10.1165	29.0239
10.1185	17.0222
10.1358	21.9625
10.1512	18.109
10.1591	18.6577
10.1715	20.6139
10.1798	36.5025
10.1801	18.8641
10.1884	35.1872
10.1895	28.8286
10.2021	27.0443
10.2041	32.63
10.2138	21.2286
10.2169	20.5973
10.2186	29.2843
10.2213	26.6811
10.2272	19.9382
10.2296	18.753
10.2325	26.935
10.2406	18.7188
10.2515	29.7988
10.2544	29.3423
10.2553	16.2356
10.2569	18.9276
10.2609	25.5871
10.2645	21.2794
10.2682	19.0712
10.2692	19.447
10.2946	25.4725
10.3105	17.6753
10.315	32.5642
10.317	22.6829
10.3239	34.1273
10.3364	28.146
10.3455	19.0756
10.3467	19.4045
10.3481	25.9703
10.3522	15.8771
10.3549	31.7198
10.3614	27.0381
10.3647	20.5654
10.3734	17.3367
10.3737	23.2259
10.3837	19.9133
10.4003	25.6335
10.4062	22.4324
10.4135	18.8616
10.4149	29.5685
10.4152	29.2884
10.4416	21.1885
10.4454	36.2481
10.4458	19.6752
10.453	19.9765
10.4582	28.378
10.4693	33.9072
10.4877	22.5868
10.4935	18.7358
10.4948	30.5351
10.5061	28.7568
10.5269	18.7094
10.5336	18.4691
10.5443	29.1967
10.5511	29.4745
10.5521	29.4895
10.5703	25.6064
10.5763	27.8831
10.5883	20.0502
10.5961	36.6721
10.6084	25.8846
10.6158	26.0834
10.6189	27.5776
10.6294	25.4126
10.6326	19.2323
10.6342	27.818
10.6437	25.6636
10.6675	30.0678
10.6685	25.4588
10.6874	35.6539
10.7024	21.0115
10.7084	27.092
10.7167	27.6666
10.7206	26.4779
10.7232	21.3864
10.7371	22.1083
10.7608	27.6599
10.761	35.9313
10.7642	20.613
10.7862	26.2427
10.7932	23.0645
10.7943	27.6973
10.8108	26.9268
10.8192	20.1211
10.8252	26.4655
10.8295	24.9182
10.8378	25.2512
10.8435	18.1152
10.8467	27.0297
10.8551	25.4423
10.8599	28.3172
10.8753	34.5558
10.8797	28.3265
10.8848	19.0671
10.8988	21.3627
10.9286	30.02
10.9417	27.3936
10.9463	28.0613
10.9488	23.7691
10.9562	30.3544
10.9569	19.5312
10.9599	26.302
10.9621	17.5039
10.9668	26.8592
10.9701	43.3351
10.9755	21.0395
10.9796	36.4396
10.9851	43.683
10.9864	28.1802
10.9987	27.3974
11.0058	25.0045
11.0122	23.7486
11.0246	24.7057
11.0274	34.7625
11.0312	20.2346
11.0353	26.0378
11.0455	27.9549
11.0833	40.9425
11.0877	27.2288
11.0979	24.135
11.1197	24.9871
11.1226	29.7487
11.1321	22.6901
11.1428	20.4746
11.1449	26.6873
11.161	27.5298
11.1639	18.7574
11.1661	24.318
11.1722	21.2809
11.1729	24.9568
11.1768	24.8308
11.1804	25.2691
11.1811	25.2393
11.1862	20.91
11.1908	28.3415
11.1918	24.8502
11.2098	30.3726
11.2157	25.496
11.218	24.1515
11.2225	29.9161
11.2275	25.306
11.2318	31.1654
11.2349	43.9207
11.2403	42.9867
11.2504	42.8797
11.2584	27.293
11.2608	32.9403
11.2644	17.3349
11.2705	22.8504
11.2725	33.4469
11.2808	28.5564
11.2833	28.0686
11.3026	23.6315
11.3094	36.2806
11.312	28.6881
11.3156	28.2606
11.316	34.7948
11.3182	17.8819
11.3254	24.6797
11.3266	19.8463
11.3339	28.0645
11.3471	27.8426
11.3625	21.2367
11.3685	24.554
11.3871	32.9143
11.3929	25.0458
11.3949	28.6878
11.3957	36.5474
11.3983	34.8165
11.3999	22.8252
11.4036	19.5036
11.4084	27.3496
11.4195	28.2207
11.4289	15.55
11.4312	29.3385
11.4466	27.8014
11.4486	26.148
11.4507	23.756
11.4537	32.3634
11.4666	42.4872
11.4749	39.3957
11.4817	20.5168
11.4858	35.4197
11.4998	39.1661
11.513	41.0998
11.5135	26.9137
11.5177	19.8227
11.5184	23.1006
11.5269	46.3833
11.5393	29.4623
11.544	27.5523
11.5489	31.9539
11.5563	37.5662
11.5649	41.0313
11.566	37.7882
11.5799	26.9102
11.5846	27.72
11.5894	32.2968
11.595	34.1619
11.5974	21.1238
11.6245	33.2453
11.6263	17.1965
11.6325	40.5559
11.6367	35.515
11.6383	28.3316
11.6388	28.1141
11.6467	28.7374
11.6602	32.7348
11.6643	28.6019
11.6757	43.3053
11.6825	27.1618
11.6936	15.4669
11.6965	28.9989
11.7051	31.5325
11.7111	27.7134
11.7218	21.5852
11.7248	28.3909
11.7321	26.2092
11.7376	22.2344
11.7412	28.8598
11.7467	29.1354
11.7592	31.9842
11.7594	23.4274
11.7647	31.5691
11.7781	30.1005
11.7809	27.1556
11.7943	26.9016
11.7999	26.7807
11.8131	30.7124
11.8132	24.4011
11.8242	22.1961
11.8395	27.77
11.8622	29.2106
11.8762	27.7316
11.902	31.3248
11.9255	22.7494
11.9275	32.8181
11.9327	26.0782
11.9411	32.0165
11.9421	34.6648
11.956	34.8062
11.959	35.2973
11.9591	37.9133
11.9647	27.3622
11.9651	37.6655
11.9738	25.0317
11.9792	25.4546
11.9873	32.7786
11.9952	30.7796
12.0042	29.411
12.0156	33.7017
12.0316	27.0888
12.0319	29.5165
12.0321	27.9857
12.0337	25.9697
12.05	40.0836
12.0508	38.6046
12.0515	35.8428
12.0561	34.9239
12.0573	20.1711
12.0633	25.2144
12.0697	36.9491
12.0787	34.3056
12.1043	25.1124
12.1115	32.0331
12.1119	29.338
12.1138	27.9338
12.116	30.2303
12.1169	30.2313
12.1194	30.7804
12.1274	33.2688
12.131	35.2834
12.1388	32.5386
12.1498	27.1953
12.1507	31.314
12.158	23.6735
12.1601	24.09
12.169	27.2061
12.1708	29.4341
12.1729	36.5259
12.1787	30.1116
12.184	27.7814
12.1962	24.5678
12.2017	24.0835
12.2022	32.5371
12.2043	28.9407
12.2079	14.1177
12.2188	32.2861
12.2277	31.0837
12.2294	25.8881
12.2307	25.0725
12.2309	31.042
12.2314	18.1806
12.244	28.4913
12.244	15.9225
12.2458	25.9845
12.253	29.2596
12.2546	28.2944
12.2639	32.7867
12.2655	18.8071
12.268	36.4506
12.303	41.6995
12.3081	19.9801
12.3092	29.8009
12.311	27.4839
12.3134	29.1438
12.3171	33.7264
12.3244	27.3243
12.3253	28.7239
12.3271	28.8649
12.3302	32.7901
12.3319	30.447
12.3404	29.3339
12.3419	25.8172
12.346	23.2025
12.3641	31.8879
12.3658	46.7188
12.3706	31.4712
12.3746	36.6866
12.3999	28.8047
12.4087	31.6681
12.4117	34.9321
12.414	37.5229
12.4187	28.1474
12.4215	25.4577
12.4228	25.3606
12.4254	33.9104
12.4269	27.739
12.4325	32.2332
12.4382	27.33
12.4382	33.3702
12.4501	42.5985
12.4505	36.9689
12.4585	15.5354
12.4593	37.0016
12.4616	24.7948
12.4655	36.0024
12.4702	30.9455
12.4953	28.1978
12.511	34.0016
12.5131	37.6493
12.5178	37.6578
12.5232	22.2018
12.5369	38.8484
12.5481	37.2437
12.5615	27.8322
12.5758	25.2151
12.5919	31.5672
12.5969	29.0686
12.5972	32.9256
12.6035	28.1893
12.6048	29.9463
12.6245	37.3903
12.6303	30.9813
12.6371	35.8326
12.6446	35.979
12.6579	25.9215
12.6658	36.908
12.6666	42.806
12.669	31.0723
12.6911	29.4407
12.7086	31.9438
12.7174	26.0375
12.7189	32.9314
12.7339	40.5825
12.7365	27.1927
12.7413	33.1647
12.7453	36.806
12.7524	31.2748
12.7596	24.9496
12.7605	42.2235
12.7621	39.2486
12.7668	30.6491
12.7841	29.5136
12.7886	27.6011
12.7895	25.9726
12.7995	42.4881
12.8005	28.8079
12.8011	24.4697
12.8115	33.2887
12.8308	25.0015
12.8409	37.7342
12.8414	31.2065
12.8577	31.1436
12.8747	26.8485
12.8772	25.5029
12.8938	26.7488
12.896	31.7838
12.9018	27.1985
12.9071	32.993
12.9155	26.416
12.9258	38.6945
12.942	37.305
12.9476	28.7276
12.9477	42.4667
12.9494	29.4717
12.9644	30.1713
12.986	36.9836
12.9973	28.9084
13.0036	29.4006
13.0088	33.9834
13.0125	30.5523
13.0149	27.2615
13.0178	36.8728
13.0262	35.6397
13.0263	35.338
13.031	29.447
13.0353	26.7284
13.0375	36.6273
13.0381	25.801
13.0429	21.47
13.0517	34.2027
13.0563	42.895
13.0662	33.6714
13.0708	39.7256
13.0724	34.0611
13.0801	37.1598
13.0852	29.5723
13.0866	32.4907
13.0879	37.3859
13.0967	41.5965
13.1008	43.8704
13.105	38.7787
13.1488	28.4462
13.1643	32.3233
13.1827	37.0057
13.1884	27.3588
13.1885	28.4191
13.2203	34.7408
13.244	34.2039
13.2572	37.534
13.2589	33.7915
13.2728	32.538
13.281	31.3515
13.29	32.381
13.2963	18.1567
13.298	27.5472
13.3146	28.3901
13.3171	44.4611
13.3201	29.2759
13.3208	29.3607
13.3434	28.4724
13.3518	44.7094
13.3569	41.9471
13.3692	36.5587
13.3707	37.6793
13.3764	50.1977
13.387	40.9508
13.3871	41.6318
13.3996	33.9895
13.4021	23.0685
13.4142	40.2905
13.4213	31.0546
13.4303	41.2483
13.4405	36.8584
13.4453	34.0526
13.4485	35.518
13.4819	44.0147
13.484	36.9746
13.4845	38.4885
13.4853	34.7142
13.4944	28.9177
13.5191	30.9915
13.5316	37.9635
13.5464	35.8629
13.5464	41.5971
13.5575	29.0017
13.5575	34.9907
13.5605	36.5244
13.5654	26.7618
13.5686	30.1281
13.5686	30.6938
13.5726	30.5539
13.5882	35.603
13.5953	40.3327
13.5973	37.1489
13.6109	38.1339
13.6132	32.3661
13.617	31.4082
13.6348	39.4942
13.6409	43.6768
13.6582	46.49
13.6599	36.1271
13.6686	33.3187
13.6798	29.8589
13.6867	32.8296
13.6871	35.3459
13.7059	49.6249
13.7081	51.7412
13.733	30.7978
13.7558	35.334
13.7597	37.7889
13.771	36.9435
13.7723	35.1833
13.7726	33.3113
13.7735	42.6215
13.8024	37.3734
13.8173	32.697
13.8204	38.0172
13.8242	37.0806
13.8285	33.3899
13.8288	41.5677
13.8408	35.0427
13.8454	41.2295
13.8482	24.8047
13.8719	44.1491
13.8881	35.7249
13.8882	45.0585
13.8936	30.5317
13.9044	36.9155
13.9188	35.2668
13.9251	31.2663
13.9671	28.1518
13.9754	37.0894
14.0013	28.6739
14.0119	36.2199
14.0351	32.5716
14.0486	25.1839
14.0501	38.6085
14.0512	33.524
14.0636	33.7601
14.0671	39.7136
14.0694	38.2344
14.0774	37.1791
14.0801	34.9613
14.0924	48.6617
14.0977	29.8998
14.1279	34.6844
14.1326	33.5964
14.1418	32.1571
14.1467	27.7862
14.1504	35.3711
14.1511	35.6852
14.1631	23.418
14.1703	33.8075
14.1831	42.0665
14.1962	46.6729
14.197	35.5876
14.2007	42.3651
14.2019	37.0267
14.2158	38.7064
14.2167	27.1357
14.2248	37.2606
14.2319	36.4283
14.2346	47.3254
14.2354	39.9228
14.2396	47.1998
14.2477	42.5746
14.2563	34.9585
14.2761	38.0205
14.2851	25.6308
14.2873	34.7291
14.2924	43.538
14.304	41.4518
14.3151	40.6112
14.3383	35.0435
14.3423	40.3114
14.3439	27.8821
14.3615	28.5914
14.3654	35.7099
14.3881	40.1599
14.3937	30.2991
14.3993	43.4696
14.4126	35.1557
14.4183	27.022
14.4226	56.2077
14.4228	35.1656
14.4279	33.9652
14.4419	21.728
14.4451	35.6694
14.4462	39.6458
14.4489	37.5833
14.455	43.1034
14.4656	37.8354
14.4672	45.3222
14.484	36.5313
14.4845	36.4901
14.4994	41.9451
14.5021	33.6377
14.5102	33.3826
14.5129	40.1851
14.5217	38.9047
14.5273	32.6408
14.5463	38.9934
14.5485	29.3378
14.5552	46.6105
14.5683	36.0344
14.5716	39.4251
14.5736	44.6022
14.5831	33.3037
14.5877	39.7896
14.5954	34.3472
14.6031	42.198
14.6039	48.673
14.6048	42.4003
14.6087	36.1564
14.6115	40.0085
14.6128	37.8863
14.6202	40.8282
14.6302	27.8367
14.6379	37.7126
14.6395	39.3533
14.6416	43.0272
14.6538	35.0641
14.6559	32.2276
14.6586	32.8304
14.6657	35.9995
14.6674	34.4283
14.6771	38.0723
14.6789	43.2788
14.6834	40.5194
14.7157	30.3921
14.7167	46.0634
14.7343	33.5235
14.7467	35.0771
14.7796	38.0884
14.79	46.2377
14.8208	41.2855
14.8312	41.2503
14.8473	45.3986
14.8562	41.8621
14.8572	38.4205
14.8799	41.1328
14.9351	41.0106
14.94	39.601
14.9421	46.7227
14.946	42.9649
14.9589	46.8019
14.9744	41.926
14.9767	38.8243
14.982	40.9902
14.9943	39.48
14.9971	33.2547
15.0132	40.75
15.023	39.7039
15.0424	48.8852
15.0478	40.5526
15.0573	35.3687
15.0843	43.2395
15.0987	41.6242
15.1293	46.9115
15.1415	36.7494
15.1537	33.3811
15.1682	37.1854
15.1759	37.4239
15.1865	32.6168
15.1961	38.5388
15.2016	40.8255
15.2063	42.6304
15.216	34.717
15.2171	41.4528
15.2175	46.2432
15.2217	39.3596
15.2248	41.918
15.2262	41.6196
15.2282	38.2971
15.2302	44.3549
15.2312	39.8395
15.2355	51.236
15.2469	35.7545
15.2509	42.1143
15.2576	47.1373
15.2695	35.9174
15.2841	47.9606
15.2854	44.2904
15.2974	41.5976
15.3031	44.6096
15.3135	34.0425
15.3165	43.0633
15.3222	34.7346
15.3392	47.2671
15.3409	34.045
15.3464	33.4918
15.3495	40.7291
15.36	41.2333
15.3863	44.7157
15.3894	47.5207
15.4066	43.669
15.4067	32.1147
15.4286	33.724
15.4307	32.2348
15.4386	37.5306
15.463	45.8077
15.4798	41.559
15.4823	48.2941
15.4994	44.2659
15.5071	30.8196
15.5388	44.6636
15.5414	40.6476
15.545	44.9211
15.5569	41.0445
15.5624	37.6248
15.5936	42.084
15.5948	41.5411
15.5986	33.2435
15.6032	39.1017
15.6132	47.665
15.6141	44.286
15.6235	46.4156
15.6462	32.046
15.6685	48.6575
15.6917	50.8949
15.7086	43.695
15.7122	39.3426
15.7123	43.1606
15.7169	49.0303
15.7313	43.9213
15.7375	49.85
15.756	49.8657
15.7712	57.2935
15.7717	32.1936
15.7775	48.9231
15.7808	41.6288
15.792	40.8139
15.8036	47.7091
15.8188	44.4055
15.8294	43.9524
15.8324	46.3138
15.8368	50.1845
15.8553	39.0396
15.8585	33.1365
15.8586	54.9287
15.8646	59.6093
15.9042	35.4931
15.9101	47.8602
15.9174	42.0758
15.9312	45.7998
15.9356	46.4997
15.9395	32.8343
15.9401	43.9189
15.9448	27.3687
15.9555	50.6761
15.9604	47.5621
15.9643	45.6931
15.9668	41.4867
15.9728	52.7508
15.9847	49.6701
15.9879	51.4652
16.0173	34.6557
16.0175	40.5687
16.0273	50.4523
16.0355	36.828
16.0733	31.5923
16.1108	30.8194
16.124	39.3322
16.1252	45.4804
16.1356	50.5853
16.1396	44.0206
16.1598	50.0786
16.1602	48.3404
16.168	49.3902
16.1802	33.8697
16.1891	38.0199
16.207	47.2756
16.2154	42.2815
16.2225	45.2294
16.2306	46.3176
16.246	43.1426
16.2587	38.1366
16.2689	37.0188
16.2834	31.3027
16.301	37.7879
16.324	37.4569
16.3489	48.9469
16.3531	44.4116
16.3622	55.0267
16.3649	47.1129
16.378	45.0343
16.3917	43.7004
16.4085	38.4948
16.4223	44.9258
16.4463	37.1364
16.457	30.362
16.4807	43.4996
16.5079	50.1511
16.5306	51.433
16.5357	46.6564
16.5374	48.1858
16.5418	50.1535
16.5549	47.8739
16.5637	57.1071
16.5702	45.1478
16.5791	45.7893
16.583	53.3895
16.5926	48.443
16.603	53.9134
16.6126	51.0327
16.6145	48.4398
16.6156	42.0327
16.6223	50.0933
16.6263	43.4095
16.6268	46.315
16.6292	42.8785
16.6325	43.9767
16.6329	43.0038
16.6331	44.7069
16.6532	43.7084
16.6651	42.083
16.6789	47.6189
16.6918	40.3829
16.6967	53.2454
16.7162	44.1518
16.7193	29.3763
16.731	50.1917
16.7675	49.4352
16.7746	57.8469
16.7829	32.5599
16.7905	60.1299
16.7936	45.3169
16.7995	42.354
16.8023	45.5473
16.8145	41.5358
16.825	59.2558
16.833	51.4842
16.8473	49.6434
16.8563	59.4412
16.8624	45.2622
16.8762	55.6995
16.8855	51.6605
16.8884	58.0579
16.8909	51.0455
16.8938	47.8373
16.8976	63.1101
16.9064	63.6847
16.9273	50.3984
16.961	37.3425
16.963	44.5945
16.9658	67.2408
16.9684	46.7128
16.9727	52.8542
16.9959	40.1525
17.0003	59.3059
17.0158	44.3628
17.0203	42.288
17.027	55.8574
17.0473	55.5639
17.055	51.201
17.0615	44.2004
17.0652	52.5246
17.0683	53.4455
17.0817	40.8568
17.0951	53.7189
17.1127	55.5228
17.1188	53.5698
17.1192	35.8432
17.1295	52.1605
17.1412	37.1158
17.1417	53.3749
17.1423	38.2827
17.1526	42.2678
17.1811	41.6298
17.1813	54.0525
17.1873	43.4373
17.2084	53.4908
17.2118	52.0527
17.243	54.5514
17.272	51.0228
17.2913	41.7582
17.2989	53.4013
17.307	48.5788
17.3119	47.244
17.3256	46.5863
17.3373	58.891
17.3609	48.0185
17.3901	52.5734
17.4003	46.3206
17.4208	52.4407
17.4235	51.187
17.4421	36.2096
17.4461	53.1162
17.4573	42.7012
17.4889	48.1954
17.492	50.9985
17.4997	56.5157
17.5041	45.0097
17.5273	52.8223
17.561	34.6464
17.5624	55.6037
17.5776	42.3172
17.5985	45.3543
17.6144	45.2143
17.6285	36.4313
17.6287	42.3351
17.6343	50.2065
17.6436	49.1605
17.659	48.51
17.6714	49.3422
17.6963	55.0946
17.6965	61.8694
17.7179	55.5528
17.7179	47.0977
17.7192	63.7161
17.7193	44.6921
17.7205	51.7261
17.726	56.8228
17.7621	45.2797
17.7795	55.9877
17.7798	53.5058
17.7854	52.2681
17.7906	61.7852
17.7991	46.6107
17.8121	39.33
17.8257	55.154
17.8299	51.7619
17.8565	50.0595
17.8697	58.5845
17.8709	59.6621
17.8711	46.2683
17.884	56.9742
17.9068	58.4358
17.9315	48.1068
17.964	45.4776
17.9702	56.25
17.9776	51.3002
17.978	50.3595
17.9875	53.3402
17.9909	59.4466
18.003	59.1845
18.0057	63.7011
18.012	63.149
18.0239	52.9412
18.039	48.8363
18.0405	64.4399
18.0425	39.3654
18.0667	52.0196
18.0767	54.0944
18.0831	52.1603
18.093	51.0619
18.1309	49.5938
18.1443	56.3504
18.1584	57.4274
18.1781	47.415
18.1886	46.8821
18.1903	60.455
18.1915	50.9742
18.1931	55.8445
18.1937	49.5445
18.2191	53.0096
18.2222	33.0602
18.2232	42.9512
18.243	55.0732
18.2433	57.7461
18.2491	54.8215
18.2579	61.7851
18.2776	43.8155
18.2918	47.2335
18.3006	61.0198
18.3145	52.8467
18.3156	53.2729
18.332	37.9015
18.3383	46.601
18.3561	46.3743
18.3715	57.8123
18.3888	42.1634
18.3899	67.3069
18.4145	57.1225
18.4198	45.344
18.4272	69.7929
18.4317	51.9903
18.4341	46.8999
18.444	51.0862
18.4653	52.7137
18.4689	51.2091
18.4716	52.4277
18.4735	55.233
18.4913	54.1179
18.5076	41.9955
18.517	52.8176
18.5221	49.5441
18.5222	54.8305
18.5279	57.5912
18.5541	67.0861
18.5582	50.473
18.5872	62.9753
18.5887	50.2768
18.6451	42.7968
18.6499	50.0719
18.6527	51.5173
18.6753	51.4812
18.6768	49.6945
18.6824	66.6518
18.6834	50.5892
18.7076	50.2675
18.7299	55.1959
18.7315	51.8759
18.7324	61.7672
18.7488	44.4731
18.7565	75.5279
18.771	53.5877
18.7747	58.5391
18.7752	54.109
18.7769	55.7945
18.807	60.1216
18.8152	51.6876
18.8537	71.2587
18.8545	46.9968
18.8593	56.8105
18.8635	52.502
18.8761	55.2367
18.8794	42.4562
18.8837	52.798
18.8919	47.4316
18.9095	49.0412
18.9122	36.4859
18.9134	50.0564
18.9196	43.5508
18.92	46.8036
18.9249	61.8746
18.9682	62.4989
18.9683	57.5036
18.9724	50.1093
18.9748	63.9306
18.9757	58.1108
18.9786	53.7226
19.006	48.5579
19.0063	46.4746
19.0106	47.4053
19.0356	52.0739
19.0399	51.9659
19.0467	50.5297
19.0586	36.1696
19.0599	64.8241
19.0673	54.0765
19.0729	62.5033
19.08	46.9301
19.083	53.9009
19.0997	62.6366
19.1031	53.1022
19.1241	68.303
19.1425	64.3971
19.1426	47.3659
19.1797	51.9521
19.19	55.2727
19.205	53.6627
19.2129	62.3984
19.2209	52.6703
19.2215	66.64
19.2353	58.7663
19.2364	42.0105
19.2375	59.5493
19.2745	50.7484
19.2867	48.509
19.3198	62.1514
19.3352	63.5916
19.348	58.8405
19.3517	60.8902
19.3557	46.4497
19.3573	50.4921
19.3575	53.6078
19.4043	49.296
19.4081	64.2467
19.4089	61.248
19.4298	54.9869
19.4366	39.4359
19.4462	71.2752
19.4619	55.419
19.4866	60.5793
19.4867	69.6655
19.504	56.4451
19.5049	56.521
19.526	53.7673
19.5323	54.2299
19.533	49.0271
19.5485	55.9439
19.5496	62.4364
19.5549	54.2354
19.566	61.9769
19.5692	61.5979
19.5712	50.2536
19.6001	59.8051
19.6007	50.121
19.659	55.8403
19.6597	46.0193
19.6672	45.7616
19.6794	63.7301
19.6871	56.5488
19.7014	54.4334
19.711	51.4188
19.721	48.5129
19.7606	51.9254
19.7622	59.4237
19.7672	53.8811
19.7679	69.0034
19.7725	60.695
19.7741	64.383
19.7816	60.9123
19.7897	51.8288
19.7904	64.2137
19.8009	50.7221
19.803	51.1243
19.8205	63.7149
19.8283	64.4701
19.8407	50.0564
19.8449	60.0783
19.9222	54.1378
19.9367	55.6708
19.95	58.238
19.9543	58.0568
19.9665	59.8162
19.9742	55.1692
19.9969	62.1342
19.9991	61.7879
20.0048	61.3777
20.021	52.9396
20.0382	54.6299
20.041	65.0256
20.0454	59.7161
20.0478	56.9893
20.0642	60.9619
20.0985	58.0966
20.1309	60.5349
20.1411	56.6719
20.165	66.3554
20.1673	43.216
20.1692	59.8274
20.1765	60.2831
20.2166	56.7872
20.218	64.9617
20.2253	59.7469
20.2651	53.2988
20.2688	49.9187
20.2722	43.1803
20.3035	58.6117
20.3055	48.8671
20.3288	66.4814
20.3425	65.2889
20.3564	57.0093
20.3605	60.9251
20.3639	72.9104
20.4027	64.9088
20.4033	57.0547
20.4091	52.8367
20.4265	64.8375
20.4442	69.9642
20.4474	60.1424
20.4596	58.3729
20.4736	63.203
20.4946	56.3517
20.5159	63.9525
20.5272	55.1799
20.5321	54.6581
20.5788	64.4876
20.6	56.9323
20.6347	65.8611
20.6671	63.1827
20.7293	56.4894
20.7363	58.8313
20.7915	61.8817
20.804	57.7159
20.8164	59.2473
20.8301	59.337
20.864	65.064
20.8653	64.3346
20.8707	56.7126
20.9115	57.4916
20.9184	63.2334
20.9201	70.1526
20.941	54.1915
20.9536	66.0107
20.959	61.984
20.9609	54.2167
20.9694	63.2537
20.9745	58.3459
20.9765	60.128
20.9812	45.741
20.9836	58.1608
20.9939	69.6627
21.0019	61.7538
21.0066	72.1202
21.0076	58.521
21.0195	61.8586
21.0476	68.6543
21.0854	74.2181
21.1005	69.7507
21.1118	57.8516
21.1153	70.9958
21.131	65.1175
21.1422	51.3525
21.1523	55.5212
21.1814	75.5408
21.1982	51.1245
21.2401	63.0174
21.2457	81.1093
21.2532	54.6637
21.2606	51.8336
21.2966	65.9159
21.3123	57.7531
21.3166	58.1622
21.3211	72.2473
21.3213	54.9389
21.3242	75.6315
21.3262	60.7446
21.3446	68.5388
21.3508	63.4327
21.3714	65.1715
21.3753	64.2794
21.3996	59.4084
21.422	60.4621
21.4413	58.1553
21.4421	63.4048
21.443	57.4243
21.4856	71.4972
21.5117	67.3025
21.5527	66.6419
21.5671	82.9007
21.5679	62.1902
21.5697	67.1384
21.581	85.1708
21.5866	56.3979
21.5876	60.2661
21.592	64.4291
21.6258	66.8163
21.6469	71.8462
21.6603	63.7378
21.6823	50.2338
21.6825	63.61
21.6889	73.1361
21.7022	61.3131
21.7907	64.5308
21.8046	69.4809
21.8442	59.4301
21.8576	71.1236
21.8625	63.8724
21.8662	60.1733
21.8674	61.84
21.8738	59.2357
21.9179	65.0205
21.9236	67.6696
21.9434	67.8462
21.9777	69.6284
21.99	65.0237
21.9942	60.6476
22.0045	70.9235
22.0052	53.0862
22.0097	72.9152
22.0154	80.6598
22.0241	68.664
22.0298	66.8544
22.0441	64.5405
22.0524	72.6719
22.0998	69.8787
22.1299	62.8831
22.1439	72.1525
22.1471	56.9977
22.1739	47.4711
22.1938	48.698
22.2241	75.59
22.2269	66.9745
22.2874	80.5057
22.3295	68.693
22.34	76.8276
22.385	69.8662
22.4028	60.3427
22.4427	63.6009
22.4546	72.0968
22.4616	68.0175
22.4768	70.7128
22.5253	71.3699
22.5381	73.5217
22.5486	66.4282
22.5565	71.6141
22.5988	81.1293
22.6403	73.2579
22.6498	58.0969
22.6794	67.0894
22.6819	69.7909
22.7182	63.4082
22.7324	87.5645
22.7541	64.8021
22.7808	71.6145
22.8113	61.4039
22.8246	73.0774
22.8609	85.0947
22.8797	65.0215
22.889	65.5551
22.915	60.1382
22.9257	55.4059
22.9332	52.7432
22.939	83.6879
22.9414	77.774
22.953	67.2546
22.9564	73.9044
22.9637	62.4232
22.9782	65.557
22.9882	72.2193
23.0034	72.4419
23.0116	62.716
23.0702	86.7825
23.1111	72.7408
23.1311	65.689
23.1567	70.5081
23.1604	65.7958
23.1639	69.2703
23.1684	80.1903
23.1826	77.9201
23.2096	69.3591
23.2204	77.8968
23.2585	90.4489
23.2683	80.418
23.3535	64.2936
23.3909	79.3662
23.4237	65.7236
23.4274	74.5814
23.4909	69.6012
23.4927	52.849
23.4983	64.4556
23.5126	62.5688
23.5186	63.7398
23.5589	76.6837
23.5621	67.7126
23.5625	66.4848
23.5705	61.5866
23.5756	78.4027
23.5758	73.6209
23.5894	66.8623
23.5959	69.5491
23.6064	65.353
23.6189	84.3193
23.6237	67.3719
23.6296	71.1963
23.6747	63.4636
23.698	60.7794
23.7136	70.0495
23.7158	67.7792
23.7225	69.5189
23.7378	76.001
23.743	63.3995
23.7519	73.6798
23.757	81.6975
23.8283	90.8324
23.8971	72.136
23.9267	78.6274
23.9374	61.7046
23.9729	89.5458
24.0043	72.3019
24.009	81.8014
24.0092	74.7863
24.0137	75.3647
24.0367	76.8805
24.0885	80.8092
24.1223	84.8575
24.1236	75.095
24.1292	67.7687
24.1672	79.8819
24.1745	89.4239
24.1834	64.9082
24.2068	80.2307
24.2536	61.9112
24.2634	75.5648
24.2839	66.4051
24.2858	88.5101
24.3287	72.4226
24.3355	82.494
24.3821	68.3728
24.4158	71.9534
24.4205	69.8967
24.4236	79.0802
24.435	87.3867
24.4456	78.2473
24.4681	78.2759
24.5198	71.1641
24.5224	81.3302
24.5323	77.3345
24.5324	74.4689
24.5426	80.0726
24.568	77.8187
24.6229	72.3554
24.6385	82.5754
24.6397	86.8916
24.6535	67.967
24.6593	70.1288
24.6716	72.9088
24.6824	85.5589
24.7959	73.7674
24.8249	80.281
24.835	70.4878
24.8701	73.7012
24.8735	76.0597
24.9033	77.7042
24.9045	88.0156
24.9117	75.3813
24.9219	80.8085
24.9422	75.1669
24.9496	95.1433
24.9649	92.3
25.0448	76.1263
25.0482	84.5064
25.0547	79.5539
25.0592	89.2362
25.0882	81.854
25.0889	84.6306
25.1039	96.6494
25.1211	86.5233
25.1362	83.8178
25.1465	76.1071
25.2228	57.6289
25.2292	62.9379
25.2732	81.726
25.2861	81.6376
25.2865	69.6679
25.3976	58.016
25.4162	69.3833
25.4879	80.3262
25.4983	87.714
25.524	79.8625
25.5414	75.6396
25.5587	79.3313
25.5703	74.0837
25.5726	71.9335
25.6236	81.8169
25.6365	80.316
25.6389	65.7052
25.7436	81.2378
25.7593	90.221
25.7617	84.1725
25.7961	80.6727
25.8001	95.5296
25.8364	78.8636
25.8689	71.7817
25.8982	79.3484
25.9246	96.0317
25.9504	70.4268
25.9873	85.4642
26.0009	72.0049
26.0151	87.3549
26.0215	91.7446
26.0379	72.3559
26.0464	77.9571
26.0809	92.4603
26.1564	68.9438
26.1616	65.9384
26.1794	76.6535
26.195	74.2977
26.2033	82.7224
26.2484	88.9458
26.352	76.1387
26.3731	81.5038
26.3918	88.5113
26.3969	91.4792
26.4979	87.6746
26.5179	75.8759
26.5355	77.3861
26.6063	90.2583
26.619	74.7123
26.6225	86.581
26.6328	77.139
26.6743	82.6035
26.7255	78.4325
26.7766	72.8057
26.798	84.812
26.8222	92.1707
26.8479	83.6866
26.854	81.9927
26.8631	95.6047
26.913	92.4138
26.925	68.7477
26.9265	98.2949
26.9961	84.8168
27.0655	83.9852
27.0688	79.0945
27.11	82.9457
27.1231	76.929
27.1801	79.2213
27.2473	90.365
27.3266	89.0117
27.3563	101.483
27.3783	93.94
27.3852	84.2519
27.4009	89.9532
27.4258	80.6772
27.435	91.9413
27.4393	98.005
27.4509	85.9006
27.4551	73.3319
27.4644	84.9507
27.4802	70.3686
27.4803	85.4525
27.5154	84.5816
27.5709	88.842
27.6416	91.693
27.6717	88.6767
27.7228	75.055
27.7503	90.9898
27.7841	93.5359
27.8714	81.8452
27.8862	100.326
27.9002	84.3562
27.9143	96.093
27.929	93.0665
28.0433	74.6853
28.0962	96.5328
28.1055	87.9803
28.1266	97.2376
28.1608	80.0423
28.1997	81.0982
28.2096	79.9583
28.2173	81.4797
28.2443	92.4782
28.2659	87.7605
28.2877	85.5782
28.308	89.6676
28.3205	93.0864
28.3435	109.044
28.3726	84.2291
28.3915	79.3707
28.3959	85.856
28.4634	105.653
28.4636	71.1838
28.4666	97.1542
28.5798	86.708
28.6476	108.521
28.6499	98.1898
28.6911	85.5649
28.6961	84.7653
28.7288	90.8224
28.7294	88.4271
28.7677	80.9216
28.7765	88.7825
28.8215	86.877
28.8694	93.497
28.8763	102.747
28.8949	86.5454
28.9075	84.9891
28.9378	88.7622
28.9666	98.9131
29.044	86.1469
29.0754	88.9254
29.1032	81.1309
29.1182	96.826
29.1218	80.8234
29.1643	99.1301
29.1853	98.1508
29.1858	83.5834
29.1977	92.692
29.2053	95.0104
29.2937	80.3415
29.2986	105.24
29.4149	85.6411
29.4166	92.9889
29.4266	107.703
29.5704	72.039
29.5971	106.971
29.6307	87.1326
29.6573	95.4523
29.8163	91.016
29.825	102.442
29.8364	96.7875
29.903	107.801
29.917	89.7393
29.936	96.7374
29.9482	104.229
29.9586	97.5047
30.0289	78.7467
30.0961	76.0335
30.1456	94.0493
30.2836	92.4439
30.304	91.0243
30.4351	103.317
30.4616	77.2249
30.5037	97.162
30.5055	98.268
30.5559	93.806
30.6326	114.967
30.6621	94.945
30.6845	99.5224
30.7082	101.775
30.8333	89.3378
30.8624	96.8855
30.8881	111.974
30.9604	106.12
31.0053	92.5736
31.0548	103.065
31.1427	110.425
31.202	93.7556
31.2274	109.435
31.2339	100.745
31.3072	92.9632
31.3104	98.5491
31.327	99.5266
31.4429	93.262
31.4447	111.425
31.5149	86.7889
31.5577	111.297
31.8514	113.006
31.8829	91.1274
31.8837	96.7164
31.939	107.303
32.0033	112.747
32.0169	96.0369
[truncated: 47 more rows]
