# Supplementary material for: Traffic light optimization with low penetration rate vehicle trajectory data
Source: Nat Commun. 2024 Feb 20;15:1306. doi: 10.1038/s41467-024-45427-4 (PMC10879128; doi:10.1038/s41467-024-45427-4)
Supplement: Supplementary file 11 — Source Data [file 41467_2024_45427_MOESM11_ESM.zip › FigSourceData/Supplementary_Fig12.xlsx]

## Sheet: Fig.12a
TOD boundaries: 6 and 19 (h), new boundaries: 9 and 14 (h), old boundaries: 10 and 15 (h)
MN (h)	MN cycle length (s)	AM (h)	AM cycle length (s)	MD* (h)	MD* old cycle length (s)	MD* new cycle length (s)	MD (h)	MD cycle length (s)	PM* (h)	PM* old cycle length (s)	PM* new cycle length (s)	PM (h)	PM cycle length (s)	EVE (h)	EVE cycle length (s)
0	80	6	120	9	120	80	10	80	14	80	120	15	120	19	80
6	80	9	120	10	120	80	14	80	15	80	120	19	120	24	80

## Sheet: Fig.12b
TOD boundaries: 10 and 19 (h), new boundaries: 6 and 14 (h), old boundaries: 7 and 15 (h)
MN (h)	MN old cycle length (s)	MN new cycle length (s)	AM* (h)	AM* cycle length (s)	AM (h)	AM old cycle length (s)	MD (h)	MD cycle length (s)	PM* (h)	PM* cycle length (s)	PM (h)	PM cycle length (s)	EVE (h)	EVE old cycle length (s)	EVE new cycle length (s)
0	80	60	6	80	7	80	10	80	14	80	15	80	19	80	60
6	80	60	7	80	10	80	14	80	15	80	19	80	24	80	60
