# Supplementary material for: Traffic light optimization with low penetration rate vehicle trajectory data
Source: Nat Commun. 2024 Feb 20;15:1306. doi: 10.1038/s41467-024-45427-4 (PMC10879128; doi:10.1038/s41467-024-45427-4)
Supplement: Supplementary file 11 — Source Data [file 41467_2024_45427_MOESM11_ESM.zip › FigSourceData/Supplementary_Fig5.xlsx]

## Sheet: Fig.5Gaussian
time (s)	signal state	predicted departure	observed departure
0	0	0	0.0216461
2	0	0	0.0568209
4	0.098869	0.0986699	0.078467
6	0.665755	0.664285	0.257047
8	0.985376	0.979719	0.917252
10	0.999971	0.986535	1.02278
12	1	0.97186	0.947015
14	1	0.94467	0.919958
16	1	0.89602	0.776552
18	1	0.795036	0.814433
20	1	0.64111	0.592561
22	1	0.468853	0.478919
24	1	0.294398	0.330102
26	1	0.170069	0.273282
28	1	0.0928741	0.173169
30	1	0.0564545	0.0919958
32	0.934866	0.0708266	0.110936
34	0.41529	0.0332141	0.0919958
36	0.0252166	0.00280521	0.0135288
38	0	0	0.0135288
40	0	0	0.00541152

## Sheet: Fig.5Binary
time (s)	signal state	predicted departure	observed departure
0	0	0	0.0216461
2	0	0	0.0568209
4	0	0	0.078467
6	1	0.998546	0.257047
8	1	0.99336	0.917252
10	1	0.983607	1.02278
12	1	0.964743	0.947015
14	1	0.929724	0.919958
16	1	0.869431	0.776552
18	1	0.750524	0.814433
20	1	0.583493	0.592561
22	1	0.413606	0.478919
24	1	0.25213	0.330102
26	1	0.145308	0.273282
28	1	0.0809931	0.173169
30	1	0.0523646	0.0919958
32	1	0.0757612	0.110936
34	1	0.0757612	0.0919958
36	0	0	0.0135288
38	0	0	0.0135288
40	0	0	0.00541152
