# Supplementary material for: Traffic light optimization with low penetration rate vehicle trajectory data
Source: Nat Commun. 2024 Feb 20;15:1306. doi: 10.1038/s41467-024-45427-4 (PMC10879128; doi:10.1038/s41467-024-45427-4)
Supplement: Supplementary file 11 — Source Data [file 41467_2024_45427_MOESM11_ESM.zip › FigSourceData/Supplementary_Fig7.xlsx]

## Sheet: Fig.7
time (s)	signal state*	predicted departure	predicted protected departure	protected signal state	leftover capacity	observed departure
0	0	0	0	0	0	0.0132896
2	0	0	0	0	0	0.0199344
4	0	0	0.0312106	0.0312214	0.000102579	0.0066448
6	1.28253e-07	7.32531e-08	0.385293	0.385407	0.00125029	0.0066448
8	3.90287e-06	2.28401e-06	0.843342	0.8439	0.00312158	0.0132896
10	1.62302e-05	9.62976e-06	0.987808	0.98949	0.00519937	0.033224
12	4.42122e-05	2.71877e-05	0.9967	0.999952	0.00850339	0.0265792
14	0.00011017	6.99984e-05	0.992623	1	0.012956	0.033224
16	0.000247262	0.000161874	0.98362	1	0.0190847	0.0863823
18	0.000801383	0.000528237	0.967624	1	0.0419908	0.0465136
20	0.00338739	0.00233127	0.931538	1	0.0806697	0.0398688
22	0.00822352	0.00573596	0.899526	1	0.101941	0.0398688
24	0.0179505	0.0128369	0.829963	1	0.176088	0.066448
26	0.0400271	0.0290272	0.778042	1	0.227313	0.066448
28	0.0737186	0.0550163	0.679637	1	0.324305	0.0531584
30	0.134876	0.100177	0.592797	1	0.415893	0.0398688
32	0.190729	0.138767	0.549493	1	0.458602	0.119606
34	0.211866	0.147135	0.546062	1	0.461983	0.112962
36	0.248344	0.164341	0.457393	1	0.53756	0.132896
38	0.286768	0.171898	0.461551	1	0.533462	0.0797375
40	0.266742	0.150184	0.495494	1	0.50002	0.0930271
42	0.304649	0.158969	0.39045	1	0.609273	0.119606
44	0.366548	0.169954	0.404341	1	0.601616	0.126251
46	0.347722	0.142392	0.428331	1	0.577979	0.126251
48	0.353142	0.12678	0.388702	1	0.610994	0.106317
50	0.396959	0.131393	0.343582	1	0.649694	0.0863823
52	0.379372	0.113131	0.416177	1	0.583924	0.132896
54	0.372658	0.100836	0.367215	1	0.638195	0.033224
56	0.411316	0.102998	0.348854	1	0.644499	0.0996719
58	0.384112	0.0851636	0.410057	1	0.595984	0.0531584
60	0.340822	0.0625415	0.428417	1	0.571864	0.106317
62	0.372014	0.0709203	0.342734	1	0.650529	0.0598032
64	0.356502	0.0615323	0.446778	1	0.548018	0.106317
66	0.353047	0.0551397	0.354974	1	0.644225	0.0863823
68	0.348986	0.0544968	0.465139	1	0.541714	0.0930271
70	0.30652	0.0461265	0.440658	1	0.565834	0.0930271
72	0.350876	0.057326	0.385576	1	0.620105	0.0398688
74	0.362094	0.0664839	0.422297	1	0.583924	0.0598032
76	0.393784	0.0743312	0.330493	1	0.674376	0.0598032
78	0.446649	0.0914457	0.342734	1	0.662315	0.0598032
80	0.390736	0.0712577	0.410057	1	0.589954	0.0465136
82	0.376506	0.0714508	0.367215	1	0.638195	0.0531584
84	0.376506	0.0673735	0.416177	1	0.589954	0.0863823
86	0.415638	0.0618762	0.299892	1	0.704526	0.0996719
88	0.374661	0.0573615	0.469117	0.995455	0.531791	0.066448
90	0.38081	0.0566195	0.288132	0.823792	0.71609	0.0598032
92	0.622529	0.0827887	0.128867	0.312817	0.869345	0.0863823
94	0.849349	0.07531	0.0228373	0.0424584	0.976999	0.066448
96	0.000203757	1.27389e-05	0.000493553	0.000703069	0.000208554	0.0066448
98	0	0	0	0	0	0
100	0	0	0	0	0	0
102	0	0	0	0	0	0
104	0	0	0	0	0	0
106	0	0	0	0	0	0
108	0	0	0	0	0	0.0066448
110	0	0	0	0	0	0
