# Supplementary material for: Traffic light optimization with low penetration rate vehicle trajectory data
Source: Nat Commun. 2024 Feb 20;15:1306. doi: 10.1038/s41467-024-45427-4 (PMC10879128; doi:10.1038/s41467-024-45427-4)
Supplement: Supplementary file 11 — Source Data [file 41467_2024_45427_MOESM11_ESM.zip › FigSourceData/Supplementary_Fig8.xlsx]

## Sheet: Fig.8b
time in cycle (s)	downstream arrival	upstream departure	transformed curve
0	4	3	1.10273
3	0	12	0.551366
6	1	132	0.551366
9	0	106	0
12	1	132	2.20546
15	0	227	1.10273
18	0	251	0.551366
21	0	272	0.551366
24	2	259	0
27	4	209	1.6541
30	32	167	6.61639
33	37	164	72.7803
36	84	145	58.4448
39	91	122	72.7803
42	105	101	125.16
45	109	90	138.393
48	136	62	149.972
51	117	41	142.804
54	115	41	115.235
57	114	35	92.0781
60	95	16	90.424
63	91	2	79.9481
66	75	1	67.2666
69	53	1	55.688
72	68	0	49.6229
75	42	4	34.1847
78	24	2	22.606
81	20	1	22.606
84	8	1	19.2978
87	5	0	8.82185
